# Supplementary material for: Meta-Analysis of Genome-Wide Association Studies and Network Analysis-Based Integration with Gene Expression Data Identify New Suggestive Loci and Unravel a Wnt-Centric Network Associated with Dupuytren’s Disease
Source: PLoS One. 2016 Jul 28;11(7):e0158101. doi: 10.1371/journal.pone.0158101 (PMC4965170; doi:10.1371/journal.pone.0158101)
Supplement: S1 Table — (XLSX) [file pone.0158101.s002.xlsx]

## Sheet: Table S1
Table S1. Summary of the three data sets used for association testing before and after quality control
	Affy6.0	Axiom	Illumina
# total	633	1,746	3,692
# cases	186	538	856
# controls	447	1,197	2,836
# SNPs	809,858	587,326	234,758
Number of Samples and SNPs per platform after QC
	Affy6.0	Axiom	Illumina
# total	619	1,530	3.654
# cases	180	441	852
# controls	439	1.089	2.802
# SNPs	606.818	499.506	234.747
SNPs imputed	37,878,861	37,880,250	37,871,347
SNPs tested (passed post imputation QC: MAF>5%, R2>30%)	6,459,237	6,449,244	6,426,227
Adjustment for	C1 – C5	C1 – C10	C1 – C9
Genomic inflation factor	1.0289	1.0679	1.0549
Suggestive SNPs (p<10-5)	354	1.008	675
Genomwide Significant SNPs (p<5×10-8)	165	198	195
Number of samples and SNPs per platform before quality control (QC)
except for the Illumina data set, where QC was already performed prior to this study.
We applied additional QC steps resulting in the loss of few samples in the Illumina data set;
see Methods section for details.
