# Supplementary material for: Meta-Analysis of Genome-Wide Association Studies and Network Analysis-Based Integration with Gene Expression Data Identify New Suggestive Loci and Unravel a Wnt-Centric Network Associated with Dupuytren’s Disease
Source: PLoS One. 2016 Jul 28;11(7):e0158101. doi: 10.1371/journal.pone.0158101 (PMC4965170; doi:10.1371/journal.pone.0158101)
Supplement: S2 Table — (XLSX) [file pone.0158101.s003.xlsx]

## Sheet: MetaAnalysisDupuytren_FixedMDSa
Table S2. Summary of association testing: Results of meta-analysis of all SNPs with p<0.05 are shown.
chromosome	position	rs_number	reference_allele	other_allele	eaf	OR	OR_se	OR_95L	OR_95U	z	p_value	log10_p_value	q_statistic	q_p_value	i2	n_studies	n_samples	effects
1	723891	rs2977670	G	C	-9	1.35646	0.168298	1.02659	1.79231	2.14461	0.032005	1.49478	0.167006	0.919888	0	3	5803	+++
1	754964	rs3131966	C	T	-9	1.13565	0.06704	1.00425	1.28424	2.02753	0.042626	1.37032	2.23003	0.327909	0.103153	3	5803	+++
1	794332	rs12127425	G	A	-9	1.18895	0.09566	1.00146	1.41155	1.97664	0.048099	1.31786	1.73356	0.420303	0	3	5803	+++
1	795222	rs12131377	C	G	-9	1.18997	0.096295	1.00123	1.41428	1.97395	0.048404	1.31512	1.52949	0.465453	0	3	5803	+++
1	796100	rs12132398	C	T	-9	1.21133	0.098334	1.0186	1.44054	2.1684	0.030149	1.52072	1.05121	0.591198	0	3	5803	+++
1	797281	rs76631953	G	C	-9	1.21433	0.098745	1.02079	1.44456	2.19227	0.028381	1.54697	1.46334	0.481106	0	3	5803	+++
1	797325	rs111739932	T	C	-9	1.19923	0.097747	1.00765	1.42725	2.04581	0.040794	1.3894	1.39551	0.497701	0	3	5803	+++
1	798026	rs4951864	C	T	-9	0.829153	0.067526	0.696802	0.986642	-2.11156	0.034744	1.45912	1.2819	0.526792	0	3	5803	---
1	798801	rs12132517	G	A	-9	1.2228	0.099234	1.0283	1.45409	2.27576	0.022882	1.6405	0.915317	0.632764	0	3	5803	+++
1	799499	rs147634896	T	C	-9	1.22343	0.100347	1.02675	1.45779	2.25523	0.02414	1.61726	1.44022	0.486699	0	3	5803	+++
1	800383	rs4951931	C	T	-9	0.820077	0.064592	0.693477	0.969788	-2.31859	0.020439	1.68954	0.227535	0.892466	0	3	5803	---
1	801661	rs12132974	C	T	-9	1.21647	0.10031	1.01986	1.45098	2.17869	0.029376	1.53201	1.1909	0.551315	0	3	5803	+++
1	801680	rs12134490	A	C	-9	1.21651	0.100319	1.01988	1.45104	2.17886	0.029364	1.53219	1.19151	0.551147	0	3	5803	+++
1	801858	rs17276806	C	T	-9	1.21717	0.100418	1.02035	1.45196	2.18386	0.028994	1.53769	1.18399	0.553223	0	3	5803	+++
1	802093	rs7553197	G	A	-9	0.835366	0.060951	0.715902	0.974765	-2.28461	0.022358	1.65057	0.318932	0.852599	0	3	5803	---
1	802398	rs111444624	C	T	-9	1.24415	0.105475	1.03742	1.49208	2.35624	0.018483	1.73323	1.38236	0.500983	0	3	5803	+++
1	802856	rs139867617	C	T	-9	1.22973	0.103236	1.02738	1.47192	2.25453	0.024185	1.61645	1.06927	0.585882	0	3	5803	+++
1	803596	rs142367470	T	C	-9	1.24656	0.105549	1.03968	1.4946	2.3803	0.01732	1.76145	0.933055	0.627176	0	3	5803	+++
1	805556	rs72631880	T	A	-9	1.2378	0.097304	1.04709	1.46325	2.49894	0.012477	1.9039	0.336915	0.844967	0	3	5803	+++
1	808289	rs113532475	A	T	-9	1.25208	0.097569	1.06084	1.47778	2.65843	0.007868	2.10415	0.15261	0.926533	0	3	5803	+++
1	809876	rs57181708	A	G	-9	1.25247	0.097865	1.06065	1.47897	2.65429	0.007965	2.09883	0.190535	0.90913	0	3	5803	+++
1	931955	rs4399103	T	G	-9	0.790459	0.064057	0.664906	0.939719	-2.66454	0.007727	2.11202	1.35584	0.507673	0	3	5803	---
1	1065296	rs4072537	T	C	-9	1.19087	0.070723	1.05226	1.34775	2.76678	0.005676	2.24594	0.170323	0.918364	0	3	5803	+++
1	1069425	rs9442375	C	A	-9	1.13029	0.061583	1.00959	1.26543	2.12562	0.033555	1.47424	0.712751	0.70021	0	3	5803	+++
1	1069443	rs9442376	G	A	-9	1.13036	0.061592	1.00964	1.26552	2.12655	0.033478	1.47523	0.711241	0.700739	0	3	5803	+++
1	1069451	rs9442377	G	A	-9	1.13037	0.061594	1.00964	1.26552	2.12652	0.03348	1.47521	0.711688	0.700582	0	3	5803	+++
1	1071118	rs10907183	G	C	-9	1.12547	0.057606	1.01256	1.25097	2.1915	0.028437	1.54612	0.312836	0.855202	0	3	5803	+++
1	1071192	rs6604971	T	C	-9	1.24971	0.110887	1.03237	1.5128	2.28684	0.022227	1.65312	2.44802	0.294049	0.183014	3	5803	+++
1	1072498	rs9442360	G	C	-9	1.12366	0.057921	1.01014	1.24994	2.14557	0.031928	1.49583	0.382455	0.825945	0	3	5803	+++
1	1077064	rs4970357	C	A	-9	1.23216	0.108796	1.01892	1.49003	2.15335	0.031312	1.50429	2.11736	0.346913	0.055428	3	5803	+++
1	1080286	rs1539638	G	A	-9	1.26195	0.112996	1.04048	1.53056	2.36298	0.01815	1.74112	1.9768	0.372171	0	3	5803	+++
1	1080925	rs1539637	G	C	-9	1.23443	0.079005	1.07958	1.41149	3.07976	0.00208	2.68189	0.823875	0.662366	0	3	5803	+++
1	1095383	rs6604973	G	A	-9	1.20192	0.092721	1.02019	1.41603	2.19897	0.027901	1.55438	0.299495	0.860925	0	3	5803	+++
1	1123434	rs12066716	T	A	-9	0.85505	0.062881	0.731804	0.999053	-1.97193	0.048633	1.31307	0.643625	0.724834	0	3	5803	---
1	1665747	rs2281177	T	C	-9	0.857693	0.058858	0.742331	0.990983	-2.08291	0.037279	1.42853	0.565057	0.753875	0	3	5803	---
1	1904830	rs114557479	G	A	-9	0.719452	0.091242	0.540618	0.957444	-2.25826	0.023951	1.62067	1.59516	0.450417	0	3	5803	---
1	1922834	rs6605075	T	C	-9	1.30922	0.147169	1.02077	1.67918	2.12187	0.033869	1.47019	2.66489	0.263832	0.2495	3	5803	+++
1	1984811	rs3121827	G	T	-9	0.863139	0.053407	0.758461	0.982263	-2.23132	0.025682	1.59037	1.13468	0.567032	0	3	5803	---
1	2025607	rs61775405	G	A	-9	0.812647	0.070747	0.673983	0.979839	-2.17337	0.029774	1.52617	0.553985	0.75806	0	3	5803	---
1	2033109	rs3128330	C	T	-9	1.1137	0.05568	1.00457	1.23469	2.04664	0.040712	1.39028	0.798123	0.670949	0	3	5803	+++
1	2033972	rs7556569	T	C	-9	1.13386	0.057254	1.02164	1.2584	2.36264	0.018167	1.74072	0.129074	0.937502	0	3	5803	+++
1	2794253	rs6658584	G	A	-9	1.12766	0.056049	1.0178	1.24937	2.29741	0.021617	1.66519	0.471945	0.789803	0	3	5803	+++
1	2794537	rs6668620	C	T	-9	0.893383	0.044202	0.806747	0.989322	-2.16628	0.030311	1.5184	0.189771	0.909477	0	3	5803	---
1	2794551	rs10909793	G	T	-9	0.891919	0.044009	0.805661	0.987411	-2.20413	0.027537	1.56008	0.347085	0.840681	0	3	5803	---
1	2795537	rs6679954	T	C	-9	0.890388	0.044732	0.802714	0.987638	-2.19521	0.02817	1.55021	0.279547	0.869555	0	3	5803	---
1	3023251	rs56363358	C	A	-9	0.763291	0.083877	0.598892	0.972818	-2.18269	0.02908	1.5364	0.978871	0.612972	0	3	5803	---
1	3026642	rs75691533	T	C	-9	0.759149	0.082872	0.59672	0.965792	-2.24337	0.024895	1.6039	0.997096	0.607412	0	3	5803	---
1	3031322	rs72630950	G	A	-9	0.755531	0.08264	0.593557	0.961706	-2.27718	0.022798	1.64211	0.80407	0.668957	0	3	5803	---
1	3199121	rs61759190	A	G	-9	1.31132	0.144871	1.02737	1.67375	2.1769	0.02951	1.53004	0.674135	0.713861	0	3	5803	+++
1	3246093	rs9424311	G	A	-9	0.887929	0.042379	0.804867	0.979564	-2.37204	0.017712	1.75174	2.24636	0.325244	0.109669	3	5803	---
1	3250154	rs1889122	G	A	-9	0.892683	0.042449	0.809483	0.984433	-2.27432	0.022969	1.63886	1.93729	0.379597	0	3	5803	---
1	3251293	rs2483276	C	T	-9	0.894339	0.04255	0.810941	0.986314	-2.23592	0.025378	1.59553	2.01972	0.36427	0.009764	3	5803	---
1	3251324	rs2483277	G	T	-9	0.893193	0.042494	0.809904	0.985048	-2.26165	0.023741	1.6245	2.14626	0.341936	0.068147	3	5803	---
1	3252169	rs2483279	A	G	-9	0.893855	0.042497	0.810562	0.985708	-2.24844	0.02457	1.6096	2.16333	0.33903	0.075501	3	5803	---
1	3254356	rs4494089	C	T	-9	0.895221	0.042477	0.811966	0.987013	-2.22247	0.026273	1.58049	2.00463	0.367029	0.00231	3	5803	---
1	3255539	rs2483280	G	A	-9	0.894868	0.042541	0.811487	0.986816	-2.22596	0.026039	1.58438	2.11172	0.347893	0.052905	3	5803	---
1	3257059	rs2255212	G	A	-9	0.895036	0.042668	0.811407	0.987284	-2.21571	0.026733	1.57295	1.92596	0.381754	0	3	5803	---
1	3344787	rs2483240	A	G	-9	0.866219	0.053932	0.760513	0.986618	-2.1629	0.03057	1.5147	0.975682	0.613951	0	3	5803	---
1	3349900	rs34315398	C	T	-9	0.761423	0.091928	0.581244	0.997455	-1.9785	0.047889	1.31976	0.882526	0.643224	0	3	5803	---
1	3383038	rs947351	G	A	-9	0.876076	0.054688	0.768887	0.998207	-1.98696	0.046944	1.32842	0.157204	0.924408	0	3	5803	---
1	3582244	rs6679556	T	A	-9	0.844939	0.052609	0.741826	0.962384	-2.53741	0.011187	1.95128	1.51482	0.468879	0	3	5803	---
1	3582245	rs6679560	T	G	-9	0.844943	0.052609	0.741829	0.962389	-2.53732	0.01119	1.95118	1.51497	0.468844	0	3	5803	---
1	3683349	rs16824081	G	A	-9	0.778819	0.069191	0.643204	0.943028	-2.56095	0.010458	1.98057	1.08797	0.580431	0	3	5803	---
1	3684185	rs10910025	G	A	-9	0.776771	0.068835	0.641854	0.940047	-2.59515	0.009473	2.0235	1.1624	0.559226	0	3	5803	---
1	3688030	rs3737592	C	G	-9	0.820382	0.071206	0.680818	0.988555	-2.081	0.037454	1.4265	1.62054	0.444738	0	3	5803	---
1	3692241	rs71634364	G	A	-9	0.803638	0.064279	0.677652	0.953048	-2.51278	0.011998	1.92088	1.74201	0.418531	0	3	5803	---
1	3692749	rs7531757	G	T	-9	0.801267	0.062467	0.678831	0.945786	-2.61883	0.008841	2.05348	0.966012	0.616926	0	3	5803	---
1	3692750	rs7540647	C	T	-9	0.801269	0.062467	0.678833	0.945788	-2.61881	0.008842	2.05346	0.965776	0.616999	0	3	5803	---
1	3693173	rs35568319	C	T	-9	0.801532	0.062346	0.679333	0.945712	-2.62139	0.008775	2.05674	0.939882	0.625039	0	3	5803	---
1	3693225	rs34955593	A	G	-9	0.807844	0.06442	0.68158	0.957498	-2.46088	0.01388	1.8576	1.78977	0.408654	0	3	5803	---
1	3693486	rs76095402	G	C	-9	0.847683	0.061339	0.727459	0.987776	-2.11761	0.034229	1.46561	2.24586	0.325325	0.109472	3	5803	---
1	3693511	rs78393723	C	T	-9	0.804726	0.062908	0.681426	0.950337	-2.56031	0.010477	1.97976	0.968533	0.616149	0	3	5803	---
1	3693674	rs71634365	G	A	-9	0.806344	0.062385	0.68407	0.950475	-2.56538	0.010325	1.9861	1.14772	0.563348	0	3	5803	---
1	3694330	rs71634366	G	A	-9	0.803061	0.062295	0.680962	0.947053	-2.60651	0.009165	2.03786	0.920649	0.631079	0	3	5803	---
1	3694354	rs71634367	A	G	-9	0.803076	0.062293	0.680981	0.947062	-2.60643	0.009167	2.03775	0.920178	0.631228	0	3	5803	---
1	3694438	rs71634368	C	A	-9	0.80321	0.062291	0.681119	0.947186	-2.60502	0.009205	2.03597	0.919022	0.631593	0	3	5803	---
1	3694480	rs34137352	T	C	-9	0.848705	0.061281	0.728595	0.988616	-2.10706	0.035132	1.45429	2.219	0.329724	0.098692	3	5803	---
1	3694609	rs34838707	C	T	-9	0.806991	0.064205	0.681149	0.956082	-2.47924	0.013187	1.87986	1.72989	0.421075	0	3	5803	---
1	3694647	rs1891937	G	A	-9	0.807059	0.064205	0.681218	0.956148	-2.47849	0.013214	1.87895	1.72947	0.421164	0	3	5803	---
1	3694673	rs1891936	T	G	-9	0.84892	0.06127	0.72883	0.988797	-2.10478	0.035331	1.45185	2.21548	0.330304	0.097262	3	5803	---
1	3695111	rs2887275	G	C	-9	0.807683	0.06419	0.68187	0.956711	-2.47224	0.013447	1.87136	1.73975	0.419005	0	3	5803	---
1	3695155	rs71634369	G	C	-9	0.804172	0.062263	0.682137	0.94804	-2.59544	0.009465	2.02386	0.917695	0.632012	0	3	5803	---
1	3695305	rs71634370	A	G	-9	0.804301	0.062252	0.682287	0.948135	-2.59447	0.009492	2.02264	0.917764	0.63199	0	3	5803	---
1	3695561	rs35938957	T	G	-9	0.804603	0.06224	0.682613	0.948394	-2.59162	0.009571	2.01904	0.918282	0.631826	0	3	5803	---
1	3695667	rs35169286	C	T	-9	0.808419	0.06417	0.682646	0.957365	-2.46501	0.013722	1.8626	1.75227	0.41639	0	3	5803	---
1	3695900	rs34121825	C	T	-9	0.803923	0.063553	0.679359	0.951325	-2.54093	0.011075	1.95565	1.66769	0.434376	0	3	5803	---
1	3696492	rs17411279	C	T	-9	0.811784	0.064344	0.685669	0.961094	-2.42067	0.015513	1.8093	1.81181	0.404177	0	3	5803	---
1	3697035	rs17411356	A	G	-9	0.808935	0.064176	0.683151	0.957879	-2.45908	0.01395	1.85543	1.75758	0.415285	0	3	5803	---
1	3698224	rs17411384	G	C	-9	0.812153	0.064363	0.686002	0.961503	-2.41582	0.015721	1.80352	1.81066	0.404408	0	3	5803	---
1	3698402	rs41315254	A	G	-9	0.812204	0.064365	0.686048	0.961558	-2.41516	0.015749	1.80273	1.81055	0.40443	0	3	5803	---
1	3698637	rs55848151	G	A	-9	0.81226	0.064368	0.686099	0.961619	-2.41445	0.01578	1.80188	1.81025	0.404491	0	3	5803	---
1	3698947	rs12122058	C	T	-9	0.737304	0.085928	0.568886	0.955583	-2.3034	0.021278	1.67206	2.19233	0.33415	0.087729	3	5803	---
1	3700430	rs36124273	G	T	-9	0.80969	0.064207	0.683845	0.958695	-2.44944	0.014329	1.8438	1.75766	0.415268	0	3	5803	---
1	3701164	rs34555288	C	T	-9	0.812668	0.064383	0.686477	0.962055	-2.40931	0.016004	1.79577	1.81416	0.403702	0	3	5803	---
1	3701832	rs71634371	C	A	-9	0.821105	0.065273	0.69317	0.972652	-2.28087	0.022578	1.64632	2.01923	0.364359	0.009524	3	5803	---
1	3707037	rs34094195	C	G	-9	0.836396	0.064596	0.709789	0.985588	-2.13336	0.032916	1.48259	1.0201	0.600466	0	3	5803	---
1	3709110	rs35230993	T	G	-9	0.841849	0.065316	0.713829	0.992828	-2.04552	0.040822	1.3891	0.89264	0.639979	0	3	5803	---
1	3731959	rs12729542	C	T	-9	0.789211	0.064473	0.662844	0.93967	-2.65896	0.007855	2.10483	2.47035	0.290784	0.190398	3	5803	---
1	3759500	rs3765775	C	T	-9	0.785783	0.063963	0.660415	0.934951	-2.71847	0.006574	2.18215	2.60369	0.272029	0.23186	3	5803	---
1	3835119	rs61770390	T	C	-9	1.14568	0.067115	1.01413	1.29428	2.18551	0.028873	1.53951	0.292071	0.864127	0	3	5803	+++
1	4054067	rs6691155	C	T	-9	1.11353	0.052597	1.01044	1.22713	2.16946	0.030069	1.52188	0.55306	0.758411	0	3	5803	+++
1	4184118	rs7531421	A	G	-9	0.90863	0.040961	0.828347	0.996695	-2.03015	0.04236	1.37305	0.353965	0.837794	0	3	5803	---
1	4186309	rs6426389	C	T	-9	0.907956	0.040411	0.82875	0.994732	-2.07343	0.038152	1.41848	0.154866	0.925489	0	3	5803	---
1	4189629	rs7536041	T	C	-9	0.90931	0.040825	0.829294	0.997048	-2.02291	0.0431	1.36552	0.219904	0.895877	0	3	5803	---
1	4231757	rs6688343	T	C	-9	1.11015	0.053594	1.0051	1.22617	2.06037	0.039383	1.40469	1.15248	0.562007	0	3	5803	+++
1	4333076	rs76075208	A	T	-9	1.13413	0.066605	1.00358	1.28165	2.01731	0.043681	1.3597	0.140204	0.932299	0	3	5803	+++
1	4335366	rs983915	C	T	-9	1.14315	0.069512	1.00691	1.29783	2.06639	0.038811	1.41105	0.222493	0.894718	0	3	5803	+++
1	4336480	rs12138792	G	T	-9	1.13592	0.067258	1.00409	1.28505	2.0249	0.042896	1.36758	0.09874	0.951829	0	3	5803	+++
1	4338958	rs988078	G	A	-9	1.14179	0.068083	1.00834	1.29289	2.09102	0.036546	1.43716	0.331284	0.84735	0	3	5803	+++
1	4341517	rs17407901	C	T	-9	1.14067	0.067992	1.0074	1.29156	2.07633	0.037883	1.42156	0.270742	0.873392	0	3	5803	+++
1	4343735	rs17408082	C	A	-9	1.14452	0.06844	1.01038	1.29647	2.12236	0.033828	1.47073	0.237073	0.88822	0	3	5803	+++
1	4346213	rs115540351	G	A	-9	1.14558	0.068766	1.0108	1.29834	2.12823	0.033339	1.47705	0.251666	0.881762	0	3	5803	+++
1	4346988	rs4463633	C	G	-9	1.14475	0.068454	1.01058	1.29673	2.12541	0.033573	1.47401	0.235776	0.888796	0	3	5803	+++
1	4347948	rs113496894	G	T	-9	1.1445	0.068458	1.01032	1.2965	2.12141	0.033907	1.46971	0.236491	0.888478	0	3	5803	+++
1	4348205	rs78129923	G	A	-9	1.14343	0.068364	1.00944	1.29521	2.1077	0.035077	1.45497	0.260799	0.877745	0	3	5803	+++
1	4349680	rs7511825	C	T	-9	1.14548	0.068389	1.01144	1.29729	2.13913	0.032446	1.48884	0.305355	0.858406	0	3	5803	+++
1	4349760	rs111757731	G	A	-9	1.1445	0.068468	1.0103	1.29652	2.12101	0.033941	1.46927	0.237028	0.888239	0	3	5803	+++
1	4354462	rs10915506	G	C	-9	1.13923	0.068107	1.00574	1.29043	2.04998	0.040385	1.39378	0.334219	0.846107	0	3	5803	+++
1	4355343	rs6678941	A	T	-9	1.13707	0.069455	1.00094	1.29172	1.97445	0.048347	1.31563	0.373698	0.829569	0	3	5803	+++
1	4358008	rs58506471	G	A	-9	0.852078	0.062192	0.730181	0.994323	-2.03227	0.042145	1.37526	1.39233	0.498494	0	3	5803	---
1	4403519	rs114537799	C	T	-9	0.882809	0.05201	0.780869	0.998056	-1.99108	0.046489	1.33265	0.423116	0.809322	0	3	5803	---
1	4403526	rs115087060	A	G	-9	0.881727	0.052028	0.779753	0.997038	-2.00731	0.044734	1.34936	0.379487	0.827171	0	3	5803	---
1	4403527	rs114023934	A	G	-9	0.882811	0.05201	0.780871	0.998058	-1.99105	0.046493	1.33261	0.422912	0.809405	0	3	5803	---
1	4418086	rs349396	C	T	-9	0.877842	0.051884	0.77615	0.992858	-2.07411	0.038089	1.4192	0.183441	0.91236	0	3	5803	---
1	4569383	rs12031045	G	A	-9	1.23662	0.102357	1.036	1.47609	2.35164	0.018712	1.72787	0.545194	0.7614	0	3	5803	+++
1	4569458	rs12035160	A	T	-9	1.2361	0.102289	1.03561	1.4754	2.34755	0.018919	1.72309	0.545157	0.761414	0	3	5803	+++
1	4569660	rs16839168	G	A	-9	1.23505	0.102148	1.03484	1.474	2.33954	0.019329	1.71378	0.546148	0.761036	0	3	5803	+++
1	4569695	rs16839171	G	T	-9	1.23498	0.102137	1.03479	1.47389	2.33896	0.019359	1.71311	0.546304	0.760977	0	3	5803	+++
1	4570276	rs16839175	T	C	-9	1.23405	0.102006	1.03412	1.47264	2.33208	0.019718	1.70513	0.54903	0.759941	0	3	5803	+++
1	4570982	rs4654552	C	T	-9	1.23264	0.101818	1.03307	1.47075	2.32111	0.020303	1.69244	0.553921	0.758085	0	3	5803	+++
1	4594603	rs537398	T	C	-9	1.1346	0.060642	1.01575	1.26737	2.23671	0.025327	1.59641	1.04698	0.592449	0	3	5803	+++
1	4595311	rs509960	T	C	-9	1.13959	0.060867	1.02029	1.27284	2.31605	0.020578	1.68661	1.3567	0.507453	0	3	5803	+++
1	4596278	rs10915553	T	C	-9	1.14405	0.060999	1.02449	1.27756	2.3897	0.016883	1.77254	1.433	0.48846	0	3	5803	+++
1	4596288	rs10915554	G	A	-9	1.14395	0.06099	1.02441	1.27744	2.38833	0.016947	1.77091	1.43251	0.488577	0	3	5803	+++
1	4596534	rs12084169	C	T	-9	1.14501	0.061036	1.02538	1.2786	2.40515	0.016187	1.79083	1.38525	0.500262	0	3	5803	+++
1	4596564	rs12086217	A	G	-9	1.14501	0.061036	1.02538	1.2786	2.40519	0.016185	1.79088	1.38538	0.500228	0	3	5803	+++
1	4597082	rs623217	G	C	-9	1.14502	0.061034	1.0254	1.2786	2.40544	0.016174	1.79117	1.38571	0.500146	0	3	5803	+++
1	4597089	rs472113	G	A	-9	1.09928	0.050412	1.00047	1.20784	1.96976	0.048882	1.31085	0.058047	0.971394	0	3	5803	+++
1	4597855	rs609304	T	C	-9	1.14504	0.061032	1.02541	1.27861	2.40575	0.01616	1.79155	1.38594	0.500088	0	3	5803	+++
1	4597866	rs554335	A	T	-9	1.14503	0.061032	1.02541	1.27861	2.40571	0.016163	1.79149	1.38579	0.500127	0	3	5803	+++
1	4597961	rs553435	A	G	-9	1.14503	0.061032	1.02541	1.27861	2.40572	0.016162	1.79151	1.38617	0.500031	0	3	5803	+++
1	4598001	rs608492	G	C	-9	1.09903	0.050408	1.00023	1.20759	1.96476	0.049458	1.30576	0.066693	0.967204	0	3	5803	+++
1	4598021	rs12726510	T	C	-9	1.14504	0.061032	1.02542	1.27862	2.40585	0.016156	1.79166	1.38648	0.499954	0	3	5803	+++
1	4598027	rs12752601	C	A	-9	1.14504	0.061032	1.02542	1.27862	2.40586	0.016156	1.79167	1.38651	0.499947	0	3	5803	+++
1	4598090	rs12737521	G	A	-9	1.14505	0.061033	1.02543	1.27863	2.40605	0.016147	1.79191	1.38688	0.499853	0	3	5803	+++
1	4598217	rs551359	A	G	-9	1.14507	0.061034	1.02545	1.27865	2.40637	0.016133	1.79228	1.38771	0.499646	0	3	5803	+++
1	4598308	rs495682	T	C	-9	1.14509	0.061034	1.02546	1.27867	2.40659	0.016123	1.79254	1.38851	0.499447	0	3	5803	+++
1	4598310	rs596848	G	A	-9	1.14509	0.061034	1.02546	1.27867	2.40662	0.016122	1.79258	1.38836	0.499484	0	3	5803	+++
1	4598424	rs596360	G	A	-9	1.1451	0.061035	1.02547	1.27869	2.40681	0.016114	1.7928	1.38942	0.499218	0	3	5803	+++
1	4598454	rs494638	T	C	-9	1.14511	0.061035	1.02548	1.27869	2.40688	0.016111	1.79288	1.3895	0.499199	0	3	5803	+++
1	4598965	rs489371	A	G	-9	1.14518	0.061039	1.02555	1.27878	2.40813	0.016056	1.79437	1.3926	0.498427	0	3	5803	+++
1	4598994	rs489316	A	G	-9	1.14519	0.061039	1.02555	1.27878	2.40818	0.016054	1.79443	1.39283	0.498369	0	3	5803	+++
1	4599243	rs592726	C	T	-9	1.09918	0.050414	1.00036	1.20775	1.96757	0.049134	1.30862	0.065356	0.96785	0	3	5803	+++
1	4599396	rs6673713	A	T	-9	1.14524	0.061041	1.0256	1.27884	2.40907	0.016014	1.79549	1.3957	0.497653	0	3	5803	+++
1	4599685	rs6677142	T	C	-9	1.14528	0.061043	1.02564	1.27889	2.40973	0.015986	1.79627	1.39754	0.497197	0	3	5803	+++
1	4599697	rs10158638	A	G	-9	1.14528	0.061043	1.02564	1.27889	2.40973	0.015986	1.79627	1.39754	0.497197	0	3	5803	+++
1	4599835	rs28694108	C	T	-9	1.14528	0.061043	1.02564	1.27888	2.40969	0.015987	1.79623	1.39769	0.497159	0	3	5803	+++
1	4599992	rs569392	T	C	-9	1.14529	0.061043	1.02564	1.27889	2.40979	0.015983	1.79634	1.39766	0.497167	0	3	5803	+++
1	4600006	rs638811	G	A	-9	1.14529	0.061043	1.02564	1.27889	2.4098	0.015983	1.79635	1.39765	0.49717	0	3	5803	+++
1	4600284	rs1612095	G	C	-9	1.1453	0.061043	1.02565	1.2789	2.40994	0.015976	1.79652	1.39775	0.497145	0	3	5803	+++
1	4600321	rs1612008	C	T	-9	1.1453	0.061043	1.02565	1.2789	2.40995	0.015976	1.79653	1.39781	0.49713	0	3	5803	+++
1	4600414	rs544513	A	G	-9	1.1453	0.061043	1.02565	1.2789	2.40994	0.015976	1.79652	1.39768	0.497161	0	3	5803	+++
1	4600491	rs543653	T	G	-9	1.1453	0.061043	1.02566	1.2789	2.41	0.015974	1.79659	1.39743	0.497224	0	3	5803	+++
1	4600621	rs542688	C	G	-9	1.09924	0.050415	1.00042	1.20781	1.9688	0.048992	1.30987	0.064606	0.968213	0	3	5803	+++
1	4600652	rs625627	C	T	-9	1.1453	0.061043	1.02565	1.2789	2.40998	0.015975	1.79656	1.39767	0.497163	0	3	5803	+++
1	4600669	rs541929	A	G	-9	1.1453	0.061043	1.02565	1.2789	2.40998	0.015975	1.79656	1.39767	0.497163	0	3	5803	+++
1	4600746	rs10915556	C	T	-9	1.1453	0.061043	1.02566	1.2789	2.41003	0.015973	1.79663	1.39743	0.497223	0	3	5803	+++
1	4600784	rs2051642	G	T	-9	1.1453	0.061043	1.02566	1.2789	2.41004	0.015972	1.79665	1.39764	0.497173	0	3	5803	+++
1	4600817	rs2051641	C	T	-9	1.14531	0.061043	1.02566	1.27891	2.4101	0.01597	1.79671	1.39756	0.497192	0	3	5803	+++
1	4601301	rs10915557	A	C	-9	1.14531	0.061043	1.02566	1.27891	2.41011	0.015969	1.79673	1.39736	0.497241	0	3	5803	+++
1	4601322	rs10915558	G	T	-9	1.14531	0.061043	1.02567	1.27891	2.41017	0.015966	1.7968	1.39745	0.497219	0	3	5803	+++
1	4601558	rs988089	G	T	-9	1.14532	0.061044	1.02568	1.27893	2.41043	0.015955	1.7971	1.39693	0.497347	0	3	5803	+++
1	4601585	rs988088	G	A	-9	1.14533	0.061044	1.02568	1.27893	2.41052	0.015951	1.7972	1.39692	0.497352	0	3	5803	+++
1	4601724	rs1988134	A	T	-9	1.14489	0.061012	1.0253	1.27842	2.40399	0.016239	1.78945	1.39901	0.496831	0	3	5803	+++
1	4602076	rs508056	T	C	-9	1.14535	0.061044	1.02571	1.27896	2.41088	0.015935	1.79764	1.39697	0.497338	0	3	5803	+++
1	4602088	rs594535	A	T	-9	1.14535	0.061044	1.02571	1.27896	2.4109	0.015934	1.79766	1.3967	0.497406	0	3	5803	+++
1	4602317	rs640624	T	C	-9	1.1455	0.061044	1.02586	1.2791	2.41358	0.015818	1.80085	1.39775	0.497144	0	3	5803	+++
1	4603011	rs2411775	C	T	-9	1.14593	0.06103	1.02631	1.27949	2.42162	0.015473	1.81044	1.39897	0.496841	0	3	5803	+++
1	4603370	rs694967	T	G	-9	1.14412	0.060943	1.02467	1.27749	2.39327	0.01672	1.77676	1.4227	0.49098	0	3	5803	+++
1	4605422	rs241218	T	C	-9	1.14416	0.060982	1.02463	1.27763	2.39229	0.016765	1.7756	1.49199	0.474262	0	3	5803	+++
1	4606192	rs241219	T	C	-9	1.14389	0.06102	1.02429	1.27745	2.38588	0.01706	1.76803	1.33227	0.51369	0	3	5803	+++
1	4610250	rs241244	A	T	-9	1.14429	0.061087	1.02456	1.27801	2.3903	0.016856	1.77324	1.20584	0.547212	0	3	5803	+++
1	4610633	rs241245	T	C	-9	1.14438	0.061096	1.02463	1.27812	2.39154	0.016799	1.77471	1.19474	0.550258	0	3	5803	+++
1	4611060	rs241246	T	C	-9	1.1442	0.06112	1.0244	1.278	2.38727	0.016996	1.76966	1.17168	0.556637	0	3	5803	+++
1	4611078	rs241247	G	T	-9	1.1442	0.061121	1.0244	1.27801	2.3873	0.016994	1.7697	1.16816	0.557618	0	3	5803	+++
1	4612366	rs241249	C	A	-9	1.12967	0.054118	1.0236	1.24674	2.42367	0.015386	1.81288	1.31676	0.51769	0	3	5803	+++
1	4613233	rs241250	C	T	-9	1.1482	0.067807	1.0153	1.2985	2.20197	0.027689	1.55769	0.856636	0.651604	0	3	5803	+++
1	4613511	rs241252	G	A	-9	1.1486	0.06783	1.01565	1.29895	2.2075	0.027301	1.56383	0.832051	0.659663	0	3	5803	+++
1	4614021	rs241255	G	C	-9	1.14877	0.067839	1.01581	1.29914	2.20993	0.027132	1.56652	0.820859	0.663365	0	3	5803	+++
1	4615584	rs241259	C	G	-9	1.14502	0.067409	1.0129	1.29438	2.16496	0.030412	1.51695	0.28681	0.866403	0	3	5803	+++
1	4616066	rs241260	C	G	-9	1.14468	0.067621	1.01214	1.29457	2.15223	0.031401	1.50306	0.576188	0.749691	0	3	5803	+++
1	4616102	rs241261	T	C	-9	1.14459	0.067613	1.01207	1.29447	2.15113	0.031487	1.50187	0.571433	0.751476	0	3	5803	+++
1	4616799	rs241262	T	G	-9	1.14447	0.067634	1.0119	1.29439	2.14839	0.031703	1.4989	0.541698	0.762732	0	3	5803	+++
1	4618722	rs241263	T	C	-9	1.14618	0.067723	1.01344	1.2963	2.17267	0.029826	1.5254	0.575034	0.750124	0	3	5803	+++
1	4619038	rs241264	C	T	-9	1.14567	0.067681	1.01301	1.29569	2.16595	0.030336	1.51804	0.578448	0.748845	0	3	5803	+++
1	4624779	rs190250	T	C	-9	1.14506	0.067577	1.01261	1.29483	2.15977	0.030811	1.51129	0.138633	0.933031	0	3	5803	+++
1	4632560	rs980092	A	G	-9	0.908376	0.042448	0.825179	0.999962	-1.96078	0.049921	1.30172	0.059254	0.970807	0	3	5803	---
1	4634084	rs241207	T	G	-9	1.20327	0.088425	1.02995	1.40574	2.33191	0.019727	1.70493	1.61111	0.44684	0	3	5803	+++
1	4643482	rs12135678	T	C	-9	0.78809	0.078397	0.634431	0.978964	-2.15213	0.031408	1.50296	0.229404	0.891632	0	3	5803	---
1	4645725	rs7517269	A	G	-9	0.880538	0.049834	0.782863	0.9904	-2.1208	0.033959	1.46904	0.346984	0.840724	0	3	5803	---
1	4647469	rs644647	C	A	-9	1.11772	0.05676	1.00647	1.24127	2.0806	0.03749	1.42609	1.16327	0.558983	0	3	5803	+++
1	4648098	rs61767665	T	C	-9	0.877803	0.049679	0.780431	0.987323	-2.17268	0.029826	1.52541	0.32477	0.850114	0	3	5803	---
1	4649179	rs1515671	C	T	-9	0.876623	0.049615	0.779378	0.986001	-2.195	0.028185	1.54998	0.312638	0.855286	0	3	5803	---
1	4649316	rs1849943	G	A	-9	0.876329	0.0496	0.779113	0.985675	-2.2005	0.027793	1.55606	0.310562	0.856174	0	3	5803	---
1	4649797	rs2002993	A	G	-9	0.875305	0.049549	0.77819	0.98454	-2.21968	0.026462	1.57737	0.305823	0.858205	0	3	5803	---
1	4650524	rs2411781	C	T	-9	0.873789	0.049469	0.77683	0.98285	-2.24826	0.024581	1.6094	0.305074	0.858527	0	3	5803	---
1	4650689	rs2411782	C	G	-9	0.873433	0.049449	0.776513	0.98245	-2.25505	0.024152	1.61704	0.306026	0.858119	0	3	5803	---
1	4651347	rs1573749	G	A	-9	0.872097	0.049373	0.775325	0.980948	-2.28055	0.022597	1.64595	0.313112	0.855084	0	3	5803	---
1	4652923	rs61767666	C	T	-9	0.869973	0.049235	0.773472	0.978514	-2.32209	0.02025	1.69358	0.317562	0.853183	0	3	5803	---
1	4655973	rs540572	C	A	-9	1.1127	0.052968	1.00889	1.22721	2.13705	0.032615	1.48658	0.311479	0.855782	0	3	5803	+++
1	4656536	rs531363	C	T	-9	1.10818	0.053155	1.004	1.22318	2.03926	0.041443	1.38255	0.249815	0.882578	0	3	5803	+++
1	4656698	rs129794	G	A	-9	1.11615	0.052874	1.01251	1.23039	2.21011	0.027119	1.56673	0.100012	0.951224	0	3	5803	+++
1	4657087	rs4654566	G	A	-9	0.890311	0.048964	0.794342	0.997874	-1.99657	0.045889	1.33829	0.384024	0.825297	0	3	5803	---
1	4657295	rs651695	A	T	-9	1.11461	0.052937	1.01085	1.22902	2.1765	0.029539	1.5296	0.309368	0.856686	0	3	5803	+++
1	4661144	rs602244	T	C	-9	1.11697	0.052907	1.01327	1.23128	2.22519	0.026091	1.58352	0.2477	0.883512	0	3	5803	+++
1	4661639	rs604465	G	A	-9	1.11711	0.052885	1.01346	1.23137	2.22905	0.025832	1.58784	0.246241	0.884157	0	3	5803	+++
1	4662296	rs559624	G	A	-9	1.16324	0.08297	1.00062	1.35229	1.9681	0.049072	1.30916	2.59536	0.273164	0.229395	3	5803	+++
1	4662408	rs537761	C	A	-9	1.11734	0.052836	1.01378	1.23147	2.23576	0.025389	1.59535	0.243945	0.885173	0	3	5803	+++
1	4662532	rs618751	G	A	-9	1.11735	0.052842	1.01378	1.2315	2.23579	0.025387	1.59538	0.243583	0.885333	0	3	5803	+++
1	4662781	rs534159	C	T	-9	1.11739	0.052849	1.01381	1.23156	2.23633	0.025352	1.59599	0.240803	0.886564	0	3	5803	+++
1	4663685	rs61764962	G	A	-9	0.891945	0.048128	0.797614	0.997432	-2.00509	0.044971	1.34707	0.521201	0.770589	0	3	5803	---
1	4665269	rs241243	A	G	-9	1.11595	0.05279	1.01249	1.23	2.20996	0.027129	1.56656	0.270261	0.873602	0	3	5803	+++
1	4666819	rs151716	A	G	-9	1.10696	0.052568	1.00392	1.22056	2.03853	0.041515	1.38179	0.217268	0.897059	0	3	5803	+++
1	4668094	rs151715	A	G	-9	1.10687	0.052635	1.00371	1.22064	2.03413	0.041957	1.37719	0.219359	0.896121	0	3	5803	+++
1	4671411	rs164779	C	G	-9	1.10985	0.052942	1.00609	1.22432	2.08116	0.037439	1.42667	0.196229	0.906545	0	3	5803	+++
1	4674026	rs763219	A	G	-9	0.903151	0.041785	0.821252	0.993216	-2.10035	0.035719	1.44711	0.531287	0.766712	0	3	5803	---
1	4690918	rs6680594	T	C	-9	0.861614	0.058208	0.747526	0.993113	-2.05537	0.039863	1.39943	0.178714	0.914519	0	3	5803	---
1	4694663	rs12126476	G	T	-9	0.848985	0.057541	0.736206	0.979041	-2.25127	0.02439	1.61279	0.706564	0.702379	0	3	5803	---
1	4695676	rs10915572	C	A	-9	0.901082	0.04167	0.819409	0.990896	-2.14866	0.031682	1.49918	1.80867	0.404811	0	3	5803	---
1	4697300	rs2101195	C	T	-9	0.901555	0.041837	0.819554	0.991761	-2.13004	0.033189	1.479	0.626633	0.731018	0	3	5803	---
1	4705931	rs7533451	G	A	-9	0.890602	0.045457	0.801507	0.989601	-2.15439	0.031231	1.50542	1.55456	0.459655	0	3	5803	---
1	4706006	rs7542437	C	G	-9	0.887005	0.045221	0.798372	0.985479	-2.23233	0.025615	1.59151	1.47676	0.477888	0	3	5803	---
1	4710315	rs12405506	C	T	-9	0.887972	0.045517	0.798759	0.987149	-2.19944	0.027868	1.55489	1.37868	0.501907	0	3	5803	---
1	4711442	rs59373147	G	A	-9	0.887644	0.045616	0.798236	0.987065	-2.20035	0.027803	1.5559	1.44436	0.485693	0	3	5803	---
1	4720030	rs7544371	G	A	-9	0.796851	0.06339	0.672607	0.944046	-2.62581	0.008662	2.06237	0.081207	0.96021	0	3	5803	---
1	4722443	rs1531830	T	C	-9	0.759563	0.059116	0.643695	0.896287	-3.25659	0.001133	2.94564	2.19761	0.333269	0.08992	3	5803	---
1	4723422	rs10799252	G	C	-9	0.769112	0.065197	0.641325	0.922361	-2.83179	0.004642	2.33326	0.84494	0.655426	0	3	5803	---
1	4723438	rs10799253	T	C	-9	0.769137	0.065197	0.64135	0.922385	-2.83154	0.004646	2.33292	0.842094	0.656359	0	3	5803	---
1	4726899	rs10799254	A	G	-9	0.794964	0.061908	0.673624	0.938161	-2.7154	0.006636	2.17812	0.002181	0.99891	0	3	5803	---
1	4727243	rs6663166	A	G	-9	0.815471	0.06236	0.693246	0.959245	-2.46223	0.013828	1.85924	0.040203	0.980099	0	3	5803	---
1	4731699	rs28501560	C	G	-9	0.877694	0.053195	0.773432	0.996011	-2.02195	0.0432	1.36452	2.19715	0.333345	0.089731	3	5803	---
1	4732318	rs55753116	C	T	-9	0.878385	0.053404	0.773714	0.997217	-2.00304	0.04519	1.34496	2.47997	0.289389	0.193539	3	5803	---
1	4815915	rs76545972	A	G	-9	0.808169	0.074345	0.662452	0.985938	-2.0996	0.035784	1.44631	1.49543	0.473447	0	3	5803	---
1	4816202	rs12022212	G	T	-9	1.10344	0.051816	1.00188	1.21529	1.9981	0.045723	1.33987	0.166983	0.919899	0	3	5803	+++
1	4818197	rs7553204	T	C	-9	1.11352	0.050555	1.01444	1.22229	2.26145	0.023754	1.62427	0.646417	0.723823	0	3	5803	+++
1	4820651	rs3753723	G	A	-9	1.10623	0.05062	1.00701	1.21522	2.10572	0.035249	1.45285	0.143231	0.930889	0	3	5803	+++
1	4822740	rs742245	A	C	-9	0.902371	0.041833	0.820379	0.992558	-2.11369	0.034562	1.4614	0.472928	0.789414	0	3	5803	---
1	4823191	rs12123353	A	G	-9	1.1095	0.050389	1.01074	1.21791	2.18459	0.028941	1.53849	0.27457	0.871722	0	3	5803	+++
1	4824742	rs424723	C	T	-9	0.903231	0.041845	0.821215	0.993438	-2.09556	0.036141	1.442	0.385327	0.824759	0	3	5803	---
1	4825152	rs2743979	G	A	-9	0.902567	0.041807	0.820625	0.992691	-2.11107	0.034787	1.45859	0.408426	0.815289	0	3	5803	---
1	4826050	rs2802717	C	T	-9	0.902482	0.041809	0.820537	0.99261	-2.11273	0.034644	1.46037	0.399959	0.818748	0	3	5803	---
1	4826104	rs2802716	C	A	-9	0.903214	0.041846	0.821197	0.993423	-2.09586	0.036115	1.44232	0.351715	0.838737	0	3	5803	---
1	4828063	rs426095	G	A	-9	0.901859	0.041758	0.820013	0.991873	-2.12812	0.033348	1.47693	0.475607	0.788358	0	3	5803	---
1	4828383	rs396629	C	T	-9	0.900758	0.041752	0.818925	0.990768	-2.15086	0.031508	1.50158	0.495857	0.780416	0	3	5803	---
1	4830829	rs9426503	G	C	-9	0.903549	0.043926	0.817453	0.998713	-1.98522	0.047137	1.32664	0.186051	0.91117	0	3	5803	---
1	4830900	rs9426483	C	T	-9	0.903723	0.043911	0.817658	0.998847	-1.9826	0.047429	1.32396	0.183756	0.912216	0	3	5803	---
1	4834196	rs9426504	G	A	-9	0.90033	0.043813	0.814458	0.995257	-2.05296	0.040095	1.39691	0.321526	0.851494	0	3	5803	---
1	4834606	rs389959	T	C	-9	0.901227	0.043861	0.81526	0.99626	-2.03327	0.042044	1.3763	0.274997	0.871536	0	3	5803	---
1	4838241	rs414909	C	T	-9	0.896859	0.044054	0.810512	0.992404	-2.10762	0.035084	1.45489	0.679669	0.711888	0	3	5803	---
1	4840158	rs7544523	T	C	-9	1.10792	0.053867	1.00234	1.22462	2.00576	0.044899	1.34776	0.162265	0.922072	0	3	5803	+++
1	5140292	rs3128686	G	T	-9	0.897153	0.045916	0.807157	0.997183	-2.01231	0.044206	1.35452	0.48567	0.784401	0	3	5803	---
1	5142784	rs12047111	A	G	-9	0.869886	0.042649	0.786294	0.962366	-2.70418	0.006864	2.16344	1.20997	0.546082	0	3	5803	---
1	5142818	rs2334263	T	C	-9	0.868705	0.042241	0.785912	0.960219	-2.75438	0.005896	2.22948	0.861536	0.65001	0	3	5803	---
1	5142981	rs1841240	A	T	-9	1.1717	0.056704	1.06056	1.29449	3.11644	0.001838	2.73557	1.37635	0.502493	0	3	5803	+++
1	5357073	rs9286979	G	A	-9	0.831288	0.046402	0.74034	0.933409	-3.12572	0.001781	2.74923	2.43015	0.296688	0.177004	3	5803	---
1	5552463	rs10907217	C	G	-9	1.13491	0.056134	1.02489	1.25675	2.43259	0.015012	1.82355	0.490236	0.782612	0	3	5803	+++
1	5558726	rs17028104	T	G	-9	0.852865	0.061036	0.733235	0.992015	-2.06397	0.039039	1.4085	0.07748	0.962001	0	3	5803	---
1	5559440	rs11577223	T	A	-9	0.850694	0.061681	0.729799	0.991617	-2.06765	0.038693	1.41237	0.070342	0.96544	0	3	5803	---
1	5560370	rs12402340	T	C	-9	0.903878	0.0443	0.817051	0.999933	-1.96129	0.049861	1.30224	0.267644	0.874746	0	3	5803	---
1	5561431	rs1573739	T	C	-9	0.896331	0.044378	0.809349	0.99266	-2.10145	0.035621	1.44829	0.109492	0.946726	0	3	5803	---
1	5561432	rs1573740	C	T	-9	0.896326	0.044378	0.809345	0.992655	-2.10156	0.035612	1.4484	0.10949	0.946726	0	3	5803	---
1	5561516	rs56084326	T	C	-9	0.847565	0.061214	0.727585	0.98733	-2.12373	0.033713	1.4722	0.212105	0.899378	0	3	5803	---
1	5561563	rs17028122	C	T	-9	0.845338	0.060479	0.726799	0.98321	-2.17966	0.029304	1.53308	0.14982	0.927827	0	3	5803	---
1	5563131	rs79654929	G	A	-9	0.836342	0.0603	0.718154	0.97398	-2.29917	0.021517	1.66722	0.136025	0.934249	0	3	5803	---
1	5563587	rs12123786	A	G	-9	0.844372	0.060113	0.726551	0.9813	-2.20619	0.027392	1.56237	0.056924	0.971939	0	3	5803	---
1	5564016	rs11260630	C	G	-9	0.832222	0.059773	0.715068	0.968571	-2.37254	0.017688	1.75232	0.152187	0.926729	0	3	5803	---
1	5565117	rs916374	A	G	-9	0.837803	0.059189	0.721792	0.972461	-2.32723	0.019975	1.69951	0.077703	0.961894	0	3	5803	---
1	5565293	rs916375	G	C	-9	0.831267	0.059516	0.714616	0.96696	-2.39551	0.016619	1.77941	0.176194	0.915672	0	3	5803	---
1	5566604	rs9728953	A	G	-9	0.835177	0.059187	0.71917	0.969897	-2.3606	0.018267	1.73833	0.103743	0.949451	0	3	5803	---
1	5566811	rs11260632	G	A	-9	0.832128	0.059768	0.714984	0.968466	-2.37392	0.017622	1.75395	0.170887	0.918105	0	3	5803	---
1	5567008	rs12127812	A	G	-9	0.83505	0.059193	0.719032	0.969787	-2.36198	0.018199	1.73995	0.103793	0.949427	0	3	5803	---
1	5567211	rs9660822	G	A	-9	0.795631	0.065888	0.666491	0.949794	-2.53004	0.011425	1.94216	0.312205	0.855472	0	3	5803	---
1	5567964	rs12129833	T	C	-9	0.834832	0.05921	0.71878	0.969622	-2.36397	0.018102	1.74227	0.103588	0.949524	0	3	5803	---
1	5568452	rs11260633	G	A	-9	0.829503	0.059553	0.712778	0.965342	-2.41586	0.015719	1.80357	0.15994	0.923144	0	3	5803	---
1	5569491	rs12128558	C	A	-9	0.830794	0.059741	0.713701	0.967097	-2.39165	0.016794	1.77484	0.16119	0.922567	0	3	5803	---
1	5626094	rs9439614	C	T	-9	1.10943	0.053807	1.00397	1.22597	2.03774	0.041595	1.38096	0.223051	0.894469	0	3	5803	+++
1	5639701	rs1775425	G	C	-9	1.21301	0.094667	1.02746	1.43206	2.27982	0.02264	1.64512	1.75151	0.416549	0	3	5803	+++
1	5640228	rs1466837	G	C	-9	1.22953	0.100596	1.03236	1.46435	2.31713	0.020518	1.68786	2.05651	0.357631	0.027478	3	5803	+++
1	5641582	rs1775421	G	T	-9	1.21919	0.094445	1.03408	1.43744	2.35885	0.018353	1.73628	1.83327	0.399862	0	3	5803	+++
1	5641919	rs1775420	T	C	-9	1.20473	0.093058	1.02233	1.41966	2.22371	0.026189	1.58187	1.79079	0.408446	0	3	5803	+++
1	5642076	rs1695643	C	T	-9	1.20652	0.093137	1.02397	1.42161	2.24302	0.024917	1.6035	1.86773	0.393031	0	3	5803	+++
1	5642263	rs1353845	A	T	-9	1.20595	0.093201	1.02328	1.42124	2.2346	0.025465	1.59405	1.92257	0.382401	0	3	5803	+++
1	5642772	rs904527	G	A	-9	1.20645	0.093356	1.02347	1.42214	2.23645	0.025344	1.59613	1.99554	0.368701	0	3	5803	+++
1	5642847	rs1775418	G	A	-9	1.20563	0.093365	1.02264	1.42138	2.22653	0.026001	1.58502	2.02202	0.363852	0.010889	3	5803	+++
1	5751779	rs2842268	C	T	-9	1.13059	0.056745	1.01937	1.25394	2.32308	0.020197	1.69472	2.54274	0.280447	0.213446	3	5803	+++
1	5753350	rs2649071	G	A	-9	1.12635	0.056533	1.01554	1.24924	2.25194	0.024348	1.61353	2.02628	0.363078	0.012968	3	5803	+++
1	5754119	rs2649073	G	A	-9	1.13149	0.056875	1.02002	1.25515	2.33455	0.019589	1.708	2.19692	0.333383	0.089636	3	5803	+++
1	5755428	rs2649074	C	T	-9	1.13061	0.056866	1.01915	1.25426	2.3183	0.020455	1.6892	2.22754	0.328319	0.102148	3	5803	+++
1	5755481	rs2649075	T	C	-9	1.12997	0.056582	1.01907	1.25294	2.31851	0.020444	1.68944	2.25909	0.32318	0.114687	3	5803	+++
1	5755493	rs2783553	A	G	-9	1.13128	0.056908	1.01974	1.25501	2.32902	0.01988	1.70159	2.18484	0.335404	0.0846	3	5803	+++
1	5755651	rs2649076	G	A	-9	1.13166	0.056939	1.02006	1.25547	2.33498	0.019566	1.70849	2.17919	0.336353	0.082227	3	5803	+++
1	5764879	rs796396	A	G	-9	1.18513	0.078923	1.03045	1.36304	2.38029	0.01732	1.76144	2.0778	0.353844	0.037442	3	5803	+++
1	5765147	rs2842265	C	T	-9	1.11893	0.053212	1.01463	1.23395	2.25099	0.024408	1.61246	1.87332	0.391934	0	3	5803	+++
1	5767294	rs2783558	C	G	-9	1.12296	0.053437	1.01822	1.23847	2.32151	0.020281	1.69291	1.47123	0.47921	0	3	5803	+++
1	5767805	rs2649078	G	A	-9	1.11557	0.05296	1.01177	1.23002	2.19479	0.0282	1.54974	1.66065	0.435908	0	3	5803	+++
1	5770702	rs2649079	A	G	-9	1.14394	0.060479	1.0254	1.27618	2.40947	0.015997	1.79596	2.01395	0.365322	0.006928	3	5803	+++
1	5771142	rs2783557	G	C	-9	1.14471	0.057033	1.03293	1.2686	2.578	0.009956	2.00191	2.12059	0.346353	0.056868	3	5803	+++
1	5784433	rs2649084	T	C	-9	1.18328	0.066846	1.05227	1.33061	2.81093	0.004954	2.30506	1.09224	0.579193	0	3	5803	+++
1	5786324	rs12131708	G	A	-9	0.876855	0.049216	0.780391	0.985242	-2.21005	0.027123	1.56666	1.74871	0.417132	0	3	5803	---
1	5788124	rs72643046	C	T	-9	1.15776	0.073531	1.01364	1.32237	2.15966	0.03082	1.51117	1.12128	0.570842	0	3	5803	+++
1	5790188	rs61763299	G	A	-9	1.16517	0.073711	1.0207	1.3301	2.26334	0.023637	1.62641	1.13071	0.568158	0	3	5803	+++
1	5790320	rs72643047	G	C	-9	1.17532	0.072317	1.03357	1.33649	2.46363	0.013774	1.86093	1.36661	0.504946	0	3	5803	+++
1	5790330	rs77606209	C	G	-9	1.17534	0.072318	1.03359	1.33652	2.46394	0.013762	1.8613	1.36628	0.505028	0	3	5803	+++
1	5795966	rs61763300	C	A	-9	1.15924	0.073109	1.01595	1.32275	2.19507	0.02818	1.55006	1.20507	0.547423	0	3	5803	+++
1	5797273	rs61763321	G	A	-9	1.15898	0.073097	1.01571	1.32246	2.19148	0.028438	1.54609	1.20362	0.54782	0	3	5803	+++
1	5800204	rs74049452	A	G	-9	1.15551	0.072757	1.0129	1.31819	2.15078	0.031514	1.50149	1.30798	0.519968	0	3	5803	+++
1	5802022	rs56975260	G	T	-9	1.15825	0.07342	1.01435	1.32257	2.17045	0.029994	1.52297	0.843053	0.656044	0	3	5803	+++
1	5805386	rs1472485	G	A	-9	1.13841	0.067332	1.00644	1.28768	2.06208	0.03922	1.4065	0.113571	0.944797	0	3	5803	+++
1	5811124	rs4433399	C	A	-9	1.14634	0.06797	1.01312	1.29707	2.16673	0.030277	1.51889	0.405275	0.816574	0	3	5803	+++
1	5814135	rs17429690	G	A	-9	1.15355	0.07495	1.00665	1.32189	2.05529	0.03987	1.39935	1.05219	0.590907	0	3	5803	+++
1	5826805	rs61763325	G	T	-9	1.19922	0.091621	1.01965	1.41043	2.1951	0.028178	1.55009	1.55579	0.459373	0	3	5803	+++
1	5846327	rs61763332	G	A	-9	1.26281	0.124364	1.01906	1.56487	2.13251	0.032986	1.48167	1.10943	0.574236	0	3	5803	+++
1	5847627	rs4845800	T	G	-9	1.19986	0.091988	1.01957	1.41204	2.19324	0.028312	1.54803	1.68518	0.430593	0	3	5803	+++
1	5848365	rs28635333	G	A	-9	1.20175	0.092063	1.02131	1.41408	2.21403	0.026849	1.57108	1.69976	0.427466	0	3	5803	+++
1	5848459	rs28581326	C	T	-9	1.20161	0.092048	1.0212	1.41389	2.21268	0.026942	1.56958	1.69977	0.427464	0	3	5803	+++
1	5863991	rs28714348	C	T	-9	1.29225	0.124907	1.04743	1.59428	2.39241	0.016759	1.77574	0.804868	0.66869	0	3	5803	+++
1	5913621	rs548726	T	C	-9	1.13149	0.059105	1.01564	1.26055	2.24165	0.025006	1.60196	0.570331	0.75189	0	3	5803	+++
1	5914245	rs76338894	T	G	-9	0.734948	0.073331	0.59122	0.913617	-2.77372	0.005557	2.25518	0.872475	0.646464	0	3	5803	---
1	5914281	rs71629751	G	A	-9	0.741744	0.07417	0.596372	0.922552	-2.6843	0.007285	2.13757	0.991277	0.609182	0	3	5803	---
1	5914441	rs12142204	T	C	-9	0.740606	0.07395	0.595663	0.920817	-2.7024	0.0069	2.16113	0.945439	0.623305	0	3	5803	---
1	5935162	rs1287637	A	T	-9	1.15609	0.076157	1.00683	1.32749	2.05644	0.039759	1.40057	0.938748	0.625393	0	3	5803	+++
1	6005992	rs115442234	G	A	-9	1.25699	0.119279	1.0232	1.54419	2.17846	0.029393	1.53176	0.151865	0.926879	0	3	5803	+++
1	6052571	rs61760765	G	A	-9	1.21603	0.107045	1.00622	1.46959	2.02421	0.042966	1.36687	0.805471	0.668489	0	3	5803	+++
1	6065410	rs140275113	A	T	-9	0.804492	0.059846	0.687193	0.941812	-2.70559	0.006834	2.1653	0.859249	0.650753	0	3	5803	---
1	6067640	rs806114	C	G	-9	0.869534	0.055368	0.761012	0.993531	-2.05542	0.039858	1.39949	0.169794	0.918607	0	3	5803	---
1	6079378	rs6699940	A	G	-9	1.26193	0.117517	1.0316	1.54369	2.26255	0.023685	1.62553	0.002584	0.998709	0	3	5803	+++
1	6079975	rs6688644	G	A	-9	1.25888	0.117467	1.02865	1.54065	2.23406	0.025501	1.59344	0.004014	0.997995	0	3	5803	+++
1	6082093	rs72470167	A	G	-9	1.25904	0.117483	1.02877	1.54085	2.23528	0.025421	1.59481	0.004094	0.997955	0	3	5803	+++
1	6085900	rs76852674	A	G	-9	1.16872	0.082232	1.00754	1.35567	2.05924	0.03949	1.40351	0.250884	0.882107	0	3	5803	+++
1	6088364	rs11121065	G	A	-9	1.26087	0.1174	1.03077	1.54234	2.25476	0.02417	1.61672	0.001591	0.999205	0	3	5803	+++
1	6088671	rs1295103	G	T	-9	0.837539	0.068234	0.703801	0.996691	-1.99734	0.045805	1.33908	1.21087	0.545838	0	3	5803	---
1	6089881	rs1295102	G	A	-9	0.830203	0.068308	0.696319	0.989829	-2.07394	0.038105	1.41902	0.842371	0.656268	0	3	5803	---
1	6095089	rs11585078	C	T	-9	1.24477	0.115533	1.01833	1.52157	2.13728	0.032596	1.48683	0.008202	0.995907	0	3	5803	+++
1	6098266	rs3761923	A	G	-9	1.23544	0.117175	1.00577	1.51754	2.01486	0.043937	1.35717	0.096421	0.952933	0	3	5803	+++
1	6102242	rs9662088	A	G	-9	1.23895	0.117188	1.00926	1.52091	2.04811	0.040568	1.39182	0.103407	0.94961	0	3	5803	+++
1	6103047	rs3789565	T	A	-9	1.23534	0.117866	1.00432	1.5195	2.00084	0.045427	1.34269	0.14416	0.930456	0	3	5803	+++
1	6132310	rs3789545	T	C	-9	1.11584	0.057219	1.00369	1.24052	2.0282	0.042558	1.37102	1.02861	0.597916	0	3	5803	+++
1	6141325	rs3789541	G	A	-9	0.730882	0.071416	0.590907	0.904015	-2.89032	0.003861	2.41334	1.86136	0.394285	0	3	5803	---
1	6145365	rs2294936	A	G	-9	0.841908	0.047845	0.748132	0.947438	-2.85616	0.004301	2.36644	1.12451	0.569922	0	3	5803	---
1	6145465	rs7512313	T	G	-9	0.865421	0.050288	0.766857	0.976654	-2.34292	0.019155	1.71771	0.519873	0.7711	0	3	5803	---
1	6149286	rs7553754	G	C	-9	0.85594	0.048327	0.761219	0.962446	-2.5997	0.009349	2.02923	0.624605	0.73176	0	3	5803	---
1	6149472	rs4908764	T	C	-9	0.84398	0.051025	0.74397	0.957434	-2.63597	0.008407	2.07533	1.00616	0.604665	0	3	5803	---
1	6150893	rs10864358	G	A	-9	0.878083	0.049924	0.780232	0.988206	-2.15681	0.031042	1.50805	0.6517	0.721913	0	3	5803	---
1	6155332	rs1555144	T	C	-9	0.8697	0.049355	0.772963	0.978543	-2.32054	0.020334	1.69179	0.731038	0.693836	0	3	5803	---
1	6159032	rs4908772	A	G	-9	0.872636	0.049393	0.775825	0.981528	-2.27077	0.023183	1.63483	0.826997	0.661333	0	3	5803	---
1	6161075	rs1056866	T	A	-9	0.895446	0.045039	0.80717	0.993377	-2.0855	0.037044	1.43128	0.968034	0.616303	0	3	5803	---
1	6220962	rs11121360	A	G	-9	0.845362	0.051865	0.743708	0.960912	-2.57	0.010189	1.99187	0.985029	0.611088	0	3	5803	---
1	6221826	rs4908836	T	C	-9	0.867921	0.058205	0.75384	0.999266	-1.97021	0.04883	1.31131	0.077431	0.962024	0	3	5803	---
1	6225457	rs59886884	G	C	-9	0.803655	0.063483	0.679229	0.950875	-2.54694	0.010886	1.96311	0.803788	0.669052	0	3	5803	---
1	6257826	rs2294714	T	C	-9	0.817162	0.04762	0.723826	0.922533	-3.26302	0.001108	2.95547	0.513306	0.773637	0	3	5803	---
1	6257856	rs2294713	G	A	-9	0.84786	0.042217	0.765116	0.939553	-3.15008	0.00164	2.78526	0.538221	0.764059	0	3	5803	---
1	6268708	rs12067847	G	C	-9	1.26215	0.109889	1.04677	1.52185	2.43882	0.014756	1.83102	0.982907	0.611737	0	3	5803	+++
1	6269340	rs4908865	A	G	-9	1.25625	0.109717	1.0412	1.51571	2.38149	0.017264	1.76285	1.04127	0.594142	0	3	5803	+++
1	6276167	rs12071731	T	G	-9	1.2815	0.108873	1.06811	1.53752	2.66903	0.007624	2.11781	0.802729	0.669406	0	3	5803	+++
1	6279420	rs192548409	C	A	-9	0.76033	0.085533	0.592685	0.975394	-2.15604	0.031102	1.50721	1.10195	0.576388	0	3	5803	---
1	6279616	rs11121500	A	G	-9	1.27254	0.107661	1.06152	1.5255	2.60542	0.009194	2.03648	0.517746	0.771921	0	3	5803	+++
1	6279778	rs4908866	G	T	-9	1.27747	0.108988	1.06385	1.53398	2.62301	0.008734	2.0588	0.56668	0.753263	0	3	5803	+++
1	6281667	rs14281	A	C	-9	1.28273	0.109332	1.06844	1.54	2.66987	0.007605	2.1189	0.477281	0.787698	0	3	5803	+++
1	6284680	rs1802353	C	T	-9	1.28252	0.105772	1.07521	1.52981	2.7661	0.005688	2.24504	1.04638	0.592627	0	3	5803	+++
1	6285458	rs3747974	T	C	-9	1.25873	0.104126	1.05465	1.50231	2.54952	0.010806	1.96632	1.66965	0.433951	0	3	5803	+++
1	6286421	rs2057007	A	T	-9	1.2852	0.10688	1.07571	1.53548	2.76396	0.005725	2.2422	1.56574	0.457091	0	3	5803	+++
1	6288891	rs12078370	C	A	-9	1.27014	0.105174	1.064	1.51622	2.64658	0.008148	2.08893	1.15613	0.560982	0	3	5803	+++
1	6290526	rs57924020	A	G	-9	1.27091	0.105341	1.06444	1.51742	2.6504	0.008057	2.09383	1.11436	0.572821	0	3	5803	+++
1	6296209	rs116431230	A	C	-9	1.28451	0.107857	1.0731	1.53755	2.72907	0.006367	2.19606	1.1561	0.560992	0	3	5803	+++
1	6415611	rs742507	T	C	-9	1.19266	0.078753	1.0383	1.36996	2.49156	0.012739	1.89488	1.92137	0.382631	0	3	5803	+++
1	6546418	rs67811337	C	A	-9	0.786414	0.078339	0.632869	0.977211	-2.16801	0.030179	1.52029	1.44145	0.486399	0	3	5803	---
1	6569732	rs12042691	G	C	-9	1.10604	0.051714	1.00468	1.21763	2.05529	0.03987	1.39936	0.742095	0.690011	0	3	5803	+++
1	6572861	rs10442705	A	C	-9	1.10427	0.052361	1.00164	1.21741	1.99289	0.04629	1.33451	0.537223	0.76444	0	3	5803	+++
1	6574273	rs7517855	G	A	-9	0.839942	0.062206	0.718019	0.982568	-2.17977	0.029296	1.5332	0.180539	0.913685	0	3	5803	---
1	6574418	rs7517959	G	A	-9	0.849687	0.064056	0.724137	0.997005	-1.99677	0.045867	1.3385	0.377676	0.827921	0	3	5803	---
1	6575071	rs12408699	A	G	-9	0.83724	0.061957	0.715805	0.979276	-2.22193	0.02631	1.57988	0.149237	0.928098	0	3	5803	---
1	7365054	rs12405401	C	T	-9	0.88377	0.049298	0.787146	0.992255	-2.09161	0.036493	1.43779	0.244621	0.884873	0	3	5803	---
1	7372199	rs56320801	G	A	-9	0.88332	0.048855	0.787564	0.990719	-2.11928	0.034087	1.46741	0.166319	0.920205	0	3	5803	---
1	7372804	rs12404510	T	C	-9	0.884845	0.048885	0.78903	0.992295	-2.09228	0.036433	1.4385	0.233021	0.890021	0	3	5803	---
1	7375395	rs12402763	G	A	-9	0.88263	0.048687	0.787205	0.989624	-2.13868	0.032483	1.48835	0.172209	0.917498	0	3	5803	---
1	7375585	rs12405371	C	T	-9	0.882645	0.048682	0.787227	0.989627	-2.13864	0.032486	1.48831	0.172358	0.91743	0	3	5803	---
1	7402480	rs705681	T	C	-9	0.907058	0.040797	0.827096	0.994751	-2.07177	0.038307	1.41672	2.54043	0.280772	0.212731	3	5803	---
1	7417099	rs74749562	G	A	-9	0.788224	0.070376	0.650286	0.955421	-2.42464	0.015345	1.81405	0.863155	0.649484	0	3	5803	---
1	7449144	rs114252003	C	T	-9	0.78445	0.066541	0.65403	0.940878	-2.61692	0.008891	2.05105	0.165044	0.920791	0	3	5803	---
1	7449201	rs845229	G	A	-9	0.863646	0.05672	0.752475	0.99124	-2.08515	0.037076	1.43091	0.443292	0.801199	0	3	5803	---
1	7467305	rs7537181	T	C	-9	1.09702	0.049365	1.00027	1.20314	1.96564	0.049357	1.30665	1.97342	0.3728	0	3	5803	+++
1	7468450	rs11120909	C	T	-9	0.895889	0.043179	0.811259	0.989348	-2.17154	0.029912	1.52416	1.03713	0.595376	0	3	5803	---
1	7468836	rs763162	T	A	-9	0.89483	0.042719	0.811101	0.987203	-2.21695	0.026648	1.57433	1.20145	0.548415	0	3	5803	---
1	7470469	rs763164	C	G	-9	0.895127	0.042743	0.811351	0.987554	-2.2098	0.027141	1.56638	1.18577	0.552731	0	3	5803	---
1	7472197	rs11120911	T	C	-9	0.887087	0.04218	0.804414	0.978257	-2.40042	0.016397	1.78523	0.750015	0.687284	0	3	5803	---
1	7472997	rs34510788	G	A	-9	0.896101	0.043163	0.811501	0.98952	-2.16822	0.030163	1.52053	1.2579	0.533151	0	3	5803	---
1	7473297	rs12239681	G	A	-9	0.895019	0.042731	0.811266	0.987418	-2.21259	0.026947	1.56948	1.12328	0.570274	0	3	5803	---
1	7476632	rs146901072	T	A	-9	1.0991	0.049695	1.0017	1.20597	1.99585	0.045967	1.33755	2.07427	0.354468	0.035807	3	5803	+++
1	7477729	rs2859317	G	A	-9	0.887849	0.043146	0.803283	0.981318	-2.32927	0.019866	1.70188	1.02788	0.598133	0	3	5803	---
1	7477813	rs2859318	G	A	-9	0.895967	0.042757	0.812162	0.988418	-2.19251	0.028364	1.54723	1.0853	0.581207	0	3	5803	---
1	7478076	rs11120917	C	T	-9	0.897332	0.042798	0.813448	0.989865	-2.16344	0.030528	1.5153	1.0257	0.598786	0	3	5803	---
1	7482963	rs845252	T	C	-9	0.903025	0.043599	0.817571	0.99741	-2.01112	0.04433	1.3533	0.57881	0.748709	0	3	5803	---
1	7604392	rs11120968	G	A	-9	0.890165	0.049719	0.792716	0.999594	-1.96687	0.049215	1.3079	0.608694	0.737605	0	3	5803	---
1	7722099	rs6698334	C	T	-9	0.770735	0.068511	0.636453	0.933349	-2.66621	0.007688	2.11418	0.404002	0.817094	0	3	5803	---
1	7730879	rs72853807	C	T	-9	0.771178	0.068548	0.636824	0.933879	-2.66043	0.007821	2.10672	0.463832	0.793013	0	3	5803	---
1	7736550	rs17507442	A	C	-9	0.777895	0.069084	0.64249	0.941838	-2.57414	0.010068	1.99706	0.431957	0.805753	0	3	5803	---
1	7737651	rs41278946	G	A	-9	0.785987	0.069743	0.649292	0.951461	-2.47043	0.013516	1.86917	0.389274	0.823133	0	3	5803	---
1	7748009	rs77721345	C	T	-9	0.809658	0.070327	0.671818	0.97578	-2.2175	0.026611	1.57494	0.250419	0.882312	0	3	5803	---
1	7748501	rs3121219	A	G	-9	1.23795	0.107435	1.02738	1.49169	2.24398	0.024855	1.60458	0.288611	0.865623	0	3	5803	+++
1	7749874	rs3124798	A	G	-9	1.21528	0.107703	1.00419	1.47076	2.0029	0.045206	1.34481	0.447988	0.79932	0	3	5803	+++
1	7753858	rs3124802	C	T	-9	1.235	0.107117	1.02505	1.48795	2.22029	0.026421	1.57805	0.245852	0.884329	0	3	5803	+++
1	7757998	rs4908680	T	G	-9	1.2261	0.106309	1.01773	1.47712	2.14494	0.031978	1.49514	0.09251	0.954798	0	3	5803	+++
1	7759569	rs3124804	C	T	-9	1.23365	0.107146	1.02365	1.48674	2.20548	0.027442	1.56159	0.218129	0.896673	0	3	5803	+++
1	7760227	rs3011930	T	C	-9	1.20433	0.102617	1.0032	1.44579	1.99428	0.046138	1.33594	0.125864	0.939007	0	3	5803	+++
1	7760733	rs3011931	T	G	-9	1.23325	0.107119	1.0233	1.48628	2.20189	0.027695	1.5576	0.21953	0.896044	0	3	5803	+++
1	7761001	rs1935229	G	A	-9	1.20172	0.102447	1.00092	1.4428	1.96988	0.048869	1.31097	0.145057	0.930039	0	3	5803	+++
1	7761446	rs17461352	G	A	-9	0.814169	0.070797	0.675408	0.981439	-2.15653	0.031063	1.50775	0.185555	0.911396	0	3	5803	---
1	7761817	rs3011932	T	G	-9	1.23295	0.107103	1.02303	1.48595	2.19909	0.027893	1.55451	0.220036	0.895818	0	3	5803	+++
1	7762008	rs947418	T	C	-9	1.23291	0.107102	1.02299	1.4859	2.19865	0.027924	1.55402	0.220127	0.895777	0	3	5803	+++
1	7762310	rs947419	C	G	-9	1.20136	0.102437	1.00058	1.44242	1.96622	0.049289	1.30725	0.143103	0.930948	0	3	5803	+++
1	7764771	rs112280848	C	T	-9	1.2304	0.106918	1.02084	1.48298	2.17654	0.029536	1.52964	0.205129	0.90252	0	3	5803	+++
1	7765168	rs66480654	A	G	-9	1.22639	0.106395	1.01785	1.47764	2.14608	0.031888	1.49638	0.199315	0.905147	0	3	5803	+++
1	7769478	rs3124806	T	C	-9	1.22847	0.106789	1.01917	1.48077	2.1592	0.030856	1.51067	0.227621	0.892427	0	3	5803	+++
1	7770419	rs1341750	G	A	-9	1.22757	0.106744	1.01835	1.47978	2.1508	0.031513	1.50151	0.227672	0.892404	0	3	5803	+++
1	8024592	rs4908488	T	C	-9	1.15941	0.070867	1.02051	1.31722	2.27186	0.023117	1.63607	0.168733	0.919094	0	3	5803	+++
1	8415418	rs2289733	G	A	-9	1.15467	0.066513	1.0243	1.30162	2.3528	0.018654	1.72922	1.93028	0.380929	0	3	5803	+++
1	8430812	rs113121828	T	C	-9	0.746185	0.070739	0.607536	0.916476	-2.79162	0.005259	2.27911	0.076965	0.962248	0	3	5803	---
1	8431607	rs3795310	C	T	-9	1.12833	0.050074	1.03018	1.23582	2.6004	0.00933	2.03012	1.37279	0.503389	0	3	5803	+++
1	8432136	rs894875	C	T	-9	1.1106	0.052328	1.00804	1.2236	2.12193	0.033864	1.47026	0.174374	0.916506	0	3	5803	+++
1	8436802	rs6678140	C	T	-9	1.11119	0.052326	1.00863	1.22418	2.13395	0.032867	1.48324	0.153425	0.926156	0	3	5803	+++
1	8439625	rs2708633	C	A	-9	1.11062	0.052292	1.00812	1.22353	2.12377	0.03371	1.47225	0.159748	0.923233	0	3	5803	+++
1	8445360	rs3765971	C	T	-9	1.11254	0.052409	1.00982	1.22572	2.15775	0.030968	1.50908	0.15312	0.926297	0	3	5803	+++
1	8447404	rs2708630	C	T	-9	1.11489	0.052658	1.01168	1.22863	2.19435	0.028232	1.54926	0.183844	0.912176	0	3	5803	+++
1	8447722	rs2120461	C	T	-9	1.11484	0.052653	1.01164	1.22856	2.1934	0.0283	1.54822	0.182743	0.912679	0	3	5803	+++
1	8452725	rs2661863	T	C	-9	1.11369	0.052605	1.01058	1.22731	2.17233	0.029852	1.52503	0.178741	0.914507	0	3	5803	+++
1	8461061	rs1932527	C	G	-9	1.11421	0.052622	1.01107	1.22787	2.18211	0.029123	1.53577	0.201102	0.904339	0	3	5803	+++
1	8463176	rs2784737	T	C	-9	1.11291	0.05259	1.00983	1.22651	2.15733	0.031001	1.50863	0.16181	0.922281	0	3	5803	+++
1	8464509	rs2708632	T	C	-9	1.11305	0.052573	1.01001	1.2266	2.16091	0.030724	1.51253	0.192926	0.908044	0	3	5803	+++
1	8466730	rs301796	T	C	-9	0.898777	0.04245	0.815574	0.990468	-2.15325	0.03132	1.50418	0.210745	0.899989	0	3	5803	---
1	8467353	rs301795	G	A	-9	0.89881	0.042452	0.815605	0.990504	-2.1525	0.031379	1.50337	0.211573	0.899617	0	3	5803	---
1	8468278	rs301792	A	G	-9	0.898948	0.042457	0.815733	0.990653	-2.14949	0.031616	1.50009	0.213535	0.898734	0	3	5803	---
1	8468372	rs301791	A	T	-9	0.898865	0.042454	0.815655	0.990564	-2.15129	0.031475	1.50204	0.213222	0.898875	0	3	5803	---
1	8469284	rs301790	G	C	-9	0.899049	0.042461	0.815825	0.990762	-2.14726	0.031793	1.49767	0.216599	0.897359	0	3	5803	---
1	8469337	rs301789	A	G	-9	0.898963	0.042458	0.815745	0.99067	-2.14913	0.031645	1.49969	0.216326	0.897481	0	3	5803	---
1	8473331	rs1763838	G	A	-9	0.899191	0.042458	0.815973	0.990897	-2.14455	0.032009	1.49472	0.202613	0.903656	0	3	5803	---
1	8473336	rs1763839	G	A	-9	0.899193	0.042459	0.815974	0.990899	-2.14452	0.032012	1.49469	0.202625	0.90365	0	3	5803	---
1	8476428	rs159960	A	G	-9	0.903421	0.040176	0.824676	0.989685	-2.18284	0.029069	1.53657	1.4678	0.480033	0	3	5803	---
1	8481016	rs301805	T	G	-9	0.876567	0.039256	0.799625	0.960911	-2.81068	0.004958	2.30472	1.56874	0.456406	0	3	5803	---
1	8482078	rs301806	C	T	-9	0.874542	0.039131	0.797844	0.958612	-2.8626	0.004215	2.37523	1.49587	0.473343	0	3	5803	---
1	8484228	rs159961	C	T	-9	0.900674	0.04252	0.817334	0.992511	-2.11175	0.034728	1.45931	0.161289	0.922521	0	3	5803	---
1	8484823	rs301807	A	G	-9	0.87376	0.039117	0.79709	0.957804	-2.88009	0.003988	2.39924	1.50999	0.470014	0	3	5803	---
1	8486131	rs302714	A	C	-9	0.901509	0.04256	0.818091	0.993433	-2.093	0.036369	1.43927	0.148257	0.928553	0	3	5803	---
1	8486341	rs301808	C	G	-9	0.899657	0.042485	0.816387	0.991421	-2.13388	0.032874	1.48315	0.144416	0.930337	0	3	5803	---
1	8487323	rs301797	C	A	-9	0.900813	0.042543	0.817428	0.992705	-2.10775	0.035073	1.45502	0.159634	0.923285	0	3	5803	---
1	8488565	rs301798	A	G	-9	0.901582	0.04262	0.818046	0.993649	-2.08844	0.036778	1.43441	0.187666	0.910435	0	3	5803	---
1	8489302	rs301799	C	T	-9	0.874294	0.039138	0.797585	0.958382	-2.86731	0.004153	2.38169	1.32133	0.516509	0	3	5803	---
1	8490983	rs159962	C	T	-9	0.900091	0.042552	0.81669	0.99201	-2.12169	0.033884	1.47	0.159058	0.923551	0	3	5803	---
1	8495590	rs172531	A	G	-9	0.898897	0.042532	0.815534	0.990781	-2.14651	0.031853	1.49684	0.160708	0.92279	0	3	5803	---
1	8495945	rs301801	T	C	-9	0.899548	0.042585	0.816081	0.991551	-2.13078	0.033128	1.47981	0.159752	0.923231	0	3	5803	---
1	8497307	rs301802	T	A	-9	0.871756	0.039155	0.795011	0.955909	-2.91908	0.003522	2.45318	1.32522	0.515505	0	3	5803	---
1	8498680	rs301803	A	T	-9	0.899531	0.042656	0.815924	0.991704	-2.12737	0.03341	1.47613	0.127848	0.938076	0	3	5803	---
1	8501786	rs301819	A	G	-9	0.876047	0.039639	0.798354	0.961301	-2.79297	0.005237	2.28092	1.81279	0.403978	0	3	5803	---
1	8503242	rs301818	G	A	-9	0.902712	0.042967	0.818496	0.995591	-2.04843	0.040537	1.39215	0.255335	0.880146	0	3	5803	---
1	8503379	rs301817	C	A	-9	0.876562	0.039597	0.798952	0.961711	-2.78541	0.00536	2.2708	1.58905	0.451795	0	3	5803	---
1	8504421	rs159963	C	A	-9	0.878982	0.039864	0.800849	0.964739	-2.71581	0.006627	2.17866	1.74545	0.417812	0	3	5803	---
1	8505058	rs301816	G	A	-9	0.878517	0.039849	0.800412	0.964242	-2.72652	0.006416	2.19271	1.74114	0.418712	0	3	5803	---
1	8510577	rs301814	T	C	-9	0.889633	0.040969	0.809333	0.977899	-2.42304	0.015412	1.81213	0.587433	0.745488	0	3	5803	---
1	8510595	rs301813	T	C	-9	0.88374	0.050477	0.784805	0.995147	-2.04031	0.041338	1.38365	0.182558	0.912763	0	3	5803	---
1	8514796	rs159959	T	C	-9	0.884942	0.050522	0.785918	0.996443	-2.01885	0.043521	1.36131	0.211489	0.899654	0	3	5803	---
1	8515050	rs301811	C	T	-9	0.885225	0.05054	0.786166	0.996765	-2.01352	0.044078	1.35578	0.210299	0.90019	0	3	5803	---
1	8516388	rs301810	G	C	-9	0.88495	0.050511	0.785949	0.996422	-2.01922	0.043482	1.36169	0.210872	0.899932	0	3	5803	---
1	8519070	rs301809	C	T	-9	0.887363	0.05071	0.787971	0.999292	-1.97168	0.048662	1.31281	0.177981	0.914854	0	3	5803	---
1	8519743	rs111803733	C	T	-9	0.701252	0.068997	0.566017	0.868797	-3.24669	0.001173	2.93055	0.175808	0.915849	0	3	5803	---
1	8524193	rs301785	A	C	-9	0.885133	0.050537	0.78608	0.996667	-2.01514	0.043908	1.35746	0.195981	0.906658	0	3	5803	---
1	8524877	rs12080583	G	A	-9	0.893046	0.041124	0.812443	0.981647	-2.34382	0.019109	1.71876	0.516866	0.772261	0	3	5803	---
1	8526142	rs4908760	G	A	-9	0.891719	0.041055	0.811252	0.980168	-2.37515	0.017563	1.75539	0.554394	0.757905	0	3	5803	---
1	8529524	rs910581	T	C	-9	0.890905	0.041016	0.810513	0.979271	-2.39414	0.016681	1.77778	0.550948	0.759212	0	3	5803	---
1	8531111	rs7543004	A	G	-9	0.890934	0.041016	0.810543	0.979297	-2.39359	0.016706	1.77714	0.551021	0.759185	0	3	5803	---
1	8531326	rs1922983	A	G	-9	0.892284	0.041091	0.811745	0.980815	-2.36137	0.018229	1.73923	0.514251	0.773271	0	3	5803	---
1	8531963	rs12061328	C	T	-9	0.893182	0.041122	0.812584	0.981775	-2.34119	0.019244	1.7157	0.517759	0.771916	0	3	5803	---
1	8534529	rs6577488	T	C	-9	0.893406	0.041177	0.812699	0.982127	-2.33334	0.019652	1.70659	0.467557	0.791537	0	3	5803	---
1	8535087	rs2399145	G	A	-9	0.885212	0.050483	0.786265	0.996612	-2.01612	0.043805	1.35848	0.205962	0.902144	0	3	5803	---
1	8535818	rs4351668	C	T	-9	0.893245	0.04112	0.81265	0.981832	-2.34003	0.019304	1.71436	0.518263	0.771722	0	3	5803	---
1	8535863	rs4463697	T	C	-9	0.88522	0.050482	0.786276	0.996617	-2.01604	0.043813	1.35839	0.205682	0.90227	0	3	5803	---
1	8537058	rs1024197	C	G	-9	0.890435	0.040957	0.81016	0.978664	-2.40741	0.016087	1.79352	0.55652	0.7571	0	3	5803	---
1	8537289	rs1884352	G	A	-9	0.902307	0.041291	0.821378	0.991211	-2.14412	0.032044	1.49425	0.934144	0.626835	0	3	5803	---
1	8539269	rs2399144	C	A	-9	0.885288	0.050478	0.786351	0.996674	-2.01511	0.043911	1.35742	0.204592	0.902762	0	3	5803	---
1	8539463	rs7551849	A	G	-9	0.892694	0.041061	0.812214	0.981149	-2.3548	0.018554	1.73155	0.523416	0.769736	0	3	5803	---
1	8540341	rs11121186	G	A	-9	0.891556	0.041015	0.811166	0.979913	-2.38088	0.017293	1.76214	0.557347	0.756787	0	3	5803	---
1	8542700	rs12724979	G	C	-9	0.894329	0.041123	0.813727	0.982914	-2.31765	0.02049	1.68845	0.512762	0.773847	0	3	5803	---
1	8543060	rs910582	T	A	-9	0.885326	0.050472	0.7864	0.996695	-2.01476	0.043947	1.35707	0.20342	0.903291	0	3	5803	---
1	8547866	rs12046643	A	C	-9	0.892895	0.041059	0.812419	0.981342	-2.35082	0.018754	1.72691	0.525813	0.768814	0	3	5803	---
1	8548558	rs6674651	G	T	-9	0.891842	0.041003	0.811477	0.980166	-2.3758	0.017532	1.75616	0.525978	0.76875	0	3	5803	---
1	8549133	rs6577490	G	A	-9	0.88545	0.050465	0.786538	0.996801	-2.01302	0.044131	1.35526	0.201696	0.90407	0	3	5803	---
1	8549403	rs7521809	A	G	-9	0.884579	0.051197	0.784232	0.997766	-1.99641	0.045907	1.33812	0.183614	0.912281	0	3	5803	---
1	8549716	rs10864353	A	G	-9	0.892943	0.041059	0.812468	0.981389	-2.34986	0.018802	1.72579	0.526633	0.768499	0	3	5803	---
1	8549741	rs10864354	C	T	-9	0.890732	0.040953	0.810464	0.978949	-2.40157	0.016346	1.78658	0.55957	0.755946	0	3	5803	---
1	8550541	rs112055740	T	G	-9	0.701711	0.068994	0.566482	0.86922	-3.24324	0.001188	2.92529	0.185867	0.911254	0	3	5803	---
1	8552219	rs4908761	G	A	-9	0.887831	0.040827	0.807811	0.975778	-2.46882	0.013577	1.86721	0.454061	0.796896	0	3	5803	---
1	8552804	rs6677736	A	T	-9	0.89302	0.041058	0.812547	0.981463	-2.34835	0.018878	1.72403	0.527499	0.768166	0	3	5803	---
1	8556545	rs7527389	A	G	-9	0.893712	0.041085	0.813186	0.982213	-2.33253	0.019695	1.70565	0.51695	0.772228	0	3	5803	---
1	8557320	rs7518608	C	G	-9	0.89313	0.041056	0.81266	0.981569	-2.34617	0.018989	1.72149	0.528421	0.767812	0	3	5803	---
1	8557691	rs7530745	A	C	-9	0.890932	0.040951	0.810669	0.979142	-2.3976	0.016524	1.78188	0.560956	0.755423	0	3	5803	---
1	8558876	rs4908503	T	G	-9	0.888134	0.05067	0.788821	0.99995	-1.96083	0.049915	1.30177	0.171154	0.917983	0	3	5803	---
1	8563663	rs4908762	C	T	-9	0.881719	0.050098	0.783527	0.992217	-2.0897	0.036664	1.43576	0.11955	0.941977	0	3	5803	---
1	8564301	rs6669503	C	G	-9	0.892159	0.041008	0.811783	0.980494	-2.36895	0.01786	1.74811	0.564252	0.754179	0	3	5803	---
1	8569871	rs10864356	A	T	-9	0.893464	0.041053	0.813	0.981891	-2.33953	0.01933	1.71378	0.5321	0.766401	0	3	5803	---
1	8569906	rs11121194	C	T	-9	0.893519	0.041058	0.813045	0.981957	-2.33811	0.019403	1.71212	0.533589	0.765831	0	3	5803	---
1	8573471	rs7542312	G	C	-9	0.893071	0.041041	0.812631	0.981474	-2.3483	0.018881	1.72397	0.548164	0.76027	0	3	5803	---
1	8573717	rs7520617	C	T	-9	0.892412	0.041006	0.812041	0.980738	-2.36392	0.018104	1.74222	0.568005	0.752765	0	3	5803	---
1	8574118	rs6668508	C	T	-9	0.893583	0.041052	0.813121	0.982007	-2.33716	0.019453	1.71102	0.534115	0.765629	0	3	5803	---
1	8574972	rs6577491	G	T	-9	0.892454	0.041006	0.812082	0.98078	-2.36305	0.018147	1.7412	0.568776	0.752474	0	3	5803	---
1	8575064	rs6577492	C	A	-9	0.894749	0.041133	0.814129	0.983353	-2.30846	0.020996	1.67787	0.687137	0.709235	0	3	5803	---
1	8576925	rs6577494	C	T	-9	0.893655	0.041052	0.813193	0.982078	-2.33568	0.01953	1.7093	0.535408	0.765134	0	3	5803	---
1	8581227	rs6577496	C	A	-9	0.893761	0.041052	0.8133	0.982183	-2.33352	0.019643	1.70679	0.536705	0.764638	0	3	5803	---
1	8586333	rs11121197	G	A	-9	0.884879	0.050307	0.786277	0.995846	-2.02907	0.04247	1.37192	0.290671	0.864732	0	3	5803	---
1	8586563	rs2297867	C	A	-9	0.885999	0.050377	0.78726	0.997122	-2.00782	0.04468	1.34988	0.286924	0.866354	0	3	5803	---
1	8590427	rs11121198	C	G	-9	0.886015	0.050369	0.787291	0.997119	-2.00787	0.044675	1.34994	0.288069	0.865858	0	3	5803	---
1	8591162	rs12131864	A	G	-9	0.894101	0.04106	0.813624	0.982538	-2.32607	0.020037	1.69818	0.537343	0.764394	0	3	5803	---
1	8591397	rs61783642	T	C	-9	0.893621	0.041048	0.813166	0.982036	-2.33659	0.019482	1.71036	0.55198	0.758821	0	3	5803	---
1	8592943	rs7518744	T	C	-9	0.885606	0.050378	0.786866	0.996737	-2.01418	0.044008	1.35647	0.161075	0.92262	0	3	5803	---
1	8596182	rs10779703	C	T	-9	0.888477	0.050548	0.789403	0.999985	-1.96025	0.049982	1.30119	0.229795	0.891457	0	3	5803	---
1	8596893	rs1463051	T	A	-9	0.893784	0.041051	0.813324	0.982203	-2.3331	0.019665	1.70632	0.552228	0.758726	0	3	5803	---
1	8597042	rs1463050	G	A	-9	0.894276	0.041062	0.813796	0.982716	-2.32236	0.020236	1.69388	0.537948	0.764163	0	3	5803	---
1	8597108	rs1463049	A	T	-9	0.893793	0.041051	0.813333	0.982213	-2.3329	0.019675	1.70608	0.552341	0.758683	0	3	5803	---
1	8600192	rs11121199	G	A	-9	0.893898	0.041053	0.813435	0.982321	-2.33064	0.019794	1.70346	0.552806	0.758507	0	3	5803	---
1	8603777	rs35865480	C	T	-9	0.895848	0.041159	0.815177	0.984503	-2.2844	0.02237	1.65033	0.506016	0.776462	0	3	5803	---
1	8607024	rs6702060	G	A	-9	0.89597	0.041162	0.815292	0.984632	-2.28169	0.02253	1.64724	0.507118	0.776034	0	3	5803	---
1	8608106	rs926951	A	G	-9	0.887671	0.050479	0.788731	0.999022	-1.97623	0.048145	1.31744	0.18947	0.909614	0	3	5803	---
1	8608824	rs6577498	C	A	-9	0.887146	0.050447	0.78827	0.998423	-1.98617	0.047031	1.32761	0.204007	0.903026	0	3	5803	---
1	8612104	rs6577499	G	C	-9	0.896192	0.041169	0.815502	0.984867	-2.27678	0.022822	1.64165	0.510499	0.774723	0	3	5803	---
1	8613418	rs2016084	C	A	-9	0.897114	0.041206	0.816351	0.985868	-2.2557	0.024111	1.61778	0.603114	0.739666	0	3	5803	---
1	8614926	rs6577501	T	C	-9	0.894006	0.041108	0.813434	0.982559	-2.32514	0.020087	1.6971	0.545848	0.761151	0	3	5803	---
1	8615577	rs6577502	T	C	-9	0.89626	0.04117	0.815567	0.984938	-2.27528	0.022911	1.63996	0.510985	0.774535	0	3	5803	---
1	8616838	rs1473420	T	G	-9	0.894714	0.041158	0.814045	0.983378	-2.3077	0.021038	1.677	0.46409	0.792911	0	3	5803	---
1	8616933	rs12756257	C	A	-9	0.894477	0.041069	0.813983	0.982931	-2.31783	0.02048	1.68866	0.559264	0.756062	0	3	5803	---
1	8619073	rs9730025	A	G	-9	0.887389	0.050455	0.788496	0.998684	-1.98185	0.047513	1.32319	0.205223	0.902478	0	3	5803	---
1	8621586	rs1463055	G	A	-9	0.887446	0.050458	0.78855	0.998746	-1.98081	0.04763	1.32212	0.205095	0.902535	0	3	5803	---
1	8622793	rs7530863	A	G	-9	0.888228	0.050496	0.789255	0.999611	-1.96646	0.049262	1.30749	0.223931	0.894075	0	3	5803	---
1	8623490	rs113605276	C	T	-9	0.70202	0.068968	0.566842	0.869434	-3.24216	0.001192	2.92364	0.204508	0.9028	0	3	5803	---
1	8632791	rs11121201	A	T	-9	0.895617	0.041093	0.815074	0.984118	-2.29299	0.02187	1.66014	0.524982	0.769133	0	3	5803	---
1	8638145	rs7547411	A	G	-9	0.899276	0.041163	0.818597	0.987906	-2.21372	0.02687	1.57073	0.559863	0.755835	0	3	5803	---
1	8639357	rs11121202	T	C	-9	0.90001	0.041168	0.819321	0.988646	-2.19826	0.027952	1.55359	0.540294	0.763267	0	3	5803	---
1	8642588	rs1061039	T	C	-9	0.89899	0.041111	0.818412	0.987502	-2.2225	0.026271	1.58052	0.555491	0.75749	0	3	5803	---
1	8642931	rs6663123	T	C	-9	0.899704	0.041146	0.819057	0.988291	-2.20581	0.027419	1.56195	0.536173	0.764842	0	3	5803	---
1	8644007	rs7537982	C	T	-9	0.900291	0.041184	0.81957	0.988962	-2.19158	0.028432	1.5462	0.551842	0.758873	0	3	5803	---
1	8645816	rs1934138	G	A	-9	0.900612	0.041165	0.81993	0.989234	-2.18604	0.028834	1.54009	0.512133	0.774091	0	3	5803	---
1	8647917	rs6670508	G	C	-9	0.900053	0.04113	0.819438	0.988597	-2.19954	0.027861	1.55501	0.531981	0.766446	0	3	5803	---
1	8650185	rs7526171	T	C	-9	0.901201	0.041174	0.8205	0.989839	-2.17336	0.029774	1.52616	0.510354	0.774779	0	3	5803	---
1	8651582	rs6675443	T	A	-9	0.901978	0.041241	0.821146	0.990768	-2.15363	0.03129	1.50459	0.529087	0.767556	0	3	5803	---
1	8653484	rs6664111	T	A	-9	0.900552	0.041138	0.819922	0.989112	-2.18876	0.028636	1.54309	0.53823	0.764056	0	3	5803	---
1	8653733	rs922366	C	A	-9	0.901288	0.041175	0.820586	0.989928	-2.17151	0.029914	1.52412	0.520413	0.770892	0	3	5803	---
1	8654305	rs11121204	G	A	-9	0.899493	0.041139	0.81886	0.988067	-2.21054	0.02709	1.5672	0.510789	0.774611	0	3	5803	---
1	8656434	rs1809332	C	T	-9	0.900737	0.041143	0.820097	0.989307	-2.18466	0.028935	1.53858	0.539788	0.763461	0	3	5803	---
1	8658085	rs11121205	G	A	-9	0.901438	0.04118	0.820725	0.990089	-2.16813	0.03017	1.52042	0.522214	0.770199	0	3	5803	---
1	8658442	rs6666191	C	T	-9	0.901592	0.041179	0.820882	0.990238	-2.16502	0.030407	1.51702	0.519199	0.771361	0	3	5803	---
1	8658527	rs6681362	T	G	-9	0.903413	0.041258	0.822546	0.992229	-2.12305	0.03377	1.47147	0.590189	0.744461	0	3	5803	---
1	8658712	rs1318218	T	C	-9	0.901902	0.041191	0.821168	0.990573	-2.15796	0.030952	1.50931	0.509435	0.775135	0	3	5803	---
1	8659282	rs2100888	T	A	-9	0.900503	0.041144	0.819862	0.989077	-2.18945	0.028586	1.54385	0.478992	0.787024	0	3	5803	---
1	8659714	rs4480384	A	G	-9	0.900514	0.041147	0.819866	0.989096	-2.18905	0.028615	1.54341	0.480305	0.786508	0	3	5803	---
1	8663821	rs12136766	G	A	-9	0.900602	0.04136	0.819537	0.989686	-2.17543	0.029619	1.52843	0.272917	0.872442	0	3	5803	---
1	8670206	rs6701331	A	C	-9	0.900566	0.041396	0.819429	0.989736	-2.17418	0.029713	1.52706	0.279068	0.869764	0	3	5803	---
1	8679848	rs1953827	G	A	-9	0.902192	0.041499	0.820854	0.991589	-2.13522	0.032764	1.4846	0.343684	0.842112	0	3	5803	---
1	8681044	rs7513420	T	C	-9	0.902595	0.041502	0.821251	0.991997	-2.12675	0.033461	1.47546	0.294083	0.863258	0	3	5803	---
1	8686862	rs11121209	G	A	-9	0.902958	0.041492	0.821634	0.992331	-2.11988	0.034037	1.46805	0.343903	0.84202	0	3	5803	---
1	8690933	rs1381928	G	A	-9	0.903982	0.041326	0.822983	0.992952	-2.10768	0.035079	1.45495	0.549355	0.759817	0	3	5803	---
1	8691879	rs6674832	T	C	-9	0.902559	0.041485	0.821248	0.991919	-2.12844	0.033321	1.47728	0.303458	0.859221	0	3	5803	---
1	8693324	rs2401137	T	A	-9	0.902636	0.04144	0.821413	0.991891	-2.12925	0.033254	1.47815	0.3677	0.832061	0	3	5803	---
1	8693537	rs10779704	A	C	-9	0.907385	0.041712	0.825629	0.997237	-2.01743	0.043669	1.35983	0.401426	0.818147	0	3	5803	---
1	8698277	rs7520025	C	T	-9	0.90465	0.041328	0.823647	0.99362	-2.09374	0.036303	1.44005	0.588758	0.744994	0	3	5803	---
1	8699047	rs6577509	T	C	-9	0.904508	0.041317	0.823525	0.993453	-2.09725	0.035991	1.4438	0.592184	0.743719	0	3	5803	---
1	8701231	rs1463052	A	G	-9	0.902129	0.041384	0.821015	0.991256	-2.1427	0.032158	1.49271	0.364352	0.833454	0	3	5803	---
1	8702753	rs6577513	G	A	-9	0.903042	0.041224	0.822242	0.991781	-2.13258	0.03298	1.48175	0.575697	0.749875	0	3	5803	---
1	8704059	rs2401138	G	C	-9	0.900329	0.041309	0.819364	0.989294	-2.18389	0.028992	1.53772	0.39979	0.818817	0	3	5803	---
1	8705037	rs1463053	G	A	-9	0.901497	0.041354	0.820442	0.99056	-2.15733	0.031001	1.50863	0.385608	0.824644	0	3	5803	---
1	8707116	rs6692693	T	G	-9	0.900958	0.041322	0.819966	0.98995	-2.17017	0.030015	1.52266	0.383034	0.825706	0	3	5803	---
1	8708529	rs11121210	T	C	-9	0.900537	0.041322	0.819545	0.989533	-2.17885	0.029364	1.53218	0.402393	0.817752	0	3	5803	---
1	8971030	rs12136234	G	A	-9	0.897306	0.043767	0.811523	0.992158	-2.11357	0.034573	1.46127	1.16382	0.55883	0	3	5803	---
1	8972621	rs12134990	T	C	-9	0.895438	0.044101	0.809	0.991112	-2.13237	0.032997	1.48152	1.28603	0.525704	0	3	5803	---
1	8972865	rs11121257	G	A	-9	0.896976	0.043736	0.811252	0.991758	-2.12149	0.033901	1.46979	1.13096	0.568088	0	3	5803	---
1	8972964	rs11121258	A	G	-9	0.896992	0.043738	0.811266	0.991776	-2.12113	0.033932	1.46939	1.1298	0.568416	0	3	5803	---
1	8973119	rs11121259	G	A	-9	0.897019	0.04374	0.811289	0.991808	-2.1205	0.033985	1.46872	1.13048	0.568223	0	3	5803	---
1	8973533	rs12127814	G	A	-9	0.897148	0.043747	0.811404	0.991953	-2.11764	0.034226	1.46564	1.12693	0.569232	0	3	5803	---
1	8976693	rs75303806	C	G	-9	0.899376	0.043646	0.81383	0.993914	-2.0797	0.037572	1.42513	1.04806	0.592129	0	3	5803	---
1	8977403	rs4908793	A	T	-9	0.900081	0.04364	0.814546	0.994597	-2.06633	0.038816	1.41099	1.05841	0.589073	0	3	5803	---
1	8978514	rs6665631	A	G	-9	0.903817	0.043677	0.81821	0.998381	-1.99191	0.046398	1.3335	1.03682	0.595467	0	3	5803	---
1	8978799	rs12129827	A	C	-9	0.903134	0.043743	0.817398	0.997862	-2.00205	0.045296	1.34394	1.07296	0.584802	0	3	5803	---
1	8980813	rs12132689	T	C	-9	0.897959	0.044618	0.810508	0.994846	-2.05885	0.039527	1.4031	1.07174	0.58516	0	3	5803	---
1	9066132	rs17033013	C	T	-9	0.857224	0.061182	0.737308	0.996643	-2.00374	0.045116	1.34567	0.803953	0.668996	0	3	5803	---
1	9070589	rs2401422	G	T	-9	1.14894	0.075125	1.00169	1.31783	1.98416	0.047255	1.32555	0.824086	0.662296	0	3	5803	+++
1	9189313	rs13375922	G	A	-9	0.861829	0.046348	0.770987	0.963375	-2.61658	0.0089	2.05063	0.324611	0.850182	0	3	5803	---
1	9189318	rs193276474	A	G	-9	0.861827	0.046348	0.770985	0.963372	-2.61662	0.008899	2.05068	0.324555	0.850205	0	3	5803	---
1	9189323	rs185089225	G	T	-9	0.861826	0.046348	0.770984	0.963371	-2.61664	0.008898	2.0507	0.324571	0.850199	0	3	5803	---
1	9189324	rs13375923	G	C	-9	0.861827	0.046348	0.770985	0.963373	-2.61661	0.008899	2.05067	0.32462	0.850178	0	3	5803	---
1	9216634	rs72637766	C	G	-9	1.23745	0.080653	1.07937	1.41868	3.05523	0.002258	2.64631	1.19118	0.551238	0	3	5803	+++
1	9223556	rs6577557	G	A	-9	1.2741	0.097696	1.08261	1.49945	2.91531	0.003565	2.44793	0.379047	0.827353	0	3	5803	+++
1	9227149	rs3004247	A	G	-9	1.1407	0.06003	1.02304	1.27189	2.3702	0.0178	1.74957	1.41767	0.492217	0	3	5803	+++
1	9227200	rs3021343	G	C	-9	1.14187	0.060087	1.0241	1.27319	2.38884	0.016923	1.77152	1.42091	0.491422	0	3	5803	+++
1	9246349	rs797258	G	A	-9	1.13692	0.064064	1.01135	1.27808	2.14906	0.031651	1.49961	1.31736	0.517534	0	3	5803	+++
1	9248877	rs744900	C	T	-9	1.10759	0.053079	1.00355	1.2224	2.03041	0.042334	1.37331	1.15671	0.560821	0	3	5803	+++
1	9249144	rs6682544	A	G	-9	1.10396	0.052723	1.00062	1.21797	1.97238	0.048583	1.31352	0.978396	0.613118	0	3	5803	+++
1	9249616	rs61787671	C	A	-9	1.10641	0.052943	1.00264	1.22092	2.01251	0.044184	1.35473	1.17208	0.556527	0	3	5803	+++
1	9250059	rs6673205	C	T	-9	1.10601	0.052846	1.00243	1.22029	2.00845	0.044614	1.35053	1.21303	0.545247	0	3	5803	+++
1	9250612	rs2157481	C	T	-9	1.10345	0.052695	1.00016	1.21739	1.96325	0.049633	1.30423	1.14675	0.56362	0	3	5803	+++
1	9250856	rs2157480	T	C	-9	1.10332	0.052693	1.00004	1.21727	1.96086	0.049912	1.3018	1.14086	0.565281	0	3	5803	+++
1	9401282	rs2205669	G	A	-9	1.25638	0.108741	1.04325	1.51305	2.40638	0.016133	1.79229	0.325055	0.849993	0	3	5803	+++
1	9402403	rs478103	T	C	-9	1.24338	0.112872	1.02215	1.5125	2.17922	0.029337	1.53259	0.248379	0.883213	0	3	5803	+++
1	9403303	rs644728	A	G	-9	1.23963	0.112998	1.01815	1.50928	2.13913	0.032446	1.48884	0.222886	0.894543	0	3	5803	+++
1	9405923	rs602386	C	G	-9	0.813761	0.061909	0.692419	0.956367	-2.50152	0.012386	1.90707	0.233204	0.889939	0	3	5803	---
1	9407701	rs11579712	C	G	-9	0.785229	0.081126	0.626222	0.984611	-2.09434	0.036249	1.4407	0.434141	0.804873	0	3	5803	---
1	9407856	rs664347	C	T	-9	1.19473	0.081341	1.0353	1.37871	2.43471	0.014925	1.82609	0.063378	0.968808	0	3	5803	+++
1	9408041	rs4908536	A	T	-9	1.14957	0.064615	1.02293	1.2919	2.34065	0.019272	1.71507	1.82928	0.400662	0	3	5803	+++
1	9408283	rs60402136	C	A	-9	0.794816	0.078168	0.641607	0.98461	-2.10196	0.035576	1.44884	0.454183	0.796848	0	3	5803	---
1	9408285	rs10159126	T	G	-9	1.14852	0.065109	1.0209	1.29208	2.30429	0.021228	1.67309	1.71838	0.423505	0	3	5803	+++
1	9408959	rs11121380	A	C	-9	1.20714	0.105659	1.00005	1.45712	1.96049	0.049954	1.30143	0.466492	0.791959	0	3	5803	+++
1	9409022	rs56373345	G	A	-9	1.2199	0.066728	1.08911	1.36639	3.43529	0.000596	3.22506	2.39709	0.301632	0.165657	3	5803	+++
1	9409084	rs9308446	A	G	-9	1.20243	0.082351	1.04102	1.38886	2.50662	0.012209	1.91331	0.057427	0.971695	0	3	5803	+++
1	9409340	rs11580745	C	T	-9	0.795296	0.081229	0.636086	0.994355	-2.00967	0.044484	1.3518	0.463376	0.793194	0	3	5803	---
1	9411667	rs473654	A	G	-9	1.21236	0.083417	1.04886	1.40134	2.60549	0.009193	2.03656	0.042139	0.979151	0	3	5803	+++
1	9412314	rs1294027	A	G	-9	1.20011	0.0823	1.0388	1.38647	2.47694	0.013272	1.87706	0.14282	0.93108	0	3	5803	+++
1	9412787	rs4908851	A	G	-9	0.83878	0.044936	0.750705	0.937187	-3.10616	0.001903	2.72046	0.242219	0.885937	0	3	5803	---
1	9424050	rs12034435	C	T	-9	1.16891	0.073129	1.02557	1.33227	2.33833	0.019392	1.71239	0.278577	0.869977	0	3	5803	+++
1	9425058	rs1339715	A	G	-9	1.11998	0.054649	1.01287	1.23842	2.20936	0.027171	1.56589	0.290212	0.864931	0	3	5803	+++
1	9425275	rs543576	C	T	-9	1.1505	0.07193	1.00951	1.31117	2.10197	0.035576	1.44884	0.201213	0.904289	0	3	5803	+++
1	9426027	rs621655	C	T	-9	1.14089	0.061895	1.01958	1.27664	2.29807	0.02158	1.66595	0.082093	0.959784	0	3	5803	+++
1	9427842	rs2275458	A	G	-9	0.884942	0.043041	0.800581	0.978193	-2.39135	0.016808	1.77449	0.889181	0.641087	0	3	5803	---
1	9457121	rs12086791	T	C	-9	0.837091	0.058603	0.722229	0.970221	-2.36147	0.018224	1.73935	2.31235	0.314688	0.135078	3	5803	---
1	9458793	rs6688312	G	T	-9	0.828491	0.058058	0.714698	0.960402	-2.496	0.01258	1.9003	2.42333	0.297702	0.174688	3	5803	---
1	9459862	rs58570666	G	A	-9	0.836365	0.058312	0.722074	0.968746	-2.38355	0.017168	1.76528	2.58923	0.274004	0.227569	3	5803	---
1	9507004	rs10735516	T	G	-9	1.11632	0.058803	1.00107	1.24485	1.97921	0.047809	1.32049	1.84183	0.398154	0	3	5803	+++
1	9509290	rs79200652	T	C	-9	0.810449	0.075997	0.661495	0.992945	-2.02833	0.042544	1.37116	1.24883	0.535576	0	3	5803	---
1	9527800	rs6541065	C	T	-9	0.894935	0.047635	0.80157	0.999175	-1.97468	0.048321	1.31586	0.765104	0.682118	0	3	5803	---
1	9529293	rs10732685	A	G	-9	0.887597	0.046196	0.797054	0.988426	-2.17207	0.029871	1.52474	1.32472	0.515633	0	3	5803	---
1	9695744	rs4846095	G	A	-9	0.72731	0.080103	0.570309	0.927533	-2.56633	0.010297	1.98729	0.689804	0.70829	0	3	5803	---
1	9707428	rs7520103	A	G	-9	1.1276	0.054557	1.02067	1.24574	2.36244	0.018177	1.74048	0.784145	0.675655	0	3	5803	+++
1	9708688	rs6540985	A	G	-9	1.11385	0.05389	1.00822	1.23054	2.12115	0.033929	1.46942	0.551313	0.759073	0	3	5803	+++
1	9709072	rs9430574	G	A	-9	1.12792	0.054543	1.02101	1.24601	2.36934	0.017842	1.74856	0.835027	0.658683	0	3	5803	+++
1	9709735	rs4529711	T	C	-9	1.11348	0.053756	1.00812	1.22986	2.11944	0.034073	1.46759	0.530446	0.767035	0	3	5803	+++
1	9710559	rs4477280	G	A	-9	1.12165	0.051957	1.01982	1.23366	2.36407	0.018097	1.74239	0.079619	0.960973	0	3	5803	+++
1	9710639	rs4529712	A	G	-9	1.12156	0.05194	1.01976	1.23352	2.363	0.01815	1.74114	0.078622	0.961452	0	3	5803	+++
1	9711016	rs6540989	C	T	-9	1.11973	0.051847	1.01811	1.23149	2.32967	0.019846	1.70234	0.088959	0.956495	0	3	5803	+++
1	9711344	rs7518602	T	C	-9	1.12441	0.051862	1.02276	1.23617	2.42561	0.015304	1.8152	0.05581	0.972481	0	3	5803	+++
1	9711642	rs7516138	A	G	-9	1.12002	0.051717	1.01865	1.23147	2.34186	0.01921	1.71647	0.078206	0.961651	0	3	5803	+++
1	9711674	rs7516214	A	G	-9	1.12	0.051711	1.01864	1.23144	2.3417	0.019218	1.71629	0.077999	0.961751	0	3	5803	+++
1	9711737	rs11805716	T	C	-9	1.12014	0.051704	1.0188	1.23156	2.34488	0.019055	1.71999	0.079233	0.961158	0	3	5803	+++
1	9711760	rs11806839	G	C	-9	1.11807	0.051653	1.01683	1.22939	2.30455	0.021214	1.67338	0.096545	0.952874	0	3	5803	+++
1	9712175	rs78021484	A	G	-9	1.11962	0.051591	1.0185	1.23078	2.33965	0.019324	1.71391	0.078485	0.961518	0	3	5803	+++
1	9713386	rs4240895	C	T	-9	1.11974	0.051337	1.01912	1.23029	2.35428	0.01858	1.73095	0.074647	0.963364	0	3	5803	+++
1	9713500	rs4240896	G	A	-9	1.123	0.051428	1.0222	1.23374	2.41756	0.015646	1.8056	0.050571	0.975031	0	3	5803	+++
1	9749935	rs9430648	T	G	-9	1.1032	0.051972	1.00134	1.21543	1.98701	0.046938	1.32848	0.525205	0.769047	0	3	5803	+++
1	9750457	rs4240910	T	C	-9	1.10201	0.05193	1.00022	1.21415	1.96454	0.049483	1.30554	0.365802	0.832851	0	3	5803	+++
1	9750826	rs4601595	G	T	-9	1.10844	0.052016	1.00649	1.22072	2.09133	0.036518	1.43749	0.208885	0.900827	0	3	5803	+++
1	9774978	rs61785181	C	T	-9	1.18763	0.088901	1.01338	1.39184	2.12425	0.033669	1.47276	1.87003	0.39258	0	3	5803	+++
1	9794647	rs61707204	A	G	-9	1.20231	0.086626	1.03253	1.40002	2.37212	0.017708	1.75183	1.01238	0.602786	0	3	5803	+++
1	9828323	rs56109009	T	C	-9	1.18614	0.085892	1.01779	1.38233	2.18583	0.028849	1.53987	1.82378	0.401764	0	3	5803	+++
1	9840138	rs11121490	T	C	-9	1.18937	0.085582	1.02163	1.38465	2.23588	0.025381	1.59549	1.51628	0.468538	0	3	5803	+++
1	9850923	rs112596844	G	A	-9	1.19754	0.087049	1.02692	1.3965	2.29878	0.021539	1.66677	1.78913	0.408786	0	3	5803	+++
1	9856635	rs1767271	A	G	-9	0.835061	0.060688	0.716111	0.973768	-2.29905	0.021524	1.66707	1.78786	0.409044	0	3	5803	---
1	9860050	rs4585981	C	A	-9	0.835443	0.060477	0.716909	0.973576	-2.30303	0.021299	1.67164	1.83436	0.399644	0	3	5803	---
1	9866281	rs1220419	G	A	-9	0.840717	0.060569	0.722001	0.978952	-2.2339	0.025511	1.59327	1.60498	0.448212	0	3	5803	---
1	9869921	rs2788605	C	T	-9	0.834837	0.060429	0.716395	0.97286	-2.31247	0.020774	1.68249	1.8177	0.402987	0	3	5803	---
1	9870961	rs72855733	A	T	-9	1.19899	0.086771	1.02892	1.39717	2.32524	0.020081	1.69722	1.79072	0.408461	0	3	5803	+++
1	9871015	rs72855735	C	T	-9	1.19899	0.086771	1.02892	1.39718	2.3253	0.020078	1.69728	1.79067	0.408471	0	3	5803	+++
1	9875341	rs946279	C	T	-9	0.83409	0.060604	0.715306	0.972599	-2.31446	0.020664	1.68478	1.76531	0.413683	0	3	5803	---
1	9875347	rs946278	C	T	-9	0.834088	0.060604	0.715304	0.972597	-2.31448	0.020663	1.6848	1.76499	0.41375	0	3	5803	---
1	9875633	rs946277	C	T	-9	0.83396	0.060592	0.7152	0.972441	-2.31655	0.02055	1.68718	1.77044	0.412624	0	3	5803	---
1	9881965	rs1660742	C	T	-9	0.841652	0.060646	0.722787	0.980065	-2.21922	0.026493	1.57686	1.58541	0.452618	0	3	5803	---
1	9882107	rs1660741	C	A	-9	0.841632	0.060644	0.72277	0.980042	-2.21952	0.026473	1.5772	1.5846	0.452801	0	3	5803	---
1	9882666	rs59729812	C	T	-9	1.19412	0.086211	1.02515	1.39094	2.27904	0.022687	1.64423	1.77112	0.412482	0	3	5803	+++
1	9884399	rs111252381	T	G	-9	1.18955	0.085709	1.02156	1.38516	2.23457	0.025467	1.59402	1.62031	0.444789	0	3	5803	+++
1	9885290	rs12078414	C	T	-9	1.1963	0.086229	1.02729	1.39311	2.30649	0.021105	1.67561	1.73736	0.419505	0	3	5803	+++
1	9886134	rs72855745	G	C	-9	1.19477	0.086248	1.02572	1.39167	2.28625	0.022261	1.65245	1.74181	0.418573	0	3	5803	+++
1	9886305	rs72855747	T	A	-9	1.19478	0.086249	1.02573	1.39169	2.28644	0.022251	1.65266	1.73697	0.419586	0	3	5803	+++
1	9886636	rs57480158	G	A	-9	1.19981	0.087173	1.02895	1.39904	2.32411	0.020141	1.69591	1.7085	0.425603	0	3	5803	+++
1	9887348	rs1631962	C	T	-9	0.83676	0.060404	0.718369	0.974664	-2.28971	0.02206	1.65639	1.72094	0.422964	0	3	5803	---
1	9887628	rs6699320	T	C	-9	1.20003	0.086837	1.02983	1.39836	2.33661	0.019481	1.71038	1.68108	0.431477	0	3	5803	+++
1	9890158	rs6666296	C	T	-9	1.21174	0.074866	1.065	1.37869	2.91623	0.003555	2.44922	1.16511	0.55847	0	3	5803	+++
1	9890503	rs11121495	T	C	-9	1.20693	0.074382	1.06114	1.37275	2.86345	0.004203	2.3764	1.12504	0.569772	0	3	5803	+++
1	9890895	rs6667086	C	T	-9	1.20626	0.074487	1.06026	1.37235	2.84906	0.004398	2.35675	1.184	0.55322	0	3	5803	+++
1	9891215	rs6677664	T	C	-9	1.20762	0.074622	1.06136	1.37403	2.86405	0.004195	2.37723	1.17019	0.557054	0	3	5803	+++
1	9891754	rs7524989	C	T	-9	1.20684	0.074663	1.0605	1.37337	2.85068	0.004376	2.35896	1.4028	0.495892	0	3	5803	+++
1	9893159	rs2788603	T	A	-9	0.82126	0.062889	0.697998	0.966289	-2.37331	0.017651	1.75323	1.94177	0.378748	0	3	5803	---
1	9893160	rs2582979	C	A	-9	0.821262	0.062889	0.697999	0.966293	-2.37325	0.017654	1.75316	1.94179	0.378745	0	3	5803	---
1	9893373	rs1660738	A	G	-9	0.821539	0.062967	0.698123	0.966773	-2.36687	0.017961	1.74567	1.93947	0.379183	0	3	5803	---
1	9893689	rs12068489	T	C	-9	1.21592	0.093498	1.03267	1.4317	2.34567	0.019015	1.72091	1.95104	0.376996	0	3	5803	+++
1	9894081	rs112047143	A	T	-9	1.21511	0.093779	1.0313	1.43167	2.32829	0.019919	1.70074	1.88104	0.390424	0	3	5803	+++
1	9894089	rs111945327	A	G	-9	1.21507	0.093783	1.03126	1.43165	2.32782	0.019944	1.70019	1.88324	0.389995	0	3	5803	+++
1	9894875	rs79781276	C	G	-9	1.21121	0.094139	1.02669	1.42888	2.27241	0.023084	1.63669	1.88769	0.389128	0	3	5803	+++
1	9895290	rs78883107	G	A	-9	1.20673	0.094106	1.02228	1.42445	2.22035	0.026416	1.57813	1.97734	0.37207	0	3	5803	+++
1	9895632	rs75668392	A	G	-9	1.2051	0.09432	1.02023	1.42346	2.19572	0.028134	1.55077	1.64904	0.438445	0	3	5803	+++
1	9897228	rs77073825	G	A	-9	1.19015	0.094196	1.00552	1.40867	2.02403	0.042985	1.36668	1.6609	0.435852	0	3	5803	+++
1	10016335	rs34011816	C	A	-9	1.12556	0.059939	1.00807	1.25673	2.10298	0.035488	1.44992	1.38978	0.49913	0	3	5803	+++
1	10046460	rs12136213	A	G	-9	1.15554	0.057934	1.04199	1.28146	2.73938	0.006171	2.20965	1.69192	0.429146	0	3	5803	+++
1	10082421	rs7414481	A	T	-9	1.14019	0.052056	1.03816	1.25225	2.74304	0.006103	2.21447	1.63732	0.441023	0	3	5803	+++
1	10100891	rs6541076	G	C	-9	1.14384	0.05223	1.04147	1.25627	2.80935	0.004978	2.30294	1.5301	0.465311	0	3	5803	+++
1	10190884	rs2295294	A	T	-9	1.16299	0.053773	1.05759	1.27889	3.11533	0.001845	2.73393	2.12114	0.346258	0.057111	3	5803	+++
1	10235512	rs7540431	G	A	-9	1.35054	0.126191	1.10321	1.65332	2.9117	0.003606	2.44292	2.36406	0.306655	0.153999	3	5803	+++
1	10235712	rs7354817	T	A	-9	1.1517	0.053347	1.04714	1.2667	2.90852	0.003643	2.43851	0.991188	0.609209	0	3	5803	+++
1	10236402	rs7418410	C	T	-9	1.0982	0.049492	1.0012	1.2046	1.98531	0.047127	1.32673	2.31456	0.31434	0.135905	3	5803	+++
1	10240094	rs1046277	C	T	-9	1.33048	0.108262	1.11829	1.58294	3.22124	0.001283	2.89191	1.13714	0.566336	0	3	5803	+++
1	10241587	rs4846195	C	T	-9	1.33365	0.108492	1.12101	1.58663	3.24897	0.001164	2.93402	1.24561	0.536437	0	3	5803	+++
1	10241640	rs4846196	A	G	-9	1.1018	0.049855	1.00408	1.20902	2.0459	0.040785	1.3895	2.17967	0.336273	0.082428	3	5803	+++
1	10242231	rs6661326	T	C	-9	1.10191	0.049867	1.00417	1.20916	2.04776	0.040603	1.39145	2.20917	0.331349	0.094681	3	5803	+++
1	10242654	rs1556915	A	G	-9	1.1069	0.050117	1.00868	1.2147	2.14219	0.032199	1.49216	2.26438	0.322326	0.116757	3	5803	+++
1	10246129	rs2180185	G	C	-9	1.10135	0.049845	1.00365	1.20856	2.03695	0.041674	1.38014	2.38911	0.302839	0.162868	3	5803	+++
1	10246471	rs6667639	C	A	-9	1.10196	0.049865	1.00422	1.20921	2.04897	0.040483	1.39272	2.47534	0.290059	0.19203	3	5803	+++
1	10247642	rs143803590	A	T	-9	1.09987	0.050186	1.0015	1.20789	1.99143	0.046451	1.33301	1.21867	0.543711	0	3	5803	+++
1	10248851	rs1974293	G	C	-9	1.10087	0.050158	1.00256	1.20882	2.01358	0.044071	1.35584	2.20867	0.331431	0.094479	3	5803	+++
1	10251082	rs11121526	G	A	-9	1.10288	0.050017	1.00484	1.21048	2.06175	0.039251	1.40615	2.63451	0.267869	0.240846	3	5803	+++
1	10315413	rs112432872	G	A	-9	1.35465	0.121903	1.11572	1.64474	3.06602	0.002178	2.66193	1.13757	0.566213	0	3	5803	+++
1	10381506	rs77444333	A	T	-9	0.759419	0.057782	0.646166	0.892522	-3.33997	0.000843	3.07439	0.301882	0.859898	0	3	5803	---
1	10478586	rs3762287	C	T	-9	1.11317	0.052247	1.01076	1.22595	2.17743	0.02947	1.53062	2.12341	0.345866	0.058117	3	5803	+++
1	10486123	rs150310240	C	T	-9	0.808926	0.069217	0.67326	0.97193	-2.26399	0.023597	1.62715	0.558118	0.756495	0	3	5803	---
1	10935519	rs12756252	G	A	-9	1.13084	0.064524	1.00437	1.27323	2.03202	0.04217	1.375	1.66938	0.434009	0	3	5803	+++
1	10976695	rs1280975	T	C	-9	0.834035	0.069882	0.697066	0.997917	-1.98278	0.047409	1.32414	0.414379	0.812865	0	3	5803	---
1	11008497	rs1281017	G	C	-9	1.17792	0.072654	1.03552	1.33991	2.49098	0.01276	1.89417	0.668765	0.71578	0	3	5803	+++
1	11008695	rs17036032	T	C	-9	1.17643	0.080834	1.01799	1.35952	2.20162	0.027714	1.5573	0.269602	0.87389	0	3	5803	+++
1	11010177	rs78271619	G	A	-9	1.16855	0.080257	1.01124	1.35032	2.11158	0.034743	1.45913	0.204155	0.90296	0	3	5803	+++
1	11010208	rs1281011	A	G	-9	1.16115	0.065616	1.03254	1.30577	2.49467	0.012627	1.89868	0.43585	0.804186	0	3	5803	+++
1	11011002	rs1281008	C	T	-9	1.17766	0.072753	1.03507	1.3399	2.48342	0.013033	1.88495	0.467955	0.791379	0	3	5803	+++
1	11012003	rs74225549	A	G	-9	1.15312	0.076864	1.00247	1.32642	1.99452	0.046112	1.33618	0.54978	0.759656	0	3	5803	+++
1	11013286	rs11121657	A	G	-9	1.15687	0.063376	1.03265	1.29603	2.5144	0.011943	1.92287	0.546748	0.760808	0	3	5803	+++
1	11015637	rs10864485	T	C	-9	1.15695	0.063288	1.03291	1.29589	2.51956	0.01177	1.92922	0.578695	0.748752	0	3	5803	+++
1	11016378	rs6540959	A	C	-9	1.1575	0.063288	1.03345	1.29643	2.52896	0.01146	1.94083	0.576405	0.74961	0	3	5803	+++
1	11016755	rs6701587	T	C	-9	1.1474	0.064718	1.02055	1.29001	2.30028	0.021454	1.66849	0.376652	0.828345	0	3	5803	+++
1	11016772	rs6699026	A	G	-9	1.14769	0.064765	1.02075	1.29042	2.30341	0.021278	1.67208	0.395391	0.82062	0	3	5803	+++
1	11016813	rs112309803	C	T	-9	1.15175	0.077118	1.0006	1.32574	1.96833	0.049046	1.3094	0.430565	0.806314	0	3	5803	+++
1	11017609	rs7511959	T	C	-9	1.13966	0.068692	1.00502	1.29233	2.03808	0.04156	1.38132	0.609437	0.737331	0	3	5803	+++
1	11017617	rs34691090	G	C	-9	1.14565	0.069083	1.01025	1.2992	2.11894	0.034116	1.46704	0.565544	0.753691	0	3	5803	+++
1	11017634	rs35950437	C	T	-9	1.14585	0.069097	1.01042	1.29943	2.12153	0.033898	1.46982	0.574151	0.750455	0	3	5803	+++
1	11018723	rs60676743	A	G	-9	1.13816	0.070483	1.00001	1.29539	1.96017	0.049992	1.3011	0.290182	0.864944	0	3	5803	+++
1	11019245	rs12033594	T	G	-9	1.12535	0.059198	1.00933	1.25472	2.12721	0.033423	1.47595	0.573831	0.750575	0	3	5803	+++
1	11019424	rs72644035	T	C	-9	1.13822	0.064021	1.01273	1.27924	2.17232	0.029853	1.52501	0.775406	0.678614	0	3	5803	+++
1	11019873	rs12033773	T	A	-9	1.13468	0.064191	1.00886	1.27618	2.10717	0.035123	1.4544	0.831532	0.659835	0	3	5803	+++
1	11021064	rs4282824	C	T	-9	1.12641	0.063653	1.00165	1.26671	1.98751	0.046882	1.32899	0.751789	0.686675	0	3	5803	+++
1	11022020	rs6685896	C	T	-9	1.13397	0.059816	1.01674	1.26473	2.25808	0.023963	1.62047	0.263751	0.87645	0	3	5803	+++
1	11022296	rs55850703	A	C	-9	1.15301	0.063541	1.02846	1.29263	2.44128	0.014656	1.83398	0.617477	0.734373	0	3	5803	+++
1	11023696	rs6667397	G	A	-9	1.13116	0.059132	1.01527	1.26029	2.23469	0.025459	1.59415	0.132364	0.935961	0	3	5803	+++
1	11024353	rs6659231	A	G	-9	1.15004	0.062743	1.02706	1.28774	2.42279	0.015423	1.81183	0.490505	0.782507	0	3	5803	+++
1	11024381	rs6659326	A	G	-9	1.13194	0.059084	1.01613	1.26094	2.25062	0.024431	1.61205	0.165786	0.92045	0	3	5803	+++
1	11024395	rs11121663	T	C	-9	1.16162	0.063663	1.03684	1.30141	2.58397	0.009786	2.00941	0.642606	0.725204	0	3	5803	+++
1	11024637	rs11121664	T	C	-9	1.13403	0.059511	1.01739	1.26404	2.2713	0.023151	1.63543	0.157467	0.924286	0	3	5803	+++
1	11025493	rs76442973	A	G	-9	1.14101	0.071832	1.00022	1.30162	1.96327	0.049631	1.30425	0.333408	0.84645	0	3	5803	+++
1	11072117	rs9430335	C	T	-9	0.875483	0.051211	0.77511	0.988854	-2.14041	0.032343	1.49022	0.820912	0.663348	0	3	5803	---
1	11072885	rs62920960	C	T	-9	0.871101	0.04899	0.77508	0.979017	-2.31588	0.020587	1.68641	1.397	0.49733	0	3	5803	---
1	11074250	rs3765895	A	G	-9	0.876875	0.051007	0.776901	0.989713	-2.12743	0.033405	1.47618	1.02527	0.598916	0	3	5803	---
1	11074420	rs3765896	G	A	-9	0.87642	0.050909	0.776639	0.989022	-2.13901	0.032456	1.48871	0.8499	0.653802	0	3	5803	---
1	11075371	rs7550141	T	C	-9	0.880056	0.05103	0.780038	0.992899	-2.07578	0.037934	1.42098	0.876486	0.645169	0	3	5803	---
1	11075511	rs9430338	T	C	-9	0.874285	0.050767	0.774781	0.986568	-2.17937	0.029325	1.53276	0.757702	0.684647	0	3	5803	---
1	11078225	rs6689580	T	C	-9	0.874864	0.050854	0.775189	0.987354	-2.16621	0.030316	1.51833	0.914821	0.632921	0	3	5803	---
1	11078312	rs6698075	G	C	-9	0.875397	0.050888	0.775657	0.987964	-2.1562	0.031089	1.5074	0.911135	0.634088	0	3	5803	---
1	11079077	rs2273348	A	G	-9	0.872854	0.048856	0.777096	0.980412	-2.29367	0.021832	1.66092	1.4833	0.476327	0	3	5803	---
1	11079413	rs7546126	T	A	-9	0.875201	0.050874	0.775487	0.987736	-2.15994	0.030798	1.51147	0.907452	0.635257	0	3	5803	---
1	11079773	rs1967714	A	G	-9	0.875196	0.050873	0.775484	0.987729	-2.16007	0.030789	1.51161	0.908148	0.635036	0	3	5803	---
1	11079958	rs1967713	A	G	-9	0.875193	0.050873	0.775482	0.987725	-2.16013	0.030783	1.51168	0.90839	0.634959	0	3	5803	---
1	11081210	rs1922991	T	A	-9	0.865586	0.04963	0.768311	0.975177	-2.37327	0.017653	1.75318	0.388091	0.82362	0	3	5803	---
1	11081880	rs1474891	G	T	-9	0.873553	0.0489	0.777708	0.981209	-2.27992	0.022634	1.64524	1.46606	0.480452	0	3	5803	---
1	11086332	rs2273347	A	G	-9	0.872484	0.048811	0.776814	0.979937	-2.30202	0.021356	1.67048	1.51088	0.469804	0	3	5803	---
1	11086439	rs2261695	C	T	-9	0.876333	0.050881	0.776606	0.988866	-2.14164	0.032243	1.49156	0.865872	0.648602	0	3	5803	---
1	11086717	rs1033638	A	G	-9	0.880058	0.051008	0.780082	0.992847	-2.07669	0.03785	1.42193	0.896926	0.638609	0	3	5803	---
1	11087524	rs1782455	G	A	-9	0.879793	0.051003	0.779827	0.992573	-2.08114	0.037441	1.42665	0.889618	0.640947	0	3	5803	---
1	11087835	rs1782454	T	C	-9	0.876249	0.050903	0.776479	0.988837	-2.14202	0.032213	1.49197	0.866084	0.648533	0	3	5803	---
1	11089463	rs1782457	T	A	-9	0.876284	0.050944	0.776435	0.988975	-2.13961	0.032407	1.48936	0.865275	0.648796	0	3	5803	---
1	11090916	rs12711521	C	A	-9	0.874769	0.048994	0.778741	0.982638	-2.25523	0.024141	1.61725	1.58477	0.452764	0	3	5803	---
1	11091205	rs17409276	G	A	-9	1.17145	0.071754	1.03081	1.33128	2.4251	0.015325	1.8146	2.01851	0.36449	0.00917	3	5803	+++
1	11091529	rs6696747	A	T	-9	0.877881	0.051179	0.77757	0.991133	-2.10388	0.035409	1.45088	0.884695	0.642526	0	3	5803	---
1	11091549	rs6699335	T	G	-9	0.870955	0.050662	0.771658	0.98303	-2.23713	0.0253	1.59688	0.857581	0.651296	0	3	5803	---
1	11092646	rs7555145	T	C	-9	0.878311	0.051119	0.778118	0.991405	-2.09969	0.035776	1.44641	0.872002	0.646617	0	3	5803	---
1	11093334	rs7555662	A	G	-9	0.871924	0.050573	0.772801	0.983761	-2.2259	0.026043	1.58431	0.821434	0.663175	0	3	5803	---
1	11093629	rs7544377	C	G	-9	0.871824	0.050588	0.77267	0.983701	-2.22678	0.025984	1.5853	0.835322	0.658585	0	3	5803	---
1	11093741	rs7556039	A	G	-9	0.879477	0.05137	0.778793	0.993178	-2.07035	0.038439	1.41522	0.883579	0.642885	0	3	5803	---
1	11093894	rs12755574	G	A	-9	0.86981	0.048639	0.774477	0.976878	-2.35497	0.018546	1.73175	1.44931	0.48449	0	3	5803	---
1	11094204	rs11583653	G	A	-9	0.870773	0.048861	0.775006	0.978374	-2.3278	0.019944	1.70018	1.53355	0.464509	0	3	5803	---
1	11094665	rs11121684	G	A	-9	0.868734	0.048807	0.773073	0.976232	-2.36414	0.018094	1.74247	1.83289	0.399939	0	3	5803	---
1	11095039	rs6695096	C	T	-9	0.876774	0.05146	0.775913	0.990746	-2.10911	0.034956	1.45648	0.798483	0.670829	0	3	5803	---
1	11095424	rs11121685	A	T	-9	0.877177	0.049254	0.780638	0.985654	-2.2029	0.027623	1.55872	1.74668	0.417554	0	3	5803	---
1	11100898	rs61535446	A	G	-9	0.879444	0.049144	0.783122	0.987613	-2.17061	0.029982	1.52314	1.25312	0.534428	0	3	5803	---
1	11101413	rs61773665	G	A	-9	0.877858	0.049001	0.781817	0.985697	-2.2037	0.027567	1.55961	1.33355	0.513362	0	3	5803	---
1	11101435	rs61773666	G	A	-9	0.858642	0.045662	0.769144	0.958554	-2.71372	0.006669	2.17592	1.63358	0.441848	0	3	5803	---
1	11102275	rs12136082	A	G	-9	0.877779	0.048988	0.781763	0.985589	-2.2056	0.027434	1.56172	1.34889	0.509438	0	3	5803	---
1	11103967	rs910663	G	A	-9	0.869008	0.047006	0.776876	0.972066	-2.45548	0.01409	1.85108	1.85101	0.396332	0	3	5803	---
1	11104370	rs3765900	C	T	-9	0.870199	0.047071	0.77794	0.9734	-2.43151	0.015057	1.82225	1.92584	0.381776	0	3	5803	---
1	11104676	rs3765901	G	A	-9	0.86909	0.046878	0.77721	0.971833	-2.46118	0.013869	1.85796	1.8759	0.39143	0	3	5803	---
1	11104712	rs3819991	G	A	-9	0.870271	0.04707	0.778014	0.973468	-2.43032	0.015106	1.82084	1.92979	0.381024	0	3	5803	---
1	11104845	rs9430347	T	C	-9	0.878725	0.049015	0.782655	0.986587	-2.1886	0.028647	1.54292	1.45787	0.482424	0	3	5803	---
1	11105106	rs2273345	C	T	-9	0.869841	0.046921	0.777876	0.972679	-2.44588	0.014471	1.83951	1.77144	0.412417	0	3	5803	---
1	11105122	rs2273344	C	T	-9	0.873033	0.048551	0.777873	0.979835	-2.30595	0.021135	1.675	1.01244	0.602769	0	3	5803	---
1	11106359	rs10779750	T	C	-9	0.875606	0.048901	0.77976	0.983234	-2.24586	0.024735	1.60668	1.57012	0.456091	0	3	5803	---
1	11107439	rs7548659	G	T	-9	0.866321	0.047387	0.773443	0.970353	-2.48014	0.013153	1.88096	2.23699	0.326771	0.105942	3	5803	---
1	11128329	rs2791656	A	G	-9	0.853649	0.043417	0.768552	0.948168	-2.95338	0.003154	2.50113	2.65396	0.265278	0.246408	3	5803	---
1	11129848	rs2791653	A	G	-9	0.85371	0.04342	0.768606	0.948237	-2.95203	0.003168	2.49923	2.64796	0.266075	0.244701	3	5803	---
1	11134157	rs2748876	T	G	-9	0.853002	0.043401	0.767937	0.947491	-2.96632	0.003025	2.51934	2.63418	0.267913	0.240752	3	5803	---
1	11151779	rs1148482	A	G	-9	0.849088	0.043316	0.764189	0.943419	-3.04365	0.002346	2.62959	2.6419	0.266881	0.24297	3	5803	---
1	11160674	rs2791644	C	T	-9	0.845308	0.04314	0.760754	0.939261	-3.12535	0.001784	2.74868	2.45113	0.293591	0.184051	3	5803	---
1	11164937	rs2486918	C	T	-9	0.839672	0.041696	0.757947	0.930208	-3.3448	0.000828	3.08194	2.5109	0.284947	0.203473	3	5803	---
1	11166302	rs79558202	C	T	-9	0.839858	0.041701	0.758124	0.930403	-3.34094	0.00084	3.07591	2.54242	0.280492	0.213348	3	5803	---
1	11170131	rs2261434	A	C	-9	0.839202	0.041677	0.757515	0.929698	-3.35516	0.000798	3.09817	2.60183	0.272282	0.231311	3	5803	---
1	11170743	rs2015818	G	A	-9	0.839827	0.041698	0.758099	0.930367	-3.34173	0.000837	3.07715	2.54765	0.279759	0.214964	3	5803	---
1	11172006	rs1148480	A	G	-9	0.839008	0.041668	0.757339	0.929485	-3.35953	0.000785	3.10501	2.61932	0.269912	0.236443	3	5803	---
1	11174067	rs1148478	A	T	-9	0.844689	0.042902	0.760601	0.938073	-3.15491	0.001613	2.79244	2.25	0.324652	0.111112	3	5803	---
1	11179484	rs56803472	C	T	-9	1.18323	0.060101	1.06543	1.31405	3.14456	0.001671	2.77708	2.20789	0.33156	0.094159	3	5803	+++
1	11180151	rs28729193	T	C	-9	1.18396	0.060131	1.0661	1.31485	3.15648	0.001604	2.79477	2.25588	0.3237	0.113428	3	5803	+++
1	11181327	rs11121691	C	T	-9	1.18387	0.060127	1.06602	1.31475	3.155	0.001612	2.79257	2.24974	0.324694	0.111009	3	5803	+++
1	11190646	rs2275527	G	A	-9	1.18394	0.060128	1.06609	1.31482	3.15628	0.001605	2.79447	2.25459	0.323909	0.112919	3	5803	+++
1	11191922	rs1417131	T	C	-9	1.18474	0.060219	1.06672	1.31584	3.16621	0.001551	2.80926	2.32146	0.313258	0.138472	3	5803	+++
1	11197467	rs12097293	A	G	-9	1.1848	0.060216	1.06678	1.31588	3.16745	0.001545	2.8111	2.32735	0.312336	0.140653	3	5803	+++
1	11198502	rs6701524	A	G	-9	1.18309	0.060082	1.06533	1.31387	3.14305	0.001679	2.77485	2.22195	0.329238	0.099888	3	5803	+++
1	11200350	rs12075896	C	A	-9	1.18384	0.060119	1.06601	1.3147	3.15495	0.001613	2.7925	2.25095	0.324498	0.111487	3	5803	+++
1	11202411	rs12239187	T	C	-9	1.18472	0.060213	1.06671	1.3158	3.16616	0.001552	2.80918	2.32242	0.313107	0.13883	3	5803	+++
1	11205058	rs1057079	C	T	-9	0.839893	0.041696	0.758169	0.930427	-3.34068	0.00084	3.07551	2.54301	0.280409	0.213531	3	5803	---
1	11207269	rs2791643	C	T	-9	0.845422	0.042934	0.761271	0.938875	-3.13909	0.001702	2.76897	2.20662	0.331772	0.093635	3	5803	---
1	11212458	rs11581010	A	G	-9	1.19018	0.060497	1.07161	1.32187	3.25162	0.001153	2.93806	2.35376	0.308238	0.150297	3	5803	+++
1	11220180	rs6691831	A	G	-9	1.19096	0.060161	1.07304	1.32183	3.2853	0.001024	2.98966	2.4083	0.299947	0.169539	3	5803	+++
1	11220187	rs12089366	C	T	-9	1.1816	0.061149	1.06175	1.31498	3.05804	0.002237	2.65037	1.98642	0.370385	0	3	5803	+++
1	11222393	rs7553827	T	C	-9	1.18309	0.060085	1.06533	1.31388	3.14291	0.00168	2.77463	2.21657	0.330124	0.097707	3	5803	+++
1	11227864	rs4240892	C	T	-9	0.839799	0.041692	0.758082	0.930324	-3.34278	0.000834	3.07879	2.54722	0.27982	0.214829	3	5803	---
1	11229515	rs11121695	G	A	-9	1.18491	0.060224	1.06687	1.31601	3.16904	0.001536	2.81348	2.32581	0.312576	0.140086	3	5803	+++
1	11233559	rs4845852	C	T	-9	0.839172	0.041671	0.757497	0.929655	-3.35619	0.000795	3.09978	2.60168	0.272304	0.231265	3	5803	---
1	11233814	rs11585553	G	A	-9	1.18715	0.060351	1.06887	1.31853	3.20367	0.001363	2.86538	2.19104	0.334366	0.08719	3	5803	+++
1	11236410	rs10864490	C	A	-9	1.18649	0.06021	1.06848	1.31754	3.19918	0.001385	2.85862	2.17165	0.337624	0.079039	3	5803	+++
1	11236524	rs12041740	G	A	-9	0.839121	0.041668	0.757451	0.929596	-3.35743	0.000791	3.10171	2.60675	0.271613	0.232762	3	5803	---
1	11238063	rs11121696	T	C	-9	1.18239	0.060106	1.06458	1.31324	3.12874	0.001763	2.75368	2.15912	0.339745	0.073697	3	5803	+++
1	11239515	rs6674994	T	C	-9	0.839162	0.041671	0.757486	0.929644	-3.3564	0.000794	3.1001	2.60123	0.272364	0.231134	3	5803	---
1	11243470	rs4845853	A	G	-9	0.839109	0.041668	0.757439	0.929585	-3.35764	0.000791	3.10205	2.60638	0.271664	0.232651	3	5803	---
1	11252716	rs1205593	T	C	-9	0.844503	0.042959	0.760304	0.938026	-3.1539	0.001618	2.79094	2.26466	0.322281	0.116867	3	5803	---
1	11261929	rs4845854	T	C	-9	0.865179	0.041656	0.783533	0.955332	-2.86358	0.004202	2.37658	2.58335	0.27481	0.225812	3	5803	---
1	11262020	rs12120734	A	G	-9	0.866494	0.04171	0.784743	0.956762	-2.83422	0.004607	2.33656	2.51383	0.28453	0.204402	3	5803	---
1	11262310	rs4845855	T	C	-9	0.863634	0.042872	0.779604	0.95672	-2.80718	0.005012	2.30001	2.51704	0.284074	0.205417	3	5803	---
1	11265717	rs2300095	A	G	-9	0.888976	0.043418	0.803877	0.983085	-2.29229	0.021911	1.65934	1.28675	0.525516	0	3	5803	---
1	11265785	rs2253213	A	G	-9	0.871519	0.042757	0.787714	0.964239	-2.66597	0.007694	2.11387	2.3572	0.307709	0.151535	3	5803	---
1	11266044	rs2300094	C	T	-9	0.860274	0.041359	0.779211	0.949771	-2.9806	0.002887	2.53951	2.37852	0.304446	0.159142	3	5803	---
1	11266392	rs2300093	G	C	-9	0.865237	0.04158	0.783741	0.955208	-2.86796	0.004144	2.38258	2.53088	0.282115	0.209761	3	5803	---
1	11266464	rs2300092	T	C	-9	0.86522	0.041581	0.783722	0.955193	-2.86822	0.004141	2.38294	2.53252	0.281884	0.210272	3	5803	---
1	11266711	rs2300091	C	T	-9	0.865238	0.04158	0.783743	0.955209	-2.86795	0.004144	2.38256	2.53077	0.282131	0.209726	3	5803	---
1	11267283	rs11121698	C	T	-9	0.865236	0.041579	0.783741	0.955206	-2.86801	0.004143	2.38265	2.53092	0.28211	0.209773	3	5803	---
1	11269796	rs1010447	T	C	-9	0.871248	0.042679	0.787597	0.963784	-2.67626	0.007462	2.12716	2.39053	0.302623	0.163367	3	5803	---
1	11269917	rs2016559	G	T	-9	0.872709	0.042774	0.788872	0.965456	-2.64222	0.008254	2.08334	2.23514	0.327073	0.105203	3	5803	---
1	11270171	rs2335398	C	T	-9	0.865238	0.041579	0.783743	0.955207	-2.86799	0.004144	2.38263	2.53064	0.282148	0.209688	3	5803	---
1	11271576	rs4845982	T	C	-9	0.87271	0.042774	0.788873	0.965456	-2.64222	0.008254	2.08334	2.23507	0.327085	0.105173	3	5803	---
1	11274022	rs742824	G	A	-9	0.865237	0.041578	0.783743	0.955204	-2.86806	0.004143	2.38272	2.53067	0.282145	0.209695	3	5803	---
1	11274547	rs4845856	T	C	-9	0.865233	0.041578	0.78374	0.9552	-2.86814	0.004142	2.38283	2.53093	0.282108	0.209777	3	5803	---
1	11275588	rs2746637	A	G	-9	0.872515	0.042766	0.788694	0.965244	-2.64646	0.008151	2.08877	2.24971	0.3247	0.110996	3	5803	---
1	11278125	rs2746638	T	C	-9	0.877039	0.043101	0.792561	0.970522	-2.53902	0.011136	1.95328	2.23552	0.327012	0.105353	3	5803	---
1	11278163	rs7526649	C	T	-9	0.872391	0.042755	0.78859	0.965096	-2.64952	0.008078	2.09269	2.25603	0.323676	0.113485	3	5803	---
1	11278289	rs7540890	T	C	-9	0.869877	0.042671	0.786241	0.96241	-2.70289	0.00689	2.16176	2.23286	0.327446	0.10429	3	5803	---
1	11278813	rs7549109	G	C	-9	0.865233	0.041578	0.78374	0.955199	-2.86819	0.004141	2.38289	2.53088	0.282115	0.209761	3	5803	---
1	11280103	rs12031403	G	A	-9	0.871351	0.043647	0.785802	0.966213	-2.6119	0.009022	2.04469	1.58279	0.453212	0	3	5803	---
1	11283964	rs7543400	C	G	-9	0.86523	0.041577	0.783739	0.955194	-2.8683	0.00414	2.38305	2.53098	0.282101	0.209793	3	5803	---
1	11284091	rs12730522	G	A	-9	0.866937	0.041693	0.785218	0.95716	-2.82681	0.004715	2.32652	2.56664	0.277116	0.22077	3	5803	---
1	11284336	rs10779751	A	G	-9	0.872695	0.042771	0.788863	0.965436	-2.64265	0.008243	2.08389	2.23583	0.326961	0.105478	3	5803	---
1	11285574	rs4845984	A	G	-9	0.87269	0.042769	0.788863	0.965425	-2.64293	0.008237	2.08424	2.23593	0.326945	0.105517	3	5803	---
1	11286178	rs12124983	T	C	-9	0.865216	0.041572	0.783735	0.955169	-2.86891	0.004132	2.38389	2.53146	0.282033	0.209942	3	5803	---
1	11286745	rs12029823	T	C	-9	0.867109	0.042726	0.783366	0.959805	-2.75171	0.005944	2.22595	2.14455	0.342229	0.067405	3	5803	---
1	11286872	rs12032364	G	T	-9	0.872675	0.042765	0.788855	0.965401	-2.64344	0.008224	2.0849	2.2366	0.326835	0.105787	3	5803	---
1	11288247	rs12739368	T	C	-9	0.871266	0.04271	0.787554	0.963877	-2.67387	0.007515	2.12407	2.1628	0.339121	0.075271	3	5803	---
1	11288348	rs12752896	G	C	-9	0.872951	0.042758	0.789146	0.965655	-2.63869	0.00834	2.07882	2.21616	0.330193	0.097537	3	5803	---
1	11288618	rs4845985	G	A	-9	0.872949	0.042757	0.789146	0.965653	-2.63875	0.008339	2.07889	2.21618	0.330189	0.097546	3	5803	---
1	11288633	rs4845986	G	C	-9	0.872948	0.042757	0.789144	0.965651	-2.63879	0.008338	2.07895	2.21629	0.330171	0.097591	3	5803	---
1	11288758	rs1064261	G	A	-9	0.872669	0.042762	0.788856	0.965387	-2.64378	0.008216	2.08533	2.23666	0.326825	0.10581	3	5803	---
1	11289161	rs2076655	G	A	-9	0.867275	0.041671	0.7856	0.957442	-2.82182	0.004789	2.31976	2.31644	0.314045	0.136605	3	5803	---
1	11289466	rs2788570	T	C	-9	0.871	0.046949	0.77898	0.973891	-2.4244	0.015355	1.81375	1.57595	0.454765	0	3	5803	---
1	11290341	rs2300089	C	G	-9	0.872498	0.042737	0.788733	0.965158	-2.64867	0.008098	2.0916	2.26621	0.322032	0.117468	3	5803	---
1	11292753	rs2024625	A	G	-9	0.86933	0.042695	0.785648	0.961924	-2.71174	0.006709	2.17333	2.4444	0.294582	0.181802	3	5803	---
1	11292881	rs2746639	A	G	-9	0.870896	0.042679	0.787245	0.963436	-2.68298	0.007314	2.13587	2.65392	0.265282	0.246399	3	5803	---
1	11292952	rs2746640	T	A	-9	0.87587	0.043378	0.79085	0.97003	-2.54406	0.010977	1.95954	1.91712	0.383444	0	3	5803	---
1	11293147	rs11121702	C	T	-9	0.871213	0.042694	0.787532	0.963785	-2.67596	0.007468	2.12677	2.40272	0.300784	0.167611	3	5803	---
1	11293200	rs7541998	C	T	-9	0.871195	0.042693	0.787516	0.963765	-2.67636	0.00746	2.12729	2.40484	0.300466	0.168344	3	5803	---
1	11293792	rs11121703	A	C	-9	0.87191	0.042712	0.788194	0.964517	-2.6615	0.007796	2.1081	2.3694	0.305837	0.155906	3	5803	---
1	11293959	rs11121704	C	T	-9	0.870988	0.042683	0.78733	0.963535	-2.681	0.007357	2.1333	2.42934	0.296808	0.176731	3	5803	---
1	11294474	rs718206	T	A	-9	0.870988	0.042683	0.78733	0.963535	-2.681	0.007357	2.1333	2.42934	0.296808	0.176731	3	5803	---
1	11294942	rs1883964	T	A	-9	0.870989	0.042683	0.787331	0.963536	-2.68098	0.007357	2.13328	2.4293	0.296813	0.176719	3	5803	---
1	11295868	rs1212929	A	G	-9	0.868243	0.042596	0.784755	0.960613	-2.73902	0.006178	2.20918	2.43441	0.296056	0.178447	3	5803	---
1	11297762	rs7524202	T	C	-9	0.870989	0.042683	0.787331	0.963536	-2.68098	0.007357	2.13328	2.4293	0.296813	0.176719	3	5803	---
1	11298790	rs2024627	T	C	-9	0.87099	0.042683	0.787332	0.963537	-2.68096	0.007358	2.13324	2.42923	0.296825	0.176693	3	5803	---
1	11301063	rs6661859	T	C	-9	0.870948	0.04268	0.787296	0.963489	-2.68195	0.007336	2.13453	2.42104	0.298043	0.173907	3	5803	---
1	11301196	rs6697896	C	G	-9	0.870678	0.042685	0.787015	0.963235	-2.68673	0.007232	2.14073	2.44048	0.29516	0.180488	3	5803	---
1	11301714	rs1135172	A	G	-9	0.870948	0.04268	0.787296	0.963489	-2.68195	0.007336	2.13453	2.42104	0.298043	0.173907	3	5803	---
1	11302065	rs11121706	G	A	-9	0.870948	0.04268	0.787296	0.963489	-2.68195	0.007336	2.13453	2.42104	0.298043	0.173907	3	5803	---
1	11304242	rs12036364	A	G	-9	0.870675	0.042685	0.787013	0.963232	-2.68679	0.007231	2.14081	2.44066	0.295133	0.18055	3	5803	---
1	11304583	rs6672513	A	G	-9	0.868925	0.043155	0.784341	0.96263	-2.68891	0.007185	2.14356	2.61125	0.271003	0.234082	3	5803	---
1	11304873	rs4845859	A	G	-9	0.870988	0.042683	0.787329	0.963535	-2.681	0.007357	2.13331	2.42939	0.296801	0.176748	3	5803	---
1	11305316	rs6686835	G	A	-9	0.871261	0.042677	0.787613	0.963792	-2.67615	0.007464	2.12702	2.40992	0.299705	0.170095	3	5803	---
1	11305663	rs1205592	C	T	-9	0.869747	0.042652	0.786149	0.962234	-2.70666	0.006813	2.16669	2.56668	0.27711	0.220784	3	5803	---
1	11306882	rs6679878	A	G	-9	0.870988	0.042683	0.787329	0.963535	-2.681	0.007357	2.13331	2.42939	0.296801	0.176748	3	5803	---
1	11307253	rs11121708	G	C	-9	0.870988	0.042683	0.787329	0.963535	-2.681	0.007357	2.13331	2.42939	0.296801	0.176748	3	5803	---
1	11308762	rs6670821	T	C	-9	0.870345	0.042671	0.78671	0.962872	-2.694	0.007076	2.15018	2.38994	0.302713	0.16316	3	5803	---
1	11313244	rs11121710	T	C	-9	0.870986	0.042683	0.787328	0.963533	-2.68104	0.007356	2.13335	2.42962	0.296767	0.176824	3	5803	---
1	11317661	rs11121711	A	T	-9	0.871783	0.042768	0.787957	0.964526	-2.66025	0.007825	2.10649	2.61416	0.270609	0.234935	3	5803	---
1	11317932	rs7554251	T	C	-9	0.871502	0.042773	0.787666	0.964261	-2.66524	0.00771	2.11293	2.63467	0.267848	0.240891	3	5803	---
1	11318236	rs7525957	C	T	-9	0.871783	0.042768	0.787958	0.964526	-2.66024	0.007826	2.10647	2.61412	0.270614	0.234925	3	5803	---
1	11322156	rs1883965	A	G	-9	0.878324	0.043157	0.793736	0.971925	-2.51118	0.012053	1.91891	2.39013	0.302684	0.163226	3	5803	---
1	11322565	rs2295079	C	G	-9	0.869907	0.041862	0.787858	0.960502	-2.7573	0.005843	2.23334	2.54543	0.28007	0.214279	3	5803	---
1	11322628	rs2295080	G	T	-9	0.873448	0.04207	0.79099	0.964501	-2.67441	0.007503	2.12476	2.42864	0.296911	0.176495	3	5803	---
1	11323901	rs7542591	C	G	-9	0.870101	0.042107	0.787572	0.961278	-2.73671	0.006221	2.20612	2.65091	0.265681	0.245543	3	5803	---
1	11324193	rs4845860	A	G	-9	0.878175	0.04342	0.793072	0.972411	-2.49794	0.012512	1.90268	2.43025	0.296673	0.17704	3	5803	---
1	11325330	rs7517155	T	A	-9	0.870117	0.04231	0.787189	0.961781	-2.72258	0.006493	2.18753	2.66318	0.264057	0.249017	3	5803	---
1	11325521	rs6540965	G	C	-9	0.901403	0.04421	0.814752	0.99727	-2.01302	0.044131	1.35526	1.53091	0.465123	0	3	5803	---
1	11325910	rs6671083	G	A	-9	0.901247	0.044241	0.814535	0.997189	-2.01453	0.043971	1.35683	1.52646	0.466159	0	3	5803	---
1	11326788	rs1074078	C	T	-9	1.11097	0.054861	1.00344	1.23002	2.02622	0.04276	1.36896	1.47559	0.478168	0	3	5803	+++
1	11326922	rs3010222	T	C	-9	1.11199	0.054786	1.0046	1.23085	2.04867	0.040514	1.3924	1.50596	0.47096	0	3	5803	+++
1	11337559	rs2788546	C	T	-9	1.14446	0.05761	1.03154	1.26974	2.54597	0.010917	1.9619	2.44534	0.294443	0.182117	3	5803	+++
1	11371463	rs2993656	C	T	-9	1.13963	0.062134	1.01785	1.27599	2.26689	0.023419	1.63044	2.25312	0.324146	0.112342	3	5803	+++
1	11377114	rs2982373	G	A	-9	1.1509	0.061345	1.03066	1.28516	2.49648	0.012563	1.90089	1.44441	0.485681	0	3	5803	+++
1	11378544	rs2744822	G	T	-9	1.14533	0.059326	1.02905	1.27475	2.48434	0.012999	1.88608	1.19275	0.550806	0	3	5803	+++
1	11385648	rs2744824	T	A	-9	1.12077	0.061124	1.00096	1.25491	1.97669	0.048093	1.31791	0.783842	0.675758	0	3	5803	+++
1	11386625	rs2744825	A	G	-9	1.12567	0.062523	1.00312	1.26318	2.01302	0.04413	1.35526	0.615327	0.735163	0	3	5803	+++
1	11442394	rs12410368	G	A	-9	0.776277	0.077436	0.624503	0.964937	-2.28157	0.022537	1.6471	0.543562	0.762021	0	3	5803	---
1	11587566	rs12743759	C	T	-9	0.865637	0.050317	0.767016	0.97694	-2.33804	0.019407	1.71205	0.274865	0.871593	0	3	5803	---
1	11598064	rs2594308	T	C	-9	0.869813	0.05108	0.769696	0.982952	-2.23562	0.025399	1.59519	0.623188	0.732279	0	3	5803	---
1	11610662	rs2817612	C	T	-9	0.811833	0.074999	0.664835	0.991332	-2.04542	0.040832	1.389	0.787663	0.674468	0	3	5803	---
1	11613163	rs2817611	C	T	-9	0.803797	0.074002	0.658752	0.980777	-2.15117	0.031483	1.50192	0.950726	0.621659	0	3	5803	---
1	11615227	rs2817608	C	T	-9	0.807889	0.074283	0.662294	0.985491	-2.10416	0.035385	1.45118	0.742296	0.689942	0	3	5803	---
1	11615391	rs2817607	G	C	-9	0.807208	0.074227	0.661723	0.98468	-2.11226	0.034685	1.45986	0.733826	0.69287	0	3	5803	---
1	11616762	rs2594290	G	A	-9	0.801803	0.073732	0.657289	0.978091	-2.17847	0.029392	1.53176	0.668144	0.716002	0	3	5803	---
1	11619154	rs11808316	C	T	-9	0.8693	0.054767	0.761957	0.991765	-2.08298	0.037273	1.4286	0.110983	0.94602	0	3	5803	---
1	11619177	rs7524668	G	C	-9	0.869344	0.054767	0.761999	0.99181	-2.0823	0.037334	1.42789	0.111183	0.945925	0	3	5803	---
1	11619867	rs12754959	C	T	-9	0.870359	0.054802	0.762948	0.992892	-2.06615	0.038834	1.41079	0.130788	0.936698	0	3	5803	---
1	11627722	rs72866465	T	G	-9	0.799531	0.074912	0.652703	0.979387	-2.16119	0.030701	1.51284	0.637426	0.727084	0	3	5803	---
1	11770039	rs12118130	C	T	-9	0.806998	0.070072	0.669658	0.972506	-2.25291	0.024287	1.61463	0.602101	0.74004	0	3	5803	---
1	11770738	rs2878594	A	G	-9	0.881075	0.047059	0.788839	0.984097	-2.24414	0.024845	1.60476	1.57184	0.455702	0	3	5803	---
1	11774582	rs72638650	G	A	-9	0.816003	0.07157	0.675725	0.985401	-2.11281	0.034637	1.46046	0.907208	0.635334	0	3	5803	---
1	11797186	rs12095517	T	C	-9	1.12919	0.054928	1.02153	1.24819	2.37662	0.017493	1.75712	2.645	0.266468	0.243857	3	5803	+++
1	11798735	rs17875916	A	T	-9	0.875932	0.043829	0.790027	0.971178	-2.51532	0.011912	1.92401	0.358619	0.835847	0	3	5803	---
1	11800521	rs6664239	C	T	-9	0.875968	0.043413	0.790879	0.970212	-2.54003	0.011104	1.95453	0.65534	0.720601	0	3	5803	---
1	11800703	rs4073395	C	T	-9	0.878775	0.043452	0.793609	0.97308	-2.48469	0.012987	1.8865	0.614672	0.735403	0	3	5803	---
1	11801087	rs11121817	G	A	-9	0.877577	0.043424	0.792467	0.971828	-2.50903	0.012126	1.91628	0.59302	0.743408	0	3	5803	---
1	11802951	rs4073575	C	G	-9	0.879442	0.043531	0.79412	0.973931	-2.46733	0.013633	1.8654	0.622929	0.732374	0	3	5803	---
1	11809845	rs6677313	C	G	-9	0.881736	0.043843	0.795804	0.976947	-2.40581	0.016158	1.79161	0.70012	0.704646	0	3	5803	---
1	11810674	rs1128059	G	A	-9	0.883682	0.043737	0.797958	0.978616	-2.37519	0.017561	1.75544	0.607275	0.738129	0	3	5803	---
1	11810691	rs1128065	C	T	-9	0.882008	0.04368	0.796395	0.976824	-2.41012	0.015969	1.79673	0.602347	0.739949	0	3	5803	---
1	11810844	rs11121821	A	G	-9	0.881995	0.043676	0.79639	0.9768	-2.41062	0.015947	1.79733	0.623566	0.73214	0	3	5803	---
1	11811234	rs4075033	A	G	-9	0.871119	0.043114	0.786615	0.9647	-2.65031	0.008059	2.09371	0.512926	0.773784	0	3	5803	---
1	11811283	rs11802026	A	G	-9	0.886142	0.043961	0.799979	0.981585	-2.31615	0.020572	1.68672	0.730142	0.694147	0	3	5803	---
1	11812035	rs10864534	C	T	-9	0.884629	0.043793	0.798794	0.979686	-2.35411	0.018589	1.73074	0.560549	0.755576	0	3	5803	---
1	11812127	rs6661776	G	A	-9	1.13827	0.054091	1.03226	1.25518	2.59645	0.009438	2.02513	1.61375	0.44625	0	3	5803	+++
1	11814216	rs11121822	G	A	-9	0.880611	0.043698	0.794964	0.975487	-2.43542	0.014895	1.82695	0.438793	0.803003	0	3	5803	---
1	11814631	rs1133398	A	G	-9	0.879248	0.043631	0.793731	0.973978	-2.46505	0.01372	1.86264	0.369856	0.831164	0	3	5803	---
1	11816659	rs6701054	C	T	-9	1.13757	0.056328	1.02717	1.25984	2.47464	0.013358	1.87427	1.24935	0.535436	0	3	5803	+++
1	11816673	rs12563343	A	G	-9	0.871662	0.044042	0.78534	0.967472	-2.58151	0.009856	2.00632	0.105025	0.948842	0	3	5803	---
1	11819596	rs60148251	C	T	-9	0.873484	0.048618	0.778192	0.980444	-2.29509	0.02175	1.66255	0.143108	0.930946	0	3	5803	---
1	11819640	rs71647007	G	C	-9	0.874796	0.048523	0.779691	0.981501	-2.27799	0.022749	1.64303	0.167787	0.919529	0	3	5803	---
1	11820583	rs12127624	T	G	-9	1.15382	0.062992	1.03036	1.29208	2.4779	0.013236	1.87824	0.605494	0.738786	0	3	5803	+++
1	11824242	rs4845876	A	C	-9	1.11414	0.057933	1.00059	1.24057	1.97074	0.04877	1.31185	0.41716	0.811736	0	3	5803	+++
1	11824575	rs10864536	T	C	-9	1.11171	0.056753	1.00047	1.23531	1.96878	0.048995	1.30985	0.925046	0.629693	0	3	5803	+++
1	11910462	rs55714388	A	C	-9	0.84098	0.063844	0.715846	0.987989	-2.10702	0.035136	1.45424	0.476828	0.787876	0	3	5803	---
1	11958015	rs4845887	A	G	-9	0.907505	0.040352	0.828415	0.994146	-2.0862	0.03698	1.43203	0.853832	0.652518	0	3	5803	---
1	11958723	rs12085006	A	G	-9	0.906579	0.040287	0.827616	0.993076	-2.10944	0.034927	1.45684	0.824046	0.662309	0	3	5803	---
1	11959216	rs1999594	G	A	-9	0.907686	0.040321	0.828658	0.994252	-2.08403	0.037177	1.42973	0.81694	0.664666	0	3	5803	---
1	11960056	rs11121838	A	G	-9	0.896075	0.04001	0.817655	0.982016	-2.34838	0.018877	1.72407	1.18992	0.551586	0	3	5803	---
1	11960351	rs12043045	T	C	-9	0.896083	0.040014	0.817655	0.982033	-2.34798	0.018897	1.7236	1.19242	0.550897	0	3	5803	---
1	11961130	rs7542773	G	C	-9	0.895564	0.040027	0.817111	0.981549	-2.35816	0.018388	1.73547	1.21601	0.544435	0	3	5803	---
1	11961135	rs7520898	C	G	-9	0.89556	0.040027	0.817108	0.981546	-2.35822	0.018384	1.73555	1.216	0.544438	0	3	5803	---
1	11964147	rs10746496	T	C	-9	0.908366	0.040472	0.82904	0.995282	-2.06144	0.03928	1.40582	0.870443	0.647121	0	3	5803	---
1	11964700	rs1970152	C	A	-9	0.903681	0.040844	0.823627	0.991516	-2.14003	0.032373	1.48981	1.09197	0.579272	0	3	5803	---
1	12140436	rs78469249	T	C	-9	1.24739	0.117833	1.01644	1.53082	2.11606	0.03436	1.46395	0.029094	0.985559	0	3	5803	+++
1	12267265	rs1061624	A	G	-9	0.88141	0.052673	0.778171	0.998344	-1.98608	0.047042	1.32752	0.924402	0.629896	0	3	5803	---
1	12267270	rs5030792	T	G	-9	1.32964	0.152394	1.03095	1.71487	2.19482	0.028198	1.54978	0.380522	0.826743	0	3	5803	+++
1	12440920	rs17423806	T	A	-9	0.763384	0.070302	0.625592	0.931526	-2.6584	0.007868	2.10411	1.02061	0.600312	0	3	5803	---
1	12513378	rs639329	A	C	-9	1.27769	0.1174	1.04758	1.55834	2.41886	0.01559	1.80714	1.44009	0.48673	0	3	5803	+++
1	12539675	rs626822	T	A	-9	1.26787	0.116421	1.03969	1.54614	2.34445	0.019077	1.71949	1.77689	0.411295	0	3	5803	+++
1	12564565	rs10864554	A	G	-9	1.26766	0.116942	1.03845	1.54746	2.33084	0.019784	1.70369	1.43435	0.488129	0	3	5803	+++
1	12565147	rs6541024	T	C	-9	1.26959	0.117214	1.03985	1.55009	2.34369	0.019116	1.71861	1.45905	0.482137	0	3	5803	+++
1	12623803	rs12711522	C	T	-9	0.878255	0.050086	0.780086	0.988779	-2.1466	0.031846	1.49694	1.63811	0.440848	0	3	5803	---
1	12683017	rs6691399	T	A	-9	0.832106	0.057819	0.71878	0.963299	-2.46058	0.013892	1.85724	1.88724	0.389216	0	3	5803	---
1	12683207	rs34298199	T	C	-9	0.824028	0.058221	0.709916	0.956483	-2.54504	0.010946	1.96075	1.99849	0.368157	0	3	5803	---
1	12685582	rs3000892	G	C	-9	1.39554	0.133949	1.133	1.71891	3.13433	0.00173	2.76193	2.22062	0.329457	0.099351	3	5803	+++
1	12687841	rs114536181	T	A	-9	1.1582	0.075287	1.01064	1.32731	2.11216	0.034693	1.45976	0.389477	0.82305	0	3	5803	+++
1	12898702	rs113071546	C	T	-9	1.3228	0.150076	1.02865	1.70106	2.18013	0.029269	1.5336	0.113679	0.944746	0	3	5803	+++
1	12898833	rs147676792	G	C	-9	0.739574	0.077136	0.588388	0.929607	-2.58561	0.009739	2.01146	1.60861	0.447398	0	3	5803	---
1	12899009	rs11121998	C	T	-9	0.636642	0.08461	0.470807	0.860889	-2.93292	0.003369	2.47247	0.592188	0.743718	0	3	5803	---
1	12901931	rs7532037	G	C	-9	1.19625	0.099304	1.00161	1.4287	1.97778	0.04797	1.31903	0.060096	0.970399	0	3	5803	+++
1	12903503	rs11121999	T	A	-9	1.20578	0.100075	1.00963	1.44003	2.06582	0.038864	1.41045	0.252734	0.881291	0	3	5803	+++
1	12911246	rs9726381	T	C	-9	1.19961	0.098366	1.00681	1.42932	2.03591	0.041778	1.37905	0.692033	0.707501	0	3	5803	+++
1	12914858	rs9662511	C	T	-9	1.26483	0.128563	1.01285	1.5795	2.07263	0.038227	1.41763	0.124477	0.939659	0	3	5803	+++
1	12915847	rs12135103	T	C	-9	1.28413	0.130685	1.02798	1.60409	2.20314	0.027606	1.55899	0.070458	0.965384	0	3	5803	+++
1	12915952	rs12137646	G	A	-9	1.29325	0.132792	1.03298	1.61911	2.24301	0.024918	1.60349	0.15595	0.924988	0	3	5803	+++
1	12915973	rs12145353	C	T	-9	1.29294	0.132772	1.03271	1.61875	2.2407	0.025068	1.60089	0.14721	0.929039	0	3	5803	+++
1	12917061	rs11122007	C	T	-9	1.28104	0.130991	1.02429	1.60213	2.17035	0.030001	1.52286	0.106125	0.948321	0	3	5803	+++
1	12917418	rs56203441	T	C	-9	1.28802	0.1303	1.03263	1.60657	2.2448	0.024803	1.6055	0.175403	0.916034	0	3	5803	+++
1	12917445	rs56400968	C	T	-9	1.2914	0.131451	1.03375	1.61326	2.2524	0.024319	1.61406	0.126126	0.938884	0	3	5803	+++
1	12917907	rs55785098	A	C	-9	1.29157	0.131489	1.03385	1.61353	2.25316	0.024271	1.61492	0.126082	0.938905	0	3	5803	+++
1	12917954	rs56300929	C	T	-9	1.2915	0.131486	1.03379	1.61346	2.25264	0.024303	1.61433	0.12629	0.938807	0	3	5803	+++
1	12918079	rs11122008	C	T	-9	1.31393	0.134405	1.05049	1.64342	2.39147	0.016802	1.77463	0.110427	0.946283	0	3	5803	+++
1	12918819	rs9659511	C	T	-9	1.22119	0.103347	1.01863	1.46403	2.15945	0.030837	1.51093	0.758724	0.684298	0	3	5803	+++
1	12918963	rs9661554	G	T	-9	1.26416	0.130725	1.00794	1.58551	2.0284	0.042538	1.37122	0.164409	0.921084	0	3	5803	+++
1	12919079	rs9659529	C	G	-9	1.25669	0.130743	1.00044	1.57859	1.96375	0.049575	1.30474	0.114245	0.944479	0	3	5803	+++
1	12919928	rs72472698	A	G	-9	1.28747	0.131654	1.02943	1.6102	2.21414	0.026841	1.57121	0.265251	0.875793	0	3	5803	+++
1	12919934	rs3204805	A	G	-9	1.26554	0.108783	1.05232	1.52195	2.50177	0.012378	1.90737	0.518998	0.771438	0	3	5803	+++
1	12920440	rs9729325	G	A	-9	1.2761	0.131478	1.01841	1.59901	2.11847	0.034156	1.46653	0.280953	0.868944	0	3	5803	+++
1	12920580	rs9726436	C	G	-9	1.23992	0.107641	1.02894	1.49415	2.2598	0.023856	1.62241	0.402952	0.817523	0	3	5803	+++
1	12920708	rs12562856	C	A	-9	1.31133	0.135628	1.0455	1.64475	2.34493	0.019053	1.72005	0.248297	0.883249	0	3	5803	+++
1	12921132	rs12139550	A	G	-9	1.29852	0.133913	1.03605	1.62749	2.26744	0.023385	1.63106	0.146992	0.92914	0	3	5803	+++
1	12921576	rs143879460	C	T	-9	1.3258	0.144208	1.04316	1.68503	2.30537	0.021168	1.67433	0.964042	0.617534	0	3	5803	+++
1	12922817	rs140724866	T	A	-9	1.29897	0.137102	1.03025	1.63778	2.21204	0.026986	1.56887	0.542716	0.762344	0	3	5803	+++
1	12922896	rs145375420	G	A	-9	1.3124	0.137575	1.04276	1.65178	2.31681	0.020536	1.68748	0.653033	0.721432	0	3	5803	+++
1	12923962	rs56104949	C	T	-9	1.31028	0.133843	1.04795	1.63829	2.37093	0.017765	1.75043	1.0611	0.588282	0	3	5803	+++
1	12924654	rs4288610	G	A	-9	1.3392	0.140813	1.06321	1.68684	2.48055	0.013138	1.88146	0.329612	0.848058	0	3	5803	+++
1	12926224	rs72474507	G	T	-9	1.31882	0.138252	1.04784	1.65987	2.35826	0.018383	1.73559	0.821583	0.663125	0	3	5803	+++
1	12938122	rs75816913	G	A	-9	1.44313	0.174774	1.10057	1.89231	2.65314	0.007992	2.09735	0.837357	0.657916	0	3	5803	+++
1	12942138	rs3877226	C	G	-9	1.31784	0.112103	1.09812	1.58153	2.96578	0.00303	2.51858	0.253258	0.881061	0	3	5803	+++
1	12942505	rs4603143	A	G	-9	1.2526	0.117668	1.02197	1.53527	2.16929	0.030082	1.5217	0.205604	0.902305	0	3	5803	+++
1	12943038	rs3121081	A	C	-9	1.30059	0.116765	1.07173	1.57832	2.66156	0.007795	2.10818	0.0417	0.979366	0	3	5803	+++
1	13812419	rs61781241	C	A	-9	0.821666	0.067944	0.688496	0.980595	-2.17721	0.029486	1.53038	0.074481	0.963444	0	3	5803	---
1	13817381	rs6690828	A	G	-9	0.82103	0.065401	0.692845	0.972932	-2.27684	0.022818	1.64173	0.176535	0.915516	0	3	5803	---
1	13827439	rs10803381	G	A	-9	0.837334	0.06606	0.707857	0.990494	-2.07144	0.038337	1.41638	0.17083	0.918131	0	3	5803	---
1	13945379	rs1106669	C	T	-9	0.90295	0.043277	0.818128	0.996568	-2.02831	0.042546	1.37114	0.621904	0.732749	0	3	5803	---
1	13991952	rs7553015	C	T	-9	1.30778	0.113264	1.08579	1.57517	2.82717	0.00471	2.327	1.1926	0.550846	0	3	5803	+++
1	14126651	rs760914	G	T	-9	0.880966	0.043032	0.796622	0.974239	-2.46829	0.013596	1.86658	0.844324	0.655628	0	3	5803	---
1	14243789	rs72639062	A	G	-9	1.27071	0.114501	1.04629	1.54327	2.41642	0.015695	1.80423	1.38097	0.501332	0	3	5803	+++
1	14244186	rs116427782	G	C	-9	1.27084	0.114507	1.0464	1.54341	2.4175	0.015649	1.80552	1.38543	0.500216	0	3	5803	+++
1	14261750	rs57658420	A	G	-9	1.16423	0.068765	1.02945	1.31666	2.42244	0.015438	1.81142	2.55414	0.278853	0.216958	3	5803	+++
1	14312605	rs2223623	T	C	-9	0.843731	0.062427	0.721374	0.986842	-2.12569	0.03355	1.47431	0.953801	0.620704	0	3	5803	---
1	14329027	rs6676661	G	A	-9	0.898435	0.04392	0.812352	0.993639	-2.08418	0.037163	1.42989	0.549615	0.759718	0	3	5803	---
1	14338328	rs6429820	G	A	-9	0.867294	0.047974	0.773264	0.972758	-2.43174	0.015048	1.82253	2.18923	0.334669	0.086436	3	5803	---
1	14339851	rs4662072	T	C	-9	0.880115	0.041941	0.79791	0.970789	-2.55259	0.010712	1.97013	2.38634	0.303258	0.161898	3	5803	---
1	14340280	rs10803449	G	C	-9	0.879981	0.041931	0.797796	0.970632	-2.55587	0.010611	1.97423	2.39921	0.301314	0.166391	3	5803	---
1	14354311	rs4579751	G	A	-9	1.16463	0.072169	1.02318	1.32563	2.30682	0.021087	1.67599	1.01713	0.601357	0	3	5803	+++
1	14381314	rs72641633	G	A	-9	1.26798	0.114524	1.04352	1.54073	2.38851	0.016938	1.77113	0.724049	0.696265	0	3	5803	+++
1	14404287	rs12407683	A	G	-9	1.1762	0.077199	1.02489	1.34984	2.30986	0.020918	1.67948	2.36186	0.306992	0.153211	3	5803	+++
1	14408910	rs3817945	C	T	-9	1.17989	0.082549	1.0181	1.3674	2.19838	0.027943	1.55372	1.54451	0.461971	0	3	5803	+++
1	14408911	rs3817944	A	G	-9	1.1807	0.082564	1.01887	1.36822	2.20859	0.027225	1.56503	1.52882	0.465608	0	3	5803	+++
1	14507831	rs12065331	C	T	-9	1.11337	0.055229	1.00512	1.23327	2.05779	0.03963	1.40198	0.520049	0.771033	0	3	5803	+++
1	14508518	rs115194040	G	A	-9	0.792219	0.066994	0.66091	0.949616	-2.51914	0.011784	1.9287	2.48259	0.289009	0.194391	3	5803	---
1	14509555	rs116445196	C	T	-9	0.791388	0.066802	0.660456	0.948277	-2.53555	0.011246	1.94898	2.50431	0.285889	0.201375	3	5803	---
1	14510296	rs114979801	T	C	-9	0.790992	0.066727	0.660208	0.947684	-2.54273	0.011019	1.95788	2.52404	0.283082	0.207619	3	5803	---
1	14510442	rs74504773	C	T	-9	0.790983	0.066719	0.660215	0.947654	-2.54315	0.011005	1.9584	2.53135	0.282049	0.209907	3	5803	---
1	14511272	rs116754882	T	C	-9	0.790852	0.066673	0.660174	0.947398	-2.54641	0.010903	1.96245	2.57238	0.276322	0.22251	3	5803	---
1	14512781	rs78520503	C	T	-9	0.79091	0.066681	0.660216	0.947476	-2.54548	0.010932	1.9613	2.59084	0.273782	0.228051	3	5803	---
1	14793449	rs36107687	T	A	-9	1.13447	0.064887	1.00729	1.27771	2.07975	0.037568	1.42518	0.23584	0.888767	0	3	5803	+++
1	15129671	rs10927552	G	A	-9	1.13039	0.063169	1.00658	1.26943	2.07078	0.038399	1.41568	0.696727	0.705842	0	3	5803	+++
1	15130227	rs6671788	C	T	-9	1.13465	0.063256	1.01067	1.27384	2.13974	0.032397	1.4895	0.733996	0.692811	0	3	5803	+++
1	15323507	rs3902772	T	C	-9	1.13116	0.063819	1.00608	1.2718	2.06135	0.039289	1.40573	1.58046	0.45374	0	3	5803	+++
1	15325205	rs10449295	A	T	-9	1.16508	0.076708	1.01473	1.33771	2.16749	0.030218	1.51973	0.030724	0.984756	0	3	5803	+++
1	15332928	rs7538631	G	A	-9	1.1211	0.060624	1.00228	1.25401	1.99983	0.045536	1.34164	0.670364	0.715208	0	3	5803	+++
1	15333053	rs4633284	C	G	-9	1.13969	0.067298	1.00778	1.28886	2.08353	0.037222	1.4292	0.332301	0.846919	0	3	5803	+++
1	15405089	rs10489454	C	G	-9	1.22209	0.110787	1.00495	1.48615	2.00947	0.044505	1.35159	0.159493	0.92335	0	3	5803	+++
1	15406111	rs1000315	C	T	-9	1.22248	0.110805	1.0053	1.48658	2.01299	0.044133	1.35523	0.161963	0.922211	0	3	5803	+++
1	15427783	rs72640711	G	T	-9	0.849228	0.059927	0.731771	0.985537	-2.15183	0.031432	1.50263	2.03831	0.3609	0.018794	3	5803	---
1	15428776	rs495006	T	C	-9	1.11499	0.05344	1.01025	1.23059	2.16258	0.030594	1.51436	2.42172	0.29794	0.174142	3	5803	+++
1	15428791	rs474160	A	T	-9	1.11585	0.053492	1.01101	1.23157	2.17751	0.029464	1.53071	2.04798	0.35916	0.023426	3	5803	+++
1	15428805	rs494916	A	G	-9	1.11588	0.053491	1.01104	1.23159	2.17803	0.029425	1.53128	2.04973	0.358844	0.024263	3	5803	+++
1	15429486	rs557145	G	A	-9	1.12187	0.053881	1.01626	1.23845	2.27987	0.022637	1.64517	2.06522	0.356076	0.031582	3	5803	+++
1	15429548	rs149950149	C	T	-9	0.863854	0.059566	0.747105	0.998846	-1.97558	0.048219	1.31679	0.804965	0.668658	0	3	5803	---
1	15434439	rs72640720	C	T	-9	0.828122	0.068767	0.693339	0.989106	-2.08086	0.037467	1.42636	0.451012	0.798112	0	3	5803	---
1	15620339	rs78672976	C	T	-9	1.19857	0.092979	1.01634	1.41349	2.15257	0.031374	1.50343	0.396586	0.82013	0	3	5803	+++
1	15754484	rs2473356	T	C	-9	1.17433	0.078174	1.02111	1.35054	2.25287	0.02429	1.61458	1.03052	0.597344	0	3	5803	+++
1	15889781	rs4518900	T	C	-9	0.784363	0.076419	0.634582	0.969496	-2.24654	0.024692	1.60745	0.350872	0.839091	0	3	5803	---
1	15891620	rs2753299	A	G	-9	1.27955	0.117075	1.05008	1.55916	2.44463	0.014521	1.83801	0.249262	0.882823	0	3	5803	+++
1	16004857	rs1240335	T	C	-9	1.22874	0.11234	1.00856	1.497	2.04455	0.040918	1.38809	0.078699	0.961415	0	3	5803	+++
1	16037412	rs113639621	G	A	-9	0.839921	0.064273	0.713946	0.988125	-2.10409	0.035391	1.45111	0.180032	0.913917	0	3	5803	---
1	16180498	rs11576202	G	A	-9	0.821794	0.068708	0.687127	0.982854	-2.14941	0.031623	1.5	0.195786	0.906746	0	3	5803	---
1	16181911	rs72649621	T	C	-9	0.815783	0.067177	0.684117	0.97279	-2.26718	0.023401	1.63076	0.321165	0.851648	0	3	5803	---
1	16183244	rs10927868	A	G	-9	0.815301	0.067151	0.683686	0.972254	-2.27325	0.023033	1.63765	0.32074	0.851829	0	3	5803	---
1	16189323	rs12354112	C	T	-9	0.815316	0.06715	0.683702	0.972265	-2.27314	0.02304	1.63752	0.320833	0.851789	0	3	5803	---
1	16191247	rs59057778	C	T	-9	0.815314	0.067149	0.683701	0.972262	-2.27318	0.023037	1.63757	0.320845	0.851784	0	3	5803	---
1	16197581	rs56062384	A	C	-9	0.829342	0.067334	0.697368	0.986291	-2.1161	0.034357	1.46399	0.365286	0.833065	0	3	5803	---
1	16201502	rs16852052	G	T	-9	0.824108	0.065907	0.694931	0.977297	-2.22401	0.026169	1.58221	0.822281	0.662894	0	3	5803	---
1	16202204	rs12136202	C	A	-9	0.832953	0.066229	0.703144	0.986727	-2.11459	0.034485	1.46236	0.617547	0.734347	0	3	5803	---
1	16204501	rs12125239	G	A	-9	0.831167	0.066887	0.700069	0.986814	-2.11156	0.034744	1.45912	0.322165	0.851222	0	3	5803	---
1	16207703	rs12128413	G	C	-9	0.827834	0.065966	0.698541	0.981057	-2.18073	0.029225	1.53425	0.53326	0.765957	0	3	5803	---
1	16231809	rs11590647	C	G	-9	0.827121	0.065908	0.697942	0.98021	-2.19071	0.028494	1.54524	0.521336	0.770537	0	3	5803	---
1	16241830	rs72649636	A	G	-9	0.827062	0.065901	0.697897	0.980133	-2.19162	0.028429	1.54625	0.519209	0.771357	0	3	5803	---
1	16241984	rs12139673	A	C	-9	0.82712	0.065913	0.697929	0.980224	-2.19052	0.028508	1.54503	0.519504	0.771243	0	3	5803	---
1	16249930	rs12142566	A	G	-9	0.826841	0.065882	0.697712	0.979869	-2.19473	0.028204	1.54969	0.515977	0.772604	0	3	5803	---
1	16266972	rs11583415	C	T	-9	0.825896	0.065866	0.696799	0.978912	-2.20578	0.027421	1.56191	0.399932	0.818759	0	3	5803	---
1	16271156	rs12134932	C	A	-9	0.826355	0.065843	0.697303	0.979291	-2.20155	0.027719	1.55723	0.339554	0.843853	0	3	5803	---
1	16276536	rs11489779	A	G	-9	0.824597	0.065649	0.695925	0.977059	-2.22812	0.025894	1.58679	0.256655	0.879565	0	3	5803	---
1	16276553	rs11489780	C	T	-9	0.822679	0.063661	0.697903	0.969763	-2.32586	0.020048	1.69793	0.042014	0.979212	0	3	5803	---
1	16277501	rs55805725	A	C	-9	0.822717	0.063668	0.697928	0.969818	-2.32516	0.020085	1.69712	0.04169	0.979371	0	3	5803	---
1	16278891	rs12137597	C	T	-9	0.82454	0.065649	0.695867	0.977005	-2.22874	0.025853	1.58749	0.255966	0.879869	0	3	5803	---
1	16278949	rs12137628	C	A	-9	0.822874	0.063702	0.698017	0.970063	-2.32201	0.020254	1.69348	0.039075	0.980652	0	3	5803	---
1	16283024	rs56048916	C	T	-9	0.821686	0.063611	0.697008	0.968665	-2.33919	0.019348	1.71337	0.033079	0.983596	0	3	5803	---
1	16288528	rs11806925	G	A	-9	0.824266	0.065646	0.6956	0.976731	-2.2319	0.025644	1.59102	0.252582	0.881358	0	3	5803	---
1	16296039	rs4661674	A	G	-9	0.893256	0.04239	0.810172	0.984861	-2.26626	0.023458	1.62972	1.18568	0.552756	0	3	5803	---
1	16297189	rs6684328	G	A	-9	0.891987	0.042378	0.808926	0.983577	-2.29205	0.021924	1.65907	1.20957	0.546193	0	3	5803	---
1	16299312	rs10927875	C	T	-9	0.893208	0.04239	0.810123	0.984814	-2.2672	0.0234	1.63079	1.1645	0.558639	0	3	5803	---
1	16304398	rs34178196	G	A	-9	0.893214	0.04239	0.810129	0.984821	-2.26706	0.023408	1.63063	1.16799	0.557665	0	3	5803	---
1	16305279	rs12138117	T	C	-9	0.893961	0.042295	0.811064	0.985332	-2.25761	0.023992	1.61993	1.44445	0.485671	0	3	5803	---
1	16306846	rs3979179	G	A	-9	0.896022	0.042798	0.812137	0.98857	-2.18922	0.028602	1.5436	0.909875	0.634488	0	3	5803	---
1	16307371	rs6656953	T	C	-9	0.89318	0.04239	0.810097	0.984785	-2.26778	0.023364	1.63145	1.16718	0.557893	0	3	5803	---
1	16307422	rs6659958	A	G	-9	0.893653	0.042441	0.810468	0.985375	-2.25554	0.024121	1.6176	1.21309	0.545232	0	3	5803	---
1	16313172	rs3961710	C	T	-9	0.89506	0.042785	0.811202	0.987586	-2.20888	0.027205	1.56535	0.871187	0.646881	0	3	5803	---
1	16313788	rs4307563	C	T	-9	0.894891	0.042775	0.811052	0.987397	-2.21271	0.026939	1.56962	0.830173	0.660283	0	3	5803	---
1	16314864	rs72649661	C	T	-9	0.829558	0.067058	0.698124	0.985737	-2.12323	0.033755	1.47166	0.151912	0.926857	0	3	5803	---
1	16319957	rs10927878	C	T	-9	0.883606	0.042207	0.800881	0.974876	-2.46736	0.013632	1.86545	0.914192	0.63312	0	3	5803	---
1	16320028	rs10927879	G	A	-9	0.889539	0.042407	0.806422	0.981223	-2.33874	0.019371	1.71286	1.65707	0.43669	0	3	5803	---
1	16320077	rs11582497	C	T	-9	0.825632	0.066298	0.695688	0.979847	-2.19302	0.028327	1.54779	0.136558	0.934	0	3	5803	---
1	16320499	rs34957618	G	C	-9	0.883666	0.042209	0.800937	0.97494	-2.46605	0.013682	1.86385	0.907949	0.635099	0	3	5803	---
1	16326935	rs1763619	A	G	-9	1.12463	0.053197	1.02037	1.23955	2.36618	0.017994	1.74487	1.26998	0.529939	0	3	5803	+++
1	16328116	rs1627145	C	T	-9	1.12442	0.053191	1.02017	1.23933	2.36217	0.01819	1.74017	1.28353	0.526362	0	3	5803	+++
1	16331108	rs1739833	T	C	-9	1.12363	0.053164	1.01943	1.23848	2.34747	0.018923	1.72301	1.33278	0.513558	0	3	5803	+++
1	16331838	rs1763614	C	T	-9	1.1839	0.090956	1.00563	1.39378	2.02743	0.042637	1.37021	0.002847	0.998577	0	3	5803	+++
1	16333569	rs1763611	T	G	-9	1.17316	0.087586	1.00149	1.37425	1.97845	0.047895	1.31971	0.044989	0.977757	0	3	5803	+++
1	16335144	rs1739835	T	C	-9	1.1311	0.053799	1.02565	1.24739	2.46734	0.013633	1.86542	1.27383	0.528921	0	3	5803	+++
1	16335527	rs1763610	G	C	-9	1.13144	0.053809	1.02598	1.24775	2.47366	0.013394	1.87309	1.26039	0.532487	0	3	5803	+++
1	16337252	rs1739836	C	T	-9	1.18044	0.088743	1.0065	1.38443	2.03967	0.041402	1.38298	0.132413	0.935938	0	3	5803	+++
1	16338282	rs1763606	A	G	-9	1.13395	0.054658	1.02682	1.25226	2.48276	0.013057	1.88415	0.977374	0.613431	0	3	5803	+++
1	16338474	rs6696912	T	C	-9	1.13395	0.054658	1.02682	1.25225	2.48265	0.013061	1.88402	0.9782	0.613178	0	3	5803	+++
1	16338925	rs1763605	T	G	-9	1.13394	0.054657	1.02682	1.25225	2.48262	0.013062	1.88398	0.978808	0.612992	0	3	5803	+++
1	16339809	rs1763603	T	C	-9	1.13924	0.05518	1.03109	1.25874	2.56152	0.010441	1.98127	0.788555	0.674167	0	3	5803	+++
1	16339989	rs1739838	A	T	-9	1.1129	0.051663	1.01164	1.22429	2.19768	0.027994	1.55294	1.16796	0.557675	0	3	5803	+++
1	16340879	rs1048302	T	G	-9	1.13386	0.054666	1.02672	1.25219	2.48057	0.013137	1.88149	0.975144	0.614116	0	3	5803	+++
1	16340951	rs1048261	A	T	-9	1.13376	0.054662	1.02662	1.25208	2.47878	0.013204	1.8793	0.978862	0.612975	0	3	5803	+++
1	16342737	rs1763598	T	C	-9	1.1754	0.089039	1.00089	1.38035	1.97081	0.048762	1.31191	0.077587	0.961949	0	3	5803	+++
1	16344730	rs945418	T	C	-9	1.13256	0.054658	1.02543	1.25088	2.45524	0.0141	1.85079	0.973379	0.614658	0	3	5803	+++
1	16346988	rs6660685	A	G	-9	1.13316	0.054905	1.02555	1.25207	2.45552	0.014089	1.85112	0.989915	0.609597	0	3	5803	+++
1	16347534	rs28579893	A	G	-9	1.13293	0.054907	1.02531	1.25184	2.45091	0.01427	1.84556	0.983557	0.611538	0	3	5803	+++
1	16347817	rs4083859	A	G	-9	1.11092	0.055201	1.00272	1.23079	2.01197	0.044241	1.35418	0.232049	0.890453	0	3	5803	+++
1	16348083	rs2009371	A	T	-9	1.13219	0.054837	1.02471	1.25094	2.4396	0.014724	1.83197	0.944538	0.623586	0	3	5803	+++
1	16348412	rs945425	T	C	-9	1.12619	0.054607	1.01916	1.24446	2.33254	0.019694	1.70566	0.779938	0.677078	0	3	5803	+++
1	16349460	rs9442214	T	C	-9	1.13065	0.054683	1.02347	1.24906	2.41663	0.015686	1.80449	0.905882	0.635756	0	3	5803	+++
1	16350028	rs2017583	A	G	-9	1.13068	0.054697	1.02348	1.24912	2.41656	0.015689	1.8044	0.907579	0.635216	0	3	5803	+++
1	16353400	rs9442216	T	C	-9	1.13114	0.054791	1.02375	1.2498	2.4212	0.015491	1.80993	0.902207	0.636925	0	3	5803	+++
1	16354280	rs10927889	G	C	-9	1.10766	0.052088	1.00557	1.22012	2.07252	0.038236	1.41753	2.34084	0.310237	0.145606	3	5803	+++
1	16358148	rs2015509	T	C	-9	1.11782	0.054413	1.01117	1.23571	2.17703	0.0295	1.53018	0.50374	0.777346	0	3	5803	+++
1	16358932	rs10803407	T	C	-9	1.11574	0.054511	1.0089	1.2339	2.13249	0.032987	1.48166	0.525422	0.768964	0	3	5803	+++
1	16359123	rs9442217	A	G	-9	1.11734	0.054651	1.01022	1.23581	2.15779	0.030965	1.50913	0.518596	0.771593	0	3	5803	+++
1	16380252	rs2275167	C	T	-9	1.11861	0.057303	1.0063	1.24346	2.07632	0.037884	1.42154	0.662359	0.718076	0	3	5803	+++
1	16380403	rs2275168	A	T	-9	1.1197	0.057255	1.00748	1.24442	2.09826	0.035902	1.44488	0.835826	0.658419	0	3	5803	+++
1	16380488	rs7414959	G	A	-9	1.12997	0.05785	1.01659	1.25601	2.26495	0.023538	1.62823	0.995833	0.607796	0	3	5803	+++
1	16380560	rs10803413	G	A	-9	1.14933	0.055589	1.04037	1.26969	2.73883	0.006181	2.20892	0.570258	0.751917	0	3	5803	+++
1	16380582	rs10803414	C	T	-9	1.15112	0.055681	1.04199	1.27169	2.76929	0.005633	2.24928	0.595231	0.742587	0	3	5803	+++
1	16380869	rs34077924	A	C	-9	1.15192	0.055701	1.04274	1.27252	2.78388	0.005386	2.26874	0.635189	0.727898	0	3	5803	+++
1	16381208	rs3768291	T	G	-9	1.15207	0.055707	1.04289	1.27269	2.7866	0.005341	2.27239	0.624723	0.731717	0	3	5803	+++
1	16381220	rs3768290	C	T	-9	1.15193	0.055693	1.04277	1.27251	2.78455	0.005375	2.26964	0.626083	0.731219	0	3	5803	+++
1	16381579	rs12047064	A	G	-9	1.15256	0.055687	1.04341	1.27313	2.79722	0.005169	2.28662	0.595111	0.742631	0	3	5803	+++
1	16381623	rs12022144	G	A	-9	1.15193	0.055673	1.04281	1.27247	2.78558	0.005358	2.27102	0.620825	0.733144	0	3	5803	+++
1	16381722	rs12691552	C	T	-9	1.1521	0.05567	1.04298	1.27262	2.78902	0.005301	2.27563	0.6212	0.733007	0	3	5803	+++
1	16381792	rs12047858	T	A	-9	1.15195	0.055663	1.04285	1.27246	2.78651	0.005342	2.27227	0.617889	0.734221	0	3	5803	+++
1	16381816	rs12029508	C	T	-9	1.15202	0.055671	1.04291	1.27255	2.78753	0.005326	2.27363	0.635963	0.727616	0	3	5803	+++
1	16382086	rs2297727	C	T	-9	1.15483	0.05606	1.04495	1.27626	2.8219	0.004788	2.31987	0.544563	0.76164	0	3	5803	+++
1	16382505	rs12691553	T	C	-9	1.15231	0.055607	1.04332	1.27269	2.79659	0.005179	2.28577	0.676248	0.713107	0	3	5803	+++
1	16382584	rs12756545	T	C	-9	1.15157	0.055579	1.04264	1.27189	2.78353	0.005392	2.26829	0.623601	0.732128	0	3	5803	+++
1	16382649	rs12756714	T	C	-9	1.15223	0.055599	1.04326	1.27259	2.79544	0.005197	2.28423	0.558952	0.75618	0	3	5803	+++
1	16382718	rs12048851	T	C	-9	1.14946	0.055547	1.04059	1.26973	2.74375	0.00609	2.21541	0.705226	0.702849	0	3	5803	+++
1	16382730	rs12030469	C	T	-9	1.14337	0.055315	1.03495	1.26314	2.63588	0.00841	2.07522	0.641784	0.725502	0	3	5803	+++
1	16382791	rs12023153	G	C	-9	1.15147	0.055558	1.04258	1.27174	2.7826	0.005407	2.26703	0.630691	0.729537	0	3	5803	+++
1	16382880	rs7512547	T	A	-9	0.887237	0.047971	0.793214	0.992404	-2.09342	0.036332	1.43971	0.812374	0.666185	0	3	5803	---
1	16383914	rs10927896	C	T	-9	1.18978	0.064334	1.06369	1.33082	3.04021	0.002373	2.62463	0.790432	0.673535	0	3	5803	+++
1	16387030	rs71510985	C	T	-9	1.16078	0.055714	1.05158	1.28132	2.95772	0.00311	2.50723	1.15756	0.560583	0	3	5803	+++
1	16387402	rs10927898	C	G	-9	1.14739	0.055426	1.03876	1.26739	2.70926	0.006759	2.17009	1.01864	0.600904	0	3	5803	+++
1	16387445	rs12144143	A	G	-9	0.883339	0.042037	0.800947	0.974208	-2.48307	0.013046	1.88453	0.458714	0.795044	0	3	5803	---
1	16387466	rs9442233	G	A	-9	0.8764	0.041676	0.794716	0.96648	-2.64302	0.008235	2.08436	0.417457	0.811616	0	3	5803	---
1	16387469	rs10927899	A	G	-9	0.878177	0.041709	0.796428	0.968318	-2.60579	0.009184	2.03694	0.435855	0.804184	0	3	5803	---
1	16387573	rs11799874	G	A	-9	1.14344	0.054358	1.0369	1.26092	2.68606	0.007247	2.13986	0.725712	0.695687	0	3	5803	+++
1	16388485	rs58894453	T	C	-9	1.14717	0.05521	1.03896	1.26665	2.71598	0.006624	2.17888	0.916677	0.632333	0	3	5803	+++
1	16390813	rs1414499	T	C	-9	0.896298	0.042348	0.813297	0.98777	-2.20819	0.027253	1.56459	1.40499	0.495348	0	3	5803	---
1	16390988	rs1414500	G	A	-9	0.895873	0.042325	0.812915	0.987296	-2.21789	0.026584	1.57538	1.38083	0.501367	0	3	5803	---
1	16393357	rs9442235	T	G	-9	0.896244	0.042264	0.813407	0.987518	-2.21385	0.026861	1.57088	1.35243	0.508539	0	3	5803	---
1	16395029	rs10803419	G	T	-9	0.896666	0.042248	0.81386	0.987896	-2.20634	0.027382	1.56254	1.3481	0.509641	0	3	5803	---
1	16449884	rs79415741	G	A	-9	1.22577	0.085007	1.05916	1.4186	2.73106	0.006329	2.19868	2.66129	0.264307	0.248484	3	5803	+++
1	16494348	rs115630241	C	A	-9	0.82466	0.067561	0.69224	0.98241	-2.15871	0.030893	1.51013	0.12424	0.93977	0	3	5803	---
1	16558838	rs6700888	C	A	-9	1.11322	0.050753	1.01375	1.22246	2.24593	0.02473	1.60677	0.618157	0.734123	0	3	5803	+++
1	16593404	rs75218693	C	T	-9	1.11862	0.051499	1.01768	1.22957	2.3232	0.02019	1.69486	1.40638	0.495004	0	3	5803	+++
1	16596542	rs58158339	G	C	-9	1.14423	0.053838	1.03871	1.26047	2.7293	0.006363	2.19636	1.51485	0.468872	0	3	5803	+++
1	16654674	rs10465914	A	T	-9	1.13061	0.051758	1.02916	1.24205	2.55934	0.010506	1.97855	1.19271	0.550816	0	3	5803	+++
1	16687632	rs12022573	C	T	-9	1.11192	0.05052	1.0129	1.22062	2.22943	0.025807	1.58826	0.543458	0.762061	0	3	5803	+++
1	16688055	rs12568938	G	A	-9	1.11189	0.050519	1.01287	1.22059	2.22883	0.025847	1.5876	0.544436	0.761688	0	3	5803	+++
1	16703448	rs635120	G	A	-9	1.10987	0.05045	1.01099	1.21842	2.18954	0.028579	1.54395	0.637917	0.726906	0	3	5803	+++
1	16720399	rs12567262	T	G	-9	1.10956	0.050464	1.01065	1.21815	2.18235	0.029105	1.53603	0.671981	0.71463	0	3	5803	+++
1	16723084	rs3738605	G	A	-9	1.11479	0.050847	1.01513	1.22424	2.27436	0.022966	1.63891	0.514169	0.773303	0	3	5803	+++
1	16728441	rs17452918	C	T	-9	1.11103	0.050567	1.01192	1.21985	2.20852	0.02723	1.56496	0.618499	0.733998	0	3	5803	+++
1	16728518	rs17419046	C	T	-9	1.11037	0.050539	1.01132	1.21913	2.19603	0.028112	1.55112	0.605336	0.738844	0	3	5803	+++
1	16729191	rs79965864	C	T	-9	1.10942	0.050534	1.01038	1.21818	2.17637	0.029549	1.52946	0.556357	0.757162	0	3	5803	+++
1	16729205	rs77501140	C	G	-9	1.10867	0.050486	1.00971	1.21732	2.1626	0.030593	1.51438	0.569885	0.752058	0	3	5803	+++
1	16730582	rs17419150	C	G	-9	1.10947	0.050566	1.01036	1.2183	2.17585	0.029588	1.52889	0.568182	0.752698	0	3	5803	+++
1	16731653	rs526489	C	T	-9	1.11241	0.050835	1.01278	1.22185	2.22519	0.02609	1.58352	0.568935	0.752415	0	3	5803	+++
1	16878473	rs191033116	G	A	-9	0.727086	0.097868	0.535264	0.987651	-2.03951	0.041417	1.38282	1.25094	0.535009	0	3	5803	---
1	17378188	rs2746464	C	G	-9	0.895853	0.044034	0.809546	0.991361	-2.12788	0.033368	1.47667	2.15323	0.340747	0.071163	3	5803	---
1	17397704	rs2016693	A	C	-9	0.889883	0.042105	0.807358	0.980843	-2.34954	0.018818	1.72542	1.51055	0.469881	0	3	5803	---
1	17398066	rs875219	G	C	-9	0.891197	0.042149	0.808586	0.982249	-2.32087	0.020316	1.69216	1.81104	0.404331	0	3	5803	---
1	17398069	rs875218	T	C	-9	0.891197	0.042149	0.808585	0.982248	-2.32088	0.020315	1.69218	1.81101	0.404338	0	3	5803	---
1	17398307	rs3818048	A	G	-9	0.891156	0.042147	0.808549	0.982204	-2.32179	0.020266	1.69322	1.80984	0.404574	0	3	5803	---
1	17398427	rs910234	T	C	-9	0.891147	0.042146	0.80854	0.982193	-2.322	0.020255	1.69348	1.81039	0.404462	0	3	5803	---
1	17398429	rs910233	T	G	-9	0.891147	0.042146	0.80854	0.982193	-2.322	0.020255	1.69348	1.81039	0.404462	0	3	5803	---
1	17398514	rs910232	C	A	-9	0.891146	0.042146	0.80854	0.982193	-2.32202	0.020254	1.6935	1.81039	0.404463	0	3	5803	---
1	17398753	rs910230	G	A	-9	1.11677	0.053968	1.01099	1.23361	2.17532	0.029627	1.52831	0.966591	0.616747	0	3	5803	+++
1	17398791	rs2311483	T	C	-9	0.891143	0.042146	0.808538	0.982189	-2.3221	0.02025	1.69358	1.81061	0.404418	0	3	5803	---
1	17398849	rs3818042	G	A	-9	0.90391	0.041041	0.823471	0.992208	-2.12451	0.033648	1.47304	2.52544	0.282883	0.20806	3	5803	---
1	17399176	rs742798	T	C	-9	0.891139	0.042146	0.808534	0.982184	-2.3222	0.020244	1.6937	1.81077	0.404387	0	3	5803	---
1	17399256	rs742797	T	C	-9	0.891137	0.042145	0.808532	0.982181	-2.32226	0.020241	1.69377	1.81109	0.404322	0	3	5803	---
1	17399543	rs4448563	A	G	-9	0.891132	0.042145	0.808528	0.982176	-2.32236	0.020235	1.69389	1.81114	0.404312	0	3	5803	---
1	17399785	rs2746531	G	A	-9	1.11471	0.053883	1.0091	1.23137	2.13836	0.032509	1.488	1.01978	0.600563	0	3	5803	+++
1	17399804	rs12759261	G	C	-9	0.892714	0.042231	0.809942	0.983947	-2.28599	0.022277	1.65214	1.88329	0.389986	0	3	5803	---
1	17400061	rs6663485	A	G	-9	0.892711	0.042231	0.809938	0.983942	-2.28608	0.022272	1.65225	1.88356	0.389933	0	3	5803	---
1	17400510	rs12134161	C	T	-9	0.892704	0.042231	0.809932	0.983934	-2.28624	0.022262	1.65243	1.88397	0.389852	0	3	5803	---
1	17400526	rs12134165	C	G	-9	0.892701	0.04223	0.809929	0.983931	-2.2863	0.022258	1.6525	1.884	0.389848	0	3	5803	---
1	17400966	rs2295055	G	A	-9	0.89373	0.042256	0.810908	0.985012	-2.26437	0.023573	1.62758	1.88224	0.390191	0	3	5803	---
1	17400975	rs2295054	T	C	-9	0.893729	0.042256	0.810906	0.98501	-2.2644	0.023571	1.62762	1.8823	0.39018	0	3	5803	---
1	17401094	rs2295053	G	A	-9	0.892143	0.04217	0.80949	0.983236	-2.30082	0.021424	1.66911	1.81122	0.404296	0	3	5803	---
1	17401109	rs2295052	A	G	-9	0.892144	0.04217	0.809491	0.983237	-2.3008	0.021425	1.66909	1.81125	0.404288	0	3	5803	---
1	17401137	rs2295051	T	C	-9	0.892146	0.04217	0.809492	0.983239	-2.30077	0.021426	1.66905	1.81131	0.404277	0	3	5803	---
1	17401283	rs3818041	C	T	-9	0.891597	0.042147	0.808989	0.982641	-2.31301	0.020744	1.68311	1.78756	0.409107	0	3	5803	---
1	17401740	rs3818040	T	C	-9	0.892142	0.04217	0.809489	0.983235	-2.30085	0.021422	1.66914	1.81106	0.404328	0	3	5803	---
1	17401790	rs3818039	A	C	-9	0.892142	0.04217	0.809489	0.983235	-2.30085	0.021422	1.66914	1.81101	0.404338	0	3	5803	---
1	17401805	rs3818038	G	A	-9	0.891154	0.042198	0.808446	0.982324	-2.31886	0.020424	1.68985	2.05777	0.357405	0.028074	3	5803	---
1	17401815	rs3818037	A	G	-9	0.891879	0.042164	0.809237	0.98296	-2.30643	0.021108	1.67555	1.82586	0.401347	0	3	5803	---
1	17401848	rs3818036	T	C	-9	0.892142	0.04217	0.809488	0.983234	-2.30086	0.021422	1.66915	1.81103	0.404334	0	3	5803	---
1	17402116	rs3818035	G	T	-9	0.892113	0.042169	0.809462	0.983204	-2.30149	0.021386	1.66987	1.80909	0.404725	0	3	5803	---
1	17402135	rs3818034	T	C	-9	0.890821	0.042091	0.808322	0.98174	-2.33168	0.01974	1.70466	1.97738	0.372064	0	3	5803	---
1	17402159	rs3818033	G	A	-9	0.89207	0.042198	0.809363	0.98323	-2.30069	0.021431	1.66895	1.84834	0.39686	0	3	5803	---
1	17402255	rs3818032	C	T	-9	0.892096	0.042171	0.809441	0.983192	-2.30171	0.021374	1.67012	1.80255	0.406051	0	3	5803	---
1	17402418	rs3818031	A	G	-9	0.892278	0.042213	0.809541	0.983471	-2.29571	0.021714	1.66326	1.80997	0.404548	0	3	5803	---
1	17402420	rs2647204	A	G	-9	1.116	0.053914	1.01033	1.23273	2.16247	0.030603	1.51423	0.94777	0.622579	0	3	5803	+++
1	17402566	rs12138566	T	C	-9	0.891708	0.042163	0.809068	0.98279	-2.30985	0.020918	1.67948	1.77049	0.412614	0	3	5803	---
1	17402606	rs2647203	C	T	-9	1.11298	0.053769	1.0076	1.2294	2.10913	0.034953	1.45651	0.90183	0.637045	0	3	5803	+++
1	17402627	rs12760512	T	C	-9	0.8917	0.042164	0.809058	0.982783	-2.30998	0.020911	1.67962	1.76645	0.413447	0	3	5803	---
1	17402643	rs12755767	A	G	-9	0.891694	0.042165	0.809051	0.982779	-2.31007	0.020906	1.67972	1.76584	0.413573	0	3	5803	---
1	17403074	rs7514768	G	T	-9	0.887944	0.041963	0.805697	0.978586	-2.39649	0.016574	1.78056	2.03504	0.361491	0.017216	3	5803	---
1	17403103	rs7528156	A	G	-9	0.887933	0.041963	0.805685	0.978576	-2.39669	0.016565	1.7808	2.03339	0.361789	0.01642	3	5803	---
1	17403228	rs7523863	C	T	-9	0.887893	0.041964	0.805643	0.97854	-2.39739	0.016534	1.78162	2.02599	0.36313	0.012828	3	5803	---
1	17403329	rs11587943	T	C	-9	0.88785	0.041964	0.8056	0.978497	-2.39826	0.016495	1.78266	2.01917	0.36437	0.009494	3	5803	---
1	17403405	rs11585299	G	T	-9	0.887828	0.041964	0.805578	0.978477	-2.39866	0.016476	1.78314	2.01406	0.365301	0.006984	3	5803	---
1	17403485	rs35004594	C	T	-9	0.903733	0.042882	0.819684	0.996401	-2.03239	0.042132	1.37538	2.2914	0.318002	0.12717	3	5803	---
1	17403488	rs35479817	C	A	-9	0.887797	0.041964	0.805547	0.978445	-2.39931	0.016447	1.78391	2.00876	0.366272	0.00436	3	5803	---
1	17403563	rs2647199	G	T	-9	1.1236	0.054366	1.01704	1.24132	2.29248	0.0219	1.65956	1.13791	0.566117	0	3	5803	+++
1	17403901	rs2647198	T	C	-9	0.888247	0.041994	0.805938	0.978962	-2.38857	0.016936	1.7712	1.93897	0.379279	0	3	5803	---
1	17403908	rs2647197	A	G	-9	0.888243	0.041994	0.805935	0.978958	-2.38865	0.016932	1.7713	1.93845	0.379377	0	3	5803	---
1	17403989	rs1980510	T	C	-9	0.886154	0.041949	0.803935	0.976782	-2.43285	0.015001	1.82387	1.89633	0.387451	0	3	5803	---
1	17404006	rs1980509	C	T	-9	0.888072	0.042002	0.805747	0.978807	-2.39158	0.016797	1.77476	1.87747	0.391122	0	3	5803	---
1	17404949	rs11203293	C	T	-9	1.1213	0.054206	1.01505	1.23866	2.2542	0.024205	1.61609	1.16646	0.558092	0	3	5803	+++
1	17404950	rs10887995	A	G	-9	1.12127	0.054204	1.01503	1.23863	2.25371	0.024236	1.61553	1.16634	0.558125	0	3	5803	+++
1	17406793	rs3818028	C	T	-9	1.12296	0.054206	1.01672	1.24031	2.28699	0.022219	1.65328	1.22592	0.541746	0	3	5803	+++
1	17408312	rs2295049	G	C	-9	1.12137	0.054188	1.01516	1.23869	2.25639	0.024068	1.61856	1.27663	0.528181	0	3	5803	+++
1	17409017	rs2076617	G	A	-9	1.12308	0.054231	1.01679	1.24048	2.28816	0.02215	1.65463	1.24786	0.535834	0	3	5803	+++
1	17409241	rs2235925	G	A	-9	1.12229	0.054188	1.01608	1.23961	2.27458	0.022953	1.63916	1.18803	0.552106	0	3	5803	+++
1	17410557	rs730387	G	A	-9	1.11529	0.054134	1.00918	1.23254	2.13922	0.032439	1.48894	1.27294	0.529157	0	3	5803	+++
1	17412501	rs2076616	A	G	-9	1.11028	0.054471	1.00351	1.2284	2.028	0.042579	1.37081	2.04535	0.359631	0.022173	3	5803	+++
1	17430992	rs12024925	C	T	-9	0.861798	0.050856	0.76212	0.974513	-2.37168	0.017729	1.75131	1.42267	0.490987	0	3	5803	---
1	17431119	rs2746499	A	G	-9	0.851217	0.052533	0.748253	0.968349	-2.44896	0.014348	1.84321	0.813814	0.665706	0	3	5803	---
1	17431618	rs11203300	A	G	-9	0.890987	0.047821	0.797257	0.995736	-2.03534	0.041835	1.37846	1.41903	0.491884	0	3	5803	---
1	17432140	rs7527697	T	C	-9	0.869835	0.051714	0.768477	0.984563	-2.20612	0.027398	1.56229	1.28935	0.524834	0	3	5803	---
1	17432399	rs878269	C	G	-9	0.869527	0.051676	0.768242	0.984167	-2.21259	0.026948	1.56948	1.27889	0.527585	0	3	5803	---
1	17433509	rs4920337	T	G	-9	0.861372	0.05101	0.761392	0.974481	-2.37067	0.017778	1.75012	1.26158	0.532171	0	3	5803	---
1	17434663	rs2295045	T	C	-9	0.871079	0.051663	0.769821	0.985657	-2.18914	0.028608	1.54351	1.40243	0.495983	0	3	5803	---
1	17437888	rs1883912	A	C	-9	0.854961	0.051681	0.753666	0.969869	-2.43551	0.014892	1.82705	0.609065	0.737468	0	3	5803	---
1	17439195	rs1022579	A	C	-9	0.849632	0.051226	0.749228	0.963491	-2.53966	0.011116	1.95407	0.602737	0.739805	0	3	5803	---
1	17439354	rs2746496	G	A	-9	0.861231	0.050889	0.761488	0.974038	-2.37887	0.017387	1.75976	1.19118	0.551237	0	3	5803	---
1	17439358	rs11203301	T	C	-9	0.859433	0.049762	0.761899	0.969453	-2.46479	0.01373	1.86233	1.61719	0.445483	0	3	5803	---
1	17443550	rs6675839	G	T	-9	0.905252	0.041794	0.823336	0.995317	-2.057	0.039706	1.40115	0.299412	0.860961	0	3	5803	---
1	17444480	rs1569755	G	A	-9	0.905208	0.041775	0.82333	0.995229	-2.05887	0.039526	1.40312	0.31188	0.85561	0	3	5803	---
1	17444652	rs2143809	G	A	-9	0.905179	0.04177	0.823309	0.99519	-2.05968	0.039448	1.40398	0.313852	0.854767	0	3	5803	---
1	17444769	rs1005753	G	T	-9	0.904183	0.041665	0.82252	0.993953	-2.08559	0.037035	1.43138	0.332855	0.846684	0	3	5803	---
1	17445082	rs12750541	C	T	-9	0.905251	0.041781	0.82336	0.995286	-2.05767	0.039641	1.40186	0.316464	0.853652	0	3	5803	---
1	17453277	rs10749615	G	A	-9	0.851249	0.046927	0.759272	0.954368	-2.76059	0.005785	2.23772	0.77927	0.677304	0	3	5803	---
1	17453511	rs4442409	A	G	-9	0.827944	0.049553	0.730821	0.937975	-2.96581	0.00303	2.51861	0.699784	0.704764	0	3	5803	---
1	17453725	rs4920354	A	G	-9	0.853979	0.047131	0.761602	0.957561	-2.70244	0.0069	2.16118	0.977149	0.6135	0	3	5803	---
1	17454608	rs11203304	G	A	-9	0.844376	0.045121	0.755938	0.94316	-2.99669	0.002739	2.56236	0.89066	0.640613	0	3	5803	---
1	17456050	rs7553356	T	C	-9	0.827259	0.049469	0.730299	0.937092	-2.98154	0.002878	2.54085	0.681819	0.711123	0	3	5803	---
1	17459855	rs910223	T	C	-9	0.829276	0.049647	0.731968	0.939521	-2.93962	0.003297	2.48184	0.641545	0.725588	0	3	5803	---
1	17460724	rs2311191	A	G	-9	0.868761	0.048268	0.774156	0.974928	-2.39165	0.016794	1.77483	0.841731	0.656478	0	3	5803	---
1	17460994	rs12137281	T	C	-9	0.86862	0.048259	0.774032	0.974767	-2.39448	0.016665	1.77818	0.847648	0.654539	0	3	5803	---
1	17465937	rs2746482	A	G	-9	0.828903	0.049745	0.731402	0.939401	-2.93911	0.003303	2.48111	0.720829	0.697387	0	3	5803	---
1	17466262	rs1883908	C	T	-9	0.852057	0.046345	0.76122	0.953733	-2.78363	0.00539	2.26842	0.882771	0.643145	0	3	5803	---
1	17466413	rs1883907	A	T	-9	0.863174	0.04833	0.768448	0.969577	-2.48093	0.013124	1.88192	1.05483	0.590128	0	3	5803	---
1	17466582	rs2249579	A	G	-9	0.825591	0.04956	0.728453	0.935683	-3.00091	0.002702	2.56836	0.675561	0.713352	0	3	5803	---
1	17468350	rs2746481	A	G	-9	0.812499	0.049351	0.71577	0.9223	-3.21071	0.00133	2.87599	0.713895	0.699809	0	3	5803	---
1	17469692	rs2746479	G	A	-9	0.812475	0.049197	0.716048	0.921887	-3.22179	0.00128	2.89274	0.863789	0.649278	0	3	5803	---
1	17476090	rs11586528	T	C	-9	0.805646	0.069908	0.668627	0.970744	-2.27218	0.023097	1.63644	0.809817	0.667038	0	3	5803	---
1	17492147	rs72643880	G	A	-9	1.17748	0.084863	1.01114	1.37117	2.10264	0.035517	1.44956	0.348155	0.840232	0	3	5803	+++
1	17529466	rs11203331	T	A	-9	1.13629	0.062809	1.01319	1.27435	2.1839	0.028991	1.53773	0.975992	0.613855	0	3	5803	+++
1	17694878	rs12755799	G	A	-9	1.13563	0.066655	1.00498	1.28325	2.03971	0.041397	1.38303	0.403168	0.817435	0	3	5803	+++
1	17695153	rs12732819	C	T	-9	1.13394	0.066358	1.00388	1.28085	2.02232	0.043161	1.36491	0.430995	0.80614	0	3	5803	+++
1	17695294	rs12756441	G	A	-9	1.13715	0.066543	1.00673	1.28447	2.06791	0.038668	1.41264	0.396485	0.820171	0	3	5803	+++
1	17695497	rs12756806	G	A	-9	1.13359	0.066341	1.00356	1.28046	2.01717	0.043695	1.35956	0.412166	0.813766	0	3	5803	+++
1	17695549	rs12756835	G	A	-9	1.13319	0.066323	1.0032	1.28003	2.01135	0.044306	1.35354	0.400325	0.818598	0	3	5803	+++
1	17695611	rs11801266	T	A	-9	1.13346	0.066333	1.00345	1.28032	2.01543	0.043878	1.35776	0.406165	0.816211	0	3	5803	+++
1	17695709	rs12732016	G	A	-9	1.13337	0.066327	1.00337	1.28021	2.01412	0.044015	1.3564	0.401175	0.81825	0	3	5803	+++
1	17695944	rs11588446	G	A	-9	1.13312	0.066308	1.00315	1.27992	2.01062	0.044383	1.35278	0.389928	0.822864	0	3	5803	+++
1	17696247	rs12760504	T	C	-9	1.13274	0.06628	1.00283	1.27948	2.00552	0.044925	1.34751	0.370139	0.831047	0	3	5803	+++
1	17696390	rs11809800	G	T	-9	1.13269	0.066269	1.0028	1.2794	2.00503	0.044978	1.347	0.369561	0.831287	0	3	5803	+++
1	17696568	rs11811723	A	T	-9	1.13259	0.06626	1.00272	1.27928	2.00378	0.045111	1.34571	0.365779	0.83286	0	3	5803	+++
1	17696741	rs12760347	A	G	-9	1.13251	0.066251	1.00266	1.27918	2.00277	0.045219	1.34468	0.362013	0.83443	0	3	5803	+++
1	17696943	rs12753129	C	A	-9	1.13254	0.066251	1.00269	1.27921	2.00317	0.045176	1.34509	0.360937	0.834879	0	3	5803	+++
1	17697539	rs2107681	C	T	-9	1.13163	0.066208	1.00187	1.27821	1.99	0.046608	1.33154	0.351904	0.838658	0	3	5803	+++
1	17697995	rs12743482	G	A	-9	1.13266	0.066249	1.00281	1.27932	2.00518	0.044961	1.34717	0.3549	0.837403	0	3	5803	+++
1	17698891	rs6700319	C	T	-9	1.13278	0.06624	1.00295	1.27941	2.00739	0.044725	1.34945	0.347997	0.840298	0	3	5803	+++
1	17699017	rs6656582	A	G	-9	1.13268	0.066233	1.00286	1.2793	2.00599	0.044875	1.348	0.347767	0.840395	0	3	5803	+++
1	17699960	rs11590561	G	A	-9	1.13302	0.066288	1.0031	1.27978	2.00976	0.044474	1.35189	0.361604	0.8346	0	3	5803	+++
1	17700674	rs72637453	T	G	-9	1.13404	0.066723	1.00327	1.28187	2.01214	0.044223	1.35436	0.518711	0.771549	0	3	5803	+++
1	17700690	rs12736038	C	G	-9	1.13406	0.066725	1.00328	1.28188	2.01232	0.044204	1.35454	0.519697	0.771168	0	3	5803	+++
1	17700797	rs6666424	T	C	-9	1.13315	0.066682	1.00245	1.28089	1.99915	0.045609	1.34095	0.472608	0.789541	0	3	5803	+++
1	17700946	rs6658538	C	T	-9	1.1342	0.066754	1.00336	1.2821	2.01368	0.044061	1.35595	0.530045	0.767189	0	3	5803	+++
1	17708349	rs7556072	G	A	-9	0.863633	0.040156	0.784928	0.950231	-3.00712	0.002647	2.5772	1.484	0.47616	0	3	5803	---
1	17737440	rs55767926	G	C	-9	0.799049	0.062919	0.675729	0.944876	-2.62298	0.008734	2.05877	0.328499	0.84853	0	3	5803	---
1	17743613	rs6586538	T	C	-9	0.909198	0.041913	0.827049	0.999507	-1.9702	0.048831	1.3113	0.205321	0.902433	0	3	5803	---
1	17743669	rs6586539	C	T	-9	0.909169	0.041913	0.827021	0.999478	-1.97081	0.048762	1.31192	0.201673	0.904081	0	3	5803	---
1	17744536	rs57142672	A	G	-9	0.848532	0.039765	0.770593	0.934353	-3.34131	0.000839	3.07649	1.36938	0.504246	0	3	5803	---
1	17744852	rs6678862	G	A	-9	0.907265	0.041849	0.825241	0.997443	-2.01296	0.044136	1.35521	0.262012	0.877212	0	3	5803	---
1	17746273	rs7528427	C	T	-9	0.846843	0.039655	0.76912	0.93242	-3.38461	0.000717	3.14449	1.57341	0.455343	0	3	5803	---
1	17748027	rs1535874	A	G	-9	0.903283	0.041683	0.821584	0.993106	-2.10303	0.035483	1.44998	0.23953	0.887129	0	3	5803	---
1	17748288	rs4920606	G	A	-9	0.846803	0.039652	0.769085	0.932374	-3.38565	0.000714	3.14613	1.56117	0.458138	0	3	5803	---
1	17748427	rs7535033	C	A	-9	0.903786	0.041691	0.822072	0.993622	-2.09233	0.036429	1.43855	0.229307	0.891675	0	3	5803	---
1	17750552	rs2762891	T	C	-9	0.902387	0.041686	0.820683	0.992225	-2.12119	0.033927	1.46946	0.124855	0.939481	0	3	5803	---
1	17750685	rs6681150	G	A	-9	0.846793	0.039638	0.769103	0.932332	-3.38707	0.000711	3.14839	1.6044	0.448342	0	3	5803	---
1	17752000	rs1324368	A	G	-9	0.845766	0.039628	0.768095	0.931292	-3.40833	0.000658	3.18208	1.6093	0.447245	0	3	5803	---
1	17752451	rs1324367	C	G	-9	0.846746	0.039624	0.769083	0.932252	-3.38925	0.000705	3.15183	1.6037	0.448497	0	3	5803	---
1	17752873	rs6702471	A	C	-9	0.903394	0.041707	0.821647	0.993273	-2.09948	0.035794	1.44618	0.265752	0.875574	0	3	5803	---
1	17753191	rs11203383	T	C	-9	0.902472	0.041694	0.820753	0.992328	-2.11904	0.034107	1.46715	0.22378	0.894143	0	3	5803	---
1	17753340	rs60387933	C	A	-9	0.84677	0.039627	0.769101	0.932282	-3.38855	0.000707	3.15072	1.59011	0.451557	0	3	5803	---
1	17753639	rs6688886	G	A	-9	0.846791	0.039613	0.76915	0.932271	-3.38936	0.000705	3.152	1.58391	0.452959	0	3	5803	---
1	17754608	rs11577822	T	G	-9	0.845957	0.039506	0.768524	0.931191	-3.41557	0.00064	3.19359	1.33159	0.513864	0	3	5803	---
1	17754767	rs1408421	A	C	-9	0.901768	0.041617	0.8202	0.991448	-2.13755	0.032574	1.48712	0.182063	0.912989	0	3	5803	---
1	17754815	rs1408420	G	A	-9	0.844023	0.039419	0.766761	0.92907	-3.46201	0.00054	3.26795	1.22602	0.541717	0	3	5803	---
1	17757221	rs111932154	T	G	-9	0.845968	0.039507	0.768534	0.931204	-3.4153	0.000641	3.19315	1.43146	0.488834	0	3	5803	---
1	17759245	rs2489611	T	C	-9	0.904554	0.041801	0.822625	0.994643	-2.07089	0.038389	1.4158	0.184646	0.911811	0	3	5803	---
1	17760098	rs4920607	A	G	-9	0.846045	0.03954	0.768547	0.931359	-3.41076	0.000652	3.18594	1.43388	0.488245	0	3	5803	---
1	17763312	rs2800686	A	G	-9	0.902621	0.041701	0.820887	0.992493	-2.11561	0.034399	1.46346	0.142506	0.931226	0	3	5803	---
1	17763517	rs2800687	A	G	-9	0.903099	0.041731	0.821307	0.993037	-2.10426	0.035376	1.45129	0.14999	0.927748	0	3	5803	---
1	17763566	rs6586542	G	C	-9	0.846078	0.039552	0.768557	0.931419	-3.40906	0.000656	3.18323	1.42566	0.490255	0	3	5803	---
1	17764627	rs113663016	G	A	-9	0.847695	0.039662	0.769958	0.933281	-3.36703	0.000764	3.11679	1.53082	0.465143	0	3	5803	---
1	17765484	rs3121622	T	C	-9	0.903454	0.041816	0.821494	0.993591	-2.09251	0.036413	1.43875	0.147054	0.929111	0	3	5803	---
1	17765505	rs3094883	G	C	-9	0.903452	0.041817	0.82149	0.99359	-2.09252	0.036412	1.43876	0.146761	0.929247	0	3	5803	---
1	17769682	rs2107680	C	A	-9	0.904466	0.041985	0.822176	0.994993	-2.06314	0.039119	1.40761	0.141706	0.931599	0	3	5803	---
1	17771569	rs11203391	A	G	-9	0.904744	0.042046	0.822333	0.995414	-2.05433	0.039963	1.39834	0.151508	0.927044	0	3	5803	---
1	17771696	rs2996660	T	C	-9	0.90482	0.042052	0.822397	0.995503	-2.05249	0.040141	1.39641	0.151371	0.927108	0	3	5803	---
1	17772583	rs2489622	A	G	-9	0.881534	0.04083	0.801508	0.969551	-2.59685	0.009427	2.02564	0.210642	0.900036	0	3	5803	---
1	17774844	rs7545955	A	C	-9	0.858279	0.040071	0.779739	0.94473	-3.12118	0.001809	2.74254	1.103	0.576084	0	3	5803	---
1	17775057	rs9943255	A	T	-9	0.901537	0.042116	0.81899	0.992403	-2.11565	0.034395	1.4635	0.180031	0.913917	0	3	5803	---
1	17806577	rs72637668	G	C	-9	0.820419	0.066553	0.689975	0.975525	-2.24048	0.025081	1.60065	0.936804	0.626002	0	3	5803	---
1	17863618	rs2265061	G	A	-9	1.19205	0.081515	1.03228	1.37654	2.39266	0.016748	1.77604	1.13133	0.567982	0	3	5803	+++
1	17878011	rs3850724	T	C	-9	0.881748	0.052937	0.777992	0.999342	-1.97031	0.048819	1.31141	0.174957	0.916238	0	3	5803	---
1	17890574	rs2256500	G	A	-9	1.22007	0.112067	1.00042	1.48795	1.96413	0.049531	1.30512	0.256491	0.879638	0	3	5803	+++
1	17892816	rs2256787	A	C	-9	1.28002	0.128099	1.02895	1.59236	2.21621	0.026699	1.5735	1.06276	0.587792	0	3	5803	+++
1	17894913	rs2257032	C	T	-9	1.20224	0.097489	1.01116	1.42943	2.08569	0.037027	1.43148	0.309605	0.856584	0	3	5803	+++
1	17895744	rs2257142	G	T	-9	1.15242	0.061855	1.03118	1.28791	2.50143	0.012389	1.90695	0.320608	0.851885	0	3	5803	+++
1	17899309	rs2246272	G	A	-9	1.22292	0.112631	1.00216	1.4923	1.98127	0.047577	1.3226	0.365691	0.832897	0	3	5803	+++
1	17899608	rs2246279	T	G	-9	1.19733	0.097888	1.00547	1.4258	2.02126	0.043271	1.36381	0.337264	0.84482	0	3	5803	+++
1	17899719	rs2246282	C	A	-9	1.19864	0.098156	1.00625	1.4278	2.02981	0.042394	1.37269	0.361153	0.834789	0	3	5803	+++
1	17899745	rs2246284	C	T	-9	1.22327	0.112676	1.00242	1.49277	1.98378	0.047297	1.32517	0.363345	0.833874	0	3	5803	+++
1	17900329	rs2246387	G	A	-9	1.22618	0.112982	1.00474	1.49643	2.00653	0.044817	1.34856	0.362311	0.834306	0	3	5803	+++
1	17900523	rs2246391	C	G	-9	1.30319	0.130862	1.0467	1.62253	2.36818	0.017897	1.74721	0.843925	0.655759	0	3	5803	+++
1	17900754	rs2246407	C	T	-9	1.22448	0.112843	1.00331	1.49441	1.99249	0.046334	1.3341	0.360598	0.835021	0	3	5803	+++
1	17920155	rs1193339	G	A	-9	0.669282	0.064863	0.542149	0.826226	-3.736	0.000189	3.72467	2.11267	0.347728	0.05333	3	5803	---
1	18151847	rs485291	C	T	-9	0.891678	0.041273	0.810783	0.980643	-2.36285	0.018157	1.74096	1.88521	0.389611	0	3	5803	---
1	18167395	rs510504	T	C	-9	1.12299	0.053346	1.01843	1.23828	2.32631	0.020024	1.69845	0.774136	0.679045	0	3	5803	+++
1	18184524	rs72651109	C	T	-9	1.26761	0.133153	1.00663	1.59625	2.01621	0.043796	1.35857	0.84529	0.655311	0	3	5803	+++
1	18199790	rs589076	A	G	-9	0.911449	0.040931	0.831225	0.999416	-1.97242	0.048578	1.31356	0.100679	0.950906	0	3	5803	---
1	18210028	rs638425	C	T	-9	1.20336	0.074477	1.05739	1.36949	2.80577	0.005034	2.29811	0.067556	0.966786	0	3	5803	+++
1	18219827	rs477558	G	A	-9	1.09997	0.049501	1.00295	1.20637	2.02245	0.043148	1.36504	0.317331	0.853282	0	3	5803	+++
1	18219905	rs476700	A	G	-9	1.10863	0.050144	1.01035	1.21648	2.17741	0.029471	1.5306	1.03331	0.596513	0	3	5803	+++
1	18219924	rs694453	A	G	-9	1.11292	0.05013	1.01466	1.22069	2.2687	0.023309	1.63248	0.597231	0.741845	0	3	5803	+++
1	18232725	rs12072988	G	T	-9	0.904847	0.041768	0.822982	0.994856	-2.06658	0.038793	1.41125	1.21403	0.544975	0	3	5803	---
1	18236459	rs1339934	A	G	-9	0.886385	0.04023	0.807534	0.972935	-2.53724	0.011193	1.95107	2.53256	0.281879	0.210284	3	5803	---
1	18237585	rs10887976	G	A	-9	0.905355	0.041272	0.824463	0.994185	-2.08212	0.037351	1.4277	2.35254	0.308427	0.149855	3	5803	---
1	18237639	rs111659000	T	A	-9	0.90527	0.041272	0.824376	0.994102	-2.08386	0.037192	1.42955	2.36716	0.306181	0.155105	3	5803	---
1	18237660	rs11203231	G	A	-9	0.90525	0.041271	0.824358	0.994079	-2.08434	0.037149	1.43006	2.37238	0.305383	0.156965	3	5803	---
1	18238697	rs68174713	T	G	-9	0.902383	0.041183	0.821664	0.991031	-2.14844	0.0317	1.49894	2.52571	0.282845	0.208145	3	5803	---
1	18239212	rs1339935	C	T	-9	0.901669	0.04117	0.820975	0.990294	-2.16391	0.030492	1.51581	2.64708	0.266191	0.244451	3	5803	---
1	18240899	rs2152390	T	C	-9	0.889359	0.040375	0.810225	0.976223	-2.46612	0.013679	1.86394	1.62957	0.442735	0	3	5803	---
1	18241271	rs946737	G	C	-9	0.88908	0.040351	0.809993	0.97589	-2.47347	0.013401	1.87285	1.63555	0.441412	0	3	5803	---
1	18242820	rs7534142	C	G	-9	0.892751	0.040439	0.813491	0.979734	-2.39163	0.016795	1.77482	1.75488	0.415845	0	3	5803	---
1	18244707	rs6686929	C	T	-9	0.893056	0.040452	0.81377	0.980066	-2.3845	0.017124	1.76639	1.71894	0.423386	0	3	5803	---
1	18244913	rs1890787	T	C	-9	0.893053	0.040452	0.813768	0.980063	-2.38456	0.017121	1.76646	1.71938	0.423292	0	3	5803	---
1	18250135	rs1124720	G	C	-9	0.904562	0.041376	0.823465	0.993645	-2.09302	0.036367	1.43929	2.34786	0.309149	0.148162	3	5803	---
1	18250888	rs999062	A	C	-9	0.896511	0.040749	0.816643	0.98419	-2.29475	0.02177	1.66215	1.50087	0.47216	0	3	5803	---
1	18253743	rs883136	A	G	-9	0.908263	0.041639	0.826651	0.997932	-2.00309	0.045186	1.345	2.20231	0.332486	0.091863	3	5803	---
1	18254239	rs1416402	G	T	-9	0.905589	0.041412	0.824422	0.994746	-2.06995	0.038476	1.41481	2.23669	0.326821	0.10582	3	5803	---
1	18254353	rs883862	T	C	-9	0.897251	0.040775	0.817333	0.984984	-2.27789	0.022755	1.64292	1.45904	0.482139	0	3	5803	---
1	18257021	rs10887977	T	C	-9	0.908085	0.041446	0.826851	0.997299	-2.01656	0.043759	1.35893	2.25586	0.323702	0.113421	3	5803	---
1	18258653	rs629525	G	A	-9	0.902506	0.041114	0.821922	0.990991	-2.14965	0.031604	1.50026	1.47706	0.477816	0	3	5803	---
1	18258744	rs11203240	C	T	-9	0.89715	0.040637	0.817501	0.984559	-2.28806	0.022156	1.65451	1.76825	0.413075	0	3	5803	---
1	18259243	rs642351	A	C	-9	0.902598	0.041137	0.821969	0.991137	-2.14647	0.031856	1.49681	1.40969	0.494185	0	3	5803	---
1	18260624	rs11203241	A	G	-9	0.904485	0.041268	0.823599	0.993314	-2.10034	0.035719	1.4471	2.01479	0.365169	0.007341	3	5803	---
1	18260990	rs55984408	G	A	-9	0.904652	0.041327	0.823651	0.99362	-2.09373	0.036304	1.44005	2.43852	0.295449	0.17983	3	5803	---
1	18261514	rs6672762	T	C	-9	0.907246	0.041586	0.825737	0.996801	-2.02671	0.04271	1.36947	2.46666	0.291321	0.189186	3	5803	---
1	18261837	rs11203242	C	A	-9	0.903785	0.041227	0.82298	0.992523	-2.11706	0.034275	1.46502	1.96087	0.375147	0	3	5803	---
1	18263447	rs12089009	A	G	-9	0.904248	0.041467	0.822973	0.993548	-2.0947	0.036218	1.44108	2.27183	0.321129	0.119651	3	5803	---
1	18263510	rs12089039	A	G	-9	0.90204	0.041395	0.820905	0.991193	-2.14395	0.032058	1.49406	2.00599	0.366779	0.002986	3	5803	---
1	18302321	rs56179617	C	A	-9	1.13603	0.051202	1.03567	1.24611	2.70274	0.006893	2.16158	2.30951	0.315134	0.134016	3	5803	+++
1	18305098	rs12031698	T	C	-9	1.13854	0.05125	1.03809	1.24871	2.7532	0.005917	2.22791	2.29536	0.317372	0.128678	3	5803	+++
1	18306081	rs12037120	C	T	-9	1.13669	0.051157	1.03642	1.24666	2.71935	0.006557	2.1833	2.38331	0.303719	0.16083	3	5803	+++
1	18306691	rs11579730	T	C	-9	1.13102	0.053937	1.0253	1.24763	2.45901	0.013953	1.85534	1.59953	0.449434	0	3	5803	+++
1	18307823	rs34684159	T	G	-9	1.13628	0.051096	1.03614	1.24611	2.7141	0.006662	2.17642	2.40386	0.300614	0.168004	3	5803	+++
1	18308055	rs17471689	G	A	-9	1.13096	0.053921	1.02527	1.24754	2.4586	0.013969	1.85485	1.75406	0.416016	0	3	5803	+++
1	18311140	rs6685120	A	G	-9	1.13765	0.051145	1.0374	1.24758	2.74026	0.006154	2.21081	2.47892	0.28954	0.193199	3	5803	+++
1	18326099	rs12743154	C	T	-9	1.15946	0.061325	1.03926	1.29356	2.64972	0.008073	2.09295	0.603127	0.739661	0	3	5803	+++
1	18327051	rs35126050	C	T	-9	1.16118	0.061255	1.04112	1.29509	2.68369	0.007298	2.13679	0.730501	0.694023	0	3	5803	+++
1	18327209	rs1192616	A	G	-9	0.885069	0.044055	0.798721	0.980753	-2.33106	0.019772	1.70395	0.272168	0.872769	0	3	5803	---
1	18327378	rs1192617	A	G	-9	0.899756	0.04332	0.814849	0.99351	-2.08875	0.03675	1.43474	2.39114	0.302532	0.163578	3	5803	---
1	18329048	rs1769847	T	C	-9	0.886739	0.043767	0.800956	0.981711	-2.31559	0.020603	1.68607	0.291507	0.864371	0	3	5803	---
1	18355412	rs6669252	T	C	-9	1.21754	0.103477	1.01472	1.46089	2.11721	0.034262	1.46518	0.766239	0.681731	0	3	5803	+++
1	18361992	rs72653346	A	G	-9	1.24575	0.090536	1.0683	1.45268	2.80268	0.005082	2.29396	1.93616	0.379811	0	3	5803	+++
1	18368710	rs10749613	A	G	-9	1.22686	0.104986	1.02109	1.4741	2.18278	0.029073	1.53651	0.570519	0.751819	0	3	5803	+++
1	18368719	rs10788649	A	T	-9	1.22684	0.104986	1.02107	1.47408	2.18262	0.029085	1.53633	0.570895	0.751678	0	3	5803	+++
1	18369123	rs6586492	A	C	-9	1.22648	0.104978	1.02073	1.47372	2.17895	0.029357	1.53229	0.583818	0.746836	0	3	5803	+++
1	18374838	rs4920416	T	C	-9	1.24015	0.107214	1.03001	1.49316	2.27209	0.023103	1.63633	0.461227	0.794046	0	3	5803	+++
1	18497478	rs10907287	T	C	-9	1.10818	0.049886	1.0104	1.21542	2.17963	0.029306	1.53304	1.27229	0.52933	0	3	5803	+++
1	18664626	rs517004	G	T	-9	0.831546	0.070869	0.692643	0.998305	-1.9782	0.047923	1.31945	1.16433	0.558687	0	3	5803	---
1	18704862	rs1043459	A	G	-9	1.10392	0.050739	1.00447	1.21321	2.05264	0.040127	1.39657	0.604647	0.739099	0	3	5803	+++
1	18705500	rs945499	A	C	-9	1.11139	0.050644	1.01213	1.22039	2.21256	0.02695	1.56944	0.992336	0.608859	0	3	5803	+++
1	18709067	rs4920490	C	G	-9	1.12188	0.057074	1.01001	1.24613	2.14588	0.031903	1.49617	0.398994	0.819143	0	3	5803	+++
1	18710698	rs1414641	A	G	-9	1.11132	0.050697	1.01195	1.22044	2.20853	0.027229	1.56497	0.855758	0.65189	0	3	5803	+++
1	18712328	rs6684536	C	T	-9	1.11973	0.057231	1.00755	1.24439	2.0997	0.035775	1.44642	0.414429	0.812845	0	3	5803	+++
1	18713457	rs112693583	G	A	-9	1.12056	0.057265	1.00832	1.24529	2.11384	0.034549	1.46156	0.350969	0.83905	0	3	5803	+++
1	18715558	rs945502	A	G	-9	1.11187	0.05574	1.00262	1.23303	2.00963	0.044489	1.35175	0.199166	0.905215	0	3	5803	+++
1	18716582	rs11260997	T	G	-9	1.13711	0.055279	1.02876	1.25687	2.51511	0.011919	1.92374	0.563504	0.754461	0	3	5803	+++
1	18716962	rs4920317	A	T	-9	1.13739	0.056315	1.02702	1.25963	2.47188	0.013461	1.87092	0.623294	0.73224	0	3	5803	+++
1	18717704	rs55747621	C	T	-9	1.12257	0.057517	1.00984	1.24789	2.14125	0.032274	1.49114	0.397081	0.819927	0	3	5803	+++
1	18733958	rs1336125	T	G	-9	1.1146	0.051266	1.01411	1.22503	2.25073	0.024424	1.61217	0.313983	0.854711	0	3	5803	+++
1	18747095	rs11261002	G	A	-9	1.10567	0.049533	1.00859	1.2121	2.14232	0.032189	1.49229	1.29429	0.523537	0	3	5803	+++
1	18749601	rs6700748	T	G	-9	1.10271	0.049451	1.00578	1.20897	2.08282	0.037287	1.42844	1.24632	0.536248	0	3	5803	+++
1	18749673	rs75224251	T	C	-9	1.24336	0.11972	1.00871	1.5326	2.04127	0.041242	1.38466	0.452626	0.797469	0	3	5803	+++
1	18750431	rs12128025	C	T	-9	1.10202	0.049417	1.00516	1.20821	2.06973	0.038497	1.41458	1.21212	0.545496	0	3	5803	+++
1	18750539	rs60198910	T	C	-9	1.10193	0.049412	1.00508	1.20811	2.06793	0.038666	1.41268	1.20818	0.546572	0	3	5803	+++
1	18751012	rs11261003	A	T	-9	1.10154	0.049393	1.00473	1.20768	2.06063	0.039357	1.40498	1.19239	0.550905	0	3	5803	+++
1	18751090	rs11488494	T	C	-9	1.10152	0.049392	1.00471	1.20766	2.06021	0.039398	1.40453	1.19147	0.551157	0	3	5803	+++
1	18751483	rs6603895	T	A	-9	1.10312	0.049489	1.00612	1.20947	2.08987	0.036649	1.43593	1.19508	0.550164	0	3	5803	+++
1	18751504	rs6603896	G	C	-9	1.1015	0.04939	1.00469	1.20763	2.05976	0.039441	1.40405	1.18911	0.551807	0	3	5803	+++
1	18754450	rs2883907	T	C	-9	1.10218	0.049446	1.00527	1.20844	2.07194	0.03829	1.41691	1.23916	0.538172	0	3	5803	+++
1	18755136	rs6692466	C	A	-9	1.10202	0.049423	1.00515	1.20823	2.06952	0.038517	1.41435	1.16656	0.558064	0	3	5803	+++
1	18756302	rs59645616	G	A	-9	1.20594	0.097003	1.01581	1.43165	2.13923	0.032438	1.48894	0.33185	0.84711	0	3	5803	+++
1	18756525	rs1414643	T	C	-9	1.10199	0.049467	1.00504	1.2083	2.06695	0.038758	1.41164	1.16601	0.558218	0	3	5803	+++
1	18756961	rs6699137	C	A	-9	1.102	0.049467	1.00504	1.2083	2.06699	0.038754	1.41168	1.16615	0.558179	0	3	5803	+++
1	18757535	rs2356239	C	T	-9	1.09949	0.049348	1.00276	1.20554	2.01872	0.043534	1.36117	1.31967	0.516936	0	3	5803	+++
1	18757626	rs6658359	A	G	-9	1.10289	0.049555	1.00577	1.2094	2.08224	0.03734	1.42783	1.21669	0.544252	0	3	5803	+++
1	18758186	rs4920496	C	T	-9	1.10417	0.049654	1.00684	1.2109	2.1049	0.03532	1.45198	1.23649	0.53889	0	3	5803	+++
1	18837047	rs56150119	T	G	-9	0.778157	0.075395	0.630382	0.960574	-2.33435	0.019599	1.70776	1.06353	0.587567	0	3	5803	---
1	18872413	rs2745329	A	T	-9	0.849462	0.061798	0.728338	0.99073	-2.07866	0.037668	1.42402	0.669939	0.71536	0	3	5803	---
1	18873981	rs11261031	G	A	-9	0.868648	0.044256	0.781906	0.965012	-2.62352	0.008721	2.05946	2.28068	0.319711	0.123067	3	5803	---
1	18874253	rs4375229	G	A	-9	0.849708	0.057732	0.736553	0.980247	-2.23362	0.02553	1.59295	1.21059	0.545914	0	3	5803	---
1	18880442	rs2745325	C	A	-9	1.10302	0.048775	1.00742	1.20769	2.11981	0.034043	1.46798	1.52171	0.467267	0	3	5803	+++
1	18880525	rs2816038	C	T	-9	1.10296	0.048773	1.00736	1.20762	2.11863	0.034142	1.46671	1.5241	0.466709	0	3	5803	+++
1	18881980	rs725389	G	A	-9	1.10299	0.048772	1.0074	1.20765	2.1193	0.034086	1.46743	1.5172	0.468321	0	3	5803	+++
1	18882231	rs725387	T	C	-9	0.874906	0.04422	0.788235	0.971107	-2.51085	0.012064	1.91851	2.00495	0.366971	0.002466	3	5803	---
1	18882385	rs2745323	C	T	-9	1.10304	0.048774	1.00744	1.20771	2.12022	0.034008	1.46842	1.51762	0.468224	0	3	5803	+++
1	18883515	rs6667918	C	A	-9	0.875078	0.044243	0.788363	0.971332	-2.5063	0.01222	1.91292	1.94192	0.37872	0	3	5803	---
1	18889198	rs2745321	G	C	-9	1.10688	0.048836	1.01116	1.21165	2.20042	0.027799	1.55598	1.56649	0.45692	0	3	5803	+++
1	18889536	rs2816040	T	C	-9	1.10681	0.048832	1.0111	1.21158	2.19928	0.02788	1.55471	1.55954	0.458512	0	3	5803	+++
1	18890939	rs2244192	A	T	-9	1.10721	0.048843	1.01148	1.212	2.2074	0.027308	1.56372	1.57591	0.454773	0	3	5803	+++
1	18892826	rs2816044	A	G	-9	1.10904	0.048916	1.01316	1.21399	2.24348	0.024888	1.60401	1.56003	0.458399	0	3	5803	+++
1	18892999	rs2816045	A	G	-9	1.10697	0.048813	1.0113	1.21169	2.20355	0.027578	1.55944	1.495	0.47355	0	3	5803	+++
1	18893592	rs2745320	G	A	-9	1.10735	0.048826	1.01165	1.2121	2.21118	0.027045	1.56791	1.53886	0.463276	0	3	5803	+++
1	18893708	rs2816046	A	G	-9	1.11368	0.049104	1.01743	1.21903	2.33478	0.019577	1.70826	1.52871	0.465635	0	3	5803	+++
1	18893728	rs2816047	A	C	-9	1.10734	0.048825	1.01164	1.21209	2.21096	0.02706	1.56767	1.53822	0.463424	0	3	5803	+++
1	18893763	rs2816048	T	C	-9	1.10731	0.048825	1.01161	1.21206	2.21038	0.0271	1.56702	1.53678	0.46376	0	3	5803	+++
1	18893768	rs2816049	A	G	-9	1.10733	0.048825	1.01163	1.21208	2.21075	0.027074	1.56744	1.53806	0.463463	0	3	5803	+++
1	18894409	rs76644082	G	A	-9	0.87022	0.057515	0.757491	0.999726	-1.96387	0.049561	1.30486	1.13844	0.565967	0	3	5803	---
1	18894432	rs2816050	A	G	-9	1.10722	0.048824	1.01153	1.21197	2.20854	0.027229	1.56498	1.54016	0.462977	0	3	5803	+++
1	18895078	rs2745319	G	A	-9	1.10712	0.048822	1.01143	1.21186	2.20632	0.027383	1.56252	1.54237	0.462465	0	3	5803	+++
1	18895460	rs2816051	A	G	-9	1.10705	0.04882	1.01136	1.21179	2.205	0.027476	1.56105	1.54375	0.462146	0	3	5803	+++
1	18895536	rs2816052	T	C	-9	1.10704	0.04882	1.01135	1.21178	2.20472	0.027495	1.56075	1.54404	0.462079	0	3	5803	+++
1	18895806	rs6698315	A	G	-9	1.10776	0.048865	1.01199	1.2126	2.21833	0.026554	1.57587	1.58998	0.451585	0	3	5803	+++
1	18895819	rs2816053	A	G	-9	1.1078	0.048865	1.01203	1.21264	2.21919	0.026496	1.57682	1.58964	0.451663	0	3	5803	+++
1	18895844	rs2745318	A	G	-9	1.10698	0.048818	1.0113	1.21172	2.20365	0.02757	1.55956	1.54518	0.461815	0	3	5803	+++
1	18896431	rs2816054	C	T	-9	1.10697	0.048819	1.01128	1.21171	2.20329	0.027596	1.55916	1.54552	0.461737	0	3	5803	+++
1	18896552	rs2745317	G	A	-9	1.10697	0.04882	1.01128	1.21171	2.20316	0.027605	1.55901	1.54562	0.461713	0	3	5803	+++
1	18896830	rs2745316	G	A	-9	1.10706	0.048866	1.01128	1.21191	2.20301	0.027615	1.55885	1.51713	0.468339	0	3	5803	+++
1	18897118	rs2745315	G	A	-9	1.10781	0.048874	1.01201	1.21267	2.21879	0.026523	1.57638	1.5895	0.451693	0	3	5803	+++
1	18898248	rs2816055	A	G	-9	1.10717	0.048896	1.01133	1.21209	2.20398	0.027547	1.55992	1.65327	0.43752	0	3	5803	+++
1	18900829	rs742486	G	A	-9	1.10789	0.049035	1.01178	1.21313	2.21298	0.026921	1.56991	1.71552	0.424112	0	3	5803	+++
1	18900943	rs742485	A	T	-9	1.10794	0.049053	1.0118	1.21322	2.21328	0.0269	1.57025	1.71723	0.423749	0	3	5803	+++
1	18901323	rs735946	T	C	-9	1.10797	0.04911	1.01171	1.21338	2.21111	0.027049	1.56784	1.72394	0.422328	0	3	5803	+++
1	18902257	rs2816057	G	C	-9	1.10397	0.049153	1.00763	1.20952	2.12309	0.033767	1.47151	1.90112	0.386524	0	3	5803	+++
1	18902623	rs2493113	A	G	-9	1.13387	0.059656	1.01694	1.26423	2.26254	0.023686	1.62551	2.4057	0.300337	0.168641	3	5803	+++
1	18902851	rs2745314	T	A	-9	1.10399	0.04928	1.0074	1.20984	2.1178	0.034212	1.46582	1.97964	0.371644	0	3	5803	+++
1	18902977	rs2816059	G	A	-9	1.10698	0.049392	1.01017	1.21307	2.17673	0.029522	1.52985	1.92207	0.382497	0	3	5803	+++
1	18903819	rs2816061	G	A	-9	1.10037	0.050305	1.00177	1.20867	1.99701	0.045841	1.33874	2.29182	0.317935	0.12733	3	5803	+++
1	18904033	rs2745311	C	A	-9	1.10375	0.05065	1.00447	1.21283	2.0528	0.040111	1.39674	1.81952	0.402622	0	3	5803	+++
1	18921427	rs111357770	C	T	-9	0.75929	0.067375	0.627235	0.919146	-2.82489	0.004743	2.32392	0.493036	0.781517	0	3	5803	---
1	18934694	rs6696477	G	T	-9	1.1809	0.073974	1.03591	1.34618	2.48782	0.012873	1.89031	2.3594	0.307371	0.152327	3	5803	+++
1	18941311	rs909952	G	C	-9	1.16957	0.073417	1.02567	1.33365	2.33836	0.01939	1.71242	2.26034	0.322978	0.115179	3	5803	+++
1	18945536	rs6664982	G	A	-9	1.17152	0.073441	1.02757	1.33563	2.36667	0.017971	1.74544	2.22409	0.328885	0.100757	3	5803	+++
1	19044877	rs624761	C	T	-9	0.859743	0.050453	0.760854	0.971484	-2.42405	0.01537	1.81334	0.64723	0.723529	0	3	5803	---
1	19068647	rs2841043	T	C	-9	0.896211	0.043606	0.810743	0.990689	-2.14295	0.032138	1.49298	1.14013	0.56549	0	3	5803	---
1	19072926	rs485874	A	G	-9	0.9109	0.040668	0.83119	0.998254	-1.99741	0.045798	1.33916	1.13243	0.567669	0	3	5803	---
1	19202896	rs2230707	G	A	-9	1.13	0.059468	1.01344	1.25996	2.20041	0.027799	1.55597	0.570455	0.751843	0	3	5803	+++
1	19204645	rs7366122	G	A	-9	1.13789	0.062472	1.01544	1.2751	2.2238	0.026184	1.58197	0.949141	0.622152	0	3	5803	+++
1	19220748	rs16862341	G	T	-9	1.14071	0.065219	1.01288	1.28467	2.17098	0.029954	1.52354	2.3743	0.305089	0.157648	3	5803	+++
1	19648143	rs477812	A	C	-9	1.12337	0.057146	1.01137	1.24778	2.17095	0.029956	1.52351	0.057287	0.971763	0	3	5803	+++
1	19648147	rs599029	T	A	-9	1.1217	0.057048	1.00988	1.24589	2.14359	0.032087	1.49367	0.04819	0.976193	0	3	5803	+++
1	19648390	rs214313	G	A	-9	1.12626	0.057306	1.01394	1.25103	2.21833	0.026554	1.57587	0.04686	0.976842	0	3	5803	+++
1	19666599	rs2027508	T	C	-9	1.11165	0.055333	1.0032	1.23183	2.02099	0.043298	1.36353	1.13148	0.567941	0	3	5803	+++
1	19666808	rs2268813	C	T	-9	1.11425	0.055485	1.0055	1.23476	2.06461	0.038979	1.40917	1.04048	0.594379	0	3	5803	+++
1	19666928	rs2268812	A	G	-9	1.11318	0.055539	1.00432	1.23383	2.04211	0.041159	1.38554	1.09374	0.57876	0	3	5803	+++
1	19667552	rs2268809	C	T	-9	1.11236	0.055514	1.00356	1.23297	2.0276	0.042619	1.3704	1.08095	0.582471	0	3	5803	+++
1	19681907	rs2268803	T	C	-9	1.14098	0.052262	1.03855	1.25352	2.74811	0.006009	2.22117	0.792378	0.67288	0	3	5803	+++
1	19682136	rs214345	T	C	-9	1.13683	0.051931	1.03505	1.24863	2.6798	0.007383	2.13174	0.934303	0.626785	0	3	5803	+++
1	19682429	rs214346	G	A	-9	1.13672	0.051925	1.03495	1.2485	2.6779	0.007425	2.12928	0.931233	0.627748	0	3	5803	+++
1	19683301	rs169957	G	T	-9	1.13831	0.052021	1.03635	1.2503	2.7057	0.006832	2.16543	0.936313	0.626155	0	3	5803	+++
1	19683540	rs214347	G	C	-9	1.12712	0.052589	1.02405	1.24057	2.44562	0.014481	1.83919	0.596582	0.742085	0	3	5803	+++
1	19684540	rs214348	C	T	-9	1.12564	0.052448	1.02284	1.23877	2.4222	0.015448	1.81113	0.689374	0.708442	0	3	5803	+++
1	19685029	rs873362	T	C	-9	1.13127	0.052782	1.02782	1.24514	2.52073	0.011731	1.93066	0.634918	0.727997	0	3	5803	+++
1	19685097	rs2239623	T	C	-9	1.12582	0.052451	1.02301	1.23895	2.42572	0.015299	1.81534	0.693851	0.706858	0	3	5803	+++
1	19685125	rs2491084	G	A	-9	1.12723	0.052583	1.02417	1.24067	2.4482	0.014378	1.8423	0.59953	0.740992	0	3	5803	+++
1	19686023	rs214301	G	A	-9	1.12587	0.052447	1.02308	1.239	2.42702	0.015244	1.81689	0.695837	0.706156	0	3	5803	+++
1	19686937	rs214302	A	G	-9	1.13585	0.051887	1.03415	1.24755	2.66164	0.007793	2.10828	0.915585	0.632679	0	3	5803	+++
1	19687736	rs214303	C	T	-9	1.13629	0.051875	1.03462	1.24796	2.67155	0.007567	2.12107	0.998932	0.606855	0	3	5803	+++
1	19688164	rs214304	T	C	-9	1.12603	0.052441	1.02325	1.23914	2.43058	0.015096	1.82115	0.699528	0.704854	0	3	5803	+++
1	19690057	rs214305	G	A	-9	1.12946	0.052567	1.02643	1.24284	2.49457	0.012631	1.89856	0.763846	0.682548	0	3	5803	+++
1	19690758	rs214307	T	C	-9	1.14063	0.052042	1.03862	1.25265	2.75289	0.005922	2.2275	1.02092	0.600221	0	3	5803	+++
1	19691442	rs214308	G	C	-9	1.12945	0.052567	1.02642	1.24282	2.49428	0.012642	1.8982	0.764873	0.682197	0	3	5803	+++
1	19691754	rs191942	G	A	-9	1.12945	0.052567	1.02642	1.24282	2.49433	0.01264	1.89826	0.765119	0.682113	0	3	5803	+++
1	19692697	rs214310	T	C	-9	1.12948	0.052572	1.02644	1.24287	2.49467	0.012628	1.89868	0.76945	0.680638	0	3	5803	+++
1	19693128	rs214321	C	A	-9	1.1415	0.052099	1.03938	1.25364	2.76785	0.005658	2.24737	1.04109	0.594198	0	3	5803	+++
1	19695711	rs214319	A	G	-9	1.12966	0.052606	1.02656	1.24313	2.49673	0.012555	1.9012	0.805844	0.668364	0	3	5803	+++
1	19696667	rs214318	C	T	-9	1.12971	0.052615	1.02659	1.2432	2.49729	0.012535	1.90188	0.820757	0.663399	0	3	5803	+++
1	19697378	rs937608	A	G	-9	0.885936	0.041296	0.804995	0.975016	-2.4776	0.013247	1.87787	0.671836	0.714682	0	3	5803	---
1	19698824	rs3790766	T	G	-9	0.881087	0.041083	0.800563	0.96971	-2.58903	0.009643	2.01578	0.752603	0.686395	0	3	5803	---
1	19701015	rs3748753	G	A	-9	0.875843	0.039986	0.79747	0.961918	-2.77179	0.00559	2.25261	1.11385	0.572968	0	3	5803	---
1	19716208	rs71645447	C	T	-9	1.1923	0.090293	1.01532	1.40012	2.14552	0.031932	1.49577	0.107123	0.947848	0	3	5803	+++
1	19765669	rs4911997	G	A	-9	1.11847	0.050957	1.01859	1.22814	2.34595	0.019	1.72124	0.82412	0.662285	0	3	5803	+++
1	19767769	rs9651023	G	C	-9	1.11952	0.051035	1.01949	1.22936	2.36413	0.018094	1.74246	0.90928	0.634676	0	3	5803	+++
1	19768448	rs58416206	C	A	-9	1.12247	0.051285	1.02195	1.23288	2.4136	0.015817	1.80088	0.870347	0.647152	0	3	5803	+++
1	19769371	rs10492997	C	T	-9	1.11434	0.050799	1.01478	1.22368	2.2672	0.0234	1.63078	1.16561	0.558331	0	3	5803	+++
1	19769427	rs9651017	G	T	-9	1.11436	0.0508	1.01479	1.2237	2.26749	0.023382	1.63112	1.16351	0.558916	0	3	5803	+++
1	19769759	rs4911999	G	T	-9	1.11423	0.050794	1.01467	1.22356	2.26508	0.02353	1.62838	1.16553	0.558352	0	3	5803	+++
1	19770968	rs10917452	C	T	-9	1.10205	0.050404	1.00326	1.21057	2.02793	0.042585	1.37074	0.754659	0.68569	0	3	5803	+++
1	19771429	rs4912000	A	G	-9	1.1137	0.050771	1.01418	1.22297	2.25495	0.024158	1.61693	1.1799	0.554355	0	3	5803	+++
1	19771456	rs4912001	T	C	-9	1.1137	0.050772	1.01419	1.22298	2.255	0.024155	1.61699	1.18021	0.55427	0	3	5803	+++
1	19772134	rs904965	G	A	-9	0.897847	0.040941	0.817603	0.985968	-2.25584	0.024103	1.61794	1.18958	0.551677	0	3	5803	---
1	19842467	rs7533745	A	C	-9	1.13678	0.067278	1.00492	1.28595	2.03793	0.041575	1.38116	1.17415	0.555952	0	3	5803	+++
1	19888321	rs55929612	G	A	-9	0.805884	0.069509	0.669646	0.969839	-2.28413	0.022386	1.65003	0.499502	0.778995	0	3	5803	---
1	19888850	rs55794122	C	T	-9	0.811502	0.070382	0.673552	0.977704	-2.19719	0.028028	1.5524	0.439044	0.802902	0	3	5803	---
1	20066485	rs6426824	G	A	-9	0.865736	0.054261	0.759385	0.986981	-2.15596	0.031108	1.50713	0.322516	0.851073	0	3	5803	---
1	20066490	rs6426825	T	C	-9	0.8625	0.053335	0.757963	0.981454	-2.24398	0.024855	1.60458	0.384894	0.824938	0	3	5803	---
1	20067043	rs12064049	A	G	-9	0.869161	0.053721	0.763868	0.988968	-2.12838	0.033326	1.47722	0.554584	0.757833	0	3	5803	---
1	20067186	rs12065466	T	C	-9	0.864303	0.053625	0.759198	0.983959	-2.20445	0.027514	1.56044	0.396487	0.82017	0	3	5803	---
1	20067794	rs909932	T	C	-9	0.871006	0.053897	0.765367	0.991225	-2.09361	0.036315	1.43992	0.411097	0.814201	0	3	5803	---
1	20068235	rs9700234	C	T	-9	0.871299	0.053944	0.765569	0.99163	-2.08735	0.036877	1.43325	0.559589	0.755939	0	3	5803	---
1	20068531	rs1883572	A	C	-9	0.87244	0.054034	0.766533	0.99298	-2.0667	0.038782	1.41137	0.493593	0.7813	0	3	5803	---
1	20068594	rs1883571	A	G	-9	0.872724	0.054045	0.766797	0.993285	-2.06206	0.039221	1.40648	0.497399	0.779814	0	3	5803	---
1	20147978	rs9651020	C	T	-9	0.883493	0.046151	0.793037	0.984266	-2.24778	0.024612	1.60886	0.189126	0.90977	0	3	5803	---
1	20281505	rs1774119	C	T	-9	1.12997	0.061727	1.00899	1.26547	2.11491	0.034458	1.4627	0.2673	0.874896	0	3	5803	+++
1	20422834	rs2174675	T	C	-9	0.908478	0.040735	0.828638	0.996011	-2.04515	0.040858	1.38872	0.044662	0.977916	0	3	5803	---
1	20423099	rs6699362	T	G	-9	0.909253	0.040755	0.829373	0.996828	-2.02772	0.042607	1.37052	0.04622	0.977155	0	3	5803	---
1	20424913	rs34718160	A	T	-9	0.904455	0.040888	0.824315	0.992386	-2.12147	0.033903	1.46976	0.055057	0.972847	0	3	5803	---
1	20586380	rs2187918	A	G	-9	0.896398	0.04162	0.814822	0.986141	-2.24668	0.024682	1.60762	1.31596	0.517896	0	3	5803	---
1	20586476	rs1009942	A	G	-9	0.898151	0.04172	0.81638	0.988112	-2.20556	0.027437	1.56167	1.39312	0.498298	0	3	5803	---
1	20587008	rs4655168	A	T	-9	0.90269	0.04178	0.820802	0.992748	-2.11001	0.034878	1.45745	2.43029	0.296667	0.177053	3	5803	---
1	20587072	rs4655169	C	G	-9	0.900821	0.041437	0.819604	0.990087	-2.16667	0.030281	1.51882	1.72123	0.422903	0	3	5803	---
1	20587082	rs4655170	A	C	-9	0.900799	0.041436	0.819584	0.990062	-2.16718	0.030243	1.51938	1.71902	0.42337	0	3	5803	---
1	20587414	rs10916739	T	C	-9	0.900003	0.041365	0.818928	0.989106	-2.18742	0.028733	1.54162	1.65938	0.436184	0	3	5803	---
1	20587585	rs10916740	G	A	-9	0.900003	0.041365	0.818928	0.989106	-2.18743	0.028733	1.54162	1.65937	0.436188	0	3	5803	---
1	20587787	rs10753485	T	C	-9	0.900003	0.041365	0.818927	0.989105	-2.18745	0.028731	1.54165	1.65932	0.436198	0	3	5803	---
1	20588231	rs10737447	G	C	-9	0.899999	0.041365	0.818924	0.989101	-2.18754	0.028725	1.54174	1.65909	0.436247	0	3	5803	---
1	20588308	rs10753486	G	C	-9	0.9	0.041365	0.818925	0.989101	-2.18753	0.028726	1.54173	1.65913	0.436239	0	3	5803	---
1	20588323	rs10753487	A	C	-9	0.9	0.041365	0.818925	0.989101	-2.18753	0.028726	1.54173	1.65913	0.436239	0	3	5803	---
1	20588460	rs10753488	A	G	-9	0.899998	0.041365	0.818924	0.989099	-2.18756	0.028723	1.54177	1.65903	0.43626	0	3	5803	---
1	20588481	rs10799618	C	T	-9	0.899998	0.041365	0.818924	0.989099	-2.18756	0.028723	1.54177	1.65903	0.43626	0	3	5803	---
1	20588691	rs10916741	G	C	-9	0.905547	0.041794	0.82363	0.995611	-2.05093	0.040292	1.39478	1.80318	0.405924	0	3	5803	---
1	20588698	rs10916742	C	T	-9	0.906023	0.041804	0.824087	0.996106	-2.04068	0.041301	1.38404	1.88319	0.390005	0	3	5803	---
1	20588773	rs4655171	G	A	-9	0.899947	0.041362	0.818878	0.989042	-2.18878	0.028635	1.54311	1.6578	0.436529	0	3	5803	---
1	20588806	rs4655172	C	T	-9	0.899998	0.041364	0.818924	0.989099	-2.18758	0.028722	1.54179	1.65901	0.436265	0	3	5803	---
1	20588916	rs28448807	T	C	-9	0.899996	0.041364	0.818922	0.989096	-2.18764	0.028717	1.54186	1.65884	0.436302	0	3	5803	---
1	20589089	rs4655173	C	T	-9	0.899159	0.041321	0.81817	0.988165	-2.20723	0.02732	1.56353	1.73424	0.42016	0	3	5803	---
1	20589162	rs10916743	C	T	-9	0.899844	0.04136	0.818779	0.988935	-2.191	0.028473	1.54556	1.66284	0.43543	0	3	5803	---
1	20589438	rs4655174	C	G	-9	0.899993	0.041364	0.818919	0.989092	-2.18772	0.028712	1.54194	1.65866	0.436342	0	3	5803	---
1	20589462	rs4655175	G	A	-9	0.899993	0.041364	0.818919	0.989092	-2.18772	0.028712	1.54194	1.65866	0.436342	0	3	5803	---
1	20590432	rs10465537	G	T	-9	0.898848	0.041304	0.817893	0.987816	-2.21457	0.026812	1.57168	1.60275	0.448712	0	3	5803	---
1	20590458	rs10753489	A	T	-9	0.898848	0.041304	0.817893	0.987816	-2.21457	0.026812	1.57168	1.60275	0.448712	0	3	5803	---
1	20590481	rs10753490	T	C	-9	0.897955	0.041257	0.817091	0.986822	-2.23551	0.025406	1.59507	1.5482	0.461119	0	3	5803	---
1	20590619	rs10799619	G	A	-9	0.898846	0.041304	0.81789	0.987814	-2.21462	0.026808	1.57174	1.6026	0.448745	0	3	5803	---
1	20590693	rs10799620	G	A	-9	0.899545	0.04134	0.818518	0.988594	-2.1982	0.027956	1.55352	1.67761	0.432227	0	3	5803	---
1	20590755	rs10799621	T	C	-9	0.898843	0.041304	0.817888	0.987811	-2.21467	0.026804	1.5718	1.60245	0.448779	0	3	5803	---
1	20590819	rs10799622	T	C	-9	0.89872	0.041301	0.81777	0.987683	-2.21734	0.026621	1.57477	1.60567	0.448057	0	3	5803	---
1	20591780	rs1894662	G	A	-9	0.899656	0.041343	0.818623	0.988709	-2.19578	0.028129	1.55085	1.67304	0.433215	0	3	5803	---
1	20592553	rs2315612	A	T	-9	0.899621	0.041342	0.81859	0.988673	-2.19655	0.028074	1.55169	1.67104	0.43365	0	3	5803	---
1	20592785	rs2018874	C	T	-9	0.897356	0.041374	0.816263	0.986504	-2.24118	0.025036	1.60143	1.53687	0.463737	0	3	5803	---
1	20592875	rs3888820	A	G	-9	0.900353	0.041387	0.819234	0.989505	-2.17902	0.029351	1.53237	1.7106	0.425157	0	3	5803	---
1	20592955	rs743986	A	G	-9	0.899642	0.041343	0.81861	0.988695	-2.19608	0.028108	1.55117	1.67277	0.433274	0	3	5803	---
1	20593851	rs10753491	G	A	-9	0.899641	0.041343	0.818609	0.988694	-2.1961	0.028107	1.55119	1.67282	0.433263	0	3	5803	---
1	20594292	rs1965002	G	A	-9	0.898818	0.041304	0.817863	0.987787	-2.21517	0.02677	1.57235	1.60124	0.44905	0	3	5803	---
1	20594788	rs10799623	C	T	-9	0.901859	0.041464	0.820589	0.991179	-2.1439	0.032062	1.49401	1.55601	0.459322	0	3	5803	---
1	20594923	rs10799624	A	G	-9	0.901859	0.041464	0.820589	0.991179	-2.1439	0.032062	1.49401	1.55601	0.459322	0	3	5803	---
1	20595251	rs981107	A	G	-9	0.898821	0.041304	0.817866	0.987791	-2.2151	0.026775	1.57227	1.60157	0.448975	0	3	5803	---
1	20595312	rs981108	T	C	-9	0.898821	0.041304	0.817865	0.98779	-2.21511	0.026774	1.57228	1.6016	0.44897	0	3	5803	---
1	20595685	rs2187919	C	G	-9	0.901863	0.041465	0.820592	0.991183	-2.1438	0.03207	1.4939	1.55627	0.459261	0	3	5803	---
1	20595891	rs1041921	C	T	-9	0.901863	0.041465	0.820592	0.991183	-2.1438	0.03207	1.49391	1.55632	0.45925	0	3	5803	---
1	20595920	rs1041922	G	T	-9	0.901733	0.041555	0.820285	0.991267	-2.1416	0.032247	1.49151	1.54184	0.462586	0	3	5803	---
1	20596025	rs1041923	C	T	-9	0.905308	0.04173	0.823517	0.995223	-2.05912	0.039502	1.40338	1.35518	0.50784	0	3	5803	---
1	20596138	rs1041924	C	T	-9	0.901865	0.041465	0.820593	0.991185	-2.14377	0.032072	1.49387	1.55643	0.459226	0	3	5803	---
1	20596192	rs1041925	C	T	-9	0.901865	0.041465	0.820593	0.991185	-2.14377	0.032072	1.49387	1.55643	0.459226	0	3	5803	---
1	20596319	rs2315613	G	A	-9	0.901865	0.041465	0.820594	0.991185	-2.14376	0.032073	1.49385	1.5564	0.459232	0	3	5803	---
1	20596763	rs10799625	A	G	-9	0.901869	0.041465	0.820597	0.99119	-2.14367	0.03208	1.49376	1.55656	0.459196	0	3	5803	---
1	20596903	rs4655176	T	C	-9	0.901869	0.041465	0.820597	0.99119	-2.14367	0.03208	1.49376	1.55656	0.459196	0	3	5803	---
1	20596936	rs4655177	C	T	-9	0.902696	0.041505	0.821347	0.992102	-2.12457	0.033643	1.4731	1.62566	0.443601	0	3	5803	---
1	20597058	rs4655178	C	T	-9	0.902794	0.041516	0.821423	0.992225	-2.12197	0.033861	1.47031	1.6352	0.44149	0	3	5803	---
1	20597142	rs6677880	C	T	-9	0.902899	0.041543	0.821474	0.992395	-2.11831	0.034169	1.46637	1.67828	0.432082	0	3	5803	---
1	20597153	rs6701395	G	T	-9	0.902982	0.04155	0.821545	0.992492	-2.11627	0.034342	1.46418	1.68476	0.430685	0	3	5803	---
1	20597155	rs4655179	A	C	-9	0.902792	0.041543	0.821368	0.992287	-2.12056	0.03398	1.46878	1.6834	0.430976	0	3	5803	---
1	20597300	rs2187920	C	G	-9	0.903019	0.04154	0.8216	0.992507	-2.11601	0.034364	1.46389	1.65817	0.436448	0	3	5803	---
1	20597690	rs2187921	T	G	-9	0.903871	0.041835	0.821874	0.994049	-2.08302	0.037269	1.42865	2.2387	0.326492	0.106625	3	5803	---
1	20599382	rs763203	T	C	-9	0.9003	0.041711	0.818547	0.990219	-2.16238	0.03061	1.51414	2.25446	0.323929	0.112869	3	5803	---
1	20601060	rs1107087	C	T	-9	0.899983	0.041846	0.817964	0.990225	-2.16149	0.030679	1.51316	2.1909	0.334389	0.087133	3	5803	---
1	20601334	rs4654843	C	G	-9	0.898738	0.041841	0.81673	0.98898	-2.187	0.028764	1.54115	2.20502	0.332037	0.092978	3	5803	---
1	20601893	rs4655181	A	G	-9	0.899311	0.041902	0.817184	0.989692	-2.17207	0.029872	1.52474	2.19071	0.334421	0.087053	3	5803	---
1	20602121	rs4654844	C	G	-9	0.899335	0.04192	0.817172	0.989758	-2.1706	0.029983	1.52313	2.18947	0.334628	0.086539	3	5803	---
1	20602235	rs4654845	C	T	-9	0.900189	0.041944	0.817979	0.990662	-2.15202	0.031417	1.50284	2.41028	0.29965	0.17022	3	5803	---
1	20604014	rs4655183	A	C	-9	0.900506	0.042094	0.818001	0.991331	-2.13758	0.032571	1.48717	2.21643	0.330148	0.097646	3	5803	---
1	20605177	rs4655184	A	G	-9	0.902454	0.042566	0.819024	0.994382	-2.07383	0.038115	1.41891	2.40592	0.300304	0.168718	3	5803	---
1	20627686	rs77217700	G	A	-9	1.33934	0.12255	1.09914	1.63203	2.89744	0.003774	2.42316	2.12379	0.345799	0.058289	3	5803	+++
1	20683434	rs10916774	T	C	-9	1.14808	0.074508	1.00205	1.3154	1.98948	0.046665	1.33101	1.51443	0.468972	0	3	5803	+++
1	20702881	rs75063383	A	C	-9	1.36234	0.124589	1.11815	1.65987	3.06808	0.002163	2.66491	2.36433	0.306614	0.154094	3	5803	+++
1	20729768	rs77115600	C	T	-9	1.34304	0.124774	1.09848	1.64204	2.87586	0.004042	2.39342	2.38322	0.303732	0.1608	3	5803	+++
1	20765245	rs55841684	G	A	-9	1.16987	0.083717	1.00579	1.36073	2.03487	0.041882	1.37797	1.53117	0.465062	0	3	5803	+++
1	20765507	rs75988537	G	T	-9	1.16541	0.082978	1.00278	1.35443	1.99615	0.045934	1.33786	1.53933	0.463169	0	3	5803	+++
1	20771987	rs11588952	T	C	-9	1.17114	0.083183	1.0081	1.36055	2.06547	0.038898	1.41007	1.3297	0.51435	0	3	5803	+++
1	20773908	rs12723377	G	A	-9	0.825296	0.054149	0.719164	0.947091	-2.73402	0.006272	2.20257	0.84833	0.654316	0	3	5803	---
1	20782019	rs12738179	G	A	-9	0.826475	0.053822	0.720983	0.947401	-2.73554	0.006243	2.20459	0.603	0.739708	0	3	5803	---
1	20782750	rs12729829	T	G	-9	0.827937	0.053848	0.722396	0.948898	-2.71393	0.006665	2.1762	0.600583	0.740602	0	3	5803	---
1	20782983	rs12743605	G	C	-9	0.824425	0.053597	0.719376	0.944815	-2.77629	0.005513	2.25861	0.575392	0.749989	0	3	5803	---
1	20783398	rs12726785	A	C	-9	0.824991	0.053621	0.719894	0.945431	-2.76711	0.00567	2.24638	0.587183	0.745581	0	3	5803	---
1	20783462	rs12744385	G	A	-9	0.824909	0.053617	0.71982	0.94534	-2.76847	0.005647	2.24819	0.587441	0.745485	0	3	5803	---
1	20783494	rs12730929	T	G	-9	0.824918	0.053617	0.719829	0.94535	-2.76832	0.005649	2.248	0.587793	0.745354	0	3	5803	---
1	20786097	rs12760079	G	T	-9	0.826946	0.053776	0.721546	0.947743	-2.73156	0.006319	2.19935	0.626937	0.730907	0	3	5803	---
1	20788642	rs12729605	T	A	-9	0.827093	0.053759	0.721725	0.947844	-2.73043	0.006341	2.19786	0.67163	0.714755	0	3	5803	---
1	20798620	rs12724366	A	G	-9	0.835461	0.053813	0.729987	0.956174	-2.61086	0.00905	2.04337	0.528296	0.76786	0	3	5803	---
1	20834610	rs6700034	C	A	-9	0.83512	0.05881	0.719852	0.968846	-2.37765	0.017445	1.75834	1.23134	0.540278	0	3	5803	---
1	20904743	rs1152991	C	T	-9	0.900332	0.041339	0.819308	0.989369	-2.18213	0.029122	1.53579	0.362893	0.834063	0	3	5803	---
1	20905098	rs622179	C	T	-9	0.814303	0.061339	0.694078	0.955352	-2.52041	0.011742	1.93027	0.368333	0.831797	0	3	5803	---
1	20908659	rs2172574	A	T	-9	1.10278	0.050813	1.00318	1.21226	2.02584	0.042799	1.36857	0.333362	0.846469	0	3	5803	+++
1	20910615	rs6676450	G	A	-9	1.10278	0.050825	1.00316	1.21229	2.02531	0.042854	1.36801	0.328234	0.848643	0	3	5803	+++
1	20917502	rs4259612	A	G	-9	0.892885	0.047864	0.799071	0.997714	-2.00041	0.045473	1.34224	0.263712	0.876467	0	3	5803	---
1	20924260	rs818199	G	A	-9	1.13673	0.051746	1.0353	1.24808	2.68765	0.007212	2.14192	0.473098	0.789347	0	3	5803	+++
1	20924426	rs818198	A	G	-9	1.13676	0.051742	1.03534	1.2481	2.68849	0.007194	2.14301	0.47081	0.790251	0	3	5803	+++
1	20926406	rs12402391	A	T	-9	0.908867	0.04072	0.829055	0.996362	-2.03772	0.041596	1.38095	2.33165	0.311665	0.142239	3	5803	---
1	20929164	rs546692	T	C	-9	1.1397	0.051837	1.0381	1.25124	2.74481	0.00607	2.21682	0.353787	0.837869	0	3	5803	+++
1	20931774	rs10916825	A	G	-9	0.909263	0.041919	0.827102	0.999585	-1.9686	0.049016	1.30967	0.975896	0.613885	0	3	5803	---
1	20931878	rs818193	C	T	-9	1.13836	0.051597	1.03723	1.24935	2.73008	0.006348	2.19739	0.416683	0.81193	0	3	5803	+++
1	20931969	rs11801036	A	G	-9	0.768904	0.061755	0.647865	0.912557	-3.00708	0.002648	2.57715	1.5133	0.469236	0	3	5803	---
1	20932022	rs818192	G	A	-9	1.12186	0.05394	1.01614	1.23858	2.27699	0.022809	1.6419	1.6325	0.442086	0	3	5803	+++
1	20934283	rs527912	G	A	-9	1.11978	0.050712	1.02038	1.22886	2.38546	0.017079	1.76753	0.503808	0.777319	0	3	5803	+++
1	20934440	rs41467355	C	T	-9	0.909463	0.040593	0.829901	0.996654	-2.03175	0.042197	1.37472	2.09187	0.351363	0.043917	3	5803	---
1	20934796	rs1689924	A	G	-9	1.11414	0.049172	1.01777	1.21965	2.34147	0.01923	1.71603	0.40975	0.814749	0	3	5803	+++
1	20935358	rs558946	A	C	-9	1.09942	0.049242	1.00291	1.20522	2.02194	0.0432	1.36451	0.279836	0.86943	0	3	5803	+++
1	20936176	rs572529	C	T	-9	1.12086	0.050983	1.02093	1.23057	2.39485	0.016648	1.77862	0.68526	0.709901	0	3	5803	+++
1	20945495	rs476790	G	C	-9	1.13974	0.051359	1.03908	1.25016	2.77251	0.005577	2.25357	0.258979	0.878544	0	3	5803	+++
1	20945520	rs552722	C	A	-9	1.10218	0.050082	1.00402	1.20993	2.0442	0.040952	1.38772	0.686503	0.70946	0	3	5803	+++
1	20946261	rs1781458	T	C	-9	1.1015	0.050091	1.00332	1.20928	2.02955	0.042421	1.37242	0.660467	0.718756	0	3	5803	+++
1	20946911	rs1689916	C	G	-9	1.14005	0.051386	1.03934	1.25053	2.77762	0.005491	2.26039	0.259297	0.878404	0	3	5803	+++
1	20947368	rs1689914	G	A	-9	1.10244	0.050116	1.00421	1.21027	2.04817	0.040562	1.39188	0.680825	0.711477	0	3	5803	+++
1	20947678	rs1781453	T	G	-9	1.10249	0.050124	1.00425	1.21035	2.04907	0.040474	1.39282	0.67921	0.712052	0	3	5803	+++
1	20948457	rs67450125	C	T	-9	1.14069	0.051437	1.03987	1.25128	2.78816	0.005315	2.27448	0.259408	0.878355	0	3	5803	+++
1	20948959	rs12031743	A	G	-9	1.14093	0.051455	1.04008	1.25156	2.79227	0.005248	2.27998	0.258958	0.878553	0	3	5803	+++
1	20949307	rs55665119	C	T	-9	1.11725	0.050648	1.01798	1.2262	2.33543	0.019543	1.70901	0.477128	0.787758	0	3	5803	+++
1	20949488	rs7542310	G	A	-9	1.11729	0.050652	1.01802	1.22625	2.33609	0.019508	1.70978	0.476547	0.787987	0	3	5803	+++
1	20949941	rs10916834	A	G	-9	1.09784	0.049456	1.00091	1.20417	1.9793	0.047799	1.32058	0.312383	0.855395	0	3	5803	+++
1	20950730	rs12567641	C	T	-9	1.14164	0.051508	1.04068	1.25239	2.80412	0.005059	2.29589	0.259439	0.878342	0	3	5803	+++
1	20951450	rs10799650	T	A	-9	1.14195	0.051531	1.04095	1.25275	2.80945	0.004977	2.30306	0.260023	0.878085	0	3	5803	+++
1	20953367	rs12565631	A	C	-9	1.14339	0.051643	1.04217	1.25444	2.83342	0.004619	2.33548	0.232589	0.890213	0	3	5803	+++
1	20959421	rs10916840	G	A	-9	1.14566	0.051837	1.04406	1.25714	2.86997	0.004118	2.38533	0.138101	0.93328	0	3	5803	+++
1	20961004	rs7517909	G	C	-9	0.869414	0.039332	0.792324	0.954005	-2.95397	0.003148	2.50195	0.186384	0.911018	0	3	5803	---
1	20961850	rs6691247	C	A	-9	1.14681	0.051895	1.04509	1.25842	2.89074	0.003856	2.41391	0.131951	0.936154	0	3	5803	+++
1	20961950	rs12021613	C	T	-9	1.10394	0.050195	1.00555	1.21194	2.07632	0.037884	1.42155	0.766912	0.681502	0	3	5803	+++
1	20962827	rs3820321	G	A	-9	1.14599	0.051893	1.04428	1.2576	2.87367	0.00407	2.39041	0.153978	0.9259	0	3	5803	+++
1	20964066	rs3102072	G	A	-9	1.10433	0.050203	1.00593	1.21235	2.08424	0.037158	1.42995	0.753271	0.686166	0	3	5803	+++
1	20965407	rs931162	A	C	-9	1.14669	0.051901	1.04496	1.25832	2.88791	0.00389	2.41	0.134807	0.934818	0	3	5803	+++
1	20965771	rs931161	A	G	-9	1.14665	0.051902	1.04492	1.25828	2.88706	0.003901	2.40883	0.133677	0.935346	0	3	5803	+++
1	20965942	rs3121680	G	A	-9	1.10379	0.050237	1.00533	1.2119	2.07151	0.03833	1.41646	0.857596	0.651292	0	3	5803	+++
1	20968516	rs879089	C	T	-9	1.10752	0.050373	1.00879	1.21591	2.14366	0.032081	1.49376	0.751323	0.686835	0	3	5803	+++
1	20973372	rs139993098	T	C	-9	0.87291	0.056314	0.762535	0.999262	-1.9707	0.048774	1.31181	0.247583	0.883564	0	3	5803	---
1	20973892	rs9287034	C	T	-9	1.14459	0.051875	1.04292	1.25618	2.84535	0.004449	2.35169	0.087673	0.95711	0	3	5803	+++
1	20973941	rs12028312	C	T	-9	1.138	0.051664	1.03673	1.24915	2.71871	0.00657	2.18247	0.046602	0.976968	0	3	5803	+++
1	20976163	rs545426	C	T	-9	1.14471	0.051833	1.04312	1.25619	2.85021	0.004382	2.35832	0.076997	0.962233	0	3	5803	+++
1	20976212	rs671312	C	T	-9	1.14405	0.051829	1.04247	1.25554	2.83669	0.004572	2.33991	0.125765	0.939054	0	3	5803	+++
1	20977449	rs512550	G	T	-9	1.11402	0.050634	1.01478	1.22297	2.26817	0.023341	1.63188	0.655928	0.720389	0	3	5803	+++
1	20978058	rs650616	G	A	-9	1.10387	0.050166	1.00554	1.21181	2.07618	0.037897	1.4214	0.831903	0.659712	0	3	5803	+++
1	20978221	rs639455	C	T	-9	1.14984	0.052168	1.04759	1.26207	2.93845	0.00331	2.4802	0.200942	0.904411	0	3	5803	+++
1	20978410	rs559542	T	C	-9	1.15223	0.05217	1.04998	1.26444	2.98865	0.002812	2.55092	0.11781	0.942796	0	3	5803	+++
1	20980880	rs607254	G	A	-9	1.14654	0.052067	1.04449	1.25856	2.87525	0.00405	2.39258	0.138047	0.933305	0	3	5803	+++
1	20981438	rs594238	C	T	-9	1.14849	0.052177	1.04622	1.26076	2.90967	0.00363	2.4401	0.128275	0.937876	0	3	5803	+++
1	20982631	rs4704	G	A	-9	1.11594	0.050522	1.01692	1.22461	2.31392	0.020694	1.68415	0.372314	0.830143	0	3	5803	+++
1	20983987	rs589709	G	A	-9	1.14595	0.052074	1.04388	1.25799	2.86232	0.004218	2.37486	0.137324	0.933642	0	3	5803	+++
1	20984554	rs640742	A	C	-9	1.14479	0.051986	1.0429	1.25664	2.84317	0.00448	2.34872	0.117567	0.942911	0	3	5803	+++
1	20985796	rs625149	G	A	-9	1.11354	0.050364	1.01483	1.22186	2.27081	0.023181	1.63488	0.478286	0.787302	0	3	5803	+++
1	20986078	rs623817	G	A	-9	1.14411	0.052105	1.04198	1.25625	2.82213	0.004784	2.32018	0.249816	0.882578	0	3	5803	+++
1	20989672	rs674114	G	A	-9	1.14297	0.051983	1.04109	1.25483	2.80528	0.005041	2.29745	0.191526	0.908679	0	3	5803	+++
1	20991404	rs645819	G	C	-9	1.14401	0.052026	1.04204	1.25596	2.82454	0.004749	2.32344	0.115361	0.943952	0	3	5803	+++
1	20992606	rs630484	G	T	-9	1.14205	0.052095	1.03994	1.25419	2.77967	0.005456	2.26312	0.231422	0.890733	0	3	5803	+++
1	20992819	rs631357	G	C	-9	1.1245	0.062124	1.00273	1.26104	2.00666	0.044804	1.34869	0.300897	0.860322	0	3	5803	+++
1	20993151	rs617367	T	G	-9	1.12559	0.06219	1.00369	1.26228	2.02303	0.043088	1.36565	0.31373	0.85482	0	3	5803	+++
1	20994217	rs647812	T	C	-9	1.12078	0.051225	1.02038	1.23106	2.3814	0.017269	1.76274	0.078765	0.961383	0	3	5803	+++
1	20997748	rs12569006	A	T	-9	1.18127	0.077514	1.02935	1.35562	2.37179	0.017724	1.75144	1.0512	0.591201	0	3	5803	+++
1	21007435	rs12063172	T	G	-9	1.16416	0.073915	1.01928	1.32962	2.24169	0.025003	1.602	0.604744	0.739063	0	3	5803	+++
1	21209766	rs72652951	T	A	-9	1.23951	0.107352	1.0291	1.49294	2.26217	0.023709	1.62509	2.20742	0.331639	0.093963	3	5803	+++
1	21227031	rs72652959	A	G	-9	1.22679	0.102388	1.02611	1.46672	2.24279	0.024932	1.60324	1.39427	0.49801	0	3	5803	+++
1	21308631	rs72652993	G	C	-9	1.23114	0.106128	1.02313	1.48144	2.20218	0.027674	1.55792	2.11647	0.347068	0.05503	3	5803	+++
1	21351395	rs191138457	A	T	-9	1.22962	0.105972	1.02191	1.47954	2.18963	0.028573	1.54405	2.09879	0.350149	0.047071	3	5803	+++
1	21391194	rs41265981	T	C	-9	1.22723	0.105885	1.0197	1.477	2.16637	0.030304	1.5185	2.15326	0.340741	0.071178	3	5803	+++
1	21457962	rs12122403	T	A	-9	1.2241	0.107678	1.01305	1.47912	2.09427	0.036256	1.44062	0.092714	0.954701	0	3	5803	+++
1	21494905	rs10916946	A	T	-9	1.14462	0.071016	1.00543	1.30309	2.04188	0.041182	1.38529	2.6188	0.269982	0.236291	3	5803	+++
1	21495668	rs115842520	G	T	-9	1.21793	0.104405	1.01329	1.46389	2.10071	0.035687	1.44749	1.64834	0.4386	0	3	5803	+++
1	21547517	rs28368050	G	T	-9	1.2228	0.104907	1.01719	1.46999	2.14142	0.032261	1.49132	0.83301	0.659347	0	3	5803	+++
1	21554573	rs3026901	C	T	-9	1.22539	0.106939	1.01578	1.47824	2.12363	0.033721	1.4721	1.16811	0.557631	0	3	5803	+++
1	21567692	rs2282716	G	A	-9	1.24955	0.107698	1.03847	1.50355	2.35981	0.018306	1.7374	0.555953	0.757315	0	3	5803	+++
1	21576796	rs9426750	C	T	-9	1.14619	0.073984	1.00118	1.3122	1.9771	0.048046	1.31834	0.421065	0.810153	0	3	5803	+++
1	21577223	rs212519	G	A	-9	1.14446	0.073646	1.00012	1.30964	1.96172	0.049811	1.30267	0.642295	0.725316	0	3	5803	+++
1	21594662	rs28367969	C	T	-9	1.16668	0.076169	1.01739	1.33788	2.20673	0.027355	1.56297	1.06418	0.587377	0	3	5803	+++
1	21598136	rs3026868	C	T	-9	1.15593	0.076008	1.00695	1.32694	2.05843	0.039568	1.40266	1.35293	0.508412	0	3	5803	+++
1	21606304	rs28367936	C	T	-9	1.1544	0.075778	1.00588	1.32485	2.04336	0.041035	1.38684	1.38366	0.500658	0	3	5803	+++
1	21616932	rs142246501	G	T	-9	1.15259	0.075565	1.00449	1.32254	2.02377	0.043012	1.36641	1.37543	0.502724	0	3	5803	+++
1	21687908	rs2774020	T	C	-9	0.904199	0.04303	0.81986	0.997215	-2.01583	0.043836	1.35817	0.549404	0.759798	0	3	5803	---
1	21688141	rs2682362	T	C	-9	0.900934	0.042756	0.817132	0.99333	-2.09436	0.036248	1.44071	0.825545	0.661813	0	3	5803	---
1	21927856	rs12759638	C	T	-9	0.883063	0.052227	0.780698	0.998851	-1.97829	0.047912	1.31955	0.111048	0.945989	0	3	5803	---
1	21938923	rs9426673	A	C	-9	1.12461	0.057339	1.01222	1.24947	2.18617	0.028824	1.54024	0.135161	0.934652	0	3	5803	+++
1	21944352	rs748488	A	G	-9	1.11953	0.055849	1.01007	1.24086	2.15089	0.031506	1.50161	0.46427	0.792839	0	3	5803	+++
1	21963579	rs35272791	G	A	-9	1.13633	0.058342	1.02198	1.26347	2.36172	0.018212	1.73964	0.387437	0.82389	0	3	5803	+++
1	21975180	rs9426676	C	G	-9	1.22768	0.070187	1.09011	1.38261	3.38297	0.000721	3.1419	0.718357	0.69825	0	3	5803	+++
1	21981361	rs4654763	C	T	-9	1.16156	0.065589	1.033	1.30611	2.50256	0.01235	1.90833	0.405881	0.816327	0	3	5803	+++
1	21985687	rs1681269	A	C	-9	1.17219	0.063974	1.0468	1.3126	2.75245	0.00593	2.22693	0.754709	0.685673	0	3	5803	+++
1	21986836	rs182883390	A	T	-9	1.16639	0.066784	1.03549	1.31383	2.53423	0.011289	1.94735	0.574495	0.750326	0	3	5803	+++
1	21987094	rs4654976	C	T	-9	1.17394	0.06396	1.04858	1.31429	2.78332	0.005395	2.268	0.76249	0.68301	0	3	5803	+++
1	21988563	rs829373	C	T	-9	1.17546	0.063827	1.05036	1.31546	2.81572	0.004881	2.31153	0.683964	0.710361	0	3	5803	+++
1	21988843	rs861213	G	A	-9	1.17316	0.063792	1.04812	1.31311	2.77746	0.005493	2.26018	0.689988	0.708225	0	3	5803	+++
1	21989979	rs853479	A	G	-9	1.1774	0.064225	1.05152	1.31836	2.83083	0.004656	2.33196	0.651004	0.722165	0	3	5803	+++
1	21993306	rs829378	C	T	-9	1.13109	0.058927	1.0156	1.25973	2.24161	0.025008	1.60192	0.938668	0.625419	0	3	5803	+++
1	21994434	rs4654977	A	C	-9	1.15124	0.061364	1.03097	1.28555	2.50174	0.012379	1.90733	0.269546	0.873914	0	3	5803	+++
1	21999320	rs829401	A	C	-9	1.13971	0.061073	1.02001	1.27346	2.30986	0.020918	1.67949	0.346247	0.841034	0	3	5803	+++
1	22000129	rs829402	G	C	-9	1.13696	0.060972	1.01745	1.2705	2.26535	0.023513	1.62869	0.402629	0.817655	0	3	5803	+++
1	22003793	rs829396	T	C	-9	1.13679	0.061158	1.01692	1.27079	2.25509	0.02415	1.61709	0.429934	0.806568	0	3	5803	+++
1	22199245	rs2229482	C	T	-9	1.11163	0.052288	1.00915	1.22452	2.14449	0.032015	1.49465	0.471865	0.789834	0	3	5803	+++
1	22287941	rs12410694	G	A	-9	0.886257	0.046969	0.794197	0.988988	-2.15789	0.030957	1.50924	2.29034	0.31817	0.126766	3	5803	---
1	22288468	rs12410759	G	A	-9	0.885422	0.046941	0.793416	0.988096	-2.17393	0.029732	1.52678	2.28543	0.318951	0.124892	3	5803	---
1	22289945	rs55997695	G	T	-9	0.883586	0.046725	0.792004	0.985757	-2.21696	0.026648	1.57434	2.36612	0.30634	0.154734	3	5803	---
1	22290156	rs8179387	A	G	-9	0.88332	0.046706	0.791776	0.985448	-2.2226	0.026265	1.58063	2.37516	0.304958	0.157953	3	5803	---
1	22290379	rs72662482	C	G	-9	0.883187	0.046706	0.791644	0.985316	-2.22496	0.026106	1.58327	2.35312	0.308338	0.150065	3	5803	---
1	22290429	rs72662484	C	T	-9	0.883444	0.046712	0.791888	0.985586	-2.22011	0.026433	1.57785	2.37172	0.305484	0.156729	3	5803	---
1	22290623	rs35806133	C	T	-9	0.883454	0.046713	0.791897	0.985597	-2.2199	0.026447	1.57762	2.37177	0.305475	0.156748	3	5803	---
1	22290929	rs12730501	C	A	-9	0.883476	0.046714	0.791917	0.985621	-2.21947	0.026476	1.57714	2.37198	0.305444	0.156822	3	5803	---
1	22291226	rs35963112	C	T	-9	0.883246	0.046708	0.791698	0.98538	-2.22382	0.026183	1.58199	2.35249	0.308434	0.149839	3	5803	---
1	22291939	rs11590712	A	C	-9	0.883442	0.046709	0.791892	0.985576	-2.2203	0.02642	1.57807	2.37961	0.304281	0.159525	3	5803	---
1	22292018	rs11591127	T	C	-9	0.883454	0.046709	0.791903	0.985588	-2.22008	0.026435	1.57781	2.37972	0.304264	0.159564	3	5803	---
1	22292517	rs10917078	G	A	-9	0.883491	0.046711	0.791937	0.985629	-2.21934	0.026485	1.577	2.38032	0.304173	0.159776	3	5803	---
1	22292657	rs10799720	T	C	-9	0.883487	0.046711	0.791934	0.985624	-2.21943	0.02648	1.57709	2.37949	0.304299	0.159483	3	5803	---
1	22293275	rs7533101	C	T	-9	0.883535	0.046713	0.791978	0.985677	-2.21847	0.026545	1.57602	2.38191	0.303931	0.160337	3	5803	---
1	22293301	rs7554864	G	T	-9	0.883529	0.046713	0.791972	0.98567	-2.21859	0.026536	1.57616	2.38221	0.303885	0.160444	3	5803	---
1	22293527	rs7547232	T	C	-9	0.883557	0.046714	0.791996	0.985702	-2.21802	0.026575	1.57553	2.38236	0.303863	0.160496	3	5803	---
1	22293723	rs11576231	A	C	-9	0.88357	0.046715	0.792009	0.985717	-2.21774	0.026594	1.57522	2.38303	0.30376	0.160734	3	5803	---
1	22293897	rs12745683	G	A	-9	0.88357	0.046715	0.792008	0.985716	-2.21775	0.026593	1.57523	2.38334	0.303714	0.160842	3	5803	---
1	22295098	rs11578958	G	A	-9	0.888027	0.047066	0.795778	0.99097	-2.1221	0.03385	1.47045	2.51243	0.28473	0.203958	3	5803	---
1	22296196	rs11583492	C	T	-9	0.888088	0.047067	0.795836	0.991033	-2.12096	0.033946	1.46922	2.5152	0.284336	0.204834	3	5803	---
1	22296307	rs10917079	C	A	-9	0.887295	0.047071	0.795036	0.990261	-2.13471	0.032805	1.48406	2.54495	0.280138	0.214129	3	5803	---
1	22296758	rs10917082	G	T	-9	0.874381	0.047254	0.781764	0.977971	-2.34995	0.018798	1.7259	2.12708	0.345232	0.059742	3	5803	---
1	22296773	rs10917083	A	G	-9	0.886929	0.042965	0.802717	0.979975	-2.35742	0.018424	1.73461	1.33705	0.512464	0	3	5803	---
1	22296937	rs4655002	G	T	-9	0.889676	0.047898	0.795797	0.994631	-2.05463	0.039934	1.39866	2.43704	0.295667	0.179332	3	5803	---
1	22296961	rs76930762	T	C	-9	0.88968	0.047898	0.7958	0.994635	-2.05456	0.039941	1.39858	2.43746	0.295605	0.179474	3	5803	---
1	22296962	rs12745005	G	C	-9	0.88968	0.047898	0.7958	0.994635	-2.05456	0.039941	1.39858	2.43746	0.295605	0.179474	3	5803	---
1	22297025	rs12745053	G	A	-9	0.887182	0.047081	0.794903	0.990174	-2.13622	0.032682	1.48569	2.50325	0.28604	0.201039	3	5803	---
1	22298008	rs10917084	C	T	-9	0.888298	0.047075	0.79603	0.99126	-2.11689	0.03429	1.46483	2.51352	0.284575	0.204303	3	5803	---
1	22298526	rs34547676	C	T	-9	0.87933	0.047461	0.786307	0.983358	-2.25418	0.024207	1.61606	2.13977	0.343048	0.06532	3	5803	---
1	22299393	rs56337767	C	T	-9	0.888352	0.047074	0.796087	0.991311	-2.11598	0.034367	1.46386	2.51689	0.284095	0.20537	3	5803	---
1	22301039	rs34481877	C	T	-9	0.902878	0.043264	0.818081	0.996464	-2.03039	0.042335	1.3733	2.53597	0.281398	0.211348	3	5803	---
1	22301165	rs36117763	C	T	-9	0.888446	0.047073	0.796182	0.991402	-2.11437	0.034504	1.46213	2.52195	0.283377	0.206964	3	5803	---
1	22301199	rs36029501	C	T	-9	0.88845	0.047073	0.796186	0.991405	-2.1143	0.03451	1.46206	2.52244	0.283308	0.207117	3	5803	---
1	22301622	rs4988919	G	A	-9	0.879331	0.047865	0.785516	0.984351	-2.23401	0.025504	1.59338	2.37846	0.304456	0.159118	3	5803	---
1	22301635	rs71638808	T	C	-9	0.88477	0.048564	0.789584	0.991431	-2.1082	0.035034	1.45551	2.53402	0.281672	0.210741	3	5803	---
1	22301701	rs4988922	T	C	-9	0.888696	0.047087	0.796406	0.991681	-2.10933	0.034937	1.45672	2.50955	0.28514	0.203045	3	5803	---
1	22301824	rs71638809	T	C	-9	0.882292	0.047664	0.788871	0.986777	-2.19311	0.028321	1.5479	2.08744	0.352142	0.04189	3	5803	---
1	22302783	rs12031846	C	A	-9	0.888994	0.047087	0.796702	0.991976	-2.10406	0.035393	1.45108	2.53573	0.281432	0.211272	3	5803	---
1	22303188	rs7554039	G	A	-9	0.889736	0.047122	0.797378	0.992792	-2.08937	0.036695	1.4354	2.56606	0.277196	0.220596	3	5803	---
1	22307680	rs143622107	C	T	-9	1.283	0.13638	1.01569	1.62065	2.09064	0.03658	1.43675	1.23494	0.539306	0	3	5803	+++
1	22312187	rs35194649	A	G	-9	0.88697	0.047379	0.794107	0.990693	-2.12572	0.033547	1.47434	1.8074	0.405067	0	3	5803	---
1	22312264	rs34346609	G	A	-9	0.895101	0.047265	0.802461	0.998436	-1.98807	0.04682	1.32956	1.97531	0.372449	0	3	5803	---
1	22314261	rs61777965	G	C	-9	0.802517	0.072147	0.66111	0.974171	-2.22461	0.026129	1.58287	0.8262	0.661596	0	3	5803	---
1	22329220	rs55638883	G	A	-9	0.876325	0.052131	0.774149	0.991987	-2.0872	0.03689	1.4331	1.92547	0.381848	0	3	5803	---
1	22335404	rs10753525	T	A	-9	0.881428	0.050716	0.782025	0.993466	-2.06738	0.038718	1.41209	1.29564	0.523185	0	3	5803	---
1	22608378	rs76871355	G	A	-9	1.18	0.089897	1.0038	1.38713	2.00601	0.044873	1.34802	2.07985	0.353481	0.038391	3	5803	+++
1	22673644	rs4655050	G	A	-9	1.10894	0.051111	1.00876	1.21907	2.14059	0.032328	1.49042	2.27505	0.320611	0.120899	3	5803	+++
1	22681214	rs34761529	C	T	-9	1.23653	0.066365	1.10646	1.3819	3.74396	0.000183	3.7384	0.801499	0.669818	0	3	5803	+++
1	22682133	rs11578020	C	T	-9	0.875303	0.045496	0.78613	0.974591	-2.42949	0.015141	1.81984	0.334429	0.846018	0	3	5803	---
1	22682366	rs12742784	C	T	-9	1.2347	0.06624	1.10487	1.37979	3.71938	0.000201	3.6961	0.931254	0.627742	0	3	5803	+++
1	22683030	rs12089677	A	G	-9	0.874148	0.04542	0.785124	0.973266	-2.45448	0.014129	1.84987	0.24987	0.882554	0	3	5803	---
1	22684927	rs12092590	A	G	-9	0.876416	0.045492	0.787252	0.975678	-2.40979	0.015983	1.79635	0.278525	0.87	0	3	5803	---
1	22686949	rs4439332	A	G	-9	1.14265	0.052255	1.04023	1.25515	2.78314	0.005398	2.26776	0.432275	0.805625	0	3	5803	+++
1	22686987	rs78746042	G	A	-9	1.17975	0.060967	1.06025	1.31271	3.03381	0.002424	2.61543	0.383117	0.825671	0	3	5803	+++
1	22686991	rs78486914	A	G	-9	1.17915	0.060872	1.05985	1.3119	3.02795	0.002472	2.60701	0.369867	0.831159	0	3	5803	+++
1	22688484	rs4655052	A	G	-9	1.12898	0.060496	1.01041	1.26147	2.14297	0.032136	1.493	0.022063	0.989029	0	3	5803	+++
1	22688589	rs4233286	T	C	-9	1.14122	0.05213	1.03904	1.25344	2.76035	0.005789	2.2374	0.426025	0.808146	0	3	5803	+++
1	22690923	rs6682619	T	G	-9	1.14045	0.052131	1.03828	1.25269	2.74439	0.006078	2.21626	0.365614	0.832929	0	3	5803	+++
1	22691597	rs11810751	A	C	-9	1.27996	0.072688	1.13749	1.44027	4.09971	4.18e-05	4.37862	0.692604	0.707299	0	3	5803	+++
1	22692078	rs7537281	A	T	-9	1.29774	0.0736	1.15349	1.46004	4.33508	1.48e-05	4.83096	0.876374	0.645205	0	3	5803	+++
1	22692315	rs12728589	G	C	-9	1.29709	0.073592	1.15285	1.45937	4.32478	1.55e-05	4.81069	0.713086	0.700092	0	3	5803	+++
1	22694506	rs116723603	C	T	-9	0.688214	0.066507	0.55786	0.849029	-3.48757	0.000491	3.30926	1.46687	0.480257	0	3	5803	---
1	22695412	rs11800051	T	C	-9	1.09853	0.049435	1.00164	1.2048	1.99474	0.046088	1.33641	0.598459	0.741389	0	3	5803	+++
1	22697212	rs34414754	A	C	-9	1.28414	0.072885	1.14129	1.44488	4.15639	3.27e-05	4.48545	0.663847	0.717542	0	3	5803	+++
1	22697860	rs6679981	G	A	-9	1.28274	0.072757	1.14013	1.44318	4.14113	3.49e-05	4.45656	0.619105	0.733775	0	3	5803	+++
1	22698447	rs7524102	A	G	-9	1.27683	0.072434	1.13486	1.43657	4.06369	4.88e-05	4.31141	0.768878	0.680833	0	3	5803	+++
1	22700351	rs34920465	A	G	-9	1.29009	0.07314	1.14674	1.45137	4.23829	2.28e-05	4.64217	0.703711	0.703382	0	3	5803	+++
1	22701146	rs11802513	C	A	-9	1.2827	0.072798	1.14001	1.44324	4.13796	3.54e-05	4.45056	0.666881	0.716455	0	3	5803	+++
1	22701725	rs34568051	C	T	-9	1.28269	0.072799	1.14	1.44323	4.13776	3.55e-05	4.45018	0.672552	0.714426	0	3	5803	+++
1	22701761	rs12751610	T	C	-9	1.28268	0.072799	1.14	1.44323	4.13768	3.55e-05	4.45004	0.672916	0.714296	0	3	5803	+++
1	22702077	rs12563939	C	A	-9	1.28287	0.072813	1.14016	1.44345	4.13997	3.51e-05	4.45437	0.677723	0.712581	0	3	5803	+++
1	22702187	rs34553872	A	T	-9	1.28286	0.072811	1.14015	1.44343	4.13981	3.52e-05	4.45406	0.679245	0.712039	0	3	5803	+++
1	22702231	rs12568930	T	C	-9	1.28278	0.072801	1.14009	1.44333	4.13916	3.53e-05	4.45282	0.631577	0.729214	0	3	5803	+++
1	22703035	rs10493013	T	C	-9	1.28171	0.072753	1.13911	1.44215	4.12446	3.76e-05	4.42511	0.674907	0.713585	0	3	5803	+++
1	22703645	rs56288050	A	G	-9	0.865105	0.053781	0.759696	0.985141	-2.18582	0.02885	1.53985	0.486911	0.783914	0	3	5803	---
1	22704191	rs11799474	T	G	-9	1.2812	0.072726	1.13865	1.44158	4.11771	3.87e-05	4.41239	0.672791	0.714341	0	3	5803	+++
1	22706434	rs6684375	C	T	-9	1.28289	0.072873	1.14006	1.44362	4.13671	3.56e-05	4.4482	0.680158	0.711714	0	3	5803	+++
1	22707914	rs4654798	T	C	-9	0.885247	0.051486	0.784335	0.999143	-1.97389	0.048411	1.31506	0.13053	0.936819	0	3	5803	---
1	22710877	rs34963268	G	C	-9	1.27837	0.072623	1.13603	1.43855	4.07761	4.6e-05	4.33731	0.753466	0.686099	0	3	5803	+++
1	22711473	rs6426749	G	C	-9	1.27703	0.07249	1.13495	1.4369	4.06365	4.88e-05	4.31134	0.835144	0.658644	0	3	5803	+++
1	22715486	rs4655056	A	G	-9	0.870435	0.054112	0.764376	0.991211	-2.09317	0.036354	1.43945	0.349442	0.839691	0	3	5803	---
1	22721147	rs61393655	T	G	-9	1.16972	0.063974	1.04433	1.31017	2.70981	0.006748	2.17081	0.699827	0.704749	0	3	5803	+++
1	22722158	rs72649463	G	T	-9	1.16447	0.063661	1.0397	1.30422	2.63325	0.008475	2.07186	0.656198	0.720292	0	3	5803	+++
1	22722251	rs6702748	C	T	-9	1.16096	0.063499	1.0365	1.30036	2.57962	0.00991	2.00395	0.690978	0.707874	0	3	5803	+++
1	22722374	rs6677957	G	T	-9	1.16061	0.063472	1.0362	1.29995	2.57475	0.01005	1.99783	0.689484	0.708403	0	3	5803	+++
1	22722442	rs6677981	G	A	-9	1.16025	0.063451	1.03588	1.29954	2.56942	0.010206	1.99116	0.692059	0.707492	0	3	5803	+++
1	22722615	rs6669696	T	A	-9	1.18651	0.063636	1.06178	1.32589	3.01793	0.002555	2.59266	0.421845	0.809837	0	3	5803	+++
1	22722694	rs6667212	A	G	-9	1.15952	0.063404	1.03525	1.29871	2.55896	0.010518	1.97808	0.690922	0.707894	0	3	5803	+++
1	22724013	rs60316156	G	A	-9	1.16418	0.063639	1.03945	1.30388	2.62913	0.008578	2.06661	0.771896	0.679806	0	3	5803	+++
1	22726371	rs72649467	G	A	-9	0.883831	0.050129	0.785579	0.994373	-2.05386	0.040008	1.39785	0.150544	0.927491	0	3	5803	---
1	22731269	rs7543680	G	A	-9	1.16317	0.06155	1.04253	1.29777	2.70555	0.006835	2.16524	1.01594	0.601715	0	3	5803	+++
1	22731392	rs7543780	G	A	-9	1.16423	0.061614	1.04347	1.29897	2.72159	0.006513	2.18624	1.05729	0.589403	0	3	5803	+++
1	22737344	rs4578185	C	T	-9	1.16722	0.073392	1.02337	1.33129	2.30425	0.02123	1.67304	2.36152	0.307046	0.153086	3	5803	+++
1	22739010	rs77575121	G	A	-9	0.785173	0.065344	0.657099	0.93821	-2.66204	0.007784	2.1088	0.654372	0.72095	0	3	5803	---
1	22872687	rs766910	A	C	-9	1.16658	0.072063	1.02533	1.32728	2.33994	0.019308	1.71425	0.608651	0.737621	0	3	5803	+++
1	22913153	rs638058	T	C	-9	1.10375	0.052659	1.00054	1.21761	1.97081	0.048762	1.31192	2.06155	0.356731	0.029854	3	5803	+++
1	22917654	rs9726716	G	A	-9	0.889598	0.04991	0.791775	0.999507	-1.96829	0.049051	1.30936	0.292752	0.863833	0	3	5803	---
1	22922560	rs209691	G	A	-9	1.10353	0.050678	1.0042	1.21269	2.04711	0.040667	1.39076	2.15552	0.340357	0.072151	3	5803	+++
1	22927314	rs209702	A	G	-9	1.10127	0.050922	1.00146	1.21102	1.99011	0.046596	1.33165	1.96996	0.373447	0	3	5803	+++
1	22938498	rs158769	T	A	-9	1.10606	0.051078	1.00594	1.21613	2.08239	0.037326	1.42799	2.11377	0.347536	0.053824	3	5803	+++
1	22961958	rs6667835	C	T	-9	1.10619	0.051452	1.00534	1.21715	2.06921	0.038546	1.41403	2.34151	0.310133	0.14585	3	5803	+++
1	22961972	rs6682948	T	G	-9	1.10757	0.051519	1.00659	1.21867	2.09463	0.036224	1.441	2.30507	0.315834	0.132349	3	5803	+++
1	22962414	rs2935539	A	T	-9	1.20965	0.089719	1.0338	1.41541	2.3748	0.01758	1.75498	1.08898	0.580138	0	3	5803	+++
1	22962600	rs2935540	A	G	-9	1.10619	0.051369	1.00551	1.21696	2.07281	0.038209	1.41783	2.35864	0.307487	0.152055	3	5803	+++
1	22962653	rs2986658	C	T	-9	1.10617	0.051368	1.00549	1.21694	2.0725	0.038238	1.4175	2.35857	0.307498	0.152029	3	5803	+++
1	22963050	rs12058824	G	A	-9	1.22681	0.091833	1.04681	1.43775	2.52518	0.011584	1.93615	1.15717	0.560692	0	3	5803	+++
1	22963471	rs2935542	A	G	-9	1.21039	0.089807	1.03437	1.41636	2.38141	0.017268	1.76276	1.11393	0.572945	0	3	5803	+++
1	22966490	rs292002	G	A	-9	1.21728	0.090263	1.04036	1.42428	2.45387	0.014154	1.84913	1.2128	0.545311	0	3	5803	+++
1	22968425	rs4655085	G	A	-9	1.22402	0.090644	1.04636	1.43185	2.5264	0.011543	1.93766	1.4455	0.485416	0	3	5803	+++
1	23087573	rs35203503	T	C	-9	1.13892	0.056046	1.02907	1.26049	2.51375	0.011965	1.92208	2.55828	0.278277	0.218224	3	5803	+++
1	23089029	rs2817887	G	A	-9	0.897517	0.043556	0.812148	0.99186	-2.12027	0.034003	1.46848	1.76615	0.41351	0	3	5803	---
1	23145239	rs6667416	G	A	-9	0.898085	0.045435	0.809032	0.99694	-2.01753	0.043658	1.35993	1.31563	0.517983	0	3	5803	---
1	23148248	rs17488348	G	C	-9	1.11469	0.052966	1.01087	1.22916	2.17682	0.029515	1.52995	1.15592	0.561041	0	3	5803	+++
1	23148518	rs34795220	T	A	-9	1.11456	0.052962	1.01075	1.22903	2.17444	0.029694	1.52734	1.17093	0.556846	0	3	5803	+++
1	23152969	rs10917312	G	A	-9	1.13427	0.051014	1.03428	1.24392	2.67593	0.007469	2.12674	0.407721	0.815576	0	3	5803	+++
1	23152988	rs6701399	C	T	-9	0.881039	0.039634	0.803357	0.966233	-2.6894	0.007175	2.1442	0.410742	0.814345	0	3	5803	---
1	23153273	rs10917313	G	A	-9	1.13637	0.051087	1.03624	1.24618	2.71645	0.006615	2.1795	0.423644	0.809109	0	3	5803	+++
1	23153283	rs10917314	T	C	-9	1.13431	0.051014	1.03432	1.24396	2.67682	0.007449	2.12789	0.40913	0.815002	0	3	5803	+++
1	23155133	rs17435615	C	A	-9	1.11604	0.053005	1.01215	1.23059	2.20223	0.027671	1.55798	1.25322	0.5344	0	3	5803	+++
1	23155231	rs12090415	A	G	-9	1.12972	0.050723	1.03031	1.23873	2.59531	0.009469	2.02369	0.480515	0.786425	0	3	5803	+++
1	23155721	rs7537713	G	T	-9	1.11113	0.052751	1.00774	1.22513	2.1147	0.034476	1.46249	1.28191	0.526789	0	3	5803	+++
1	23156124	rs6686906	G	A	-9	0.896229	0.043143	0.811669	0.989599	-2.16679	0.030272	1.51896	1.49498	0.473554	0	3	5803	---
1	23157847	rs75861293	C	A	-9	1.10726	0.052435	1.00449	1.22055	2.05013	0.040371	1.39393	0.909504	0.634605	0	3	5803	+++
1	23158223	rs4600017	G	A	-9	1.10784	0.052366	1.00521	1.22096	2.06473	0.038968	1.40929	1.00727	0.604329	0	3	5803	+++
1	23161876	rs59817007	G	A	-9	1.10647	0.049697	1.00906	1.21328	2.15186	0.031429	1.50267	0.288012	0.865883	0	3	5803	+++
1	23162808	rs10917317	A	G	-9	0.906076	0.040658	0.826387	0.993449	-2.09993	0.035755	1.44667	0.429853	0.806601	0	3	5803	---
1	23165285	rs12023962	G	C	-9	0.90629	0.040677	0.826563	0.993707	-2.09438	0.036246	1.44074	0.40096	0.818338	0	3	5803	---
1	23167056	rs11802208	C	T	-9	1.10481	0.049594	1.0076	1.21139	2.12115	0.03393	1.46942	0.413408	0.81326	0	3	5803	+++
1	23168317	rs28649787	C	G	-9	1.10613	0.04966	1.0088	1.21285	2.14635	0.031866	1.49667	0.423465	0.809181	0	3	5803	+++
1	23168961	rs12404289	C	T	-9	1.1054	0.049616	1.00816	1.21203	2.13293	0.032951	1.48213	0.431333	0.806004	0	3	5803	+++
1	23169257	rs12410872	T	G	-9	1.10794	0.049722	1.01049	1.2148	2.18216	0.029119	1.53582	0.372008	0.83027	0	3	5803	+++
1	23169998	rs11581239	C	T	-9	1.1029	0.049474	1.00593	1.20922	2.08593	0.037005	1.43174	0.353702	0.837905	0	3	5803	+++
1	23171706	rs11800828	G	A	-9	1.10802	0.049691	1.01062	1.2148	2.18512	0.028901	1.53908	0.534321	0.76555	0	3	5803	+++
1	23172745	rs12746324	G	T	-9	1.10983	0.049928	1.01197	1.21715	2.2127	0.02694	1.5696	0.448743	0.799018	0	3	5803	+++
1	23172782	rs12750256	G	A	-9	1.10746	0.049738	1.00998	1.21436	2.17117	0.02994	1.52375	0.497417	0.779807	0	3	5803	+++
1	23174066	rs35086321	G	A	-9	1.1044	0.052666	1.00118	1.21827	1.98349	0.047329	1.32487	0.862463	0.649708	0	3	5803	+++
1	23174591	rs7519206	G	A	-9	1.10718	0.052813	1.00367	1.22137	2.03306	0.042064	1.37609	0.931905	0.627537	0	3	5803	+++
1	23175042	rs7521936	G	A	-9	1.10691	0.052823	1.00338	1.22113	2.02736	0.042644	1.37014	0.93936	0.625202	0	3	5803	+++
1	23175311	rs12723691	G	C	-9	1.10765	0.052859	1.00404	1.22194	2.04052	0.041317	1.38387	0.967684	0.616411	0	3	5803	+++
1	23175356	rs6658894	T	C	-9	1.1096	0.052989	1.00574	1.22418	2.07413	0.038087	1.41922	0.984036	0.611391	0	3	5803	+++
1	23175994	rs4655130	G	A	-9	0.901605	0.043066	0.817196	0.994733	-2.06529	0.038915	1.40989	0.929501	0.628292	0	3	5803	---
1	23177265	rs6655962	G	A	-9	1.10531	0.052875	1.00168	1.21967	1.99333	0.046242	1.33496	0.75674	0.684977	0	3	5803	+++
1	23716936	rs140027741	T	C	-9	1.33101	0.119186	1.0974	1.61434	2.90398	0.003697	2.43221	0.79833	0.67088	0	3	5803	+++
1	23731819	rs3889814	G	A	-9	1.19425	0.080855	1.03577	1.37697	2.44389	0.014551	1.83712	0.894524	0.639376	0	3	5803	+++
1	23732762	rs10753556	A	G	-9	1.21302	0.083143	1.05006	1.40127	2.62359	0.008719	2.05954	0.654886	0.720764	0	3	5803	+++
1	23735241	rs1198423	G	T	-9	1.2049	0.083711	1.04083	1.39484	2.49584	0.012586	1.90011	1.0267	0.598488	0	3	5803	+++
1	23736508	rs78040962	C	T	-9	1.22409	0.099692	1.02869	1.4566	2.27881	0.0227	1.64397	0.973591	0.614593	0	3	5803	+++
1	23740920	rs4648901	G	A	-9	1.1623	0.066609	1.03174	1.30937	2.47406	0.013379	1.87357	0.11001	0.946481	0	3	5803	+++
1	23743581	rs2156087	C	G	-9	1.16308	0.066917	1.03192	1.31091	2.4748	0.013351	1.87447	0.149525	0.927964	0	3	5803	+++
1	23747424	rs1198437	G	C	-9	1.22171	0.079723	1.06545	1.40088	2.86794	0.004144	2.38255	0.554539	0.75785	0	3	5803	+++
1	23747425	rs7511979	G	T	-9	1.23198	0.080393	1.07441	1.41265	2.98788	0.002819	2.54983	0.776746	0.678159	0	3	5803	+++
1	23747703	rs946267	A	T	-9	1.22185	0.079548	1.06594	1.40057	2.87682	0.00403	2.39474	0.55156	0.75898	0	3	5803	+++
1	23747766	rs946268	T	C	-9	1.22091	0.088087	1.04826	1.42199	2.56589	0.01031	1.98673	0.676109	0.713156	0	3	5803	+++
1	23749148	rs1001207	G	A	-9	1.16048	0.066618	1.02991	1.3076	2.44385	0.014553	1.83706	0.185448	0.911445	0	3	5803	+++
1	23749557	rs1198438	C	G	-9	1.22159	0.079528	1.06571	1.40026	2.87383	0.004068	2.39064	0.554411	0.757899	0	3	5803	+++
1	23749593	rs1198439	A	T	-9	1.22054	0.088058	1.04795	1.42156	2.56208	0.010424	1.98197	0.679441	0.711969	0	3	5803	+++
1	23751140	rs71514235	G	T	-9	1.10543	0.053279	1.00101	1.22075	1.97991	0.047731	1.3212	0.143459	0.930782	0	3	5803	+++
1	23752470	rs1198426	T	C	-9	1.22163	0.07953	1.06575	1.40031	2.87433	0.004061	2.39132	0.565204	0.75382	0	3	5803	+++
1	23752898	rs1198427	G	C	-9	1.22163	0.079529	1.06575	1.40031	2.87439	0.004061	2.3914	0.566836	0.753205	0	3	5803	+++
1	23752962	rs78167626	G	T	-9	1.22164	0.07953	1.06576	1.40031	2.87445	0.00406	2.39148	0.567196	0.753069	0	3	5803	+++
1	23753533	rs1210852	T	C	-9	1.22044	0.088052	1.04786	1.42145	2.56102	0.010456	1.98065	0.690955	0.707882	0	3	5803	+++
1	23755513	rs1198430	T	C	-9	1.20821	0.088723	1.03431	1.41134	2.38548	0.017079	1.76755	0.561843	0.755087	0	3	5803	+++
1	23755716	rs1198431	T	C	-9	1.20817	0.088721	1.03428	1.4113	2.38507	0.017097	1.76707	0.562198	0.754954	0	3	5803	+++
1	23756155	rs1198432	T	C	-9	1.2081	0.088715	1.03421	1.41121	2.3843	0.017133	1.76617	0.56288	0.754696	0	3	5803	+++
1	23756695	rs1198433	A	G	-9	1.20974	0.079673	1.05358	1.38905	2.70016	0.006947	2.15821	0.451635	0.797864	0	3	5803	+++
1	23758134	rs1198434	A	G	-9	1.20786	0.088711	1.03398	1.41097	2.38142	0.017268	1.76277	0.566506	0.753329	0	3	5803	+++
1	23760408	rs1207124	A	G	-9	1.20807	0.089195	1.03325	1.41247	2.37009	0.017805	1.74945	0.636789	0.727316	0	3	5803	+++
1	23762679	rs12401753	A	G	-9	1.15155	0.066759	1.0207	1.29917	2.29293	0.021874	1.66008	0.137316	0.933646	0	3	5803	+++
1	23763449	rs115515935	G	A	-9	1.23084	0.097865	1.03903	1.45807	2.40296	0.016284	1.78824	0.967233	0.61655	0	3	5803	+++
1	23764149	rs2297841	C	G	-9	1.22091	0.079566	1.06496	1.3997	2.8627	0.004213	2.37538	0.595378	0.742532	0	3	5803	+++
1	23765472	rs1767148	A	G	-9	1.2164	0.088781	1.04239	1.41946	2.48705	0.012901	1.88938	0.858052	0.651143	0	3	5803	+++
1	23766233	rs1077514	C	T	-9	1.22243	0.079625	1.06636	1.40133	2.88202	0.003964	2.40189	0.669994	0.71534	0	3	5803	+++
1	23766644	rs16860685	A	G	-9	1.22068	0.079515	1.06483	1.39934	2.86131	0.004232	2.37348	0.607165	0.738169	0	3	5803	+++
1	23769359	rs946269	T	C	-9	1.2108	0.079893	1.05421	1.39065	2.70718	0.006802	2.16737	0.500371	0.778656	0	3	5803	+++
1	23769674	rs2510072	A	G	-9	1.20597	0.089156	1.03123	1.41033	2.34503	0.019047	1.72016	0.621729	0.732813	0	3	5803	+++
1	23770516	rs1767147	A	G	-9	1.21093	0.079912	1.05431	1.39083	2.70834	0.006778	2.16889	0.518571	0.771603	0	3	5803	+++
1	23773851	rs7534474	A	G	-9	1.20805	0.088928	1.03375	1.41174	2.37758	0.017448	1.75825	0.699315	0.704929	0	3	5803	+++
1	23773998	rs10799795	C	A	-9	1.16103	0.066729	1.03024	1.30842	2.44862	0.014361	1.84281	0.210384	0.900152	0	3	5803	+++
1	23775296	rs946265	T	G	-9	1.22598	0.080025	1.06913	1.40584	2.91713	0.003544	2.45046	0.645544	0.724139	0	3	5803	+++
1	23778362	rs2077066	C	T	-9	1.10593	0.053226	1.0016	1.22111	1.99171	0.04642	1.33329	0.196566	0.906392	0	3	5803	+++
1	23780639	rs10917382	G	A	-9	1.16122	0.066775	1.03034	1.30872	2.44984	0.014313	1.84427	0.230428	0.891175	0	3	5803	+++
1	23780861	rs1198440	C	A	-9	1.22189	0.079753	1.06558	1.40114	2.86948	0.004124	2.38467	0.743461	0.68954	0	3	5803	+++
1	23781509	rs4649089	G	A	-9	1.10559	0.053228	1.00126	1.22078	1.98488	0.047175	1.32629	0.205077	0.902543	0	3	5803	+++
1	23781642	rs4649090	C	T	-9	1.10531	0.053217	1.001	1.22048	1.97983	0.047739	1.32113	0.20147	0.904173	0	3	5803	+++
1	23783185	rs685059	C	G	-9	1.21114	0.080115	1.05412	1.39156	2.70392	0.006869	2.16311	0.628188	0.730451	0	3	5803	+++
1	23784965	rs534417	A	G	-9	1.20752	0.081749	1.04729	1.39226	2.59616	0.009446	2.02477	0.757265	0.684797	0	3	5803	+++
1	23785760	rs7551124	C	T	-9	1.21131	0.08207	1.05045	1.3968	2.63707	0.00838	2.07674	0.714995	0.699424	0	3	5803	+++
1	23788310	rs504145	C	T	-9	1.14471	0.067508	1.0124	1.29432	2.15664	0.031055	1.50787	0.297691	0.861702	0	3	5803	+++
1	23788994	rs10917383	A	G	-9	1.21087	0.082149	1.04986	1.39658	2.6284	0.008597	2.06567	0.703371	0.703501	0	3	5803	+++
1	23789567	rs7523811	T	C	-9	1.14574	0.067562	1.01332	1.29547	2.1712	0.029937	1.52378	0.283083	0.868019	0	3	5803	+++
1	23789698	rs7546989	C	G	-9	1.14422	0.067474	1.01197	1.29376	2.14993	0.031582	1.50056	0.299479	0.860932	0	3	5803	+++
1	23792009	rs75736772	G	T	-9	1.15717	0.077001	1.00625	1.33073	2.04732	0.040645	1.39099	0.854972	0.652147	0	3	5803	+++
1	23794914	rs7522616	A	G	-9	1.14324	0.067438	1.01107	1.2927	2.13554	0.032737	1.48496	0.302418	0.859668	0	3	5803	+++
1	23798312	rs10917384	C	A	-9	1.14292	0.067444	1.01073	1.2924	2.13017	0.033178	1.47915	0.303226	0.859321	0	3	5803	+++
1	23801081	rs2811975	A	T	-9	1.20399	0.092408	1.02287	1.41718	2.23183	0.025648	1.59095	1.17721	0.5551	0	3	5803	+++
1	23801101	rs487859	T	C	-9	1.19914	0.091493	1.01981	1.41	2.19739	0.028014	1.55262	1.13679	0.566433	0	3	5803	+++
1	23801965	rs968280	A	T	-9	1.14391	0.067562	1.01149	1.29367	2.14194	0.032219	1.49189	0.297464	0.8618	0	3	5803	+++
1	23803138	rs10917388	A	G	-9	1.14413	0.067598	1.01164	1.29398	2.14434	0.032027	1.49449	0.295703	0.862559	0	3	5803	+++
1	23810063	rs909537	C	G	-9	1.20749	0.092637	1.02592	1.42119	2.2678	0.023363	1.63147	1.06997	0.585679	0	3	5803	+++
1	23812840	rs115378513	T	C	-9	1.2058	0.097717	1.01428	1.43349	2.12062	0.033974	1.46885	1.20144	0.548418	0	3	5803	+++
1	23813592	rs2742962	G	C	-9	1.19791	0.092272	1.01706	1.41092	2.16258	0.030595	1.51435	1.1603	0.559816	0	3	5803	+++
1	23824242	rs2811963	A	C	-9	1.21796	0.101192	1.01962	1.45487	2.17426	0.029707	1.52714	0.834979	0.658698	0	3	5803	+++
1	23824703	rs2811964	A	G	-9	1.21091	0.100574	1.01378	1.44636	2.11099	0.034794	1.4585	0.960252	0.618705	0	3	5803	+++
1	23937261	rs2811987	C	T	-9	0.903521	0.043686	0.817897	0.99811	-1.99724	0.045816	1.33898	1.12923	0.568578	0	3	5803	---
1	23937567	rs2811986	G	A	-9	0.90251	0.043538	0.817176	0.996754	-2.02415	0.042973	1.36681	1.16264	0.55916	0	3	5803	---
1	23938213	rs7549016	T	C	-9	0.899409	0.043916	0.813334	0.994595	-2.0656	0.038885	1.41021	1.24629	0.536254	0	3	5803	---
1	23939012	rs2811985	C	T	-9	0.898487	0.044193	0.811869	0.994347	-2.06961	0.038509	1.41444	1.29225	0.524073	0	3	5803	---
1	23939517	rs7545291	C	G	-9	0.898049	0.045066	0.809719	0.996014	-2.0356	0.041809	1.37873	1.12165	0.570739	0	3	5803	---
1	23940112	rs4649101	G	T	-9	0.888738	0.04527	0.80001	0.987308	-2.19803	0.027968	1.55333	1.10093	0.576682	0	3	5803	---
1	23941735	rs12040769	T	C	-9	0.900083	0.042116	0.817535	0.990967	-2.1449	0.031982	1.4951	0.356002	0.836942	0	3	5803	---
1	23942802	rs6677615	G	A	-9	1.10849	0.05503	1.00063	1.22797	1.97205	0.048621	1.31318	0.034918	0.982692	0	3	5803	+++
1	23943735	rs34676223	C	A	-9	1.11683	0.055606	1.00784	1.23761	2.10915	0.034952	1.45653	0.078318	0.961598	0	3	5803	+++
1	23946020	rs75569736	A	C	-9	0.884969	0.03987	0.806824	0.970683	-2.59086	0.009592	2.01808	0.847921	0.65445	0	3	5803	---
1	23948561	rs11587425	T	A	-9	1.15771	0.055674	1.04859	1.27818	2.89926	0.003753	2.42567	0.038304	0.98103	0	3	5803	+++
1	23949678	rs61777299	A	C	-9	0.86439	0.042165	0.781747	0.95577	-2.84232	0.004492	2.34757	1.44626	0.485231	0	3	5803	---
1	23949689	rs61777300	C	A	-9	0.8644	0.042165	0.781757	0.955781	-2.8421	0.004495	2.34727	1.44679	0.485103	0	3	5803	---
1	23949884	rs12139553	A	C	-9	0.864481	0.04217	0.781827	0.955873	-2.84019	0.004522	2.34468	1.41609	0.492607	0	3	5803	---
1	23950410	rs55691953	C	T	-9	0.86508	0.04218	0.782407	0.95649	-2.82803	0.004697	2.32817	1.40142	0.496232	0	3	5803	---
1	23955451	rs6701131	G	T	-9	0.887371	0.041106	0.806803	0.975984	-2.46057	0.013892	1.85723	0.413037	0.813411	0	3	5803	---
1	23957318	rs2811956	G	A	-9	0.885456	0.040982	0.805131	0.973794	-2.50732	0.012185	1.91417	0.552335	0.758686	0	3	5803	---
1	23957659	rs2811958	A	C	-9	0.8842	0.040914	0.804009	0.972389	-2.53722	0.011193	1.95105	0.629849	0.729844	0	3	5803	---
1	23958309	rs2999568	T	A	-9	0.837272	0.040471	0.757948	0.924897	-3.49741	0.000473	3.32524	1.24896	0.535541	0	3	5803	---
1	23958948	rs2492598	C	T	-9	0.885077	0.040936	0.804843	0.973309	-2.518	0.011822	1.9273	0.577949	0.749031	0	3	5803	---
1	23963654	rs2811960	A	G	-9	0.905072	0.041804	0.823136	0.995164	-2.06012	0.039406	1.40444	1.43357	0.48832	0	3	5803	---
1	23967159	rs1317345	G	A	-9	0.904832	0.041956	0.822598	0.995287	-2.05719	0.039688	1.40135	1.63009	0.44262	0	3	5803	---
1	23970130	rs55656416	C	T	-9	0.877031	0.04531	0.788222	0.975845	-2.4089	0.016022	1.79528	1.92146	0.382613	0	3	5803	---
1	23972609	rs2864099	T	A	-9	0.887683	0.04156	0.806226	0.97737	-2.42613	0.015282	1.81582	0.374218	0.829353	0	3	5803	---
1	23972740	rs2864098	A	G	-9	0.875081	0.043544	0.789735	0.96965	-2.54866	0.010833	1.96524	1.08262	0.581986	0	3	5803	---
1	23973285	rs7529626	A	G	-9	0.885638	0.041601	0.8041	0.975445	-2.46451	0.013741	1.86199	0.280172	0.869284	0	3	5803	---
1	23973447	rs7529755	A	G	-9	0.875055	0.043759	0.789287	0.970142	-2.53596	0.011233	1.94949	1.17081	0.556879	0	3	5803	---
1	23973601	rs10799799	G	T	-9	0.873625	0.04372	0.787934	0.968636	-2.56499	0.010337	1.9856	1.06735	0.586446	0	3	5803	---
1	23974031	rs10753557	T	G	-9	0.876561	0.043902	0.790514	0.971975	-2.49922	0.012467	1.90424	1.10585	0.575264	0	3	5803	---
1	23974059	rs10737474	C	G	-9	0.876611	0.04391	0.790547	0.972044	-2.49779	0.012517	1.90249	1.106	0.575221	0	3	5803	---
1	23975599	rs6677828	C	G	-9	0.856906	0.042594	0.773422	0.949402	-2.95284	0.00316	2.50036	0.510773	0.774617	0	3	5803	---
1	23980452	rs12084240	C	G	-9	1.1241	0.053443	1.01935	1.23961	2.34397	0.019102	1.71893	0.005525	0.997242	0	3	5803	+++
1	23986473	rs4649108	C	T	-9	1.12779	0.055414	1.01918	1.24797	2.32765	0.019953	1.7	0.168753	0.919085	0	3	5803	+++
1	23987905	rs6693874	G	A	-9	1.12908	0.055475	1.02035	1.2494	2.34992	0.018799	1.72586	0.1165	0.943414	0	3	5803	+++
1	23988534	rs4648912	G	A	-9	1.12616	0.05529	1.01779	1.24607	2.30168	0.021375	1.67009	0.134078	0.935159	0	3	5803	+++
1	23991742	rs34288954	T	G	-9	1.12302	0.054971	1.01528	1.2422	2.25462	0.024179	1.61656	0.084511	0.958625	0	3	5803	+++
1	23994072	rs7549155	G	A	-9	1.10845	0.052663	1.00523	1.22227	2.06468	0.038973	1.40924	0.008428	0.995795	0	3	5803	+++
1	23995452	rs7552620	G	A	-9	1.12228	0.054972	1.01453	1.24147	2.24022	0.025098	1.60035	0.109012	0.946953	0	3	5803	+++
1	23997399	rs3905358	A	T	-9	1.1208	0.054807	1.01337	1.23961	2.21843	0.026547	1.57598	0.071008	0.965119	0	3	5803	+++
1	23997404	rs7527366	A	G	-9	1.12164	0.054931	1.01397	1.24073	2.2295	0.025803	1.58834	0.11971	0.941901	0	3	5803	+++
1	23998609	rs7517283	G	A	-9	1.11794	0.05469	1.01075	1.2365	2.16792	0.030186	1.5202	0.050662	0.974987	0	3	5803	+++
1	23999032	rs7536237	T	A	-9	1.12101	0.054913	1.01338	1.24007	2.21805	0.026573	1.57556	0.112242	0.945425	0	3	5803	+++
1	24001692	rs34164298	A	G	-9	1.12038	0.054956	1.01267	1.23955	2.20416	0.027535	1.56012	0.114325	0.94444	0	3	5803	+++
1	24001914	rs61777342	C	T	-9	1.12032	0.054958	1.0126	1.23949	2.20273	0.027636	1.55853	0.114458	0.944378	0	3	5803	+++
1	24003923	rs7527895	C	T	-9	1.11933	0.055002	1.01153	1.23863	2.18187	0.029141	1.5355	0.12192	0.940861	0	3	5803	+++
1	24004331	rs6673851	C	T	-9	1.11878	0.055017	1.01095	1.23812	2.17065	0.029979	1.52318	0.123978	0.939893	0	3	5803	+++
1	24109434	rs116747454	T	C	-9	1.30403	0.127654	1.05383	1.61363	2.44238	0.014612	1.83529	1.41403	0.493114	0	3	5803	+++
1	24129617	rs140475877	C	T	-9	1.26577	0.122052	1.02654	1.56074	2.20512	0.027467	1.56119	0.839189	0.657313	0	3	5803	+++
1	24251651	rs35675064	C	T	-9	1.13811	0.060306	1.01991	1.27001	2.31235	0.02078	1.68235	0.892287	0.640092	0	3	5803	+++
1	24281021	rs114443041	G	A	-9	0.881168	0.042473	0.797921	0.973099	-2.49859	0.012489	1.90348	0.411545	0.814018	0	3	5803	---
1	24301090	rs141274955	A	G	-9	0.853711	0.043536	0.76838	0.948519	-2.94372	0.003254	2.48757	1.83246	0.400024	0	3	5803	---
1	24321935	rs55899369	T	G	-9	1.12953	0.054636	1.02245	1.24783	2.39678	0.016561	1.78091	0.236418	0.88851	0	3	5803	+++
1	24322001	rs75910560	A	C	-9	1.12951	0.054635	1.02243	1.24781	2.39644	0.016576	1.78051	0.236119	0.888643	0	3	5803	+++
1	24365512	rs17184588	T	C	-9	0.900661	0.040306	0.821661	0.987256	-2.23384	0.025515	1.5932	0.444228	0.800824	0	3	5803	---
1	24375663	rs6424144	G	A	-9	0.904616	0.040542	0.825154	0.991731	-2.13701	0.032618	1.48655	0.52684	0.768419	0	3	5803	---
1	24375689	rs6424145	G	C	-9	0.904617	0.040542	0.825154	0.991731	-2.137	0.032618	1.48654	0.526788	0.768439	0	3	5803	---
1	24400430	rs6675170	A	T	-9	0.799762	0.077948	0.646984	0.988618	-2.06584	0.038863	1.41047	1.94512	0.378114	0	3	5803	---
1	24448791	rs78515506	C	T	-9	0.710481	0.070984	0.571353	0.883489	-3.07408	0.00212	2.67363	0.815502	0.665144	0	3	5803	---
1	24478518	rs12030145	T	A	-9	0.882994	0.05063	0.783759	0.994793	-2.04584	0.040791	1.38943	2.13387	0.344062	0.062735	3	5803	---
1	24530399	rs11577988	C	T	-9	0.772714	0.068919	0.637632	0.936412	-2.63017	0.008552	2.06793	0.530723	0.766929	0	3	5803	---
1	24663965	rs11809452	G	A	-9	1.17589	0.084699	1.00988	1.36919	2.08666	0.036939	1.43252	0.050455	0.975088	0	3	5803	+++
1	24665733	rs77153550	G	T	-9	1.19922	0.086191	1.03029	1.39586	2.34519	0.019039	1.72036	0.027059	0.986562	0	3	5803	+++
1	24667711	rs12094363	G	A	-9	1.19557	0.085483	1.02802	1.39042	2.31877	0.020429	1.68975	0.022347	0.988889	0	3	5803	+++
1	24668396	rs45511995	C	T	-9	1.19583	0.08543	1.02839	1.39054	2.32371	0.020163	1.69545	0.020794	0.989657	0	3	5803	+++
1	24708883	rs12087313	C	T	-9	1.10251	0.051533	1.00151	1.2137	1.99069	0.046532	1.33225	0.120566	0.941498	0	3	5803	+++
1	24709204	rs11585803	G	A	-9	1.10116	0.051539	1.00014	1.21238	1.96287	0.049677	1.30384	0.175318	0.916073	0	3	5803	+++
1	24904454	rs11585545	T	C	-9	0.873991	0.04678	0.782302	0.976427	-2.38187	0.017246	1.7633	1.89722	0.387278	0	3	5803	---
1	24905239	rs112071356	G	C	-9	0.842425	0.049827	0.744764	0.952892	-2.72756	0.006396	2.19408	0.785504	0.675196	0	3	5803	---
1	24905509	rs74616998	G	A	-9	0.843818	0.049718	0.746371	0.953989	-2.71234	0.006697	2.17411	0.720265	0.697584	0	3	5803	---
1	24908619	rs6660403	T	G	-9	0.889242	0.045717	0.799636	0.988889	-2.16619	0.030318	1.5183	1.57346	0.45533	0	3	5803	---
1	24908625	rs6657703	A	C	-9	0.889265	0.045719	0.799655	0.988916	-2.16567	0.030357	1.51774	1.57291	0.455457	0	3	5803	---
1	24917363	rs61473806	T	C	-9	0.886238	0.044344	0.799325	0.982602	-2.29328	0.021854	1.66047	0.066317	0.967385	0	3	5803	---
1	24921348	rs4649000	C	T	-9	0.891548	0.045486	0.802396	0.990606	-2.13559	0.032733	1.48501	0.068642	0.966261	0	3	5803	---
1	24924112	rs9701599	A	G	-9	0.859573	0.046175	0.769069	0.960726	-2.66585	0.007696	2.11371	0.06475	0.968143	0	3	5803	---
1	24925868	rs78418197	C	A	-9	0.892396	0.044971	0.804253	0.990199	-2.14562	0.031924	1.49588	0.108392	0.947246	0	3	5803	---
1	24926216	rs12049287	A	G	-9	1.12151	0.055293	1.01314	1.24148	2.2117	0.027009	1.56849	0.133125	0.935604	0	3	5803	+++
1	24926266	rs61624893	C	A	-9	0.886937	0.043529	0.801621	0.981334	-2.32516	0.020085	1.69713	0.178468	0.914631	0	3	5803	---
1	24926447	rs4648867	G	C	-9	0.886582	0.043486	0.801349	0.98088	-2.33436	0.019599	1.70777	0.181753	0.91313	0	3	5803	---
1	24926990	rs11249139	G	C	-9	0.886071	0.043394	0.801019	0.980153	-2.34936	0.018828	1.72521	0.208707	0.900907	0	3	5803	---
1	24927727	rs55691364	C	T	-9	0.890708	0.043726	0.805005	0.985536	-2.24227	0.024966	1.60265	0.12083	0.941374	0	3	5803	---
1	24927731	rs56316061	G	A	-9	0.886017	0.043337	0.801077	0.979963	-2.35365	0.018612	1.73021	0.231713	0.890603	0	3	5803	---
1	24928988	rs12562449	A	G	-9	0.891159	0.044294	0.804341	0.987346	-2.20351	0.027581	1.5594	0.029687	0.985266	0	3	5803	---
1	24932733	rs11249141	A	G	-9	0.887176	0.043335	0.802239	0.981106	-2.3315	0.019749	1.70446	0.211666	0.899575	0	3	5803	---
[truncated: 183,988 more rows]
