# Supplementary material for: Meta-Analysis of Genome-Wide Association Studies and Network Analysis-Based Integration with Gene Expression Data Identify New Suggestive Loci and Unravel a Wnt-Centric Network Associated with Dupuytren’s Disease
Source: PLoS One. 2016 Jul 28;11(7):e0158101. doi: 10.1371/journal.pone.0158101 (PMC4965170; doi:10.1371/journal.pone.0158101)
Supplement: S3 Table — (XLSX) [file pone.0158101.s004.xlsx]

## Sheet: Table S2
Table S3. Samples used in the whole-genome gene expression analysis.
NR	sample	status	gender	age at sample collection	familial	source	conc.	260/280	260/230	RIN
1	control_1	control	f	80	no	TVS III	209	1.98	1.86	7.4
2	control_2	control	f	72	no	KTS	323	1.93	1.96	7.5
3	control_3	control	f	56	no	KTS	311	1.92	2.24	7.9
4	control_4	control	f	50	no	KTS	224	2.06	2.07	7.8
5	control_5	control	m	80	no	TVS IV	74	1.93	2.09	7.1
6	control_6	control	m	76	no	KTS	169	1.89	2.23	7.3
7	control_7	control	m	64	no	TVS V	186	1.94	1.96	6.9
8	control_8	control	m	60	no	KTS	196	2.05	2.08	7.0
9	control_9	control	m	54	no	KTS	118	2.07	2.13	9.1
10	control_10	control	m	49	no	KTS	125	1.89	2.23	7.6
11	control_11	control	m	45	no	KTS	150	1.94	1.75	7.3
12	control_12	control	m	44	no	KTS	169	2.01	2.02	8.5
13	patient_1	patient	f	76	no	DD	408	2.08	1.87	7.1
14	patient_2	patient	f	72	no	DD	533	2.10	1.96	8.3
15	patient_3	patient	f	68	no	DD	65	2.01	2.08	9.5
16	patient_4	patient	f	57	yes	DD	116	1.96	1.89	8.2
17	patient_5	patient	m	77	no	DD	99	2.03	2.01	9.8
18	patient_6	patient	m	67	yes	DD	263	2.00	1.99	8.5
19	patient_7	patient	m	64	yes	DD	440	2.00	2.24	7.8
20	patient_8	patient	m	62	no	DD	526	2.09	2.03	8.6
21	patient_9	patient	m	72	yes	DD	491	2.07	2.00	7.3
22	patient_10	patient	m	56	no	DD	49	1.97	1.97	9.4
23	patient_11	patient	m	51	no	DD	254	1.97	1.76	8.8
24	patient_12	patient	m	45	no	DD	69	1.98	1.73	9.0
NR: sample number in order of appearance on the expression chip (samples 1-12: chip 1, samples 13-24: chip 2); gender: f: female, m: male; familial: yes, if family members of the subject were affected by DD, source: source of the analysed tissue: DD: Dupuytren, TVS: trigger finger, KTS: carpal tunnel; conc.: RNA concentration (ng/µl) in the original sample as determined with the bioanalyzer instr…
