# Supplementary material for: Meta-Analysis of Genome-Wide Association Studies and Network Analysis-Based Integration with Gene Expression Data Identify New Suggestive Loci and Unravel a Wnt-Centric Network Associated with Dupuytren’s Disease
Source: PLoS One. 2016 Jul 28;11(7):e0158101. doi: 10.1371/journal.pone.0158101 (PMC4965170; doi:10.1371/journal.pone.0158101)
Supplement: S4 Table — (XLSX) [file pone.0158101.s005.xlsx]

## Sheet: Table S3
Table S4. Overrepresented GO terms in DD
GO_ID	FunctionalType	NumSignGenesGO	NumGenesGOTotal	ExpNumSignGenesGO	pvalGO	ExpHits	Function	GO_Number
32270	PROCESS	19	35	9.24	0	0.33	positive regulation of cellular protein metabolic process	GO:0032270
51247	PROCESS	22	39	10.54	0	0.33	positive regulation of protein metabolic process	GO:0051247
42493	PROCESS	16	29	8.24	2e-04	0.52	response to drug	GO:0042493
79	PROCESS	10	14	4.41	4e-04	0.73	regulation of cyclin-dependent protein kinase activity	GO:0000079
19900	FUNCTION	19	32	11.25	4e-04	0.73	kinase binding	GO:0019900
19901	FUNCTION	16	26	9.29	6e-04	0.98	protein kinase binding	GO:0019901
5021	FUNCTION	7	7	3.22	0.001	1.47	vascular endothelial growth factor receptor activity	GO:0005021
35150	PROCESS	9	14	3.83	0.0014	2	regulation of tube size	GO:0035150
50880	PROCESS	9	14	3.83	0.0014	2	regulation of blood vessel size	GO:0050880
16564	FUNCTION	33	70	23.54	0.0016	2.24	transcription repressor activity	GO:0016564
31401	PROCESS	12	22	6.11	0.0016	2.24	positive regulation of protein modification process	GO:0031401
42311	PROCESS	6	7	2.34	0.0018	2.49	vasodilation	GO:0042311
313	CELLULAR	4	6	0.66	0.002	2.78	organellar ribosome	GO:0000313
315	CELLULAR	3	3	0.45	0.002	2.78	organellar large ribosomal subunit	GO:0000315
5761	CELLULAR	4	6	0.66	0.002	2.78	mitochondrial ribosome	GO:0005761
5762	CELLULAR	3	3	0.45	0.002	2.78	mitochondrial large ribosomal subunit	GO:0005762
48754	PROCESS	9	14	4.35	0.002	2.78	branching morphogenesis of a tube	GO:0048754
51100	PROCESS	7	9	2.97	0.002	2.78	negative regulation of binding	GO:0051100
32944	PROCESS	7	13	2.48	0.0022	3.06	regulation of mononuclear cell proliferation	GO:0032944
50670	PROCESS	7	13	2.48	0.0022	3.06	regulation of lymphocyte proliferation	GO:0050670
10562	PROCESS	12	21	6.41	0.0024	3.31	positive regulation of phosphorus metabolic process	GO:0010562
42325	PROCESS	18	34	11.47	0.0024	3.31	regulation of phosphorylation	GO:0042325
45736	PROCESS	4	4	1.3	0.0024	3.31	negative regulation of cyclin-dependent protein kinase activity	GO:0045736
45937	PROCESS	12	21	6.41	0.0024	3.31	positive regulation of phosphate metabolic process	GO:0045937
19220	PROCESS	19	38	12.14	0.0026	3.59	regulation of phosphate metabolic process	GO:0019220
32268	PROCESS	37	90	25.82	0.0026	3.59	regulation of cellular protein metabolic process	GO:0032268
42129	PROCESS	6	8	1.96	0.0026	3.59	regulation of T cell proliferation	GO:0042129
51174	PROCESS	19	38	12.14	0.0026	3.59	regulation of phosphorus metabolic process	GO:0051174
10604	PROCESS	68	155	55.17	0.0028	3.85	positive regulation of macromolecule metabolic process	GO:0010604
51246	PROCESS	43	103	31.81	0.003	4.14	regulation of protein metabolic process	GO:0051246
51090	PROCESS	8	11	3.49	0.0034	4.71	regulation of transcription factor activity	GO:0051090
1763	PROCESS	10	16	5.25	0.0038	5.24	morphogenesis of a branching structure	GO:0001763
42127	PROCESS	62	166	48.14	0.004	5.55	regulation of cell proliferation	GO:0042127
3018	PROCESS	9	15	4.09	0.0042	5.83	vascular process in circulatory system	GO:0003018
8285	PROCESS	35	80	25.33	0.0042	5.83	negative regulation of cell proliferation	GO:0008285
9605	PROCESS	72	183	58.64	0.0044	6.14	response to external stimulus	GO:0009605
51301	PROCESS	25	52	17.49	0.0044	6.14	cell division	GO:0051301
51101	PROCESS	9	13	4.56	0.0056	7.9	regulation of DNA binding	GO:0051101
4623	FUNCTION	4	4	1.63	0.0058	8.22	phospholipase A2 activity	GO:0004623
30321	PROCESS	4	4	1.12	0.0058	8.22	transepithelial chloride transport	GO:0030321
30335	PROCESS	12	20	6.69	0.0062	8.8	positive regulation of cell migration	GO:0030335
1934	PROCESS	10	17	5.33	0.0064	9.12	positive regulation of protein amino acid phosphorylation	GO:0001934
42327	PROCESS	11	19	6.21	0.0064	9.12	positive regulation of phosphorylation	GO:0042327
8080	FUNCTION	6	11	2.32	0.0068	9.74	N-acetyltransferase activity	GO:0008080
43392	PROCESS	6	7	2.7	0.0068	9.74	negative regulation of DNA binding	GO:0043392
43433	PROCESS	5	6	1.7	0.0068	9.74	negative regulation of transcription factor activity	GO:0043433
35295	PROCESS	21	42	14.27	0.0072	10.34	tube development	GO:0035295
48145	PROCESS	6	9	2.71	0.0072	10.34	regulation of fibroblast proliferation	GO:0048145
4022	FUNCTION	4	5	1.18	0.0074	10.66	alcohol dehydrogenase activity	GO:0004022
30888	PROCESS	4	7	1.05	0.0076	10.97	regulation of B cell proliferation	GO:0030888
9991	PROCESS	11	25	6.16	0.0082	11.85	response to extracellular stimulus	GO:0009991
15934	CELLULAR	4	8	0.92	0.0082	11.85	large ribosomal subunit	GO:0015934
9893	PROCESS	69	162	57.15	0.0084	12.18	positive regulation of metabolic process	GO:0009893
51272	PROCESS	13	24	7.83	0.01	14.69	positive regulation of cell motion	GO:0051272
9611	PROCESS	44	109	34.39	0.0106	15.66	response to wounding	GO:0009611
4402	FUNCTION	5	8	1.92	0.011	16.33	histone acetyltransferase activity	GO:0004402
4468	FUNCTION	5	8	1.92	0.011	16.33	lysine N-acetyltransferase activity	GO:0004468
1932	PROCESS	14	26	9.05	0.0112	16.65	regulation of protein amino acid phosphorylation	GO:0001932
50900	PROCESS	8	13	4.27	0.0112	16.65	leukocyte migration	GO:0050900
51092	PROCESS	4	5	1.48	0.0116	17.28	positive regulation of NF-kappaB transcription factor activity	GO:0051092
3013	PROCESS	24	54	17.01	0.0122	18.22	circulatory system process	GO:0003013
8015	PROCESS	24	54	17.01	0.0122	18.22	blood circulation	GO:0008015
1822	PROCESS	12	17	8.08	0.0126	18.91	kidney development	GO:0001822
6950	PROCESS	122	341	106.96	0.0126	18.91	response to stress	GO:0006950
32879	PROCESS	53	126	42.92	0.0126	18.91	regulation of localization	GO:0032879
16538	FUNCTION	4	6	1.25	0.0128	19.22	cyclin-dependent protein kinase regulator activity	GO:0016538
7059	PROCESS	9	20	5.22	0.0136	20.55	chromosome segregation	GO:0007059
48246	PROCESS	3	3	1	0.0138	20.9	macrophage chemotaxis	GO:0048246
48146	PROCESS	4	6	1.36	0.0148	22.64	positive regulation of fibroblast proliferation	GO:0048146
22603	PROCESS	48	101	39.6	0.015	23.02	regulation of anatomical structure morphogenesis	GO:0022603
9898	CELLULAR	3	5	0.91	0.0152	23.34	internal side of plasma membrane	GO:0009898
32583	PROCESS	9	15	5.33	0.0152	23.34	regulation of gene-specific transcription	GO:0032583
45765	PROCESS	9	17	5.12	0.0156	23.98	regulation of angiogenesis	GO:0045765
51098	PROCESS	11	20	6.86	0.0156	23.98	regulation of binding	GO:0051098
16525	PROCESS	5	5	2.37	0.0164	25.33	negative regulation of angiogenesis	GO:0016525
4519	FUNCTION	7	12	3.63	0.0166	25.68	endonuclease activity	GO:0004519
42130	PROCESS	4	5	1.39	0.017	26.32	negative regulation of T cell proliferation	GO:0042130
4521	FUNCTION	5	7	2.53	0.0172	26.65	endoribonuclease activity	GO:0004521
8542	PROCESS	6	8	3.39	0.0172	26.65	visual learning	GO:0008542
42135	PROCESS	3	3	0.95	0.0176	27.33	neurotransmitter catabolic process	GO:0042135
35239	PROCESS	12	22	7.69	0.0178	27.66	tube morphogenesis	GO:0035239
30334	PROCESS	21	42	14.9	0.0186	28.95	regulation of cell migration	GO:0030334
819	PROCESS	6	12	3.23	0.0188	29.3	sister chromatid segregation	GO:0000819
31325	PROCESS	64	154	54.2	0.0188	29.3	positive regulation of cellular metabolic process	GO:0031325
40012	PROCESS	23	46	16.86	0.0188	29.3	regulation of locomotion	GO:0040012
31399	PROCESS	15	34	10.13	0.0198	30.91	regulation of protein modification process	GO:0031399
3704	FUNCTION	6	10	3.19	0.022	34.42	specific RNA polymerase II transcription factor activity	GO:0003704
5758	CELLULAR	4	6	1.82	0.0228	35.75	mitochondrial intermembrane space	GO:0005758
45892	PROCESS	30	69	23.4	0.0242	38.01	negative regulation of transcription, DNA-dependent	GO:0045892
4518	FUNCTION	15	30	10.08	0.0244	38.33	nuclease activity	GO:0004518
32945	PROCESS	4	6	1.46	0.0244	38.33	negative regulation of mononuclear cell proliferation	GO:0032945
50672	PROCESS	4	6	1.46	0.0244	38.33	negative regulation of lymphocyte proliferation	GO:0050672
31225	CELLULAR	29	49	23.72	0.0252	39.68	anchored to membrane	GO:0031225
1655	PROCESS	12	19	8.39	0.0254	40.03	urogenital system development	GO:0001655
42035	PROCESS	6	13	2.89	0.0256	40.37	regulation of cytokine biosynthetic process	GO:0042035
51253	PROCESS	30	70	23.48	0.026	41.12	negative regulation of RNA metabolic process	GO:0051253
16407	FUNCTION	6	14	2.71	0.0264	41.82	acetyltransferase activity	GO:0016407
7049	PROCESS	58	147	49.1	0.0266	42.14	cell cycle	GO:0007049
50864	PROCESS	5	11	2.1	0.027	42.82	regulation of B cell activation	GO:0050864
7632	PROCESS	6	9	3.46	0.028	44.55	visual behavior	GO:0007632
30261	PROCESS	4	7	1.81	0.028	44.55	chromosome condensation	GO:0030261
7379	PROCESS	3	3	1.3	0.0282	44.88	segment specification	GO:0007379
8194	FUNCTION	19	33	14.02	0.0284	45.24	UDP-glycosyltransferase activity	GO:0008194
45787	PROCESS	6	12	2.87	0.0284	45.24	positive regulation of cell cycle	GO:0045787
5540	FUNCTION	5	9	2.39	0.0302	48.18	hyaluronic acid binding	GO:0005540
34405	PROCESS	3	3	1.12	0.0308	49.13	response to fluid shear stress	GO:0034405
159	CELLULAR	5	8	2.74	0.031	49.48	protein phosphatase type 2A complex	GO:0000159
4693	FUNCTION	5	8	2.51	0.0322	51.42	cyclin-dependent protein kinase activity	GO:0004693
51270	PROCESS	25	52	19.2	0.033	52.79	regulation of cell motion	GO:0051270
51537	FUNCTION	4	9	1.78	0.0342	54.84	2 iron, 2 sulfur cluster binding	GO:0051537
5179	FUNCTION	4	9	1.5	0.0346	55.52	hormone activity	GO:0005179
278	PROCESS	29	74	22.83	0.0356	57.16	mitotic cell cycle	GO:0000278
5097	FUNCTION	13	22	9.41	0.037	59.53	Rab GTPase activator activity	GO:0005097
32313	PROCESS	13	22	9.41	0.037	59.53	regulation of Rab GTPase activity	GO:0032313
32483	PROCESS	13	22	9.41	0.037	59.53	regulation of Rab protein signal transduction	GO:0032483
43524	PROCESS	5	8	2.55	0.0374	60.31	negative regulation of neuron apoptosis	GO:0043524
51047	PROCESS	8	18	4.47	0.0376	60.66	positive regulation of secretion	GO:0051047
2250	PROCESS	11	24	7.42	0.038	61.32	adaptive immune response	GO:0002250
2460	PROCESS	11	24	7.42	0.038	61.32	adaptive immune response based on somatic recombination of immune receptors built from immunoglobulin superfamily domains	GO:0002460
6536	PROCESS	4	7	1.59	0.0382	61.66	glutamate metabolic process	GO:0006536
50708	PROCESS	6	13	2.93	0.039	63	regulation of protein secretion	GO:0050708
307	CELLULAR	2	3	0.38	0.0396	63.98	cyclin-dependent protein kinase holoenzyme complex	GO:0000307
9896	PROCESS	6	10	3.29	0.0402	65.04	positive regulation of catabolic process	GO:0009896
2683	PROCESS	5	12	2.19	0.0406	65.71	negative regulation of immune system process	GO:0002683
65009	PROCESS	81	210	71.45	0.041	66.39	regulation of molecular function	GO:0065009
33279	CELLULAR	5	12	2.38	0.0418	67.75	ribosomal subunit	GO:0033279
18205	PROCESS	2	3	0.44	0.0426	69.11	peptidyl-lysine modification	GO:0018205
6474	PROCESS	2	3	0.45	0.0434	70.4	N-terminal protein amino acid acetylation	GO:0006474
18409	PROCESS	2	3	0.45	0.0434	70.4	peptide or protein amino-terminal blocking	GO:0018409
31365	PROCESS	2	3	0.45	0.0434	70.4	N-terminal protein amino acid modification	GO:0031365
6725	PROCESS	18	32	13.51	0.0438	71.11	cellular aromatic compound metabolic process	GO:0006725
16667	FUNCTION	10	20	6.47	0.0444	72.18	oxidoreductase activity, acting on sulfur group of donors	GO:0016667
19897	CELLULAR	10	14	7.04	0.045	73.22	extrinsic to plasma membrane	GO:0019897
42476	PROCESS	8	12	5.09	0.045	73.22	odontogenesis	GO:0042476
43523	PROCESS	7	13	4.06	0.0462	75.29	regulation of neuron apoptosis	GO:0043523
51329	PROCESS	11	24	7.36	0.0468	76.43	interphase of mitotic cell cycle	GO:0051329
45737	PROCESS	3	3	1.25	0.0474	77.5	positive regulation of cyclin-dependent protein kinase activity	GO:0045737
50868	PROCESS	4	8	1.65	0.0476	77.89	negative regulation of T cell activation	GO:0050868
9894	PROCESS	9	18	5.98	0.0484	79.41	regulation of catabolic process	GO:0009894
8286	PROCESS	5	9	2.48	0.0486	79.81	insulin receptor signaling pathway	GO:0008286
42301	FUNCTION	4	4	2.31	0.0486	79.81	phosphate binding	GO:0042301
19887	FUNCTION	9	14	6.33	0.05	82.34	protein kinase regulator activity	GO:0019887
19362	PROCESS	5	10	2.78	0.0502	82.75	pyridine nucleotide metabolic process	GO:0019362
3714	FUNCTION	14	33	10.13	0.0506	83.47	transcription corepressor activity	GO:0003714
16477	PROCESS	27	58	21.71	0.0506	83.47	cell migration	GO:0016477
1657	PROCESS	5	7	3.11	0.0508	83.89	ureteric bud development	GO:0001657
42221	PROCESS	79	210	69.71	0.0508	83.89	response to chemical stimulus	GO:0042221
51325	PROCESS	11	25	7.43	0.0508	83.89	interphase	GO:0051325
31667	PROCESS	9	23	5.84	0.0512	84.63	response to nutrient levels	GO:0031667
1658	PROCESS	3	5	1.13	0.0516	85.32	ureteric bud branching	GO:0001658
280	PROCESS	18	43	13.81	0.052	86.08	nuclear division	GO:0000280
7067	PROCESS	18	43	13.81	0.052	86.08	mitosis	GO:0007067
16863	FUNCTION	2	3	0.49	0.0524	86.81	intramolecular oxidoreductase activity, transposing C=C bonds	GO:0016863
17022	FUNCTION	3	4	1.24	0.0528	87.55	myosin binding	GO:0017022
31093	CELLULAR	4	7	1.85	0.0532	88.25	platelet alpha granule lumen	GO:0031093
51340	PROCESS	7	16	4.03	0.0536	88.99	regulation of ligase activity	GO:0051340
16125	PROCESS	15	31	10.94	0.0538	89.35	sterol metabolic process	GO:0016125
16032	PROCESS	10	17	7.09	0.0542	90.1	viral reproduction	GO:0016032
30323	PROCESS	13	26	9.23	0.0542	90.1	respiratory tube development	GO:0030323
30324	PROCESS	13	26	9.23	0.0542	90.1	lung development	GO:0030324
30551	FUNCTION	4	6	2.19	0.0542	90.1	cyclic nucleotide binding	GO:0030551
42036	PROCESS	3	5	1.08	0.0542	90.1	negative regulation of cytokine biosynthetic process	GO:0042036
6707	PROCESS	3	4	1.24	0.0544	90.47	cholesterol catabolic process	GO:0006707
16127	PROCESS	3	4	1.24	0.0544	90.47	sterol catabolic process	GO:0016127
32869	PROCESS	4	7	1.8	0.0546	90.88	cellular response to insulin stimulus	GO:0032869
8601	FUNCTION	5	8	2.92	0.0548	91.23	protein phosphatase type 2A regulator activity	GO:0008601
2526	PROCESS	8	18	5.19	0.0552	91.98	acute inflammatory response	GO:0002526
19904	FUNCTION	32	68	26.54	0.0552	91.98	protein domain specific binding	GO:0019904
51050	PROCESS	15	38	10.65	0.0554	92.33	positive regulation of transport	GO:0051050
5840	CELLULAR	8	21	4.95	0.0556	92.67	ribosome	GO:0005840
42060	PROCESS	16	40	11.61	0.0558	93.07	wound healing	GO:0042060
7584	PROCESS	6	14	3.59	0.0564	94.18	response to nutrient	GO:0007584
32273	PROCESS	3	4	1.06	0.0564	94.18	positive regulation of protein polymerization	GO:0032273
50869	PROCESS	2	3	0.53	0.0578	96.81	negative regulation of B cell activation	GO:0050869
2695	PROCESS	4	9	1.72	0.06	100.83	negative regulation of leukocyte activation	GO:0002695
51250	PROCESS	4	9	1.72	0.06	100.83	negative regulation of lymphocyte activation	GO:0051250
43086	PROCESS	22	53	17.29	0.061	102.56	negative regulation of catalytic activity	GO:0043086
16566	FUNCTION	5	5	3.11	0.0614	103.29	specific transcriptional repressor activity	GO:0016566
43621	FUNCTION	3	3	1.89	0.0616	103.69	protein self-association	GO:0043621
87	PROCESS	18	44	13.95	0.0622	104.78	M phase of mitotic cell cycle	GO:0000087
8284	PROCESS	26	85	20.41	0.0632	106.62	positive regulation of cell proliferation	GO:0008284
42475	PROCESS	7	10	4.61	0.065	109.89	odontogenesis of dentine-containing tooth	GO:0042475
19899	FUNCTION	51	115	44.31	0.0656	111.08	enzyme binding	GO:0019899
5732	CELLULAR	2	4	0.51	0.066	111.78	small nucleolar ribonucleoprotein complex	GO:0005732
5159	FUNCTION	2	3	0.47	0.067	113.77	insulin-like growth factor receptor binding	GO:0005159
43388	PROCESS	4	6	2.08	0.0674	114.53	positive regulation of DNA binding	GO:0043388
43549	PROCESS	30	71	24.94	0.0674	114.53	regulation of kinase activity	GO:0043549
51091	PROCESS	4	6	2.08	0.0674	114.53	positive regulation of transcription factor activity	GO:0051091
33627	PROCESS	3	4	1.18	0.068	115.71	cell adhesion mediated by integrin	GO:0033627
8038	PROCESS	8	9	6.27	0.0682	116.11	neuron recognition	GO:0008038
33500	PROCESS	4	8	1.8	0.0686	116.92	carbohydrate homeostasis	GO:0033500
42593	PROCESS	4	8	1.8	0.0686	116.92	glucose homeostasis	GO:0042593
51495	PROCESS	5	8	2.93	0.0734	126.04	positive regulation of cytoskeleton organization	GO:0051495
48519	PROCESS	144	376	133.5	0.0742	127.48	negative regulation of biological process	GO:0048519
6733	PROCESS	5	11	2.92	0.0744	127.81	oxidoreduction coenzyme metabolic process	GO:0006733
19674	PROCESS	4	7	2.37	0.0748	128.55	NAD metabolic process	GO:0019674
6417	PROCESS	9	24	5.78	0.075	128.92	regulation of translation	GO:0006417
31348	PROCESS	3	5	1.14	0.0758	130.38	negative regulation of defense response	GO:0031348
51146	PROCESS	7	14	4.6	0.0768	132.19	striated muscle cell differentiation	GO:0051146
8159	FUNCTION	2	3	0.73	0.0774	133.28	positive transcription elongation factor activity	GO:0008159
9416	PROCESS	14	30	10.5	0.0776	133.62	response to light stimulus	GO:0009416
1518	CELLULAR	5	7	3.19	0.078	134.37	voltage-gated sodium channel complex	GO:0001518
5248	FUNCTION	5	7	3.19	0.078	134.37	voltage-gated sodium channel activity	GO:0005248
34706	CELLULAR	5	7	3.19	0.078	134.37	sodium channel complex	GO:0034706
6954	PROCESS	24	62	19.37	0.0784	135.13	inflammatory response	GO:0006954
32870	PROCESS	4	8	1.93	0.0784	135.13	cellular response to hormone stimulus	GO:0032870
45785	PROCESS	6	13	3.59	0.0784	135.13	positive regulation of cell adhesion	GO:0045785
51043	PROCESS	2	3	0.53	0.0786	135.53	regulation of membrane protein ectodomain proteolysis	GO:0051043
10563	PROCESS	7	12	4.7	0.0806	139.22	negative regulation of phosphorus metabolic process	GO:0010563
45936	PROCESS	7	12	4.7	0.0806	139.22	negative regulation of phosphate metabolic process	GO:0045936
9396	PROCESS	4	5	1.99	0.0808	139.6	folic acid and derivative biosynthetic process	GO:0009396
50896	PROCESS	223	657	210.32	0.0808	139.6	response to stimulus	GO:0050896
42787	PROCESS	6	6	4.29	0.0826	143	protein ubiquitination during ubiquitin-dependent protein catabolic process	GO:0042787
9108	PROCESS	10	20	7.15	0.0828	143.38	coenzyme biosynthetic process	GO:0009108
48029	FUNCTION	3	6	1.23	0.0828	143.38	monosaccharide binding	GO:0048029
34364	CELLULAR	3	3	1.62	0.0832	144.14	high-density lipoprotein particle	GO:0034364
50866	PROCESS	5	11	2.7	0.084	145.73	negative regulation of cell activation	GO:0050866
5542	FUNCTION	3	6	1.18	0.0844	146.59	folic acid binding	GO:0005542
16126	PROCESS	6	10	3.82	0.0848	147.35	sterol biosynthetic process	GO:0016126
51099	PROCESS	4	7	2.15	0.085	147.74	positive regulation of binding	GO:0051099
50790	PROCESS	72	194	64.58	0.086	149.77	regulation of catalytic activity	GO:0050790
31334	PROCESS	3	5	1.2	0.0864	150.59	positive regulation of protein complex assembly	GO:0031334
3712	FUNCTION	31	79	26.17	0.0866	151.09	transcription cofactor activity	GO:0003712
10608	PROCESS	15	38	11.27	0.0874	152.78	posttranscriptional regulation of gene expression	GO:0010608
70	PROCESS	5	11	3.16	0.0876	153.22	mitotic sister chromatid segregation	GO:0000070
6575	PROCESS	13	29	9.82	0.0876	153.22	amino acid derivative metabolic process	GO:0006575
123	CELLULAR	2	3	0.58	0.0878	153.66	histone acetyltransferase complex	GO:0000123
30308	PROCESS	8	17	5.67	0.0884	154.88	negative regulation of cell growth	GO:0030308
45792	PROCESS	8	17	5.67	0.0884	154.88	negative regulation of cell size	GO:0045792
51049	PROCESS	29	76	24.04	0.0884	154.88	regulation of transport	GO:0051049
9314	PROCESS	17	37	13.4	0.0886	155.26	response to radiation	GO:0009314
30216	PROCESS	4	8	2.2	0.0886	155.26	keratinocyte differentiation	GO:0030216
19207	FUNCTION	9	16	6.6	0.0892	156.59	kinase regulator activity	GO:0019207
6690	PROCESS	7	14	4.44	0.0894	157.03	icosanoid metabolic process	GO:0006690
48585	PROCESS	5	11	2.61	0.0898	157.9	negative regulation of response to stimulus	GO:0048585
6677	PROCESS	3	3	1.38	0.09	158.32	glycosylceramide metabolic process	GO:0006677
9880	PROCESS	6	9	3.83	0.0904	159.16	embryonic pattern specification	GO:0009880
48639	PROCESS	2	3	0.59	0.091	160.48	positive regulation of developmental growth	GO:0048639
5913	CELLULAR	7	11	4.81	0.0914	161.3	cell-cell adherens junction	GO:0005913
15698	PROCESS	13	23	10.08	0.0916	161.74	inorganic anion transport	GO:0015698
5777	CELLULAR	11	31	7.7	0.0918	162.15	peroxisome	GO:0005777
42579	CELLULAR	11	31	7.7	0.0918	162.15	microbody	GO:0042579
5829	CELLULAR	87	233	79.16	0.092	162.57	cytosol	GO:0005829
5041	FUNCTION	3	5	1.51	0.093	164.75	low-density lipoprotein receptor activity	GO:0005041
7599	PROCESS	7	20	4.4	0.093	164.75	hemostasis	GO:0007599
19905	FUNCTION	4	6	2.22	0.0932	165.22	syntaxin binding	GO:0019905
32271	PROCESS	8	17	5.49	0.094	166.89	regulation of protein polymerization	GO:0032271
48285	PROCESS	18	46	14.44	0.0942	167.31	organelle fission	GO:0048285
6769	PROCESS	4	8	2.44	0.096	171.18	nicotinamide metabolic process	GO:0006769
19902	FUNCTION	7	13	4.72	0.0962	171.59	phosphatase binding	GO:0019902
9067	PROCESS	3	5	1.3	0.0964	172.02	aspartate family amino acid biosynthetic process	GO:0009067
6706	PROCESS	3	6	1.38	0.097	173.23	steroid catabolic process	GO:0006706
9887	PROCESS	57	146	50.72	0.0982	175.78	organ morphogenesis	GO:0009887
22415	PROCESS	9	16	6.69	0.0986	176.64	viral reproductive process	GO:0022415
5044	FUNCTION	9	16	6.47	0.0992	178.01	scavenger receptor activity	GO:0005044
30595	PROCESS	5	8	3.11	0.0992	178.01	leukocyte chemotaxis	GO:0030595
60326	PROCESS	5	8	3.11	0.0992	178.01	cell chemotaxis	GO:0060326
19903	FUNCTION	5	11	2.78	0.0996	178.88	protein phosphatase binding	GO:0019903
7586	PROCESS	8	16	5.7	0.0998	179.35	digestion	GO:0007586
7076	PROCESS	3	6	1.61	0.1002	180.21	mitotic chromosome condensation	GO:0007076
4860	FUNCTION	3	4	1.5	0.1006	181.13	protein kinase inhibitor activity	GO:0004860
30291	FUNCTION	3	4	1.5	0.1006	181.13	protein serine/threonine kinase inhibitor activity	GO:0030291
50828	PROCESS	2	3	0.7	0.101	182.09	regulation of liquid surface tension	GO:0050828
6109	PROCESS	4	6	2.27	0.1014	182.99	regulation of carbohydrate metabolic process	GO:0006109
10675	PROCESS	4	6	2.27	0.1014	182.99	regulation of cellular carbohydrate metabolic process	GO:0010675
43467	PROCESS	4	6	2.27	0.1014	182.99	regulation of generation of precursor metabolites and energy	GO:0043467
1817	PROCESS	10	30	7.03	0.1018	183.86	regulation of cytokine production	GO:0001817
6821	PROCESS	11	19	8.43	0.1022	184.76	chloride transport	GO:0006821
51721	FUNCTION	2	3	0.62	0.1022	184.76	protein phosphatase 2A binding	GO:0051721
16788	FUNCTION	68	165	61.73	0.1032	187.07	hydrolase activity, acting on ester bonds	GO:0016788
50714	PROCESS	4	10	1.97	0.1032	187.07	positive regulation of protein secretion	GO:0050714
5080	FUNCTION	3	3	1.71	0.1034	187.52	protein kinase C binding	GO:0005080
32946	PROCESS	3	8	1.2	0.1034	187.52	positive regulation of mononuclear cell proliferation	GO:0032946
50671	PROCESS	3	8	1.2	0.1034	187.52	positive regulation of lymphocyte proliferation	GO:0050671
5529	FUNCTION	18	44	14.43	0.1036	188.01	sugar binding	GO:0005529
50803	PROCESS	2	3	0.69	0.1036	188.01	regulation of synapse structure and activity	GO:0050803
50807	PROCESS	2	3	0.69	0.1036	188.01	regulation of synapse organization	GO:0050807
8203	PROCESS	13	29	9.76	0.1042	189.37	cholesterol metabolic process	GO:0008203
30890	PROCESS	2	5	0.58	0.1042	189.37	positive regulation of B cell proliferation	GO:0030890
16197	PROCESS	4	11	2.11	0.1044	189.85	endosome transport	GO:0016197
6110	PROCESS	3	4	1.54	0.1048	190.75	regulation of glycolysis	GO:0006110
10906	PROCESS	3	4	1.54	0.1048	190.75	regulation of glucose metabolic process	GO:0010906
43470	PROCESS	3	4	1.54	0.1048	190.75	regulation of carbohydrate catabolic process	GO:0043470
43471	PROCESS	3	4	1.54	0.1048	190.75	regulation of cellular carbohydrate catabolic process	GO:0043471
48518	PROCESS	145	403	135.59	0.1048	190.75	positive regulation of biological process	GO:0048518
51924	PROCESS	5	8	3.01	0.1052	191.61	regulation of calcium ion transport	GO:0051924
50863	PROCESS	6	22	3.42	0.1056	192.45	regulation of T cell activation	GO:0050863
32642	PROCESS	2	3	0.66	0.107	195.65	regulation of chemokine production	GO:0032642
6721	PROCESS	2	4	0.63	0.1076	196.93	terpenoid metabolic process	GO:0006721
7596	PROCESS	6	19	3.6	0.108	197.78	blood coagulation	GO:0007596
50817	PROCESS	6	19	3.6	0.108	197.78	coagulation	GO:0050817
8328	CELLULAR	4	6	2.42	0.1088	199.43	ionotropic glutamate receptor complex	GO:0008328
51249	PROCESS	7	26	4.3	0.1094	200.65	regulation of lymphocyte activation	GO:0051249
8637	PROCESS	2	3	0.67	0.1096	201.03	apoptotic mitochondrial changes	GO:0008637
19439	PROCESS	3	7	1.32	0.11	201.87	aromatic compound catabolic process	GO:0019439
48523	PROCESS	128	340	119.52	0.1102	202.29	negative regulation of cellular process	GO:0048523
4984	FUNCTION	5	18	2.91	0.1106	203.12	olfactory receptor activity	GO:0004984
1937	PROCESS	4	7	2.07	0.111	203.93	negative regulation of endothelial cell proliferation	GO:0001937
50750	FUNCTION	3	5	1.38	0.1112	204.36	low-density lipoprotein receptor binding	GO:0050750
70325	FUNCTION	3	5	1.38	0.1112	204.36	lipoprotein receptor binding	GO:0070325
45926	PROCESS	9	21	6.55	0.1116	205.16	negative regulation of growth	GO:0045926
5272	FUNCTION	8	13	5.94	0.1126	207.14	sodium channel activity	GO:0005272
65008	PROCESS	124	332	115.69	0.113	207.92	regulation of biological quality	GO:0065008
45859	PROCESS	29	70	24.8	0.1134	208.7	regulation of protein kinase activity	GO:0045859
32102	PROCESS	4	7	2.07	0.1138	209.5	negative regulation of response to external stimulus	GO:0032102
16616	FUNCTION	9	27	6.26	0.115	211.87	oxidoreductase activity, acting on the CH-OH group of donors, NAD or NADP as acceptor	GO:0016616
48545	PROCESS	7	18	4.41	0.1156	213.1	response to steroid hormone stimulus	GO:0048545
1666	PROCESS	14	30	11.03	0.116	213.87	response to hypoxia	GO:0001666
19363	PROCESS	4	7	2.49	0.116	213.87	pyridine nucleotide biosynthetic process	GO:0019363
70482	PROCESS	14	30	11.03	0.116	213.87	response to oxygen levels	GO:0070482
4861	FUNCTION	2	3	0.67	0.1162	214.27	cyclin-dependent protein kinase inhibitor activity	GO:0004861
10676	PROCESS	3	5	1.43	0.1168	215.43	positive regulation of cellular carbohydrate metabolic process	GO:0010676
45913	PROCESS	3	5	1.43	0.1168	215.43	positive regulation of carbohydrate metabolic process	GO:0045913
3711	FUNCTION	3	6	1.51	0.1176	217.09	transcription elongation regulator activity	GO:0003711
6952	PROCESS	38	110	33.03	0.118	217.92	defense response	GO:0006952
1894	PROCESS	4	8	2.19	0.119	219.98	tissue homeostasis	GO:0001894
31331	PROCESS	4	7	2.28	0.119	219.98	positive regulation of cellular catabolic process	GO:0031331
48871	PROCESS	4	8	2.19	0.119	219.98	multicellular organismal homeostasis	GO:0048871
5680	CELLULAR	2	4	0.79	0.1196	221.31	anaphase-promoting complex	GO:0005680
30071	PROCESS	2	4	0.79	0.1196	221.31	regulation of mitotic metaphase/anaphase transition	GO:0030071
31404	FUNCTION	16	26	13.24	0.1196	221.31	chloride ion binding	GO:0031404
43168	FUNCTION	16	26	13.24	0.1196	221.31	anion binding	GO:0043168
50707	PROCESS	3	8	1.34	0.1196	221.31	regulation of cytokine secretion	GO:0050707
50715	PROCESS	3	8	1.34	0.1196	221.31	positive regulation of cytokine secretion	GO:0050715
50709	PROCESS	3	6	1.35	0.1198	221.7	negative regulation of protein secretion	GO:0050709
48638	PROCESS	2	4	0.66	0.1202	222.64	regulation of developmental growth	GO:0048638
16410	FUNCTION	6	16	3.72	0.1206	223.56	N-acyltransferase activity	GO:0016410
22604	PROCESS	36	76	31.97	0.1206	223.56	regulation of cell morphogenesis	GO:0022604
1541	PROCESS	3	6	1.43	0.1212	224.86	ovarian follicle development	GO:0001541
1656	PROCESS	5	8	3.41	0.1216	225.77	metanephros development	GO:0001656
8565	FUNCTION	7	16	4.94	0.1222	227.1	protein transporter activity	GO:0008565
785	CELLULAR	8	21	5.48	0.1226	227.96	chromatin	GO:0000785
2252	PROCESS	11	30	8.36	0.1226	227.96	immune effector process	GO:0002252
5615	CELLULAR	42	113	37.04	0.1226	227.96	extracellular space	GO:0005615
42490	PROCESS	3	4	1.78	0.1228	228.38	mechanoreceptor differentiation	GO:0042490
45095	CELLULAR	5	15	2.87	0.1228	228.38	keratin filament	GO:0045095
8361	PROCESS	16	35	13.06	0.1232	229.24	regulation of cell size	GO:0008361
4190	FUNCTION	3	5	1.71	0.1238	230.59	aspartic-type endopeptidase activity	GO:0004190
70001	FUNCTION	3	5	1.71	0.1238	230.59	aspartic-type peptidase activity	GO:0070001
10907	PROCESS	2	3	0.71	0.1242	231.44	positive regulation of glucose metabolic process	GO:0010907
45821	PROCESS	2	3	0.71	0.1242	231.44	positive regulation of glycolysis	GO:0045821
50998	FUNCTION	3	4	1.61	0.1242	231.44	nitric-oxide synthase binding	GO:0050998
10551	PROCESS	5	8	3.21	0.1246	232.34	regulation of specific transcription from RNA polymerase II promoter	GO:0010551
4970	FUNCTION	8	12	6.09	0.125	233.28	ionotropic glutamate receptor activity	GO:0004970
5234	FUNCTION	8	12	6.09	0.125	233.28	extracellular-glutamate-gated ion channel activity	GO:0005234
19210	FUNCTION	3	5	1.57	0.125	233.28	kinase inhibitor activity	GO:0019210
22409	PROCESS	2	4	0.72	0.125	233.28	positive regulation of cell-cell adhesion	GO:0022409
32582	PROCESS	3	4	1.64	0.1254	234.2	negative regulation of gene-specific transcription	GO:0032582
48870	PROCESS	30	67	25.98	0.1254	234.2	cell motility	GO:0048870
6928	PROCESS	57	117	51.92	0.1256	234.6	cell motion	GO:0006928
51046	PROCESS	12	29	9.1	0.1256	234.6	regulation of secretion	GO:0051046
51674	PROCESS	57	117	51.92	0.1256	234.6	localization of cell	GO:0051674
10557	PROCESS	51	127	45.97	0.1272	238.04	positive regulation of macromolecule biosynthetic process	GO:0010557
22843	FUNCTION	25	53	21.52	0.1276	238.97	voltage-gated cation channel activity	GO:0022843
30529	CELLULAR	25	71	21.07	0.128	239.86	ribonucleoprotein complex	GO:0030529
6066	PROCESS	40	94	35.25	0.129	242	cellular alcohol metabolic process	GO:0006066
8415	FUNCTION	16	46	12.61	0.1298	243.7	acyltransferase activity	GO:0008415
6357	PROCESS	49	139	43.69	0.1302	244.6	regulation of transcription from RNA polymerase II promoter	GO:0006357
33673	PROCESS	9	18	6.73	0.1302	244.6	negative regulation of kinase activity	GO:0033673
43434	PROCESS	7	18	4.62	0.1318	247.92	response to peptide hormone stimulus	GO:0043434
48477	PROCESS	4	8	2.28	0.1318	247.92	oogenesis	GO:0048477
8022	FUNCTION	12	31	9.3	0.1326	249.61	protein C-terminus binding	GO:0008022
31329	PROCESS	5	10	3.24	0.1326	249.61	regulation of cellular catabolic process	GO:0031329
5244	FUNCTION	33	69	29.12	0.1338	252.14	voltage-gated ion channel activity	GO:0005244
22832	FUNCTION	33	69	29.12	0.1338	252.14	voltage-gated channel activity	GO:0022832
7411	PROCESS	22	32	19.38	0.134	252.6	axon guidance	GO:0007411
30528	FUNCTION	135	365	127.03	0.134	252.6	transcription regulator activity	GO:0030528
31983	CELLULAR	4	8	2.29	0.1342	253.04	vesicle lumen	GO:0031983
60205	CELLULAR	4	8	2.29	0.1342	253.04	cytoplasmic membrane-bounded vesicle lumen	GO:0060205
31668	PROCESS	4	9	2.33	0.1352	255.23	cellular response to extracellular stimulus	GO:0031668
16758	FUNCTION	21	44	17.46	0.1358	256.47	transferase activity, transferring hexosyl groups	GO:0016758
51351	PROCESS	5	13	3.07	0.1362	257.32	positive regulation of ligase activity	GO:0051351
30169	FUNCTION	5	8	3.36	0.1368	258.55	low-density lipoprotein binding	GO:0030169
16747	FUNCTION	16	47	12.68	0.1372	259.38	transferase activity, transferring acyl groups other than amino-acyl groups	GO:0016747
42326	PROCESS	6	10	4.24	0.1378	260.65	negative regulation of phosphorylation	GO:0042326
9303	PROCESS	2	3	0.73	0.1382	261.47	rRNA transcription	GO:0009303
16208	FUNCTION	2	3	0.93	0.1382	261.47	AMP binding	GO:0016208
30552	FUNCTION	2	3	0.93	0.1382	261.47	cAMP binding	GO:0030552
2694	PROCESS	9	30	6.47	0.1388	262.76	regulation of leukocyte activation	GO:0002694
60255	PROCESS	256	723	245.54	0.139	263.15	regulation of macromolecule metabolic process	GO:0060255
32318	PROCESS	20	42	17.04	0.1394	264	regulation of Ras GTPase activity	GO:0032318
16668	FUNCTION	5	8	3.16	0.1396	264.44	oxidoreductase activity, acting on sulfur group of donors, NAD or NADP as acceptor	GO:0016668
6465	PROCESS	2	3	0.74	0.1398	264.88	signal peptide processing	GO:0006465
42219	PROCESS	3	7	1.46	0.1398	264.88	amino acid derivative catabolic process	GO:0042219
6607	PROCESS	4	4	2.89	0.1402	265.71	NLS-bearing substrate import into nucleus	GO:0006607
31091	CELLULAR	4	9	2.31	0.1402	265.71	platelet alpha granule	GO:0031091
31646	PROCESS	4	7	2.45	0.1418	269.17	positive regulation of neurological system process	GO:0031646
50806	PROCESS	4	7	2.45	0.1418	269.17	positive regulation of synaptic transmission	GO:0050806
51971	PROCESS	4	7	2.45	0.1418	269.17	positive regulation of transmission of nerve impulse	GO:0051971
51093	PROCESS	42	108	37.21	0.1422	270	negative regulation of developmental process	GO:0051093
31970	CELLULAR	4	7	2.56	0.1424	270.45	organelle envelope lumen	GO:0031970
2684	PROCESS	13	43	10.11	0.1444	274.76	positive regulation of immune system process	GO:0002684
45732	PROCESS	3	5	1.59	0.1448	275.6	positive regulation of protein catabolic process	GO:0045732
7638	PROCESS	3	5	1.6	0.1464	278.98	mechanosensory behavior	GO:0007638
42246	PROCESS	3	5	1.47	0.1466	279.34	tissue regeneration	GO:0042246
16860	FUNCTION	3	10	1.4	0.1468	279.75	intramolecular oxidoreductase activity	GO:0016860
5834	CELLULAR	8	12	6.17	0.1478	281.92	heterotrimeric G-protein complex	GO:0005834
5838	CELLULAR	2	4	0.74	0.1484	283.21	proteasome regulatory particle	GO:0005838
22624	CELLULAR	2	4	0.74	0.1484	283.21	proteasome accessory complex	GO:0022624
6760	PROCESS	5	7	3.27	0.1486	283.62	folic acid and derivative metabolic process	GO:0006760
122	PROCESS	19	51	15.83	0.149	284.42	negative regulation of transcription from RNA polymerase II promoter	GO:0000122
51338	PROCESS	31	74	27.29	0.1492	284.82	regulation of transferase activity	GO:0051338
44421	CELLULAR	92	227	85.83	0.1494	285.23	extracellular region part	GO:0044421
16746	FUNCTION	16	49	12.82	0.1498	286	transferase activity, transferring acyl groups	GO:0016746
43254	PROCESS	8	19	5.88	0.1514	289.44	regulation of protein complex assembly	GO:0043254
3006	PROCESS	10	27	7.49	0.1516	289.9	reproductive developmental process	GO:0003006
51057	PROCESS	3	4	1.99	0.1534	293.6	positive regulation of small GTPase mediated signal transduction	GO:0051057
50897	FUNCTION	4	7	2.41	0.1536	293.99	cobalt ion binding	GO:0050897
5313	FUNCTION	4	6	2.68	0.1538	294.37	L-glutamate transmembrane transporter activity	GO:0005313
8360	PROCESS	11	25	8.87	0.1538	294.37	regulation of cell shape	GO:0008360
15172	FUNCTION	4	6	2.68	0.1538	294.37	acidic amino acid transmembrane transporter activity	GO:0015172
16324	CELLULAR	17	35	14.18	0.154	294.82	apical plasma membrane	GO:0016324
6953	PROCESS	2	4	0.77	0.1548	296.58	acute-phase response	GO:0006953
50865	PROCESS	10	32	7.45	0.1548	296.58	regulation of cell activation	GO:0050865
32526	PROCESS	2	5	0.74	0.155	297	response to retinoic acid	GO:0032526
33189	PROCESS	2	5	0.74	0.155	297	response to vitamin A	GO:0033189
33273	PROCESS	2	5	0.74	0.155	297	response to vitamin	GO:0033273
46579	PROCESS	2	3	1.01	0.155	297	positive regulation of Ras protein signal transduction	GO:0046579
9891	PROCESS	52	131	47.38	0.1556	298.28	positive regulation of biosynthetic process	GO:0009891
31110	PROCESS	3	5	1.59	0.1556	298.28	regulation of microtubule polymerization or depolymerization	GO:0031110
48522	PROCESS	128	360	120.97	0.1558	298.72	positive regulation of cellular process	GO:0048522
51701	PROCESS	6	10	4.48	0.156	299.18	interaction with host	GO:0051701
6414	PROCESS	4	14	2.2	0.1564	300.04	translational elongation	GO:0006414
10564	PROCESS	8	21	5.82	0.1566	300.47	regulation of cell cycle process	GO:0010564
46777	PROCESS	8	14	5.99	0.1566	300.47	protein amino acid autophosphorylation	GO:0046777
30155	PROCESS	12	34	9.43	0.157	301.23	regulation of cell adhesion	GO:0030155
8217	PROCESS	8	26	5.6	0.1572	301.64	regulation of blood pressure	GO:0008217
48513	PROCESS	134	354	126.81	0.1582	303.76	organ development	GO:0048513
152	CELLULAR	3	6	1.86	0.1584	304.21	nuclear ubiquitin ligase complex	GO:0000152
16798	FUNCTION	10	27	7.58	0.1584	304.21	hydrolase activity, acting on glycosyl bonds	GO:0016798
60113	PROCESS	2	3	1.03	0.1586	304.66	inner ear receptor cell differentiation	GO:0060113
51352	PROCESS	5	12	3.24	0.1604	308.52	negative regulation of ligase activity	GO:0051352
51444	PROCESS	5	12	3.24	0.1604	308.52	negative regulation of ubiquitin-protein ligase activity	GO:0051444
3735	FUNCTION	6	18	4.19	0.1608	309.33	structural constituent of ribosome	GO:0003735
45076	PROCESS	2	4	0.83	0.1618	311.53	regulation of interleukin-2 biosynthetic process	GO:0045076
3746	FUNCTION	3	8	1.51	0.1626	313.31	translation elongation factor activity	GO:0003746
8509	FUNCTION	22	43	19.11	0.163	314.16	anion transmembrane transporter activity	GO:0008509
42102	PROCESS	2	4	0.75	0.1632	314.55	positive regulation of T cell proliferation	GO:0042102
4540	FUNCTION	6	11	4.29	0.1634	314.96	ribonuclease activity	GO:0004540
5112	FUNCTION	3	4	1.72	0.1638	315.85	Notch binding	GO:0005112
19222	PROCESS	267	761	257.35	0.1642	316.69	regulation of metabolic process	GO:0019222
6576	PROCESS	11	23	8.78	0.1648	317.94	biogenic amine metabolic process	GO:0006576
31323	PROCESS	255	734	245.35	0.1648	317.94	regulation of cellular metabolic process	GO:0031323
6323	PROCESS	6	16	4.27	0.1652	318.86	DNA packaging	GO:0006323
35250	FUNCTION	3	4	1.73	0.1658	320.14	UDP-galactosyltransferase activity	GO:0035250
10596	PROCESS	2	3	0.84	0.1664	321.45	negative regulation of endothelial cell migration	GO:0010596
6041	PROCESS	2	4	1.05	0.1668	322.33	glucosamine metabolic process	GO:0006041
6044	PROCESS	2	4	1.05	0.1668	322.33	N-acetylglucosamine metabolic process	GO:0006044
16670	FUNCTION	2	3	1.09	0.1668	322.33	oxidoreductase activity, acting on sulfur group of donors, oxygen as acceptor	GO:0016670
43235	CELLULAR	15	39	12.27	0.1676	324.14	receptor complex	GO:0043235
6584	PROCESS	7	11	5.22	0.168	325	catecholamine metabolic process	GO:0006584
18958	PROCESS	7	11	5.22	0.168	325	phenol metabolic process	GO:0018958
51726	PROCESS	43	105	38.79	0.1682	325.44	regulation of cell cycle	GO:0051726
4683	FUNCTION	3	5	1.69	0.1688	326.72	calmodulin-dependent protein kinase activity	GO:0004683
2253	PROCESS	7	18	5.17	0.169	327.15	activation of immune response	GO:0002253
4653	FUNCTION	7	11	5.29	0.1692	327.58	polypeptide N-acetylgalactosaminyltransferase activity	GO:0004653
1816	PROCESS	2	6	0.77	0.1696	328.44	cytokine production	GO:0001816
6940	PROCESS	5	10	3.55	0.1696	328.44	regulation of smooth muscle contraction	GO:0006940
19208	FUNCTION	9	16	7.05	0.1696	328.44	phosphatase regulator activity	GO:0019208
51323	PROCESS	2	3	0.82	0.1696	328.44	metaphase	GO:0051323
2443	PROCESS	10	25	7.88	0.17	329.34	leukocyte mediated immunity	GO:0002443
16052	PROCESS	7	18	4.95	0.1706	330.73	carbohydrate catabolic process	GO:0016052
40008	PROCESS	27	70	23.65	0.1706	330.73	regulation of growth	GO:0040008
2429	PROCESS	2	5	0.81	0.1712	332.2	immune response-activating cell surface receptor signaling pathway	GO:0002429
2757	PROCESS	2	5	0.81	0.1712	332.2	immune response-activating signal transduction	GO:0002757
2764	PROCESS	2	5	0.81	0.1712	332.2	immune response-regulating signal transduction	GO:0002764
2768	PROCESS	2	5	0.81	0.1712	332.2	immune response-regulating cell surface receptor signaling pathway	GO:0002768
8585	PROCESS	4	11	2.37	0.1712	332.2	female gonad development	GO:0008585
40017	PROCESS	5	6	3.66	0.1712	332.2	positive regulation of locomotion	GO:0040017
48520	PROCESS	5	6	3.66	0.1712	332.2	positive regulation of behavior	GO:0048520
50795	PROCESS	5	6	3.66	0.1712	332.2	regulation of behavior	GO:0050795
50920	PROCESS	5	6	3.66	0.1712	332.2	regulation of chemotaxis	GO:0050920
50921	PROCESS	5	6	3.66	0.1712	332.2	positive regulation of chemotaxis	GO:0050921
22898	PROCESS	4	7	2.63	0.1724	335.01	regulation of transmembrane transporter activity	GO:0022898
32409	PROCESS	4	7	2.63	0.1724	335.01	regulation of transporter activity	GO:0032409
32412	PROCESS	4	7	2.63	0.1724	335.01	regulation of ion transmembrane transporter activity	GO:0032412
2377	PROCESS	3	6	1.8	0.1726	335.45	immunoglobulin production	GO:0002377
2440	PROCESS	3	6	1.8	0.1726	335.45	production of molecular mediator of immune response	GO:0002440
16634	FUNCTION	3	5	1.81	0.173	336.36	oxidoreductase activity, acting on the CH-CH group of donors, oxygen as acceptor	GO:0016634
6898	PROCESS	8	17	5.96	0.1734	337.3	receptor-mediated endocytosis	GO:0006898
6547	PROCESS	3	5	1.63	0.1744	339.7	histidine metabolic process	GO:0006547
9075	PROCESS	3	5	1.63	0.1744	339.7	histidine family amino acid metabolic process	GO:0009075
31099	PROCESS	4	8	2.5	0.1752	341.66	regeneration	GO:0031099
3702	FUNCTION	21	56	17.96	0.1754	342.14	RNA polymerase II transcription factor activity	GO:0003702
19888	FUNCTION	8	15	6.11	0.1774	346.93	protein phosphatase regulator activity	GO:0019888
8408	FUNCTION	3	6	1.64	0.1776	347.43	3'-5' exonuclease activity	GO:0008408
1993	PROCESS	2	3	0.95	0.1778	347.91	regulation of systemic arterial blood pressure by norepinephrine-epinephrine	GO:0001993
42063	PROCESS	9	16	7.2	0.1784	349.31	gliogenesis	GO:0042063
86	PROCESS	3	6	1.81	0.179	350.66	G2/M transition of mitotic cell cycle	GO:0000086
19002	FUNCTION	3	4	1.99	0.1796	352.05	GMP binding	GO:0019002
30553	FUNCTION	3	4	1.99	0.1796	352.05	cGMP binding	GO:0030553
7292	PROCESS	5	13	3.29	0.1798	352.48	female gamete generation	GO:0007292
55088	PROCESS	4	9	2.57	0.1802	353.34	lipid homeostasis	GO:0055088
55013	PROCESS	2	6	0.8	0.181	355.25	cardiac muscle cell development	GO:0055013
4712	FUNCTION	4	6	2.61	0.1816	356.56	protein serine/threonine/tyrosine kinase activity	GO:0004712
50871	PROCESS	2	7	0.78	0.1818	357.02	positive regulation of B cell activation	GO:0050871
48771	PROCESS	3	7	1.58	0.1826	358.83	tissue remodeling	GO:0048771
82	PROCESS	6	14	4.22	0.1832	360.17	G1/S transition of mitotic cell cycle	GO:0000082
4708	FUNCTION	3	5	1.62	0.184	362	MAP kinase kinase activity	GO:0004708
30154	PROCESS	143	346	136.59	0.184	362	cell differentiation	GO:0030154
46425	PROCESS	2	3	1.18	0.184	362	regulation of JAK-STAT cascade	GO:0046425
48583	PROCESS	22	63	18.93	0.1848	363.8	regulation of response to stimulus	GO:0048583
15918	PROCESS	4	7	2.73	0.1852	364.67	sterol transport	GO:0015918
30301	PROCESS	4	7	2.73	0.1852	364.67	cholesterol transport	GO:0030301
35115	PROCESS	2	3	0.87	0.1866	367.86	embryonic forelimb morphogenesis	GO:0035115
35136	PROCESS	2	3	0.87	0.1866	367.86	forelimb morphogenesis	GO:0035136
45944	PROCESS	25	64	22.08	0.1868	368.36	positive regulation of transcription from RNA polymerase II promoter	GO:0045944
9628	PROCESS	28	72	24.64	0.188	370.93	response to abiotic stimulus	GO:0009628
9968	PROCESS	21	45	18.38	0.188	370.93	negative regulation of signal transduction	GO:0009968
4869	FUNCTION	3	7	1.71	0.1886	372.21	cysteine-type endopeptidase inhibitor activity	GO:0004869
31420	FUNCTION	39	91	35.51	0.1894	373.91	alkali metal ion binding	GO:0031420
51704	PROCESS	39	133	34.88	0.1902	375.57	multi-organism process	GO:0051704
97	PROCESS	2	3	0.89	0.191	377.27	sulfur amino acid biosynthetic process	GO:0000097
7173	PROCESS	5	9	3.43	0.191	377.27	epidermal growth factor receptor signaling pathway	GO:0007173
6732	PROCESS	16	37	13.51	0.1912	377.68	coenzyme metabolic process	GO:0006732
3729	FUNCTION	4	8	2.43	0.192	379.36	mRNA binding	GO:0003729
5251	FUNCTION	3	6	1.76	0.1928	381.06	delayed rectifier potassium channel activity	GO:0005251
5249	FUNCTION	15	33	12.71	0.193	381.45	voltage-gated potassium channel activity	GO:0005249
31328	PROCESS	51	129	47	0.1932	381.83	positive regulation of cellular biosynthetic process	GO:0031328
10468	PROCESS	227	644	218.82	0.1936	382.62	regulation of gene expression	GO:0010468
51276	PROCESS	30	88	26.69	0.1944	384.27	chromosome organization	GO:0051276
8378	FUNCTION	3	5	1.8	0.1948	385.06	galactosyltransferase activity	GO:0008378
30239	PROCESS	4	9	2.65	0.1948	385.06	myofibril assembly	GO:0030239
55002	PROCESS	4	9	2.65	0.1948	385.06	striated muscle cell development	GO:0055002
9309	PROCESS	6	14	4.34	0.196	387.44	amine biosynthetic process	GO:0009309
19216	PROCESS	9	22	7.1	0.1964	388.27	regulation of lipid metabolic process	GO:0019216
45177	CELLULAR	18	38	15.45	0.1964	388.27	apical part of cell	GO:0045177
30511	PROCESS	2	5	0.86	0.1974	390.3	positive regulation of transforming growth factor beta receptor signaling pathway	GO:0030511
16064	PROCESS	8	20	6.31	0.1982	391.82	immunoglobulin mediated immune response	GO:0016064
19724	PROCESS	8	20	6.31	0.1982	391.82	B cell mediated immunity	GO:0019724
32489	PROCESS	4	4	2.95	0.1988	393	regulation of Cdc42 protein signal transduction	GO:0032489
32663	PROCESS	2	5	0.9	0.1988	393	regulation of interleukin-2 production	GO:0032663
43088	PROCESS	4	4	2.95	0.1988	393	regulation of Cdc42 GTPase activity	GO:0043088
9719	PROCESS	20	48	17.23	0.1994	394.18	response to endogenous stimulus	GO:0009719
15669	PROCESS	2	4	0.95	0.2004	396.09	gas transport	GO:0015669
7548	PROCESS	8	24	6.02	0.2006	396.48	sex differentiation	GO:0007548
43085	PROCESS	38	110	34.28	0.2018	398.76	positive regulation of catalytic activity	GO:0043085
43193	PROCESS	5	10	3.55	0.202	399.14	positive regulation of gene-specific transcription	GO:0043193
44451	CELLULAR	40	99	36.37	0.2028	400.72	nucleoplasm part	GO:0044451
43542	PROCESS	3	6	1.9	0.204	403.04	endothelial cell migration	GO:0043542
6695	PROCESS	4	8	2.64	0.2046	404.28	cholesterol biosynthetic process	GO:0006695
34704	CELLULAR	8	13	6.49	0.2054	405.87	calcium channel complex	GO:0034704
10558	PROCESS	42	114	38.28	0.2056	406.27	negative regulation of macromolecule biosynthetic process	GO:0010558
43627	PROCESS	4	10	2.51	0.2064	407.81	response to estrogen stimulus	GO:0043627
10827	PROCESS	4	7	2.7	0.2074	409.81	regulation of glucose transport	GO:0010827
46324	PROCESS	4	7	2.7	0.2074	409.81	regulation of glucose import	GO:0046324
10647	PROCESS	23	66	20.06	0.2078	410.58	positive regulation of cell communication	GO:0010647
42169	FUNCTION	4	10	2.64	0.2088	412.46	SH2 domain binding	GO:0042169
6631	PROCESS	21	54	18.3	0.2092	413.2	fatty acid metabolic process	GO:0006631
43269	PROCESS	6	12	4.36	0.2094	413.59	regulation of ion transport	GO:0043269
22602	PROCESS	4	12	2.5	0.21	414.77	ovulation cycle process	GO:0022602
42698	PROCESS	4	12	2.5	0.21	414.77	ovulation cycle	GO:0042698
50878	PROCESS	9	26	6.98	0.21	414.77	regulation of body fluid levels	GO:0050878
16614	FUNCTION	9	31	6.94	0.2102	415.19	oxidoreductase activity, acting on CH-OH group of donors	GO:0016614
7041	PROCESS	3	8	1.73	0.2122	419.18	lysosomal transport	GO:0007041
51438	PROCESS	5	14	3.45	0.2128	420.32	regulation of ubiquitin-protein ligase activity	GO:0051438
1953	PROCESS	3	5	1.9	0.213	420.68	negative regulation of cell-matrix adhesion	GO:0001953
10812	PROCESS	3	5	1.9	0.213	420.68	negative regulation of cell-substrate adhesion	GO:0010812
60341	PROCESS	12	35	9.75	0.213	420.68	regulation of cellular localization	GO:0060341
9247	PROCESS	3	5	1.84	0.2158	426.41	glycolipid biosynthetic process	GO:0009247
55001	PROCESS	4	10	2.72	0.217	428.8	muscle cell development	GO:0055001
45862	PROCESS	2	5	0.92	0.2176	429.99	positive regulation of proteolysis	GO:0045862
42742	PROCESS	4	14	2.51	0.218	430.77	defense response to bacterium	GO:0042742
31327	PROCESS	42	114	38.47	0.2182	431.17	negative regulation of cellular biosynthetic process	GO:0031327
45986	PROCESS	2	3	1.11	0.2184	431.58	negative regulation of smooth muscle contraction	GO:0045986
30955	FUNCTION	20	49	17.53	0.2198	434.32	potassium ion binding	GO:0030955
32147	PROCESS	10	24	8.26	0.22	434.77	activation of protein kinase activity	GO:0032147
6691	PROCESS	4	7	2.6	0.2204	435.55	leukotriene metabolic process	GO:0006691
43449	PROCESS	4	7	2.6	0.2204	435.55	cellular alkene metabolic process	GO:0043449
4016	FUNCTION	3	3	2.16	0.221	436.76	adenylate cyclase activity	GO:0004016
6171	PROCESS	3	3	2.16	0.221	436.76	cAMP biosynthetic process	GO:0006171
46058	PROCESS	3	3	2.16	0.221	436.76	cAMP metabolic process	GO:0046058
19048	PROCESS	2	3	1.16	0.2218	438.35	virus-host interaction	GO:0019048
31324	PROCESS	51	142	47.14	0.222	438.8	negative regulation of cellular metabolic process	GO:0031324
8202	PROCESS	23	60	20.4	0.2228	440.39	steroid metabolic process	GO:0008202
1505	PROCESS	10	19	8.13	0.2238	442.44	regulation of neurotransmitter levels	GO:0001505
7088	PROCESS	5	13	3.59	0.2248	444.44	regulation of mitosis	GO:0007088
9892	PROCESS	54	147	50.15	0.2256	446.24	negative regulation of metabolic process	GO:0009892
6493	PROCESS	4	7	2.65	0.2262	447.58	protein amino acid O-linked glycosylation	GO:0006493
32868	PROCESS	4	11	2.55	0.2262	447.58	response to insulin stimulus	GO:0032868
50704	PROCESS	2	5	0.95	0.2264	448.04	regulation of interleukin-1 secretion	GO:0050704
50716	PROCESS	2	5	0.95	0.2264	448.04	positive regulation of interleukin-1 secretion	GO:0050716
5667	CELLULAR	14	38	11.94	0.229	453.57	transcription factor complex	GO:0005667
19059	PROCESS	4	6	2.9	0.2292	454	initiation of viral infection	GO:0019059
51881	PROCESS	2	4	1.19	0.2292	454	regulation of mitochondrial membrane potential	GO:0051881
32787	PROCESS	28	73	25.09	0.2298	455.34	monocarboxylic acid metabolic process	GO:0032787
6937	PROCESS	8	18	6.4	0.2308	457.55	regulation of muscle contraction	GO:0006937
46632	PROCESS	2	4	1.17	0.2308	457.55	alpha-beta T cell differentiation	GO:0046632
50728	PROCESS	2	4	0.95	0.2314	458.83	negative regulation of inflammatory response	GO:0050728
2449	PROCESS	9	23	7.37	0.2316	459.23	lymphocyte mediated immunity	GO:0002449
6261	PROCESS	5	15	3.67	0.2316	459.23	DNA-dependent DNA replication	GO:0006261
7608	PROCESS	7	23	5.42	0.2316	459.23	sensory perception of smell	GO:0007608
8287	CELLULAR	6	14	4.7	0.2316	459.23	protein serine/threonine phosphatase complex	GO:0008287
9434	CELLULAR	2	4	0.96	0.2316	459.23	microtubule-based flagellum	GO:0009434
31406	FUNCTION	2	3	0.97	0.2316	459.23	carboxylic acid binding	GO:0031406
48584	PROCESS	13	35	11.06	0.232	460.11	positive regulation of response to stimulus	GO:0048584
7162	PROCESS	5	10	3.77	0.2322	460.57	negative regulation of cell adhesion	GO:0007162
30705	PROCESS	19	43	16.71	0.233	462.41	cytoskeleton-dependent intracellular transport	GO:0030705
16866	FUNCTION	3	5	1.82	0.2332	462.88	intramolecular transferase activity	GO:0016866
51188	PROCESS	12	28	10.21	0.2332	462.88	cofactor biosynthetic process	GO:0051188
1936	PROCESS	5	10	3.54	0.2334	463.37	regulation of endothelial cell proliferation	GO:0001936
43112	PROCESS	3	8	1.82	0.2338	464.3	receptor metabolic process	GO:0043112
45814	PROCESS	2	4	0.97	0.2342	465.14	negative regulation of gene expression, epigenetic	GO:0045814
3713	FUNCTION	17	45	14.77	0.2344	465.57	transcription coactivator activity	GO:0003713
30228	FUNCTION	3	6	1.88	0.2346	466	lipoprotein receptor activity	GO:0030228
5504	FUNCTION	2	9	0.94	0.2356	468.27	fatty acid binding	GO:0005504
14073	PROCESS	2	3	0.95	0.2366	470.57	response to tropane	GO:0014073
42220	PROCESS	2	3	0.95	0.2366	470.57	response to cocaine	GO:0042220
48148	PROCESS	2	3	0.95	0.2366	470.57	behavioral response to cocaine	GO:0048148
186	PROCESS	2	4	1.09	0.2368	471	activation of MAPKK activity	GO:0000186
51223	PROCESS	8	25	6.17	0.2368	471	regulation of protein transport	GO:0051223
31032	PROCESS	4	10	2.78	0.2372	471.94	actomyosin structure organization	GO:0031032
7612	PROCESS	8	15	6.49	0.2374	472.43	learning	GO:0007612
6720	PROCESS	2	6	0.95	0.2378	473.4	isoprenoid metabolic process	GO:0006720
1750	CELLULAR	3	4	2.05	0.2396	477.52	photoreceptor outer segment	GO:0001750
8889	FUNCTION	3	5	2.09	0.2408	480.29	glycerophosphodiester phosphodiesterase activity	GO:0008889
43067	PROCESS	55	164	51.33	0.2408	480.29	regulation of programmed cell death	GO:0043067
45017	PROCESS	3	4	1.92	0.2414	481.67	glycerolipid biosynthetic process	GO:0045017
46460	PROCESS	3	4	1.92	0.2414	481.67	neutral lipid biosynthetic process	GO:0046460
46463	PROCESS	3	4	1.92	0.2414	481.67	acylglycerol biosynthetic process	GO:0046463
46504	PROCESS	3	4	1.92	0.2414	481.67	glycerol ether biosynthetic process	GO:0046504
3899	FUNCTION	4	8	2.72	0.2416	482.13	DNA-directed RNA polymerase activity	GO:0003899
34062	FUNCTION	4	8	2.72	0.2416	482.13	RNA polymerase activity	GO:0034062
6511	PROCESS	17	44	14.79	0.243	485.4	ubiquitin-dependent protein catabolic process	GO:0006511
44275	PROCESS	6	15	4.45	0.243	485.4	cellular carbohydrate catabolic process	GO:0044275
9890	PROCESS	42	116	38.79	0.2438	487.12	negative regulation of biosynthetic process	GO:0009890
51222	PROCESS	6	17	4.49	0.2438	487.12	positive regulation of protein transport	GO:0051222
8034	FUNCTION	5	9	3.72	0.2444	488.47	lipoprotein binding	GO:0008034
70167	PROCESS	5	11	3.61	0.2444	488.47	regulation of biomineral formation	GO:0070167
16042	PROCESS	20	50	17.62	0.245	489.89	lipid catabolic process	GO:0016042
43028	FUNCTION	2	5	1.14	0.2452	490.37	caspase regulator activity	GO:0043028
45121	CELLULAR	10	26	8.21	0.2466	493.57	membrane raft	GO:0045121
5216	FUNCTION	65	148	61.55	0.2478	496.44	ion channel activity	GO:0005216
3007	PROCESS	5	14	3.61	0.2482	497.36	heart morphogenesis	GO:0003007
16779	FUNCTION	11	25	9.21	0.249	499.23	nucleotidyltransferase activity	GO:0016779
1558	PROCESS	18	41	15.97	0.2502	501.98	regulation of cell growth	GO:0001558
5901	CELLULAR	4	9	2.8	0.2502	501.98	caveola	GO:0005901
10552	PROCESS	3	6	1.91	0.2506	502.87	positive regulation of specific transcription from RNA polymerase II promoter	GO:0010552
1818	PROCESS	2	6	0.98	0.252	506.17	negative regulation of cytokine production	GO:0001818
9994	PROCESS	2	4	1.13	0.2522	506.6	oocyte differentiation	GO:0009994
48599	PROCESS	2	4	1.13	0.2522	506.6	oocyte development	GO:0048599
30162	PROCESS	4	10	2.72	0.2524	507.05	regulation of proteolysis	GO:0030162
43567	PROCESS	3	4	2.08	0.2536	509.82	regulation of insulin-like growth factor receptor signaling pathway	GO:0043567
51239	PROCESS	69	183	65.24	0.2536	509.82	regulation of multicellular organismal process	GO:0051239
15277	FUNCTION	3	6	1.88	0.2538	510.26	kainate selective glutamate receptor activity	GO:0015277
30500	PROCESS	4	10	2.68	0.254	510.7	regulation of bone mineralization	GO:0030500
42176	PROCESS	4	9	2.86	0.2542	511.12	regulation of protein catabolic process	GO:0042176
9725	PROCESS	16	42	13.86	0.257	517.39	response to hormone stimulus	GO:0009725
16757	FUNCTION	30	72	27.35	0.2572	517.83	transferase activity, transferring glycosyl groups	GO:0016757
51128	PROCESS	54	137	50.87	0.2592	522.44	regulation of cellular component organization	GO:0051128
8376	FUNCTION	8	15	6.57	0.2594	522.85	acetylgalactosaminyltransferase activity	GO:0008376
6664	PROCESS	5	11	3.65	0.2598	523.76	glycolipid metabolic process	GO:0006664
6555	PROCESS	2	4	1.02	0.26	524.19	methionine metabolic process	GO:0006555
48608	PROCESS	6	18	4.58	0.2604	525.07	reproductive structure development	GO:0048608
6040	PROCESS	2	6	1.19	0.2612	526.82	amino sugar metabolic process	GO:0006040
22626	CELLULAR	2	8	0.99	0.2614	527.24	cytosolic ribosome	GO:0022626
45454	PROCESS	11	27	9.26	0.2614	527.24	cell redox homeostasis	GO:0045454
8066	FUNCTION	10	18	8.51	0.262	528.66	glutamate receptor activity	GO:0008066
15276	FUNCTION	27	54	24.82	0.2626	530.03	ligand-gated ion channel activity	GO:0015276
22834	FUNCTION	27	54	24.82	0.2626	530.03	ligand-gated channel activity	GO:0022834
44445	CELLULAR	6	21	4.62	0.2626	530.03	cytosolic part	GO:0044445
22407	PROCESS	3	8	2.03	0.2632	531.39	regulation of cell-cell adhesion	GO:0022407
5254	FUNCTION	13	23	11.37	0.266	538.07	chloride channel activity	GO:0005254
42133	PROCESS	3	7	1.89	0.2662	538.56	neurotransmitter metabolic process	GO:0042133
42981	PROCESS	53	161	49.7	0.2662	538.56	regulation of apoptosis	GO:0042981
5164	FUNCTION	3	6	2.06	0.2664	538.96	tumor necrosis factor receptor binding	GO:0005164
32813	FUNCTION	3	6	2.06	0.2664	538.96	tumor necrosis factor receptor superfamily binding	GO:0032813
8652	PROCESS	4	9	2.84	0.2668	539.83	amino acid biosynthetic process	GO:0008652
9435	PROCESS	2	4	1.19	0.267	540.27	NAD biosynthetic process	GO:0009435
44446	CELLULAR	375	1051	367.75	0.2676	541.67	intracellular organelle part	GO:0044446
3044	PROCESS	3	5	1.92	0.2684	543.53	regulation of systemic arterial blood pressure mediated by a chemical signal	GO:0003044
32101	PROCESS	10	26	8.35	0.2686	543.98	regulation of response to external stimulus	GO:0032101
22836	FUNCTION	58	124	55.11	0.2694	545.84	gated channel activity	GO:0022836
16765	FUNCTION	2	6	1.03	0.2696	546.32	transferase activity, transferring alkyl or aryl (other than methyl) groups	GO:0016765
43648	PROCESS	4	6	3.01	0.2698	546.77	dicarboxylic acid metabolic process	GO:0043648
10828	PROCESS	2	4	1.07	0.2716	550.97	positive regulation of glucose transport	GO:0010828
46326	PROCESS	2	4	1.07	0.2716	550.97	positive regulation of glucose import	GO:0046326
31326	PROCESS	230	663	224.1	0.2718	551.46	regulation of cellular biosynthetic process	GO:0031326
32880	PROCESS	10	32	8.23	0.2718	551.46	regulation of protein localization	GO:0032880
48660	PROCESS	3	6	2.04	0.2718	551.46	regulation of smooth muscle cell proliferation	GO:0048660
50730	PROCESS	4	6	2.97	0.2724	552.9	regulation of peptidyl-tyrosine phosphorylation	GO:0050730
14059	PROCESS	2	3	1.07	0.273	554.32	regulation of dopamine secretion	GO:0014059
19432	PROCESS	2	3	1.05	0.273	554.32	triglyceride biosynthetic process	GO:0019432
70201	PROCESS	8	26	6.37	0.2732	554.75	regulation of establishment of protein localization	GO:0070201
10556	PROCESS	221	637	215.16	0.2734	555.22	regulation of macromolecule biosynthetic process	GO:0010556
19058	PROCESS	6	12	4.79	0.2734	555.22	viral infectious cycle	GO:0019058
7158	PROCESS	5	6	4.01	0.2738	556.14	neuron adhesion	GO:0007158
502	CELLULAR	5	13	3.76	0.274	556.61	proteasome complex	GO:0000502
46545	PROCESS	4	12	2.77	0.2752	559.42	development of primary female sexual characteristics	GO:0046545
46660	PROCESS	4	12	2.77	0.2752	559.42	female sex differentiation	GO:0046660
51224	PROCESS	3	9	1.87	0.2758	560.76	negative regulation of protein transport	GO:0051224
7257	PROCESS	3	6	1.96	0.2762	561.64	activation of JUN kinase activity	GO:0007257
6752	PROCESS	5	8	3.78	0.2764	562.13	group transfer coenzyme metabolic process	GO:0006752
55038	CELLULAR	3	5	2.04	0.2766	562.56	recycling endosome membrane	GO:0055038
2682	PROCESS	24	76	21.73	0.2768	563.03	regulation of immune system process	GO:0002682
3707	FUNCTION	9	20	7.64	0.2776	564.85	steroid hormone receptor activity	GO:0003707
4526	FUNCTION	2	3	1.15	0.2776	564.85	ribonuclease P activity	GO:0004526
4549	FUNCTION	2	3	1.15	0.2776	564.85	tRNA-specific ribonuclease activity	GO:0004549
4879	FUNCTION	9	20	7.64	0.2776	564.85	ligand-dependent nuclear receptor activity	GO:0004879
5655	CELLULAR	2	3	1.15	0.2776	564.85	nucleolar ribonuclease P complex	GO:0005655
8277	PROCESS	10	19	8.52	0.2776	564.85	regulation of G-protein coupled receptor protein signaling pathway	GO:0008277
30677	CELLULAR	2	3	1.15	0.2776	564.85	ribonuclease P complex	GO:0030677
30681	CELLULAR	2	3	1.15	0.2776	564.85	multimeric ribonuclease P complex	GO:0030681
44452	CELLULAR	2	3	1.15	0.2776	564.85	nucleolar part	GO:0044452
55008	PROCESS	3	8	1.94	0.2778	565.31	cardiac muscle tissue morphogenesis	GO:0055008
60415	PROCESS	3	8	1.94	0.2778	565.31	muscle tissue morphogenesis	GO:0060415
50821	PROCESS	2	4	1.04	0.278	565.75	protein stabilization	GO:0050821
6509	PROCESS	2	7	1.05	0.2794	568.95	membrane protein ectodomain proteolysis	GO:0006509
33619	PROCESS	2	7	1.05	0.2794	568.95	membrane protein proteolysis	GO:0033619
51346	PROCESS	2	8	1.1	0.2794	568.95	negative regulation of hydrolase activity	GO:0051346
44422	CELLULAR	378	1058	371.23	0.2796	569.38	organelle part	GO:0044422
6605	PROCESS	21	59	18.88	0.2798	569.82	protein targeting	GO:0006605
6469	PROCESS	8	17	6.6	0.28	570.27	negative regulation of protein kinase activity	GO:0006469
6825	PROCESS	2	3	1.12	0.2804	571.17	copper ion transport	GO:0006825
48666	PROCESS	37	72	34.77	0.281	572.48	neuron development	GO:0048666
22402	PROCESS	43	115	40.39	0.2814	573.36	cell cycle process	GO:0022402
46148	PROCESS	4	10	3.03	0.283	576.89	pigment biosynthetic process	GO:0046148
9110	PROCESS	4	9	2.98	0.2838	578.64	vitamin biosynthetic process	GO:0009110
42364	PROCESS	4	9	2.98	0.2838	578.64	water-soluble vitamin biosynthetic process	GO:0042364
21533	PROCESS	3	4	2.06	0.2844	579.97	cell differentiation in hindbrain	GO:0021533
21697	PROCESS	3	4	2.06	0.2844	579.97	cerebellar cortex formation	GO:0021697
35282	PROCESS	4	7	2.85	0.2844	579.97	segmentation	GO:0035282
9066	PROCESS	3	9	1.92	0.2848	580.88	aspartate family amino acid metabolic process	GO:0009066
45182	FUNCTION	10	30	8.41	0.2856	582.69	translation regulator activity	GO:0045182
45823	PROCESS	2	4	1.14	0.2858	583.19	positive regulation of heart contraction	GO:0045823
9889	PROCESS	230	665	224.49	0.286	583.62	regulation of biosynthetic process	GO:0009889
9267	PROCESS	3	7	2.05	0.2868	585.38	cellular response to starvation	GO:0009267
42594	PROCESS	3	7	2.05	0.2868	585.38	response to starvation	GO:0042594
45137	PROCESS	6	20	4.7	0.2874	586.76	development of primary sexual characteristics	GO:0045137
31402	FUNCTION	21	48	19.17	0.289	590.33	sodium ion binding	GO:0031402
45214	PROCESS	2	5	1.14	0.2892	590.79	sarcomere organization	GO:0045214
44242	PROCESS	11	28	9.42	0.2904	593.45	cellular lipid catabolic process	GO:0044242
51048	PROCESS	4	8	2.92	0.2904	593.45	negative regulation of secretion	GO:0051048
3887	FUNCTION	4	8	3.08	0.2914	595.57	DNA-directed DNA polymerase activity	GO:0003887
5815	CELLULAR	22	53	20.03	0.2924	597.92	microtubule organizing center	GO:0005815
16829	FUNCTION	12	27	10.54	0.2924	597.92	lyase activity	GO:0016829
30833	PROCESS	6	15	4.8	0.2934	600.23	regulation of actin filament polymerization	GO:0030833
48536	PROCESS	2	5	1.1	0.2936	600.69	spleen development	GO:0048536
43066	PROCESS	20	62	18.03	0.2942	602.07	negative regulation of apoptosis	GO:0043066
8266	FUNCTION	2	3	1.31	0.2944	602.55	poly(U) binding	GO:0008266
10629	PROCESS	38	103	35.48	0.2946	603.03	negative regulation of gene expression	GO:0010629
31623	PROCESS	2	3	1.16	0.2946	603.03	receptor internalization	GO:0031623
10740	PROCESS	11	35	9.42	0.2948	603.53	positive regulation of protein kinase cascade	GO:0010740
16481	PROCESS	36	100	33.53	0.295	604	negative regulation of transcription	GO:0016481
16814	FUNCTION	5	10	3.86	0.2952	604.43	hydrolase activity, acting on carbon-nitrogen (but not peptide) bonds, in cyclic amidines	GO:0016814
16573	PROCESS	2	4	1.08	0.2958	605.86	histone acetylation	GO:0016573
19001	FUNCTION	31	96	28.61	0.296	606.33	guanyl nucleotide binding	GO:0019001
32561	FUNCTION	31	96	28.61	0.296	606.33	guanyl ribonucleotide binding	GO:0032561
4709	FUNCTION	3	4	2.02	0.2966	607.73	MAP kinase kinase kinase activity	GO:0004709
40011	PROCESS	37	92	34.76	0.2968	608.21	locomotion	GO:0040011
51716	PROCESS	36	112	33.42	0.2978	610.58	cellular response to stimulus	GO:0051716
31647	PROCESS	4	9	2.92	0.298	611.03	regulation of protein stability	GO:0031647
16709	FUNCTION	5	10	3.81	0.2982	611.56	oxidoreductase activity, acting on paired donors, with incorporation or reduction of molecular oxygen, NADH or NADPH as one donor, and incorporation of one atom of oxygen	GO:0016709
1569	PROCESS	2	3	1.21	0.2992	614.02	patterning of blood vessels	GO:0001569
46456	PROCESS	4	10	2.84	0.2996	615	icosanoid biosynthetic process	GO:0046456
6633	PROCESS	9	23	7.58	0.3006	617.43	fatty acid biosynthetic process	GO:0006633
5310	FUNCTION	2	3	1.32	0.3014	619.4	dicarboxylic acid transmembrane transporter activity	GO:0005310
6835	PROCESS	2	3	1.32	0.3014	619.4	dicarboxylic acid transport	GO:0006835
17153	FUNCTION	2	3	1.32	0.3014	619.4	sodium:dicarboxylate symporter activity	GO:0017153
4221	FUNCTION	4	11	2.85	0.3016	619.92	ubiquitin thiolesterase activity	GO:0004221
10001	PROCESS	6	12	4.85	0.302	620.9	glial cell differentiation	GO:0010001
51384	PROCESS	3	8	1.95	0.302	620.9	response to glucocorticoid stimulus	GO:0051384
5813	CELLULAR	20	50	18.14	0.303	623.45	centrosome	GO:0005813
31226	CELLULAR	138	382	133.95	0.303	623.45	intrinsic to plasma membrane	GO:0031226
6325	PROCESS	21	63	19.09	0.3032	623.93	establishment or maintenance of chromatin architecture	GO:0006325
22008	PROCESS	64	131	61.4	0.3032	623.93	neurogenesis	GO:0022008
1669	CELLULAR	4	10	2.91	0.3038	625.34	acrosome	GO:0001669
50778	PROCESS	8	25	6.7	0.3038	625.34	positive regulation of immune response	GO:0050778
43087	PROCESS	20	47	18.25	0.3044	626.76	regulation of GTPase activity	GO:0043087
44419	PROCESS	19	68	17.06	0.3046	627.27	interspecies interaction between organisms	GO:0044419
46716	PROCESS	3	6	2.1	0.3046	627.27	muscle maintenance	GO:0046716
10638	PROCESS	5	10	4	0.3048	627.76	positive regulation of organelle organization	GO:0010638
30424	CELLULAR	11	24	9.53	0.305	628.3	axon	GO:0030424
16776	FUNCTION	5	8	4.11	0.3054	629.36	phosphotransferase activity, phosphate group as acceptor	GO:0016776
44403	PROCESS	6	12	4.93	0.3054	629.36	symbiosis, encompassing mutualism through parasitism	GO:0044403
10605	PROCESS	51	141	48.33	0.306	630.86	negative regulation of macromolecule metabolic process	GO:0010605
8016	PROCESS	10	25	8.51	0.3072	633.75	regulation of heart contraction	GO:0008016
48008	PROCESS	2	4	1.11	0.3074	634.23	platelet-derived growth factor receptor signaling pathway	GO:0048008
7005	PROCESS	9	19	7.79	0.3076	634.71	mitochondrion organization	GO:0007005
7194	PROCESS	5	12	3.83	0.3076	634.71	negative regulation of adenylate cyclase activity	GO:0007194
31280	PROCESS	5	12	3.83	0.3076	634.71	negative regulation of cyclase activity	GO:0031280
51350	PROCESS	5	12	3.83	0.3076	634.71	negative regulation of lyase activity	GO:0051350
19861	CELLULAR	6	16	4.69	0.3078	635.22	flagellum	GO:0019861
9925	CELLULAR	3	9	2.05	0.3084	636.65	basal plasma membrane	GO:0009925
45178	CELLULAR	3	9	2.05	0.3084	636.65	basal part of cell	GO:0045178
6586	PROCESS	2	4	1.34	0.309	638.08	indolalkylamine metabolic process	GO:0006586
42430	PROCESS	2	4	1.34	0.309	638.08	indole and derivative metabolic process	GO:0042430
42434	PROCESS	2	4	1.34	0.309	638.08	indole derivative metabolic process	GO:0042434
22838	FUNCTION	65	151	62.33	0.3092	638.54	substrate specific channel activity	GO:0022838
45932	PROCESS	2	4	1.24	0.3092	638.54	negative regulation of muscle contraction	GO:0045932
6959	PROCESS	8	22	6.77	0.3096	639.42	humoral immune response	GO:0006959
6638	PROCESS	6	13	4.85	0.3106	641.73	neutral lipid metabolic process	GO:0006638
6639	PROCESS	6	13	4.85	0.3106	641.73	acylglycerol metabolic process	GO:0006639
6662	PROCESS	6	13	4.85	0.3106	641.73	glycerol ether metabolic process	GO:0006662
46486	PROCESS	6	13	4.85	0.3106	641.73	glycerolipid metabolic process	GO:0046486
2028	PROCESS	3	5	2.03	0.3124	645.9	regulation of sodium ion transport	GO:0002028
48562	PROCESS	2	5	1.16	0.3142	649.95	embryonic organ morphogenesis	GO:0048562
9755	PROCESS	5	8	4.09	0.3144	650.42	hormone-mediated signaling	GO:0009755
60134	PROCESS	2	3	1.12	0.3166	655.47	prepulse inhibition	GO:0060134
30279	PROCESS	2	5	1.14	0.317	656.35	negative regulation of ossification	GO:0030279
6626	PROCESS	3	4	2.27	0.3176	657.63	protein targeting to mitochondrion	GO:0006626
6692	PROCESS	2	6	1.14	0.319	660.79	prostanoid metabolic process	GO:0006692
6693	PROCESS	2	6	1.14	0.319	660.79	prostaglandin metabolic process	GO:0006693
17124	FUNCTION	12	27	10.57	0.3192	661.24	SH3 domain binding	GO:0017124
34703	CELLULAR	22	49	20.38	0.3196	662.11	cation channel complex	GO:0034703
10594	PROCESS	2	4	1.15	0.3208	664.7	regulation of endothelial cell migration	GO:0010594
51179	PROCESS	333	884	328.02	0.3218	666.91	localization	GO:0051179
2712	PROCESS	2	4	1.31	0.3224	668.26	regulation of B cell mediated immunity	GO:0002712
2889	PROCESS	2	4	1.31	0.3224	668.26	regulation of immunoglobulin mediated immune response	GO:0002889
5217	FUNCTION	5	8	4.01	0.3226	668.76	intracellular ligand-gated ion channel activity	GO:0005217
6820	PROCESS	15	33	13.5	0.323	669.62	anion transport	GO:0006820
30278	PROCESS	7	19	5.74	0.3232	670.06	regulation of ossification	GO:0030278
42632	PROCESS	3	7	2.14	0.3232	670.06	cholesterol homeostasis	GO:0042632
55092	PROCESS	3	7	2.14	0.3232	670.06	sterol homeostasis	GO:0055092
7018	PROCESS	16	36	14.44	0.3244	672.61	microtubule-based movement	GO:0007018
50793	PROCESS	110	305	106.68	0.3254	674.71	regulation of developmental process	GO:0050793
4112	FUNCTION	5	10	4.07	0.3258	675.58	cyclic-nucleotide phosphodiesterase activity	GO:0004112
4114	FUNCTION	5	10	4.07	0.3258	675.58	3',5'-cyclic-nucleotide phosphodiesterase activity	GO:0004114
6909	PROCESS	4	10	3.09	0.327	678.19	phagocytosis	GO:0006909
4935	FUNCTION	2	4	1.31	0.3276	679.42	adrenoceptor activity	GO:0004935
8367	FUNCTION	2	5	1.17	0.3284	681.16	bacterial binding	GO:0008367
31175	PROCESS	33	61	31.3	0.3284	681.16	neurite development	GO:0031175
51251	PROCESS	3	16	2.01	0.3292	682.84	positive regulation of lymphocyte activation	GO:0051251
6473	PROCESS	2	5	1.15	0.3296	683.65	protein amino acid acetylation	GO:0006473
19898	CELLULAR	14	26	12.62	0.3306	685.77	extrinsic to membrane	GO:0019898
43279	PROCESS	3	6	2.15	0.3306	685.77	response to alkaloid	GO:0043279
34105	PROCESS	4	12	2.95	0.3308	686.18	positive regulation of tissue remodeling	GO:0034105
45778	PROCESS	4	12	2.95	0.3308	686.18	positive regulation of ossification	GO:0045778
46852	PROCESS	4	12	2.95	0.3308	686.18	positive regulation of bone remodeling	GO:0046852
6888	PROCESS	4	11	3	0.331	686.63	ER to Golgi vesicle-mediated transport	GO:0006888
43565	FUNCTION	47	129	44.8	0.3312	687.01	sequence-specific DNA binding	GO:0043565
16055	PROCESS	12	27	10.65	0.3316	687.89	Wnt receptor signaling pathway	GO:0016055
42110	PROCESS	10	32	8.66	0.3322	689.11	T cell activation	GO:0042110
48729	PROCESS	10	26	8.78	0.3326	689.95	tissue morphogenesis	GO:0048729
5788	CELLULAR	6	20	4.87	0.333	690.82	endoplasmic reticulum lumen	GO:0005788
8064	PROCESS	6	16	4.94	0.3338	692.46	regulation of actin polymerization or depolymerization	GO:0008064
15267	FUNCTION	65	153	62.64	0.3346	694.17	channel activity	GO:0015267
22414	PROCESS	52	154	49.55	0.3346	694.17	reproductive process	GO:0022414
22803	FUNCTION	65	153	62.64	0.3346	694.17	passive transmembrane transporter activity	GO:0022803
55037	CELLULAR	4	8	3.16	0.3346	694.17	recycling endosome	GO:0055037
7223	PROCESS	3	5	2.08	0.337	699.31	Wnt receptor signaling pathway, calcium modulating pathway	GO:0007223
50433	PROCESS	2	4	1.2	0.3372	699.73	regulation of catecholamine secretion	GO:0050433
30317	PROCESS	3	10	2.08	0.3382	701.91	sperm motility	GO:0030317
6289	PROCESS	4	11	3.08	0.3386	702.79	nucleotide-excision repair	GO:0006289
48699	PROCESS	59	123	56.9	0.3386	702.79	generation of neurons	GO:0048699
48869	PROCESS	149	374	145.71	0.3386	702.79	cellular developmental process	GO:0048869
5253	FUNCTION	13	24	11.73	0.3388	703.25	anion channel activity	GO:0005253
6641	PROCESS	5	12	3.98	0.3402	706.32	triglyceride metabolic process	GO:0006641
32991	CELLULAR	207	586	203.2	0.3424	711.52	macromolecular complex	GO:0032991
44456	CELLULAR	45	81	43.21	0.3432	713.49	synapse part	GO:0044456
45449	PROCESS	207	597	203.04	0.3432	713.49	regulation of transcription	GO:0045449
30532	CELLULAR	3	5	2.14	0.3436	714.53	small nuclear ribonucleoprotein complex	GO:0030532
5875	CELLULAR	17	42	15.54	0.3448	717.52	microtubule associated complex	GO:0005875
6783	PROCESS	2	5	1.38	0.3456	719.63	heme biosynthetic process	GO:0006783
31669	PROCESS	3	8	2.2	0.346	720.63	cellular response to nutrient levels	GO:0031669
31960	PROCESS	3	9	2.09	0.3468	722.65	response to corticosteroid stimulus	GO:0031960
19201	FUNCTION	3	5	2.32	0.3472	723.65	nucleotide kinase activity	GO:0019201
30048	PROCESS	3	7	2.27	0.3472	723.65	actin filament-based movement	GO:0030048
10628	PROCESS	44	113	42.14	0.3474	724.13	positive regulation of gene expression	GO:0010628
35264	PROCESS	3	4	2.15	0.3478	725.2	multicellular organism growth	GO:0035264
6364	PROCESS	5	12	4	0.348	725.72	rRNA processing	GO:0006364
30217	PROCESS	5	15	4.04	0.348	725.72	T cell differentiation	GO:0030217
34104	PROCESS	2	6	1.21	0.348	725.72	negative regulation of tissue remodeling	GO:0034104
46851	PROCESS	2	6	1.21	0.348	725.72	negative regulation of bone remodeling	GO:0046851
15035	FUNCTION	4	8	3.08	0.3486	727.27	protein disulfide oxidoreductase activity	GO:0015035
96	PROCESS	3	8	2.15	0.3488	727.81	sulfur amino acid metabolic process	GO:0000096
19956	FUNCTION	2	6	1.29	0.3488	727.81	chemokine binding	GO:0019956
43005	CELLULAR	25	56	23.43	0.3488	727.81	neuron projection	GO:0043005
34614	PROCESS	2	5	1.24	0.3494	729.52	cellular response to reactive oxygen species	GO:0034614
7017	PROCESS	21	59	19.42	0.3498	730.64	microtubule-based process	GO:0007017
51302	PROCESS	2	3	1.26	0.35	731.18	regulation of cell division	GO:0051302
45840	PROCESS	2	6	1.23	0.3506	732.82	positive regulation of mitosis	GO:0045840
5605	CELLULAR	3	4	2.19	0.3514	735.06	basal lamina	GO:0005605
45941	PROCESS	43	112	41.18	0.3514	735.06	positive regulation of transcription	GO:0045941
30276	FUNCTION	2	5	1.22	0.352	736.73	clathrin binding	GO:0030276
2237	PROCESS	3	7	2.14	0.3524	737.88	response to molecule of bacterial origin	GO:0002237
30097	PROCESS	15	49	13.55	0.3524	737.88	hemopoiesis	GO:0030097
8134	FUNCTION	41	116	39	0.3526	738.43	transcription factor binding	GO:0008134
922	CELLULAR	2	7	1.23	0.3528	738.96	spindle pole	GO:0000922
6071	PROCESS	3	8	2.16	0.3532	740.01	glycerol metabolic process	GO:0006071
7176	PROCESS	2	3	1.22	0.3534	740.54	regulation of epidermal growth factor receptor activity	GO:0007176
8347	PROCESS	2	3	1.37	0.3534	740.54	glial cell migration	GO:0008347
10469	PROCESS	2	3	1.22	0.3534	740.54	regulation of receptor activity	GO:0010469
16073	PROCESS	2	4	1.4	0.3536	741.12	snRNA metabolic process	GO:0016073
16180	PROCESS	2	4	1.4	0.3536	741.12	snRNA processing	GO:0016180
32039	CELLULAR	2	4	1.4	0.3536	741.12	integrator complex	GO:0032039
7268	PROCESS	37	85	35.15	0.354	742.19	synaptic transmission	GO:0007268
16595	FUNCTION	2	3	1.39	0.3548	744.34	glutamate binding	GO:0016595
7565	PROCESS	7	18	6	0.3552	745.46	female pregnancy	GO:0007565
43543	PROCESS	2	6	1.22	0.3562	748.22	protein amino acid acylation	GO:0043543
6935	PROCESS	11	29	9.83	0.3566	749.32	chemotaxis	GO:0006935
42330	PROCESS	11	29	9.83	0.3566	749.32	taxis	GO:0042330
51240	PROCESS	14	45	12.63	0.3568	749.82	positive regulation of multicellular organismal process	GO:0051240
44433	CELLULAR	19	50	17.55	0.357	750.34	cytoplasmic vesicle part	GO:0044433
149	FUNCTION	4	7	3.18	0.3572	750.82	SNARE binding	GO:0000149
45744	PROCESS	2	4	1.21	0.358	752.99	negative regulation of G-protein coupled receptor protein signaling pathway	GO:0045744
21696	PROCESS	4	6	3.19	0.3582	753.54	cerebellar cortex morphogenesis	GO:0021696
51536	FUNCTION	8	18	7.04	0.3584	754.05	iron-sulfur cluster binding	GO:0051536
51540	FUNCTION	8	18	7.04	0.3584	754.05	metal cluster binding	GO:0051540
45444	PROCESS	3	9	2.15	0.359	755.7	fat cell differentiation	GO:0045444
33205	PROCESS	2	4	1.26	0.3592	756.25	cytokinesis during cell cycle	GO:0033205
30672	CELLULAR	3	4	2.17	0.3594	756.78	synaptic vesicle membrane	GO:0030672
45638	PROCESS	4	9	3.16	0.3608	760.47	negative regulation of myeloid cell differentiation	GO:0045638
30336	PROCESS	7	17	5.93	0.3614	762.08	negative regulation of cell migration	GO:0030336
34702	CELLULAR	22	52	20.64	0.3614	762.08	ion channel complex	GO:0034702
10648	PROCESS	21	48	19.65	0.3622	764.11	negative regulation of cell communication	GO:0010648
4806	FUNCTION	3	6	2.24	0.363	766.18	triacylglycerol lipase activity	GO:0004806
187	PROCESS	7	18	5.91	0.3632	766.73	activation of MAPK activity	GO:0000187
7157	PROCESS	3	6	2.19	0.36461	770.39	heterophilic cell adhesion	GO:0007157
5741	CELLULAR	6	20	4.96	0.36541	772.57	mitochondrial outer membrane	GO:0005741
3	PROCESS	52	155	49.94	0.36581	773.59	reproduction	GO:0000003
1608	FUNCTION	2	7	1.27	0.36601	774.1	nucleotide receptor activity, G-protein coupled	GO:0001608
45028	FUNCTION	2	7	1.27	0.36601	774.1	purinergic nucleotide receptor activity, G-protein coupled	GO:0045028
45893	PROCESS	38	96	36.41	0.36621	774.63	positive regulation of transcription, DNA-dependent	GO:0045893
51254	PROCESS	38	96	36.41	0.36621	774.63	positive regulation of RNA metabolic process	GO:0051254
32587	CELLULAR	2	3	1.25	0.36661	775.63	ruffle membrane	GO:0032587
45934	PROCESS	39	107	37.22	0.36661	775.63	negative regulation of nucleobase, nucleoside, nucleotide and nucleic acid metabolic process	GO:0045934
8013	FUNCTION	6	10	5.05	0.36721	777.27	beta-catenin binding	GO:0008013
8406	PROCESS	5	17	4.1	0.36721	777.27	gonad development	GO:0008406
45995	PROCESS	2	3	1.36	0.36741	777.79	regulation of embryonic development	GO:0045995
4791	FUNCTION	3	5	2.17	0.36761	778.34	thioredoxin-disulfide reductase activity	GO:0004791
48667	PROCESS	29	51	27.68	0.36821	779.86	cell morphogenesis involved in neuron differentiation	GO:0048667
5343	FUNCTION	4	10	3.16	0.36861	780.93	organic acid:sodium symporter activity	GO:0005343
4126	FUNCTION	2	3	1.24	0.36881	781.48	cytidine deaminase activity	GO:0004126
43069	PROCESS	20	63	18.61	0.36921	782.52	negative regulation of programmed cell death	GO:0043069
42802	FUNCTION	52	134	50.1	0.37001	784.61	identical protein binding	GO:0042802
30182	PROCESS	46	100	44.35	0.37021	785.1	neuron differentiation	GO:0030182
7156	PROCESS	21	41	19.8	0.37081	786.66	homophilic cell adhesion	GO:0007156
904	PROCESS	30	55	28.64	0.37181	789.25	cell morphogenesis involved in differentiation	GO:0000904
4622	FUNCTION	4	5	3.19	0.37201	789.77	lysophospholipase activity	GO:0004622
4385	FUNCTION	2	4	1.4	0.37241	790.7	guanylate kinase activity	GO:0004385
42108	PROCESS	2	6	1.38	0.37241	790.7	positive regulation of cytokine biosynthetic process	GO:0042108
4065	FUNCTION	2	4	1.24	0.37281	791.68	arylsulfatase activity	GO:0004065
8484	FUNCTION	2	4	1.24	0.37281	791.68	sulfuric ester hydrolase activity	GO:0008484
14706	PROCESS	14	39	12.85	0.37281	791.68	striated muscle development	GO:0014706
19842	FUNCTION	15	44	13.69	0.37381	794.17	vitamin binding	GO:0019842
7215	PROCESS	6	12	5.13	0.37401	794.66	glutamate signaling pathway	GO:0007215
51051	PROCESS	8	22	6.98	0.37461	796.13	negative regulation of transport	GO:0051051
31419	FUNCTION	2	5	1.25	0.37481	796.58	cobalamin binding	GO:0031419
50679	PROCESS	4	8	3.11	0.37481	796.58	positive regulation of epithelial cell proliferation	GO:0050679
32182	FUNCTION	5	8	4.13	0.37501	797.08	small conjugating protein binding	GO:0032182
43130	FUNCTION	5	8	4.13	0.37501	797.08	ubiquitin binding	GO:0043130
50776	PROCESS	12	40	10.9	0.37541	798.12	regulation of immune response	GO:0050776
19370	PROCESS	3	5	2.18	0.37581	799.09	leukotriene biosynthetic process	GO:0019370
43450	PROCESS	3	5	2.18	0.37581	799.09	alkene biosynthetic process	GO:0043450
34097	PROCESS	2	5	1.28	0.37601	799.59	response to cytokine stimulus	GO:0034097
4551	FUNCTION	3	4	2.25	0.37641	800.6	nucleotide diphosphatase activity	GO:0004551
44057	PROCESS	25	65	23.56	0.37721	802.48	regulation of system process	GO:0044057
42461	PROCESS	3	5	2.32	0.37761	803.44	photoreceptor cell development	GO:0042461
46530	PROCESS	3	5	2.32	0.37761	803.44	photoreceptor cell differentiation	GO:0046530
33077	PROCESS	3	8	2.27	0.37821	804.78	T cell differentiation in the thymus	GO:0033077
46470	PROCESS	3	4	2.25	0.37821	804.78	phosphatidylcholine metabolic process	GO:0046470
49	FUNCTION	3	6	2.36	0.37841	805.22	tRNA binding	GO:0000049
46320	PROCESS	4	8	3.28	0.37961	808.01	regulation of fatty acid oxidation	GO:0046320
7568	PROCESS	4	12	3.14	0.38081	810.89	aging	GO:0007568
10008	CELLULAR	15	34	13.88	0.38101	811.35	endosome membrane	GO:0010008
44440	CELLULAR	15	34	13.88	0.38101	811.35	endosomal part	GO:0044440
6811	PROCESS	107	270	104.66	0.38161	812.7	ion transport	GO:0006811
9888	PROCESS	27	81	25.67	0.38221	814.17	tissue development	GO:0009888
9967	PROCESS	19	60	17.69	0.38261	815.17	positive regulation of signal transduction	GO:0009967
43280	PROCESS	4	15	3.16	0.38261	815.17	positive regulation of caspase activity	GO:0043280
16891	FUNCTION	3	5	2.33	0.38321	816.57	endoribonuclease activity, producing 5'-phosphomonoesters	GO:0016891
16893	FUNCTION	3	5	2.33	0.38321	816.57	endonuclease activity, active with either ribo- or deoxyribonucleic acids and producing 5'-phosphomonoesters	GO:0016893
31253	CELLULAR	3	6	2.2	0.38361	817.57	cell projection membrane	GO:0031253
34599	PROCESS	2	6	1.31	0.38501	820.98	cellular response to oxidative stress	GO:0034599
10927	PROCESS	4	13	3.23	0.38601	823.45	cellular component assembly involved in morphogenesis	GO:0010927
33674	PROCESS	18	45	16.8	0.38741	826.96	positive regulation of kinase activity	GO:0033674
45860	PROCESS	18	45	16.8	0.38741	826.96	positive regulation of protein kinase activity	GO:0045860
34103	PROCESS	7	20	6.04	0.38761	827.5	regulation of tissue remodeling	GO:0034103
46850	PROCESS	7	20	6.04	0.38761	827.5	regulation of bone remodeling	GO:0046850
31398	PROCESS	2	3	1.31	0.38801	828.48	positive regulation of protein ubiquitination	GO:0031398
6779	PROCESS	2	6	1.45	0.38901	831.08	porphyrin biosynthetic process	GO:0006779
33014	PROCESS	2	6	1.45	0.38901	831.08	tetrapyrrole biosynthetic process	GO:0033014
16831	FUNCTION	4	7	3.33	0.38921	831.54	carboxy-lyase activity	GO:0016831
6355	PROCESS	196	567	193.22	0.38981	833.07	regulation of transcription, DNA-dependent	GO:0006355
45429	PROCESS	2	4	1.31	0.38981	833.07	positive regulation of nitric oxide biosynthetic process	GO:0045429
51173	PROCESS	2	4	1.31	0.38981	833.07	positive regulation of nitrogen compound metabolic process	GO:0051173
48468	PROCESS	81	183	79.27	0.39021	834.08	cell development	GO:0048468
51015	FUNCTION	4	15	3.16	0.39081	835.65	actin filament binding	GO:0051015
31279	PROCESS	8	23	6.98	0.39221	839.31	regulation of cyclase activity	GO:0031279
51339	PROCESS	8	23	6.98	0.39221	839.31	regulation of lyase activity	GO:0051339
6467	PROCESS	2	3	1.39	0.39301	841.35	protein thiol-disulfide exchange	GO:0006467
16411	FUNCTION	2	4	1.3	0.39301	841.35	acylglycerol O-acyltransferase activity	GO:0016411
2696	PROCESS	4	19	3.2	0.39321	841.86	positive regulation of leukocyte activation	GO:0002696
50867	PROCESS	4	19	3.2	0.39321	841.86	positive regulation of cell activation	GO:0050867
5643	CELLULAR	7	19	6.11	0.39341	842.4	nuclear pore	GO:0005643
48265	PROCESS	2	5	1.46	0.39541	847.58	response to pain	GO:0048265
5525	FUNCTION	28	92	26.63	0.39581	848.67	GTP binding	GO:0005525
70161	CELLULAR	19	48	17.84	0.39741	852.67	anchoring junction	GO:0070161
7342	PROCESS	2	4	1.34	0.39821	854.7	fusion of sperm to egg plasma membrane	GO:0007342
46982	FUNCTION	13	42	11.96	0.39901	856.74	protein heterodimerization activity	GO:0046982
32504	PROCESS	7	22	6.15	0.39921	857.24	multicellular organism reproduction	GO:0032504
48609	PROCESS	7	22	6.15	0.39921	857.24	reproductive process in a multicellular organism	GO:0048609
4865	FUNCTION	2	3	1.31	0.39981	858.77	protein serine/threonine phosphatase inhibitor activity	GO:0004865
43271	PROCESS	3	6	2.24	0.40001	859.29	negative regulation of ion transport	GO:0043271
50804	PROCESS	9	23	8.09	0.40021	859.79	regulation of synaptic transmission	GO:0050804
51348	PROCESS	10	21	9.08	0.40021	859.79	negative regulation of transferase activity	GO:0051348
1764	PROCESS	8	16	7.16	0.40041	860.31	neuron migration	GO:0001764
4972	FUNCTION	2	3	1.45	0.40061	860.82	N-methyl-D-aspartate selective glutamate receptor activity	GO:0004972
17146	CELLULAR	2	3	1.45	0.40061	860.82	N-methyl-D-aspartate selective glutamate receptor complex	GO:0017146
45087	PROCESS	10	28	9.04	0.40161	863.19	innate immune response	GO:0045087
45793	PROCESS	2	5	1.33	0.40241	865.15	positive regulation of cell size	GO:0045793
50926	PROCESS	3	4	2.29	0.40261	865.61	regulation of positive chemotaxis	GO:0050926
50927	PROCESS	3	4	2.29	0.40261	865.61	positive regulation of positive chemotaxis	GO:0050927
16072	PROCESS	5	13	4.2	0.40361	868.17	rRNA metabolic process	GO:0016072
7189	PROCESS	2	7	1.35	0.40421	869.64	activation of adenylate cyclase activity by G-protein signaling pathway	GO:0007189
10578	PROCESS	2	7	1.35	0.40421	869.64	regulation of adenylate cyclase activity involved in G-protein signaling	GO:0010578
10579	PROCESS	2	7	1.35	0.40421	869.64	positive regulation of adenylate cyclase activity by G-protein signaling pathway	GO:0010579
6548	PROCESS	2	4	1.32	0.40541	872.67	histidine catabolic process	GO:0006548
9077	PROCESS	2	4	1.32	0.40541	872.67	histidine family amino acid catabolic process	GO:0009077
30501	PROCESS	3	9	2.28	0.40641	875.17	positive regulation of bone mineralization	GO:0030501
70169	PROCESS	3	9	2.28	0.40641	875.17	positive regulation of biomineral formation	GO:0070169
19217	PROCESS	4	9	3.35	0.40661	875.64	regulation of fatty acid metabolic process	GO:0019217
7050	PROCESS	11	24	10.1	0.40821	879.67	cell cycle arrest	GO:0007050
9798	PROCESS	4	7	3.24	0.40841	880.14	axis specification	GO:0009798
5230	FUNCTION	16	34	15.08	0.40921	882.13	extracellular ligand-gated ion channel activity	GO:0005230
5267	FUNCTION	19	44	18.01	0.41081	886.21	potassium channel activity	GO:0005267
9617	PROCESS	6	22	5.17	0.41161	888.27	response to bacterium	GO:0009617
17053	CELLULAR	3	6	2.28	0.41221	889.73	transcriptional repressor complex	GO:0017053
6099	PROCESS	3	7	2.31	0.41281	891.29	tricarboxylic acid cycle	GO:0006099
46356	PROCESS	3	7	2.31	0.41281	891.29	acetyl-CoA catabolic process	GO:0046356
45776	PROCESS	2	6	1.37	0.41301	891.83	negative regulation of blood pressure	GO:0045776
15179	FUNCTION	7	13	6.27	0.41381	893.84	L-amino acid transmembrane transporter activity	GO:0015179
10553	PROCESS	2	3	1.37	0.41461	895.89	negative regulation of specific transcription from RNA polymerase II promoter	GO:0010553
19748	PROCESS	2	6	1.38	0.41461	895.89	secondary metabolic process	GO:0019748
44438	CELLULAR	3	12	2.31	0.41481	896.38	microbody part	GO:0044438
44439	CELLULAR	3	12	2.31	0.41481	896.38	peroxisomal part	GO:0044439
21587	PROCESS	4	7	3.32	0.41501	896.87	cerebellum morphogenesis	GO:0021587
30168	PROCESS	2	7	1.37	0.41541	897.92	platelet activation	GO:0030168
6958	PROCESS	5	12	4.29	0.41561	898.43	complement activation, classical pathway	GO:0006958
55094	PROCESS	2	3	1.42	0.41561	898.43	response to lipoprotein stimulus	GO:0055094
30593	PROCESS	2	4	1.35	0.41581	898.91	neutrophil chemotaxis	GO:0030593
5099	FUNCTION	16	34	15.06	0.41601	899.41	Ras GTPase activator activity	GO:0005099
16645	FUNCTION	4	10	3.31	0.41621	899.95	oxidoreductase activity, acting on the CH-NH group of donors	GO:0016645
5587	CELLULAR	3	4	2.34	0.41681	901.42	collagen type IV	GO:0005587
7015	PROCESS	6	16	5.24	0.41681	901.42	actin filament organization	GO:0007015
45428	PROCESS	2	5	1.37	0.41841	905.44	regulation of nitric oxide biosynthetic process	GO:0045428
4553	FUNCTION	8	23	7.18	0.41881	906.5	hydrolase activity, hydrolyzing O-glycosyl compounds	GO:0004553
42393	FUNCTION	3	5	2.36	0.41921	907.48	histone binding	GO:0042393
31098	PROCESS	6	15	5.19	0.42021	910.05	stress-activated protein kinase signaling pathway	GO:0031098
8191	FUNCTION	3	3	2.35	0.42161	913.61	metalloendopeptidase inhibitor activity	GO:0008191
10576	FUNCTION	3	3	2.35	0.42161	913.61	metalloenzyme regulator activity	GO:0010576
45935	PROCESS	45	120	43.84	0.42161	913.61	positive regulation of nucleobase, nucleoside, nucleotide and nucleic acid metabolic process	GO:0045935
48551	FUNCTION	3	3	2.35	0.42161	913.61	metalloenzyme inhibitor activity	GO:0048551
40014	PROCESS	3	11	2.35	0.42321	917.72	regulation of multicellular organism growth	GO:0040014
45927	PROCESS	3	13	2.37	0.42341	918.18	positive regulation of growth	GO:0045927
32934	FUNCTION	3	7	2.45	0.42401	919.72	sterol binding	GO:0032934
15020	FUNCTION	2	6	1.46	0.42421	920.23	glucuronosyltransferase activity	GO:0015020
30111	PROCESS	6	11	5.26	0.42421	920.23	regulation of Wnt receptor signaling pathway	GO:0030111
34061	FUNCTION	4	9	3.37	0.42421	920.23	DNA polymerase activity	GO:0034061
21545	PROCESS	3	6	2.32	0.42541	923.22	cranial nerve development	GO:0021545
21675	PROCESS	3	6	2.32	0.42541	923.22	nerve development	GO:0021675
45111	CELLULAR	11	39	10.14	0.42621	925.22	intermediate filament cytoskeleton	GO:0045111
6297	PROCESS	2	6	1.51	0.42641	925.75	nucleotide-excision repair, DNA gap filling	GO:0006297
3777	FUNCTION	12	28	11.13	0.42681	926.75	microtubule motor activity	GO:0003777
5578	CELLULAR	55	122	53.74	0.42701	927.3	proteinaceous extracellular matrix	GO:0005578
9953	PROCESS	6	14	5.25	0.42701	927.3	dorsal/ventral pattern formation	GO:0009953
1725	CELLULAR	4	9	3.31	0.42781	929.38	stress fiber	GO:0001725
32432	CELLULAR	4	9	3.31	0.42781	929.38	actin filament bundle	GO:0032432
160	PROCESS	3	4	2.34	0.42821	930.38	two-component signal transduction system (phosphorelay)	GO:0000160
7193	PROCESS	3	8	2.34	0.42901	932.44	inhibition of adenylate cyclase activity by G-protein signaling	GO:0007193
45727	PROCESS	2	6	1.38	0.42941	933.5	positive regulation of translation	GO:0045727
51252	PROCESS	197	572	194.96	0.42941	933.5	regulation of RNA metabolic process	GO:0051252
10843	FUNCTION	2	3	1.4	0.42961	934.03	promoter binding	GO:0010843
1889	PROCESS	5	11	4.3	0.43021	935.58	liver development	GO:0001889
4091	FUNCTION	9	26	8.23	0.43021	935.58	carboxylesterase activity	GO:0004091
42692	PROCESS	10	28	9.25	0.43021	935.58	muscle cell differentiation	GO:0042692
7389	PROCESS	18	48	17.06	0.43161	939.13	pattern specification process	GO:0007389
48661	PROCESS	2	5	1.49	0.43201	940.21	positive regulation of smooth muscle cell proliferation	GO:0048661
5791	CELLULAR	2	5	1.38	0.43321	943.3	rough endoplasmic reticulum	GO:0005791
7346	PROCESS	12	34	11.2	0.43341	943.8	regulation of mitotic cell cycle	GO:0007346
31145	PROCESS	3	10	2.4	0.43441	946.34	anaphase-promoting complex-dependent proteasomal ubiquitin-dependent protein catabolic process	GO:0031145
51436	PROCESS	3	10	2.4	0.43441	946.34	negative regulation of ubiquitin-protein ligase activity during mitotic cell cycle	GO:0051436
14070	PROCESS	3	7	2.4	0.43481	947.31	response to organic cyclic substance	GO:0014070
44430	CELLULAR	81	217	79.67	0.43481	947.31	cytoskeletal part	GO:0044430
48193	PROCESS	9	25	8.2	0.43561	949.27	Golgi vesicle transport	GO:0048193
9060	PROCESS	4	9	3.36	0.43581	949.81	aerobic respiration	GO:0009060
46930	CELLULAR	9	24	8.22	0.43581	949.81	pore complex	GO:0046930
51336	PROCESS	34	100	32.96	0.43721	953.32	regulation of hydrolase activity	GO:0051336
7172	PROCESS	2	4	1.5	0.43781	954.84	signal complex assembly	GO:0007172
32392	PROCESS	2	3	1.47	0.43781	954.84	DNA geometric change	GO:0032392
32508	PROCESS	2	3	1.47	0.43781	954.84	DNA duplex unwinding	GO:0032508
2541	PROCESS	5	13	4.36	0.43841	956.31	activation of plasma proteins during acute inflammatory response	GO:0002541
6956	PROCESS	5	13	4.36	0.43841	956.31	complement activation	GO:0006956
16790	FUNCTION	4	15	3.31	0.43881	957.23	thiolester hydrolase activity	GO:0016790
33554	PROCESS	32	102	30.92	0.43881	957.23	cellular response to stress	GO:0033554
5874	CELLULAR	25	71	24.02	0.43901	957.73	microtubule	GO:0005874
7229	PROCESS	9	22	8.3	0.43941	958.79	integrin-mediated signaling pathway	GO:0007229
8037	PROCESS	10	19	9.29	0.43961	959.3	cell recognition	GO:0008037
14704	CELLULAR	3	5	2.34	0.44001	960.33	intercalated disc	GO:0014704
51926	PROCESS	2	3	1.36	0.44001	960.33	negative regulation of calcium ion transport	GO:0051926
2455	PROCESS	5	13	4.37	0.44041	961.33	humoral immune response mediated by circulating immunoglobulin	GO:0002455
5231	FUNCTION	11	23	10.31	0.44041	961.33	excitatory extracellular ligand-gated ion channel activity	GO:0005231
6084	PROCESS	3	8	2.38	0.44101	962.76	acetyl-CoA metabolic process	GO:0006084
16053	PROCESS	10	26	9.29	0.44101	962.76	organic acid biosynthetic process	GO:0016053
46394	PROCESS	10	26	9.29	0.44101	962.76	carboxylic acid biosynthetic process	GO:0046394
32103	PROCESS	5	10	4.36	0.44281	967.14	positive regulation of response to external stimulus	GO:0032103
31400	PROCESS	4	11	3.39	0.44321	968.06	negative regulation of protein modification process	GO:0031400
1910	PROCESS	2	4	1.46	0.44341	968.54	regulation of leukocyte mediated cytotoxicity	GO:0001910
5126	FUNCTION	2	6	1.4	0.44381	969.44	hematopoietin/interferon-class (D200-domain) cytokine receptor binding	GO:0005126
8233	FUNCTION	60	155	58.87	0.44381	969.44	peptidase activity	GO:0008233
19783	FUNCTION	2	5	1.42	0.44381	969.44	small conjugating protein-specific protease activity	GO:0019783
34367	PROCESS	2	3	1.49	0.44401	969.89	macromolecular complex remodeling	GO:0034367
34368	PROCESS	2	3	1.49	0.44401	969.89	protein-lipid complex remodeling	GO:0034368
34369	PROCESS	2	3	1.49	0.44401	969.89	plasma lipoprotein particle remodeling	GO:0034369
2703	PROCESS	2	7	1.52	0.44541	973.18	regulation of leukocyte mediated immunity	GO:0002703
2706	PROCESS	2	7	1.52	0.44541	973.18	regulation of lymphocyte mediated immunity	GO:0002706
6688	PROCESS	2	4	1.44	0.44621	974.98	glycosphingolipid biosynthetic process	GO:0006688
22403	PROCESS	29	84	28.14	0.44661	975.87	cell cycle phase	GO:0022403
17015	PROCESS	8	19	7.34	0.44761	978.13	regulation of transforming growth factor beta receptor signaling pathway	GO:0017015
42803	FUNCTION	24	70	23.15	0.44901	981.24	protein homodimerization activity	GO:0042803
6979	PROCESS	11	36	10.24	0.44921	981.68	response to oxidative stress	GO:0006979
19835	PROCESS	3	7	2.44	0.44981	983.15	cytolysis	GO:0019835
16563	FUNCTION	31	82	30.17	0.45041	984.47	transcription activator activity	GO:0016563
31513	CELLULAR	3	6	2.43	0.45041	984.47	nonmotile primary cilium	GO:0031513
19239	FUNCTION	4	10	3.4	0.45061	984.88	deaminase activity	GO:0019239
6813	PROCESS	21	55	20.18	0.45141	986.76	potassium ion transport	GO:0006813
19219	PROCESS	220	640	218.52	0.45201	988.15	regulation of nucleobase, nucleoside, nucleotide and nucleic acid metabolic process	GO:0019219
46983	FUNCTION	42	120	41.09	0.45401	992.59	protein dimerization activity	GO:0046983
43281	PROCESS	4	18	3.43	0.45501	994.95	regulation of caspase activity	GO:0043281
5819	CELLULAR	7	21	6.4	0.45521	995.43	spindle	GO:0005819
8021	CELLULAR	9	21	8.31	0.45581	996.79	synaptic vesicle	GO:0008021
5887	CELLULAR	132	372	130.77	0.45661	998.61	integral to plasma membrane	GO:0005887
6814	PROCESS	22	55	21.23	0.45661	998.61	sodium ion transport	GO:0006814
32886	PROCESS	3	8	2.41	0.45661	998.61	regulation of microtubule-based process	GO:0032886
15296	FUNCTION	3	7	2.46	0.45801	1002.04	anion:cation symporter activity	GO:0015296
8629	PROCESS	3	11	2.49	0.45821	1002.53	induction of apoptosis by intracellular signals	GO:0008629
10721	PROCESS	3	6	2.39	0.45841	1003.03	negative regulation of cell development	GO:0010721
51437	PROCESS	3	11	2.48	0.45881	1003.94	positive regulation of ubiquitin-protein ligase activity during mitotic cell cycle	GO:0051437
51439	PROCESS	3	11	2.48	0.45881	1003.94	regulation of ubiquitin-protein ligase activity during mitotic cell cycle	GO:0051439
51443	PROCESS	3	11	2.48	0.45881	1003.94	positive regulation of ubiquitin-protein ligase activity	GO:0051443
31644	PROCESS	10	26	9.36	0.45921	1004.9	regulation of neurological system process	GO:0031644
19827	PROCESS	2	4	1.41	0.46021	1007.38	stem cell maintenance	GO:0019827
48864	PROCESS	2	4	1.41	0.46021	1007.38	stem cell development	GO:0048864
48863	PROCESS	3	6	2.4	0.46061	1008.33	stem cell differentiation	GO:0048863
8227	FUNCTION	6	15	5.45	0.46241	1013.01	amine receptor activity	GO:0008227
48534	PROCESS	16	55	15.34	0.46341	1015.62	hemopoietic or lymphoid organ development	GO:0048534
50727	PROCESS	3	10	2.43	0.46421	1017.75	regulation of inflammatory response	GO:0050727
50877	PROCESS	86	233	85.03	0.46441	1018.25	neurological system process	GO:0050877
6766	PROCESS	8	22	7.4	0.46481	1019.38	vitamin metabolic process	GO:0006766
6914	PROCESS	2	6	1.56	0.46601	1022.54	autophagy	GO:0006914
10627	PROCESS	14	49	13.35	0.46621	1023.15	regulation of protein kinase cascade	GO:0010627
7188	PROCESS	5	18	4.4	0.46661	1024.23	G-protein signaling, coupled to cAMP nucleotide second messenger	GO:0007188
6519	PROCESS	29	76	28.26	0.46701	1025.33	cellular amino acid and derivative metabolic process	GO:0006519
7217	PROCESS	3	4	2.38	0.46801	1028.19	tachykinin receptor signaling pathway	GO:0007217
42354	PROCESS	2	4	1.45	0.46861	1029.93	L-fucose metabolic process	GO:0042354
21575	PROCESS	4	8	3.46	0.46901	1031.2	hindbrain morphogenesis	GO:0021575
9062	PROCESS	3	8	2.48	0.46961	1033.03	fatty acid catabolic process	GO:0009062
32994	CELLULAR	3	7	2.47	0.47061	1035.96	protein-lipid complex	GO:0032994
34358	CELLULAR	3	7	2.47	0.47061	1035.96	plasma lipoprotein particle	GO:0034358
51130	PROCESS	14	32	13.37	0.47201	1040.23	positive regulation of cellular component organization	GO:0051130
30260	PROCESS	3	5	2.5	0.47221	1040.82	entry into host cell	GO:0030260
44409	PROCESS	3	5	2.5	0.47221	1040.82	entry into host	GO:0044409
46718	PROCESS	3	5	2.5	0.47221	1040.82	entry of virus into host cell	GO:0046718
51806	PROCESS	3	5	2.5	0.47221	1040.82	entry into cell of other organism during symbiotic interaction	GO:0051806
51828	PROCESS	3	5	2.5	0.47221	1040.82	entry into other organism during symbiotic interaction	GO:0051828
52126	PROCESS	3	5	2.5	0.47221	1040.82	movement in host environment	GO:0052126
52192	PROCESS	3	5	2.5	0.47221	1040.82	movement in environment of other organism during symbiotic interaction	GO:0052192
1578	PROCESS	2	5	1.47	0.47301	1043.31	microtubule bundle formation	GO:0001578
6606	PROCESS	7	19	6.44	0.47321	1043.91	protein import into nucleus	GO:0006606
51170	PROCESS	7	19	6.44	0.47321	1043.91	nuclear import	GO:0051170
45761	PROCESS	7	22	6.44	0.47341	1044.57	regulation of adenylate cyclase activity	GO:0045761
4713	FUNCTION	31	74	30.31	0.47401	1046.36	protein tyrosine kinase activity	GO:0004713
2204	PROCESS	2	4	1.53	0.47421	1047.02	somatic recombination of immunoglobulin genes during immune response	GO:0002204
2208	PROCESS	2	4	1.53	0.47421	1047.02	somatic diversification of immunoglobulins during immune response	GO:0002208
2381	PROCESS	2	4	1.53	0.47421	1047.02	immunoglobulin production during immune response	GO:0002381
5496	FUNCTION	15	39	14.35	0.47421	1047.02	steroid binding	GO:0005496
7249	PROCESS	4	12	3.47	0.47421	1047.02	I-kappaB kinase/NF-kappaB cascade	GO:0007249
45190	PROCESS	2	4	1.53	0.47421	1047.02	isotype switching	GO:0045190
14069	CELLULAR	3	7	2.52	0.47441	1047.7	postsynaptic density	GO:0014069
15036	FUNCTION	4	10	3.46	0.47441	1047.7	disulfide oxidoreductase activity	GO:0015036
30802	PROCESS	8	26	7.43	0.47481	1049	regulation of cyclic nucleotide biosynthetic process	GO:0030802
30808	PROCESS	8	26	7.43	0.47481	1049	regulation of nucleotide biosynthetic process	GO:0030808
60191	PROCESS	8	24	7.39	0.47481	1049	regulation of lipase activity	GO:0060191
4714	FUNCTION	20	41	19.36	0.47541	1050.91	transmembrane receptor protein tyrosine kinase activity	GO:0004714
19218	PROCESS	2	5	1.54	0.47621	1053.22	regulation of steroid metabolic process	GO:0019218
1952	PROCESS	4	10	3.51	0.47641	1053.84	regulation of cell-matrix adhesion	GO:0001952
10810	PROCESS	4	10	3.51	0.47641	1053.84	regulation of cell-substrate adhesion	GO:0010810
46658	CELLULAR	3	6	2.53	0.47641	1053.84	anchored to plasma membrane	GO:0046658
52548	PROCESS	4	19	3.51	0.47641	1053.84	regulation of endopeptidase activity	GO:0052548
8514	FUNCTION	2	4	1.55	0.47761	1057.61	organic anion transmembrane transporter activity	GO:0008514
6401	PROCESS	4	13	3.46	0.47781	1058.21	RNA catabolic process	GO:0006401
30141	CELLULAR	8	28	7.47	0.47821	1059.43	secretory granule	GO:0030141
34961	PROCESS	160	477	159.07	0.47821	1059.43	cellular biopolymer biosynthetic process	GO:0034961
43284	PROCESS	160	477	159.07	0.47821	1059.43	biopolymer biosynthetic process	GO:0043284
31974	CELLULAR	128	360	127.21	0.47861	1060.52	membrane-enclosed lumen	GO:0031974
16605	CELLULAR	2	3	1.43	0.47941	1062.89	PML body	GO:0016605
31341	PROCESS	2	5	1.53	0.48001	1064.62	regulation of cell killing	GO:0031341
5625	CELLULAR	20	48	19.39	0.48021	1065.19	soluble fraction	GO:0005625
48812	PROCESS	28	50	27.42	0.48101	1067.44	neurite morphogenesis	GO:0048812
30863	CELLULAR	3	8	2.46	0.48201	1070.16	cortical cytoskeleton	GO:0030863
30098	PROCESS	8	27	7.53	0.48361	1074.6	lymphocyte differentiation	GO:0030098
7205	PROCESS	5	9	4.5	0.48461	1077.18	activation of protein kinase C activity by G-protein coupled receptor protein signaling pathway	GO:0007205
6308	PROCESS	3	9	2.49	0.48521	1078.69	DNA catabolic process	GO:0006308
45471	PROCESS	3	8	2.54	0.48561	1079.69	response to ethanol	GO:0045471
45740	PROCESS	4	8	3.52	0.48561	1079.69	positive regulation of DNA replication	GO:0045740
6629	PROCESS	67	202	66.34	0.48681	1082.76	lipid metabolic process	GO:0006629
15630	CELLULAR	46	128	45.34	0.48701	1083.26	microtubule cytoskeleton	GO:0015630
7585	PROCESS	5	14	4.53	0.48741	1084.22	respiratory gaseous exchange	GO:0007585
16702	FUNCTION	5	17	4.52	0.48821	1086.18	oxidoreductase activity, acting on single donors with incorporation of molecular oxygen, incorporation of two atoms of oxygen	GO:0016702
51213	FUNCTION	5	17	4.52	0.48821	1086.18	dioxygenase activity	GO:0051213
46907	PROCESS	68	197	67.32	0.49041	1091.57	intracellular transport	GO:0046907
2376	PROCESS	67	217	66.44	0.49061	1092.07	immune system process	GO:0002376
7159	PROCESS	2	6	1.55	0.49181	1094.92	leukocyte adhesion	GO:0007159
51271	PROCESS	8	20	7.49	0.49181	1094.92	negative regulation of cell motion	GO:0051271
32319	PROCESS	4	8	3.52	0.49261	1096.86	regulation of Rho GTPase activity	GO:0032319
6333	PROCESS	5	16	4.57	0.49301	1097.87	chromatin assembly or disassembly	GO:0006333
7265	PROCESS	6	22	5.57	0.49321	1098.33	Ras protein signal transduction	GO:0007265
7606	PROCESS	7	26	6.52	0.49321	1098.33	sensory perception of chemical stimulus	GO:0007606
51234	PROCESS	278	773	277.27	0.49381	1099.92	establishment of localization	GO:0051234
16868	FUNCTION	2	3	1.48	0.49421	1100.93	intramolecular transferase activity, phosphotransferases	GO:0016868
6140	PROCESS	10	29	9.53	0.49441	1101.42	regulation of nucleotide metabolic process	GO:0006140
16604	CELLULAR	9	25	8.48	0.49441	1101.42	nuclear body	GO:0016604
52547	PROCESS	4	20	3.57	0.49481	1102.51	regulation of peptidase activity	GO:0052547
5912	CELLULAR	18	46	17.5	0.49721	1108.69	adherens junction	GO:0005912
7498	PROCESS	8	17	7.54	0.49781	1110.22	mesoderm development	GO:0007498
44441	CELLULAR	2	4	1.49	0.49901	1113.5	cilium part	GO:0044441
7266	PROCESS	2	7	1.62	0.49961	1115.19	Rho protein signal transduction	GO:0007266
14013	PROCESS	2	4	1.53	0.49961	1115.19	regulation of gliogenesis	GO:0014013
45685	PROCESS	2	4	1.53	0.49961	1115.19	regulation of glial cell differentiation	GO:0045685
6468	PROCESS	83	205	82.57	0.50021	1116.93	protein amino acid phosphorylation	GO:0006468
43176	FUNCTION	7	17	6.56	0.50021	1116.93	amine binding	GO:0043176
2200	PROCESS	2	5	1.59	0.50301	1125.04	somatic diversification of immune receptors	GO:0002200
2562	PROCESS	2	5	1.59	0.50301	1125.04	somatic diversification of immune receptors via germline recombination within a single locus	GO:0002562
5606	CELLULAR	2	3	1.55	0.50301	1125.04	laminin-1 complex	GO:0005606
16444	PROCESS	2	5	1.59	0.50301	1125.04	somatic cell DNA recombination	GO:0016444
16445	PROCESS	2	5	1.59	0.50301	1125.04	somatic diversification of immunoglobulins	GO:0016445
16447	PROCESS	2	5	1.59	0.50301	1125.04	somatic recombination of immunoglobulin gene segments	GO:0016447
43256	CELLULAR	2	3	1.55	0.50301	1125.04	laminin complex	GO:0043256
3015	PROCESS	3	6	2.56	0.50321	1125.57	heart process	GO:0003015
60047	PROCESS	3	6	2.56	0.50321	1125.57	heart contraction	GO:0060047
31281	PROCESS	4	13	3.57	0.50341	1126.22	positive regulation of cyclase activity	GO:0031281
51349	PROCESS	4	13	3.57	0.50341	1126.22	positive regulation of lyase activity	GO:0051349
2819	PROCESS	2	7	1.63	0.50401	1127.91	regulation of adaptive immune response	GO:0002819
2822	PROCESS	2	7	1.63	0.50401	1127.91	regulation of adaptive immune response based on somatic recombination of immune receptors built from immunoglobulin superfamily domains	GO:0002822
16701	FUNCTION	5	18	4.59	0.50481	1130.26	oxidoreductase activity, acting on single donors with incorporation of molecular oxygen	GO:0016701
51248	PROCESS	12	35	11.6	0.50501	1130.86	negative regulation of protein metabolic process	GO:0051248
42403	PROCESS	2	3	1.53	0.50521	1131.47	thyroid hormone metabolic process	GO:0042403
5125	FUNCTION	4	28	3.65	0.50561	1132.69	cytokine activity	GO:0005125
32269	PROCESS	11	34	10.61	0.50561	1132.69	negative regulation of cellular protein metabolic process	GO:0032269
17038	PROCESS	7	21	6.58	0.50681	1136.1	protein import	GO:0017038
6996	PROCESS	97	278	96.62	0.50701	1136.67	organelle organization	GO:0006996
48010	PROCESS	2	4	1.51	0.50701	1136.67	vascular endothelial growth factor receptor signaling pathway	GO:0048010
4674	FUNCTION	53	132	52.62	0.50761	1138.42	protein serine/threonine kinase activity	GO:0004674
9954	PROCESS	3	5	2.49	0.50761	1138.42	proximal/distal pattern formation	GO:0009954
31902	CELLULAR	4	8	3.58	0.50761	1138.42	late endosome membrane	GO:0031902
30020	FUNCTION	2	4	1.53	0.50901	1142.42	extracellular matrix structural constituent conferring tensile strength	GO:0030020
51054	PROCESS	4	9	3.59	0.50941	1143.53	positive regulation of DNA metabolic process	GO:0051054
8091	CELLULAR	2	4	1.49	0.50981	1144.6	spectrin	GO:0008091
44448	CELLULAR	5	12	4.56	0.51061	1146.78	cell cortex part	GO:0044448
16298	FUNCTION	12	25	11.57	0.51161	1149.41	lipase activity	GO:0016298
31256	CELLULAR	2	4	1.56	0.51201	1150.57	leading edge membrane	GO:0031256
2793	PROCESS	2	4	1.57	0.51221	1151.08	positive regulation of peptide secretion	GO:0002793
7611	PROCESS	9	23	8.57	0.51221	1151.08	learning or memory	GO:0007611
46887	PROCESS	2	4	1.57	0.51221	1151.08	positive regulation of hormone secretion	GO:0046887
6974	PROCESS	23	73	22.69	0.51481	1158.08	response to DNA damage stimulus	GO:0006974
32350	PROCESS	3	5	2.52	0.5172	1164.29	regulation of hormone metabolic process	GO:0032350
16568	PROCESS	17	52	16.71	0.5174	1164.81	chromatin modification	GO:0016568
51235	PROCESS	2	10	1.65	0.5176	1165.32	maintenance of location	GO:0051235
7569	PROCESS	2	7	1.58	0.5182	1166.85	cell aging	GO:0007569
184	PROCESS	2	6	1.61	0.5184	1167.36	nuclear-transcribed mRNA catabolic process, nonsense-mediated decay	GO:0000184
956	PROCESS	2	6	1.61	0.5184	1167.36	nuclear-transcribed mRNA catabolic process	GO:0000956
9653	PROCESS	108	294	107.92	0.5198	1170.86	anatomical structure morphogenesis	GO:0009653
1933	PROCESS	3	6	2.58	0.52	1171.43	negative regulation of protein amino acid phosphorylation	GO:0001933
4993	FUNCTION	2	5	1.62	0.52	1171.43	serotonin receptor activity	GO:0004993
5634	CELLULAR	421	1202	421	0.5204	1172.51	nucleus	GO:0005634
48286	PROCESS	3	6	2.61	0.5204	1172.51	alveolus development	GO:0048286
5689	CELLULAR	2	3	1.51	0.5206	1173.05	U12-dependent spliceosome	GO:0005689
16811	FUNCTION	6	16	5.64	0.5214	1175.07	hydrolase activity, acting on carbon-nitrogen (but not peptide) bonds, in linear amides	GO:0016811
9187	PROCESS	4	6	3.62	0.5216	1175.54	cyclic nucleotide metabolic process	GO:0009187
51345	PROCESS	14	46	13.7	0.522	1176.45	positive regulation of hydrolase activity	GO:0051345
7200	PROCESS	6	18	5.62	0.5222	1176.97	activation of phospholipase C activity by G-protein coupled receptor protein signaling pathway coupled to IP3 second messenger	GO:0007200
16830	FUNCTION	4	9	3.6	0.5224	1177.46	carbon-carbon lyase activity	GO:0016830
6913	PROCESS	10	31	9.67	0.5226	1177.96	nucleocytoplasmic transport	GO:0006913
51169	PROCESS	10	31	9.67	0.5226	1177.96	nuclear transport	GO:0051169
42612	CELLULAR	2	7	1.64	0.5228	1178.41	MHC class I protein complex	GO:0042612
10498	PROCESS	4	14	3.67	0.5232	1179.41	proteasomal protein catabolic process	GO:0010498
43161	PROCESS	4	14	3.67	0.5232	1179.41	proteasomal ubiquitin-dependent protein catabolic process	GO:0043161
5654	CELLULAR	55	158	54.73	0.5234	1179.93	nucleoplasm	GO:0005654
8375	FUNCTION	6	10	5.57	0.5234	1179.93	acetylglucosaminyltransferase activity	GO:0008375
5976	PROCESS	5	12	4.63	0.525	1183.75	polysaccharide metabolic process	GO:0005976
19933	PROCESS	5	19	4.65	0.525	1183.75	cAMP-mediated signaling	GO:0019933
8081	FUNCTION	13	28	12.63	0.5254	1184.72	phosphoric diester hydrolase activity	GO:0008081
45211	CELLULAR	32	56	31.63	0.5254	1184.72	postsynaptic membrane	GO:0045211
46890	PROCESS	2	5	1.6	0.5256	1185.2	regulation of lipid biosynthetic process	GO:0046890
43414	PROCESS	3	11	2.68	0.527	1188.63	biopolymer methylation	GO:0043414
40007	PROCESS	15	39	14.72	0.5276	1190.07	growth	GO:0040007
7409	PROCESS	26	47	25.7	0.5282	1191.49	axonogenesis	GO:0007409
30104	PROCESS	2	5	1.62	0.5282	1191.49	water homeostasis	GO:0030104
6412	PROCESS	12	41	11.74	0.5284	1191.95	translation	GO:0006412
32225	PROCESS	2	4	1.6	0.5284	1191.95	regulation of synaptic transmission, dopaminergic	GO:0032225
6810	PROCESS	275	766	275.13	0.5298	1195.11	transport	GO:0006810
32535	PROCESS	7	19	6.66	0.5308	1197.38	regulation of cellular component size	GO:0032535
7264	PROCESS	20	66	19.77	0.5328	1202.01	small GTPase mediated signal transduction	GO:0007264
9190	PROCESS	3	5	2.64	0.5328	1202.01	cyclic nucleotide biosynthetic process	GO:0009190
16849	FUNCTION	3	5	2.64	0.5328	1202.01	phosphorus-oxygen lyase activity	GO:0016849
5924	CELLULAR	12	34	11.77	0.534	1204.78	cell-substrate adherens junction	GO:0005924
5882	CELLULAR	10	38	9.74	0.5342	1205.26	intermediate filament	GO:0005882
51649	PROCESS	84	239	84.04	0.536	1209.46	establishment of localization in cell	GO:0051649
6939	PROCESS	4	7	3.6	0.5362	1209.93	smooth muscle contraction	GO:0006939
14068	PROCESS	2	3	1.52	0.5362	1209.93	positive regulation of phosphoinositide 3-kinase cascade	GO:0014068
19320	PROCESS	4	13	3.7	0.5368	1211.35	hexose catabolic process	GO:0019320
46365	PROCESS	4	13	3.7	0.5368	1211.35	monosaccharide catabolic process	GO:0046365
42254	PROCESS	7	21	6.71	0.5374	1212.74	ribosome biogenesis	GO:0042254
6486	PROCESS	14	32	13.79	0.5376	1213.28	protein amino acid glycosylation	GO:0006486
43413	PROCESS	14	32	13.79	0.5376	1213.28	biopolymer glycosylation	GO:0043413
50870	PROCESS	2	13	1.74	0.5376	1213.28	positive regulation of T cell activation	GO:0050870
70085	PROCESS	14	32	13.79	0.5376	1213.28	glycosylation	GO:0070085
32502	PROCESS	327	850	327.42	0.5382	1214.65	developmental process	GO:0032502
3727	FUNCTION	3	6	2.68	0.54	1218.86	single-stranded RNA binding	GO:0003727
16054	PROCESS	3	10	2.69	0.541	1221.26	organic acid catabolic process	GO:0016054
31012	CELLULAR	55	125	55	0.541	1221.26	extracellular matrix	GO:0031012
46395	PROCESS	3	10	2.69	0.541	1221.26	carboxylic acid catabolic process	GO:0046395
60402	PROCESS	4	7	3.61	0.541	1221.26	calcium ion transport into cytosol	GO:0060402
6836	PROCESS	11	29	10.74	0.5412	1221.74	neurotransmitter transport	GO:0006836
7190	PROCESS	3	11	2.71	0.5416	1222.75	activation of adenylate cyclase activity	GO:0007190
30055	CELLULAR	12	35	11.83	0.5428	1225.77	cell-substrate junction	GO:0030055
6897	PROCESS	18	53	17.81	0.543	1226.21	endocytosis	GO:0006897
10324	PROCESS	18	53	17.81	0.543	1226.21	membrane invagination	GO:0010324
45767	PROCESS	4	5	3.57	0.5436	1227.67	regulation of anti-apoptosis	GO:0045767
6350	PROCESS	138	403	138.16	0.5442	1229.07	transcription	GO:0006350
9311	PROCESS	3	5	2.61	0.5464	1234.27	oligosaccharide metabolic process	GO:0009311
4222	FUNCTION	16	38	15.76	0.5468	1235.26	metalloendopeptidase activity	GO:0004222
6508	PROCESS	101	269	101.25	0.547	1235.74	proteolysis	GO:0006508
31396	PROCESS	2	6	1.65	0.5472	1236.19	regulation of protein ubiquitination	GO:0031396
48839	PROCESS	5	14	4.68	0.5472	1236.19	inner ear development	GO:0048839
6457	PROCESS	10	39	9.82	0.5482	1238.62	protein folding	GO:0006457
5200	FUNCTION	9	23	8.72	0.5486	1239.55	structural constituent of cytoskeleton	GO:0005200
30514	PROCESS	2	3	1.61	0.5492	1241.02	negative regulation of BMP signaling pathway	GO:0030514
30665	CELLULAR	5	10	4.67	0.5496	1242	clathrin coated vesicle membrane	GO:0030665
43234	CELLULAR	181	511	181.62	0.5502	1243.33	protein complex	GO:0043234
60393	PROCESS	2	7	1.68	0.5504	1243.86	regulation of pathway-restricted SMAD protein phosphorylation	GO:0060393
7275	PROCESS	264	672	264.63	0.5518	1247.24	multicellular organismal development	GO:0007275
19882	PROCESS	3	13	2.77	0.5524	1248.79	antigen processing and presentation	GO:0019882
9059	PROCESS	176	522	176.65	0.554	1252.72	macromolecule biosynthetic process	GO:0009059
51347	PROCESS	18	46	17.8	0.5544	1253.69	positive regulation of transferase activity	GO:0051347
1503	PROCESS	10	22	9.79	0.5556	1256.49	ossification	GO:0001503
60348	PROCESS	10	22	9.79	0.5556	1256.49	bone development	GO:0060348
30100	PROCESS	3	10	2.71	0.556	1257.52	regulation of endocytosis	GO:0030100
9966	PROCESS	90	226	90.29	0.5574	1260.86	regulation of signal transduction	GO:0009966
17114	FUNCTION	3	5	2.53	0.5574	1260.86	wide-spectrum protease inhibitor activity	GO:0017114
48730	PROCESS	2	9	1.71	0.5574	1260.86	epidermis morphogenesis	GO:0048730
16607	CELLULAR	6	18	5.76	0.5578	1261.88	nuclear speck	GO:0016607
3001	PROCESS	7	12	6.69	0.558	1262.35	generation of a signal involved in cell-cell signaling	GO:0003001
30864	CELLULAR	2	5	1.62	0.5586	1263.92	cortical actin cytoskeleton	GO:0030864
3002	PROCESS	11	31	10.89	0.5598	1266.99	regionalization	GO:0003002
7610	PROCESS	33	93	33.07	0.5604	1268.58	behavior	GO:0007610
8610	PROCESS	27	75	27.01	0.5604	1268.58	lipid biosynthetic process	GO:0008610
30817	PROCESS	7	25	6.89	0.5606	1269.07	regulation of cAMP biosynthetic process	GO:0030817
43233	CELLULAR	124	353	124.65	0.5608	1269.57	organelle lumen	GO:0043233
30799	PROCESS	9	28	8.89	0.5616	1271.58	regulation of cyclic nucleotide metabolic process	GO:0030799
34645	PROCESS	175	518	175.7	0.5616	1271.58	cellular macromolecule biosynthetic process	GO:0034645
6260	PROCESS	9	37	8.94	0.5618	1272.12	DNA replication	GO:0006260
7602	PROCESS	3	8	2.76	0.5618	1272.12	phototransduction	GO:0007602
50908	PROCESS	3	8	2.76	0.5618	1272.12	detection of light stimulus involved in visual perception	GO:0050908
50962	PROCESS	3	8	2.76	0.5618	1272.12	detection of light stimulus involved in sensory perception	GO:0050962
48705	PROCESS	6	17	5.77	0.5624	1273.69	skeletal system morphogenesis	GO:0048705
4672	FUNCTION	85	206	85.43	0.5626	1274.18	protein kinase activity	GO:0004672
8374	FUNCTION	2	6	1.73	0.5644	1278.83	O-acyltransferase activity	GO:0008374
9612	PROCESS	5	16	4.81	0.565	1280.4	response to mechanical stimulus	GO:0009612
15800	PROCESS	2	4	1.65	0.5652	1280.96	acidic amino acid transport	GO:0015800
15813	PROCESS	2	4	1.65	0.5652	1280.96	L-glutamate transport	GO:0015813
60401	PROCESS	4	8	3.68	0.5658	1282.53	cytosolic calcium ion transport	GO:0060401
50796	PROCESS	2	4	1.66	0.567	1285.82	regulation of insulin secretion	GO:0050796
30151	FUNCTION	2	5	1.67	0.5682	1289.04	molybdenum ion binding	GO:0030151
6891	PROCESS	2	4	1.67	0.5684	1289.59	intra-Golgi vesicle-mediated transport	GO:0006891
6259	PROCESS	28	99	28.18	0.5692	1291.71	DNA metabolic process	GO:0006259
42058	PROCESS	3	5	2.69	0.5696	1292.79	regulation of epidermal growth factor receptor signaling pathway	GO:0042058
7530	PROCESS	3	6	2.65	0.5698	1293.34	sex determination	GO:0007530
7267	PROCESS	58	159	58.36	0.5706	1295.37	cell-cell signaling	GO:0007267
16328	CELLULAR	3	6	2.66	0.5706	1295.37	lateral plasma membrane	GO:0016328
31674	CELLULAR	5	14	4.77	0.5708	1295.92	I band	GO:0031674
3014	PROCESS	2	4	1.67	0.5724	1300.28	renal system process	GO:0003014
6919	PROCESS	3	13	2.78	0.5724	1300.28	activation of caspase activity	GO:0006919
9101	PROCESS	14	33	13.99	0.574	1304.5	glycoprotein biosynthetic process	GO:0009101
44255	PROCESS	52	162	52.42	0.5744	1305.57	cellular lipid metabolic process	GO:0044255
428	CELLULAR	2	3	1.62	0.5746	1306.12	DNA-directed RNA polymerase complex	GO:0000428
30880	CELLULAR	2	3	1.62	0.5746	1306.12	RNA polymerase complex	GO:0030880
55029	CELLULAR	2	3	1.62	0.5746	1306.12	nuclear DNA-directed RNA polymerase complex	GO:0055029
4620	FUNCTION	10	20	9.81	0.575	1307.24	phospholipase activity	GO:0004620
8329	FUNCTION	2	5	1.69	0.5752	1307.78	pattern recognition receptor activity	GO:0008329
32553	FUNCTION	182	498	183.03	0.5752	1307.78	ribonucleotide binding	GO:0032553
32555	FUNCTION	182	498	183.03	0.5752	1307.78	purine ribonucleotide binding	GO:0032555
50890	PROCESS	50	147	50.42	0.5758	1309.43	cognition	GO:0050890
30512	PROCESS	3	5	2.69	0.5764	1311	negative regulation of transforming growth factor beta receptor signaling pathway	GO:0030512
16627	FUNCTION	6	17	5.84	0.5766	1311.55	oxidoreductase activity, acting on the CH-CH group of donors	GO:0016627
16049	PROCESS	6	14	5.77	0.5776	1314.2	cell growth	GO:0016049
8305	CELLULAR	5	12	4.78	0.5788	1317.25	integrin complex	GO:0008305
9266	PROCESS	4	15	3.84	0.5788	1317.25	response to temperature stimulus	GO:0009266
60070	PROCESS	3	5	2.68	0.5788	1317.25	Wnt receptor signaling pathway through beta-catenin	GO:0060070
9583	PROCESS	3	9	2.82	0.58	1320.22	detection of light stimulus	GO:0009583
9584	PROCESS	3	9	2.82	0.58	1320.22	detection of visible light	GO:0009584
3700	FUNCTION	83	245	83.76	0.5812	1323.37	transcription factor activity	GO:0003700
15103	FUNCTION	4	8	3.73	0.5814	1323.81	inorganic anion transmembrane transporter activity	GO:0015103
4175	FUNCTION	37	102	37.31	0.582	1325.39	endopeptidase activity	GO:0004175
16853	FUNCTION	9	31	8.94	0.5826	1326.9	isomerase activity	GO:0016853
30246	FUNCTION	29	77	29.18	0.5826	1326.9	carbohydrate binding	GO:0030246
8234	FUNCTION	12	33	12.05	0.583	1327.96	cysteine-type peptidase activity	GO:0008234
7439	PROCESS	2	3	1.6	0.5834	1329.01	ectodermal gut development	GO:0007439
48567	PROCESS	2	3	1.6	0.5834	1329.01	ectodermal gut morphogenesis	GO:0048567
30286	CELLULAR	5	12	4.79	0.5836	1329.51	dynein complex	GO:0030286
51952	PROCESS	2	6	1.76	0.584	1330.49	regulation of amine transport	GO:0051952
46164	PROCESS	4	15	3.9	0.5854	1334.06	alcohol catabolic process	GO:0046164
4129	FUNCTION	2	6	1.72	0.5858	1335.08	cytochrome-c oxidase activity	GO:0004129
15002	FUNCTION	2	6	1.72	0.5858	1335.08	heme-copper terminal oxidase activity	GO:0015002
16675	FUNCTION	2	6	1.72	0.5858	1335.08	oxidoreductase activity, acting on heme group of donors	GO:0016675
16676	FUNCTION	2	6	1.72	0.5858	1335.08	oxidoreductase activity, acting on heme group of donors, oxygen as acceptor	GO:0016676
43068	PROCESS	26	84	26.22	0.5858	1335.08	positive regulation of programmed cell death	GO:0043068
7034	PROCESS	3	10	2.82	0.5866	1337.13	vacuolar transport	GO:0007034
7169	PROCESS	31	81	31.29	0.5872	1338.62	transmembrane receptor protein tyrosine kinase signaling pathway	GO:0007169
9792	PROCESS	19	51	19.14	0.5874	1339.12	embryonic development ending in birth or egg hatching	GO:0009792
43009	PROCESS	19	51	19.14	0.5874	1339.12	chordate embryonic development	GO:0043009
5891	CELLULAR	5	10	4.75	0.5882	1341.15	voltage-gated calcium channel complex	GO:0005891
15980	PROCESS	10	22	9.96	0.5888	1342.72	energy derivation by oxidation of organic compounds	GO:0015980
30326	PROCESS	5	14	4.86	0.5892	1343.7	embryonic limb morphogenesis	GO:0030326
35113	PROCESS	5	14	4.86	0.5892	1343.7	embryonic appendage morphogenesis	GO:0035113
34330	PROCESS	4	8	3.75	0.5896	1344.7	cell junction organization	GO:0034330
45580	PROCESS	2	14	1.91	0.5902	1346.19	regulation of T cell differentiation	GO:0045580
55066	PROCESS	15	43	15.1	0.5902	1346.19	di-, tri-valent inorganic cation homeostasis	GO:0055066
32990	PROCESS	28	52	28.16	0.5916	1349.71	cell part morphogenesis	GO:0032990
48858	PROCESS	28	52	28.16	0.5916	1349.71	cell projection morphogenesis	GO:0048858
42611	CELLULAR	2	9	1.85	0.592	1350.71	MHC protein complex	GO:0042611
16458	PROCESS	4	7	3.75	0.5926	1352.26	gene silencing	GO:0016458
5975	PROCESS	44	122	44.5	0.5928	1352.77	carbohydrate metabolic process	GO:0005975
6955	PROCESS	44	150	44.63	0.59319	1353.76	immune response	GO:0006955
14066	PROCESS	2	4	1.66	0.59319	1353.76	regulation of phosphoinositide 3-kinase cascade	GO:0014066
46824	PROCESS	3	7	2.74	0.59359	1354.76	positive regulation of nucleocytoplasmic transport	GO:0046824
1882	FUNCTION	2	4	1.68	0.59379	1355.24	nucleoside binding	GO:0001882
6096	PROCESS	3	9	2.85	0.59599	1360.85	glycolysis	GO:0006096
7368	PROCESS	3	8	2.82	0.59599	1360.85	determination of left/right symmetry	GO:0007368
9799	PROCESS	3	8	2.82	0.59599	1360.85	determination of symmetry	GO:0009799
9855	PROCESS	3	8	2.82	0.59599	1360.85	determination of bilateral symmetry	GO:0009855
12502	PROCESS	19	64	19.26	0.59779	1365.53	induction of programmed cell death	GO:0012502
50678	PROCESS	6	16	5.91	0.59799	1365.98	regulation of epithelial cell proliferation	GO:0050678
21915	PROCESS	4	10	3.82	0.59959	1370.07	neural tube development	GO:0021915
45786	PROCESS	25	58	25.24	0.59979	1370.61	negative regulation of cell cycle	GO:0045786
6082	PROCESS	48	133	48.72	0.60019	1371.7	organic acid metabolic process	GO:0006082
19752	PROCESS	48	133	48.72	0.60019	1371.7	carboxylic acid metabolic process	GO:0019752
12506	CELLULAR	15	44	15.21	0.60179	1375.79	vesicle membrane	GO:0012506
55010	PROCESS	2	7	1.81	0.60259	1377.82	ventricular cardiac muscle morphogenesis	GO:0055010
7187	PROCESS	6	25	6.02	0.60359	1380.48	G-protein signaling, coupled to cyclic nucleotide second messenger	GO:0007187
45445	PROCESS	2	5	1.76	0.60439	1382.53	myoblast differentiation	GO:0045445
4768	FUNCTION	2	3	1.7	0.60499	1384.02	stearoyl-CoA 9-desaturase activity	GO:0004768
45333	PROCESS	5	11	4.81	0.60499	1384.02	cellular respiration	GO:0045333
44271	PROCESS	9	21	9.01	0.60579	1386.12	nitrogen compound biosynthetic process	GO:0044271
8144	FUNCTION	4	13	3.91	0.60699	1389.13	drug binding	GO:0008144
15031	PROCESS	69	198	69.88	0.60719	1389.62	protein transport	GO:0015031
3008	PROCESS	108	301	109.24	0.60739	1390.12	system process	GO:0003008
70011	FUNCTION	57	147	57.79	0.60799	1391.63	peptidase activity, acting on L-amino acid peptides	GO:0070011
51588	PROCESS	2	4	1.76	0.60819	1392.14	regulation of neurotransmitter transport	GO:0051588
30574	PROCESS	2	5	1.78	0.60879	1393.63	collagen catabolic process	GO:0030574
44243	PROCESS	2	5	1.78	0.60879	1393.63	multicellular organismal catabolic process	GO:0044243
5925	CELLULAR	11	33	11.17	0.60939	1395.26	focal adhesion	GO:0005925
50794	PROCESS	620	1722	622.85	0.60939	1395.26	regulation of cellular process	GO:0050794
46847	PROCESS	3	5	2.72	0.61059	1398.35	filopodium formation	GO:0046847
9395	PROCESS	3	6	2.73	0.61139	1400.35	phospholipid catabolic process	GO:0009395
30877	CELLULAR	2	3	1.63	0.61159	1400.89	beta-catenin destruction complex	GO:0030877
45184	PROCESS	69	199	69.94	0.61219	1402.35	establishment of protein localization	GO:0045184
47496	PROCESS	2	3	1.73	0.61219	1402.35	vesicle transport along microtubule	GO:0047496
48168	PROCESS	3	6	2.79	0.61279	1403.91	regulation of neuronal synaptic plasticity	GO:0048168
51186	PROCESS	18	47	18.28	0.61279	1403.91	cofactor metabolic process	GO:0051186
3073	PROCESS	3	10	2.87	0.61299	1404.42	regulation of systemic arterial blood pressure	GO:0003073
7605	PROCESS	22	48	22.28	0.61379	1406.48	sensory perception of sound	GO:0007605
8301	FUNCTION	2	3	1.61	0.61379	1406.48	DNA bending activity	GO:0008301
5247	FUNCTION	2	3	1.72	0.61399	1407.01	voltage-gated chloride channel activity	GO:0005247
15297	FUNCTION	8	19	7.96	0.61419	1407.5	antiporter activity	GO:0015297
5220	FUNCTION	2	3	1.73	0.61599	1412.03	inositol 1,4,5-triphosphate-sensitive calcium-release channel activity	GO:0005220
8095	FUNCTION	2	3	1.73	0.61599	1412.03	inositol-1,4,5-triphosphate receptor activity	GO:0008095
32501	PROCESS	345	914	347.68	0.61619	1412.55	multicellular organismal process	GO:0032501
1614	FUNCTION	2	10	1.93	0.61659	1413.6	purinergic nucleotide receptor activity	GO:0001614
6730	PROCESS	7	23	7.12	0.61659	1413.6	one-carbon compound metabolic process	GO:0006730
16502	FUNCTION	2	10	1.93	0.61659	1413.6	nucleotide receptor activity	GO:0016502
4527	FUNCTION	6	16	5.99	0.61819	1417.62	exonuclease activity	GO:0004527
139	CELLULAR	47	117	47.79	0.61839	1418.09	Golgi membrane	GO:0000139
6310	PROCESS	5	16	5.02	0.61839	1418.09	DNA recombination	GO:0006310
16310	PROCESS	92	230	93.29	0.61859	1418.58	phosphorylation	GO:0016310
8104	PROCESS	76	221	77.15	0.61899	1419.52	protein localization	GO:0008104
6007	PROCESS	3	10	2.92	0.61919	1420.01	glucose catabolic process	GO:0006007
30004	PROCESS	3	6	2.69	0.61919	1420.01	cellular monovalent inorganic cation homeostasis	GO:0030004
30183	PROCESS	4	15	4.02	0.62079	1424.03	B cell differentiation	GO:0030183
5071	FUNCTION	2	3	1.74	0.62119	1425.03	transmembrane receptor protein serine/threonine kinase signaling protein activity	GO:0005071
5072	FUNCTION	2	3	1.74	0.62119	1425.03	transforming growth factor beta receptor, cytoplasmic mediator activity	GO:0005072
48704	PROCESS	4	9	3.85	0.62119	1425.03	embryonic skeletal system morphogenesis	GO:0048704
45165	PROCESS	8	28	8.09	0.62139	1425.52	cell fate commitment	GO:0045165
15985	PROCESS	3	9	2.93	0.62159	1426.04	energy coupled proton transport, down electrochemical gradient	GO:0015985
15986	PROCESS	3	9	2.93	0.62159	1426.04	ATP synthesis coupled proton transport	GO:0015986
34220	PROCESS	3	9	2.93	0.62159	1426.04	transmembrane ion transport	GO:0034220
51216	PROCESS	5	16	5	0.62299	1429.52	cartilage development	GO:0051216
21511	PROCESS	3	4	2.7	0.62319	1430.02	spinal cord patterning	GO:0021511
793	CELLULAR	5	20	5.11	0.62379	1431.59	condensed chromosome	GO:0000793
51969	PROCESS	9	24	9.09	0.62419	1432.59	regulation of transmission of nerve impulse	GO:0051969
45768	PROCESS	3	4	2.76	0.62499	1434.61	positive regulation of anti-apoptosis	GO:0045768
60042	PROCESS	2	4	1.77	0.62539	1435.61	retina morphogenesis in camera-type eye	GO:0060042
33043	PROCESS	14	40	14.27	0.62579	1436.6	regulation of organelle organization	GO:0033043
43244	PROCESS	5	13	4.91	0.62599	1437.1	regulation of protein complex disassembly	GO:0043244
21700	PROCESS	5	16	5.07	0.62679	1439.26	developmental maturation	GO:0021700
15672	PROCESS	43	114	43.78	0.62719	1440.22	monovalent inorganic cation transport	GO:0015672
16787	FUNCTION	218	607	220.23	0.62779	1441.61	hydrolase activity	GO:0016787
6402	PROCESS	2	8	1.94	0.62819	1442.65	mRNA catabolic process	GO:0006402
7254	PROCESS	5	14	4.99	0.62899	1444.65	JNK cascade	GO:0007254
45762	PROCESS	3	12	3.02	0.63039	1448.28	positive regulation of adenylate cyclase activity	GO:0045762
3690	FUNCTION	4	9	3.88	0.63119	1450.35	double-stranded DNA binding	GO:0003690
10646	PROCESS	99	248	100.4	0.63139	1450.84	regulation of cell communication	GO:0010646
2520	PROCESS	16	58	16.46	0.63179	1451.91	immune system development	GO:0002520
44428	CELLULAR	124	355	125.81	0.63199	1452.47	nuclear part	GO:0044428
16717	FUNCTION	2	4	1.77	0.63239	1453.53	oxidoreductase activity, acting on paired donors, with oxidation of a pair of donors resulting in the reduction of molecular oxygen to two molecules of water	GO:0016717
21513	PROCESS	2	3	1.72	0.63239	1453.53	spinal cord dorsal/ventral patterning	GO:0021513
6476	PROCESS	2	4	1.8	0.63259	1454.08	protein amino acid deacetylation	GO:0006476
5539	FUNCTION	13	35	13.27	0.63359	1456.79	glycosaminoglycan binding	GO:0005539
30247	FUNCTION	13	35	13.27	0.63359	1456.79	polysaccharide binding	GO:0030247
5548	FUNCTION	6	12	5.93	0.63539	1461.63	phospholipid transporter activity	GO:0005548
32496	PROCESS	2	5	1.83	0.63679	1465.57	response to lipopolysaccharide	GO:0032496
7224	PROCESS	2	3	1.72	0.63719	1466.73	smoothened signaling pathway	GO:0007224
51641	PROCESS	90	258	91.53	0.63759	1467.8	cellular localization	GO:0051641
48066	PROCESS	2	5	1.87	0.63819	1469.48	pigmentation during development	GO:0048066
10033	PROCESS	8	24	8.18	0.63899	1471.78	response to organic substance	GO:0010033
19825	FUNCTION	2	10	1.99	0.63959	1473.39	oxygen binding	GO:0019825
51493	PROCESS	12	37	12.33	0.63999	1474.51	regulation of cytoskeleton organization	GO:0051493
6004	PROCESS	2	6	1.87	0.64099	1477.52	fucose metabolic process	GO:0006004
7281	PROCESS	5	18	5.13	0.64119	1478.12	germ cell development	GO:0007281
50954	PROCESS	22	50	22.49	0.64119	1478.12	sensory perception of mechanical stimulus	GO:0050954
45202	CELLULAR	59	118	59.86	0.64139	1478.69	synapse	GO:0045202
5694	CELLULAR	22	75	22.69	0.64279	1482.86	chromosome	GO:0005694
5929	CELLULAR	12	34	12.32	0.64319	1484.07	cilium	GO:0005929
2697	PROCESS	4	13	4.01	0.64359	1485.22	regulation of immune effector process	GO:0002697
5261	FUNCTION	42	106	42.92	0.64359	1485.22	cation channel activity	GO:0005261
5938	CELLULAR	6	19	6.08	0.64399	1486.46	cell cortex	GO:0005938
5201	FUNCTION	13	35	13.37	0.64499	1489.43	extracellular matrix structural constituent	GO:0005201
45596	PROCESS	13	36	13.38	0.64599	1492.45	negative regulation of cell differentiation	GO:0045596
4252	FUNCTION	11	34	11.32	0.64619	1493.05	serine-type endopeptidase activity	GO:0004252
7269	PROCESS	5	8	4.96	0.64639	1493.67	neurotransmitter secretion	GO:0007269
5576	CELLULAR	174	483	176.4	0.64679	1494.88	extracellular region	GO:0005576
14047	PROCESS	2	3	1.65	0.64679	1494.88	glutamate secretion	GO:0014047
43406	PROCESS	8	22	8.18	0.64719	1496.02	positive regulation of MAP kinase activity	GO:0043406
5795	CELLULAR	3	13	3.1	0.64779	1497.78	Golgi stack	GO:0005795
43195	CELLULAR	2	3	1.65	0.64799	1498.36	terminal button	GO:0043195
16810	FUNCTION	13	34	13.43	0.64859	1500.07	hydrolase activity, acting on carbon-nitrogen (but not peptide) bonds	GO:0016810
7202	PROCESS	7	21	7.18	0.64919	1501.75	activation of phospholipase C activity	GO:0007202
10517	PROCESS	7	21	7.18	0.64919	1501.75	regulation of phospholipase activity	GO:0010517
10518	PROCESS	7	21	7.18	0.64919	1501.75	positive regulation of phospholipase activity	GO:0010518
10863	PROCESS	7	21	7.18	0.64919	1501.75	positive regulation of phospholipase C activity	GO:0010863
60193	PROCESS	7	21	7.18	0.64919	1501.75	positive regulation of lipase activity	GO:0060193
1701	PROCESS	10	28	10.29	0.64939	1502.34	in utero embryonic development	GO:0001701
30935	CELLULAR	3	5	2.82	0.64939	1502.34	sheet-forming collagen	GO:0030935
9411	PROCESS	4	11	3.97	0.64979	1503.39	response to UV	GO:0009411
48731	PROCESS	204	533	206.67	0.64999	1503.96	system development	GO:0048731
43507	PROCESS	3	7	2.89	0.65039	1505.05	positive regulation of JUN kinase activity	GO:0043507
4198	FUNCTION	2	3	1.79	0.65059	1505.6	calcium-dependent cysteine-type endopeptidase activity	GO:0004198
30814	PROCESS	8	27	8.34	0.65079	1506.11	regulation of cAMP metabolic process	GO:0030814
48471	CELLULAR	12	39	12.47	0.65119	1507.27	perinuclear region of cytoplasm	GO:0048471
30902	PROCESS	5	15	5.1	0.65239	1510.56	hindbrain development	GO:0030902
19935	PROCESS	6	26	6.27	0.65259	1511.11	cyclic-nucleotide-mediated signaling	GO:0019935
30165	FUNCTION	6	12	6	0.65299	1512.22	PDZ domain binding	GO:0030165
14701	CELLULAR	2	3	1.71	0.65319	1512.75	junctional sarcoplasmic reticulum membrane	GO:0014701
31981	CELLULAR	96	271	97.9	0.65359	1513.84	nuclear lumen	GO:0031981
51168	PROCESS	3	10	3.02	0.65499	1517.69	nuclear export	GO:0051168
45216	PROCESS	3	7	2.93	0.65679	1522.47	cell-cell junction organization	GO:0045216
8135	FUNCTION	7	24	7.29	0.65699	1523.01	translation factor activity, nucleic acid binding	GO:0008135
9636	PROCESS	3	9	2.98	0.65719	1523.51	response to toxin	GO:0009636
48592	PROCESS	6	14	6.13	0.65819	1526.09	eye morphogenesis	GO:0048592
48167	PROCESS	5	10	4.96	0.65839	1526.63	regulation of synaptic plasticity	GO:0048167
6917	PROCESS	18	63	18.68	0.65879	1527.67	induction of apoptosis	GO:0006917
5681	CELLULAR	9	25	9.33	0.66039	1531.77	spliceosome	GO:0005681
9790	PROCESS	38	101	39.06	0.66099	1533.31	embryonic development	GO:0009790
35176	PROCESS	2	3	1.83	0.66099	1533.31	social behavior	GO:0035176
65002	PROCESS	5	18	5.17	0.66099	1533.31	intracellular protein transmembrane transport	GO:0065002
30832	PROCESS	6	18	6.18	0.66119	1533.78	regulation of actin filament length	GO:0030832
1708	PROCESS	3	7	2.84	0.66179	1535.3	cell fate specification	GO:0001708
1871	FUNCTION	13	38	13.48	0.66199	1535.83	pattern binding	GO:0001871
16570	PROCESS	3	11	3.06	0.66199	1535.83	histone modification	GO:0016570
16192	PROCESS	47	145	48.4	0.66299	1538.19	vesicle-mediated transport	GO:0016192
1664	FUNCTION	3	13	3.13	0.66319	1538.74	G-protein-coupled receptor binding	GO:0001664
6892	PROCESS	3	7	2.92	0.66339	1539.24	post-Golgi vesicle-mediated transport	GO:0006892
16597	FUNCTION	4	8	3.99	0.66359	1539.74	amino acid binding	GO:0016597
19226	PROCESS	40	100	41.09	0.66379	1540.22	transmission of nerve impulse	GO:0019226
46466	PROCESS	4	10	4.04	0.66399	1540.72	membrane lipid catabolic process	GO:0046466
70013	CELLULAR	120	345	122.36	0.66499	1543.16	intracellular organelle lumen	GO:0070013
43227	CELLULAR	661	1929	666.14	0.66539	1544.12	membrane-bounded organelle	GO:0043227
4725	FUNCTION	15	33	15.41	0.66559	1544.61	protein tyrosine phosphatase activity	GO:0004725
33178	CELLULAR	2	4	1.93	0.66559	1544.61	proton-transporting two-sector ATPase complex, catalytic domain	GO:0033178
44272	PROCESS	7	15	7.08	0.66559	1544.61	sulfur compound biosynthetic process	GO:0044272
46546	PROCESS	2	9	2	0.66559	1544.61	development of primary male sexual characteristics	GO:0046546
1726	CELLULAR	7	15	7.19	0.66619	1546.03	ruffle	GO:0001726
45843	PROCESS	2	4	1.87	0.66779	1549.82	negative regulation of striated muscle development	GO:0045843
48635	PROCESS	2	4	1.87	0.66779	1549.82	negative regulation of muscle development	GO:0048635
44265	PROCESS	58	172	59.64	0.66859	1551.79	cellular macromolecule catabolic process	GO:0044265
6694	PROCESS	9	24	9.3	0.66878	1552.26	steroid biosynthetic process	GO:0006694
44249	PROCESS	230	680	233.37	0.66878	1552.26	cellular biosynthetic process	GO:0044249
323	CELLULAR	12	48	12.69	0.66898	1552.72	lytic vacuole	GO:0000323
5764	CELLULAR	12	48	12.69	0.66898	1552.72	lysosome	GO:0005764
17076	FUNCTION	188	524	191.23	0.67078	1556.95	purine nucleotide binding	GO:0017076
44459	CELLULAR	247	639	250.44	0.67158	1558.81	plasma membrane part	GO:0044459
10038	PROCESS	7	17	7.15	0.67238	1560.7	response to metal ion	GO:0010038
50768	PROCESS	2	5	1.95	0.67278	1561.65	negative regulation of neurogenesis	GO:0050768
46483	PROCESS	11	27	11.41	0.67318	1562.6	heterocycle metabolic process	GO:0046483
48878	PROCESS	36	107	37.21	0.67378	1564.01	chemical homeostasis	GO:0048878
60314	PROCESS	2	4	1.78	0.67378	1564.01	regulation of ryanodine-sensitive calcium-release channel activity	GO:0060314
46835	PROCESS	2	3	1.86	0.67498	1566.84	carbohydrate phosphorylation	GO:0046835
43170	PROCESS	453	1272	457.9	0.67538	1567.79	macromolecule metabolic process	GO:0043170
42307	PROCESS	2	5	1.87	0.67658	1570.76	positive regulation of protein import into nucleus	GO:0042307
48566	PROCESS	2	4	1.85	0.67658	1570.76	embryonic gut development	GO:0048566
43231	CELLULAR	660	1928	665.62	0.67698	1571.75	intracellular membrane-bounded organelle	GO:0043231
6793	PROCESS	109	275	111.34	0.67758	1573.33	phosphorus metabolic process	GO:0006793
6796	PROCESS	109	275	111.34	0.67758	1573.33	phosphate metabolic process	GO:0006796
48511	PROCESS	7	25	7.41	0.67778	1573.81	rhythmic process	GO:0048511
48015	PROCESS	7	25	7.39	0.67798	1574.35	phosphoinositide-mediated signaling	GO:0048015
30036	PROCESS	26	65	26.77	0.67858	1575.94	actin cytoskeleton organization	GO:0030036
48568	PROCESS	4	12	4.12	0.67898	1577.02	embryonic organ development	GO:0048568
9408	PROCESS	3	9	3.1	0.68018	1580.27	response to heat	GO:0009408
8146	FUNCTION	7	14	7.22	0.68038	1580.81	sulfotransferase activity	GO:0008146
14031	PROCESS	2	7	1.96	0.68118	1583.05	mesenchymal cell development	GO:0014031
15171	FUNCTION	7	17	7.21	0.68118	1583.05	amino acid transmembrane transporter activity	GO:0015171
48762	PROCESS	2	7	1.96	0.68118	1583.05	mesenchymal cell differentiation	GO:0048762
43410	PROCESS	3	11	3.06	0.68138	1583.58	positive regulation of MAPKKK cascade	GO:0043410
48469	PROCESS	4	12	4.17	0.68138	1583.58	cell maturation	GO:0048469
4115	FUNCTION	2	4	1.84	0.68158	1584.11	3',5'-cyclic-AMP phosphodiesterase activity	GO:0004115
5743	CELLULAR	14	50	14.7	0.68238	1586.38	mitochondrial inner membrane	GO:0005743
42440	PROCESS	4	12	4.04	0.68258	1586.94	pigment metabolic process	GO:0042440
5242	FUNCTION	2	5	1.96	0.68278	1587.5	inward rectifier potassium channel activity	GO:0005242
16209	FUNCTION	6	17	6.35	0.68298	1588.08	antioxidant activity	GO:0016209
51082	FUNCTION	6	24	6.47	0.68358	1589.81	unfolded protein binding	GO:0051082
9975	FUNCTION	3	6	2.99	0.68378	1590.36	cyclase activity	GO:0009975
1775	PROCESS	20	74	21.06	0.68398	1590.91	cell activation	GO:0001775
19966	FUNCTION	2	3	1.71	0.68598	1596.63	interleukin-1 binding	GO:0019966
42471	PROCESS	3	9	3.02	0.68618	1597.18	ear morphogenesis	GO:0042471
42472	PROCESS	3	9	3.02	0.68618	1597.18	inner ear morphogenesis	GO:0042472
12505	CELLULAR	128	361	130.99	0.68638	1597.69	endomembrane system	GO:0012505
40029	PROCESS	5	14	5.25	0.68658	1598.3	regulation of gene expression, epigenetic	GO:0040029
30178	PROCESS	4	8	4	0.68678	1598.9	negative regulation of Wnt receptor signaling pathway	GO:0030178
60053	CELLULAR	2	3	1.88	0.68698	1599.48	neurofilament cytoskeleton	GO:0060053
31290	PROCESS	2	4	1.92	0.68718	1600.01	retinal ganglion cell axon guidance	GO:0031290
7422	PROCESS	3	8	3.06	0.68818	1602.91	peripheral nervous system development	GO:0007422
5773	CELLULAR	15	55	15.94	0.68878	1604.77	vacuole	GO:0005773
30134	CELLULAR	2	5	1.85	0.68898	1605.34	ER to Golgi transport vesicle	GO:0030134
30659	CELLULAR	14	41	14.72	0.68898	1605.34	cytoplasmic vesicle membrane	GO:0030659
45766	PROCESS	2	6	1.92	0.68898	1605.34	positive regulation of angiogenesis	GO:0045766
44238	PROCESS	563	1589	568.36	0.68918	1605.9	primary metabolic process	GO:0044238
75	PROCESS	7	19	7.36	0.68958	1607.06	cell cycle checkpoint	GO:0000075
8237	FUNCTION	25	63	26.03	0.69018	1608.88	metallopeptidase activity	GO:0008237
65007	PROCESS	683	1895	688.8	0.69018	1608.88	biological regulation	GO:0065007
5793	CELLULAR	4	18	4.32	0.69098	1611.17	ER-Golgi intermediate compartment	GO:0005793
5765	CELLULAR	4	16	4.3	0.69178	1613.39	lysosomal membrane	GO:0005765
8373	FUNCTION	3	9	3.13	0.69178	1613.39	sialyltransferase activity	GO:0008373
32559	FUNCTION	155	412	158.15	0.69178	1613.39	adenyl ribonucleotide binding	GO:0032559
43506	PROCESS	3	9	3.03	0.69318	1617.33	regulation of JUN kinase activity	GO:0043506
8430	FUNCTION	2	7	2.02	0.69338	1617.92	selenium binding	GO:0008430
48169	PROCESS	2	4	1.91	0.69338	1617.92	regulation of long-term neuronal synaptic plasticity	GO:0048169
48706	PROCESS	4	11	4.13	0.69378	1619.06	embryonic skeletal system development	GO:0048706
3774	FUNCTION	22	54	22.82	0.69518	1623.13	motor activity	GO:0003774
6767	PROCESS	6	18	6.2	0.69558	1624.35	water-soluble vitamin metabolic process	GO:0006767
6749	PROCESS	2	6	2.02	0.69658	1627.31	glutathione metabolic process	GO:0006749
43065	PROCESS	24	82	25.17	0.69678	1627.91	positive regulation of apoptosis	GO:0043065
51052	PROCESS	7	19	7.27	0.69678	1627.91	regulation of DNA metabolic process	GO:0051052
2062	PROCESS	2	3	1.73	0.69698	1628.45	chondrocyte differentiation	GO:0002062
6403	PROCESS	8	24	8.5	0.69718	1629	RNA localization	GO:0006403
34470	PROCESS	14	33	14.59	0.69738	1629.61	ncRNA processing	GO:0034470
5178	FUNCTION	8	22	8.5	0.69758	1630.19	integrin binding	GO:0005178
1504	PROCESS	2	5	2.01	0.69778	1630.77	neurotransmitter uptake	GO:0001504
31625	FUNCTION	3	8	3.08	0.69778	1630.77	ubiquitin protein ligase binding	GO:0031625
51707	PROCESS	10	46	10.8	0.69778	1630.77	response to other organism	GO:0051707
35051	PROCESS	2	7	2.07	0.69798	1631.36	cardiac cell differentiation	GO:0035051
46649	PROCESS	15	56	15.97	0.69878	1633.74	lymphocyte activation	GO:0046649
45667	PROCESS	3	9	3.11	0.70018	1637.75	regulation of osteoblast differentiation	GO:0045667
30029	PROCESS	27	67	27.95	0.70038	1638.34	actin filament-based process	GO:0030029
22406	PROCESS	4	7	3.97	0.70058	1638.92	membrane docking	GO:0022406
19955	FUNCTION	7	28	7.53	0.70098	1640.19	cytokine binding	GO:0019955
43283	PROCESS	448	1254	453.52	0.70178	1642.55	biopolymer metabolic process	GO:0043283
5778	CELLULAR	2	11	2.23	0.70198	1643.15	peroxisomal membrane	GO:0005778
31903	CELLULAR	2	11	2.23	0.70198	1643.15	microbody membrane	GO:0031903
16469	CELLULAR	3	11	3.26	0.70278	1645.47	proton-transporting two-sector ATPase complex	GO:0016469
32233	PROCESS	2	3	1.79	0.70338	1647.23	positive regulation of actin filament bundle formation	GO:0032233
51496	PROCESS	2	3	1.79	0.70338	1647.23	positive regulation of stress fiber formation	GO:0051496
60	PROCESS	2	8	2.06	0.70378	1648.39	protein import into nucleus, translocation	GO:0000060
50789	PROCESS	647	1796	653.37	0.70438	1650.19	regulation of biological process	GO:0050789
245	PROCESS	2	7	2.11	0.70538	1653.03	spliceosome assembly	GO:0000245
44427	CELLULAR	17	60	18.05	0.70558	1653.66	chromosomal part	GO:0044427
5768	CELLULAR	22	63	23.12	0.70578	1654.21	endosome	GO:0005768
8236	FUNCTION	17	43	17.78	0.70638	1655.95	serine-type peptidase activity	GO:0008236
17171	FUNCTION	17	43	17.78	0.70638	1655.95	serine hydrolase activity	GO:0017171
15459	FUNCTION	3	6	3.03	0.70678	1657.07	potassium channel regulator activity	GO:0015459
4536	FUNCTION	3	5	2.98	0.70718	1658.2	deoxyribonuclease activity	GO:0004536
32231	PROCESS	3	7	2.97	0.70718	1658.2	regulation of actin filament bundle formation	GO:0032231
51492	PROCESS	3	7	2.97	0.70718	1658.2	regulation of stress fiber formation	GO:0051492
9164	PROCESS	2	3	1.82	0.70898	1663.3	nucleoside catabolic process	GO:0009164
34655	PROCESS	2	3	1.82	0.70898	1663.3	nucleobase, nucleoside, nucleotide and nucleic acid catabolic process	GO:0034655
34656	PROCESS	2	3	1.82	0.70898	1663.3	nucleobase, nucleoside and nucleotide catabolic process	GO:0034656
10467	PROCESS	184	536	187.95	0.70918	1663.86	gene expression	GO:0010467
30145	FUNCTION	15	43	15.82	0.70938	1664.41	manganese ion binding	GO:0030145
19838	FUNCTION	13	34	13.75	0.71018	1666.58	growth factor binding	GO:0019838
33036	PROCESS	81	238	83.5	0.71058	1667.63	macromolecule localization	GO:0033036
15932	FUNCTION	2	3	1.9	0.71178	1670.99	nucleobase, nucleoside, nucleotide and nucleic acid transmembrane transporter activity	GO:0015932
15929	FUNCTION	2	6	2.1	0.71498	1679.28	hexosaminidase activity	GO:0015929
42592	PROCESS	62	182	64.2	0.71538	1680.24	homeostatic process	GO:0042592
2027	PROCESS	2	6	2.06	0.71558	1680.76	regulation of heart rate	GO:0002027
9582	PROCESS	6	19	6.48	0.71578	1681.26	detection of abiotic stimulus	GO:0009582
10243	PROCESS	2	4	2.02	0.71598	1681.77	response to organic nitrogen	GO:0010243
14075	PROCESS	2	4	2.02	0.71598	1681.77	response to amine stimulus	GO:0014075
31090	CELLULAR	147	437	150.84	0.71598	1681.77	organelle membrane	GO:0031090
9057	PROCESS	59	174	61.3	0.71618	1682.27	macromolecule catabolic process	GO:0009057
16835	FUNCTION	3	9	3.14	0.71618	1682.27	carbon-oxygen lyase activity	GO:0016835
16836	FUNCTION	3	9	3.14	0.71618	1682.27	hydro-lyase activity	GO:0016836
5911	CELLULAR	23	57	24.2	0.71678	1683.78	cell-cell junction	GO:0005911
22613	PROCESS	10	33	10.81	0.71798	1686.86	ribonucleoprotein complex biogenesis	GO:0022613
45930	PROCESS	2	7	2.05	0.71838	1687.84	negative regulation of mitotic cell cycle	GO:0045930
19751	PROCESS	5	14	5.37	0.71898	1689.33	polyol metabolic process	GO:0019751
42383	CELLULAR	3	8	3.23	0.71958	1690.84	sarcolemma	GO:0042383
45669	PROCESS	2	7	2.15	0.72078	1693.82	positive regulation of osteoblast differentiation	GO:0045669
1838	PROCESS	3	7	3.09	0.72098	1694.32	embryonic epithelial tube formation	GO:0001838
1841	PROCESS	3	7	3.09	0.72098	1694.32	neural tube formation	GO:0001841
16569	PROCESS	3	12	3.3	0.72098	1694.32	covalent chromatin modification	GO:0016569
7219	PROCESS	5	13	5.33	0.72158	1695.82	Notch signaling pathway	GO:0007219
45909	PROCESS	2	5	2.09	0.72158	1695.82	positive regulation of vasodilation	GO:0045909
19199	FUNCTION	21	49	22.15	0.72298	1699.39	transmembrane receptor protein kinase activity	GO:0019199
30032	PROCESS	2	5	2.09	0.72318	1699.85	lamellipodium assembly	GO:0030032
1819	PROCESS	2	11	2.26	0.72338	1700.34	positive regulation of cytokine production	GO:0001819
9451	PROCESS	2	6	2.05	0.72338	1700.34	RNA modification	GO:0009451
9607	PROCESS	16	68	17.25	0.72378	1701.3	response to biotic stimulus	GO:0009607
45834	PROCESS	2	6	2.04	0.72478	1703.82	positive regulation of lipid metabolic process	GO:0045834
9308	PROCESS	37	97	38.84	0.72498	1704.3	cellular amine metabolic process	GO:0009308
21695	PROCESS	4	8	4.12	0.72558	1705.83	cerebellar cortex development	GO:0021695
9056	PROCESS	97	288	100.25	0.72598	1706.85	catabolic process	GO:0009056
42990	PROCESS	2	9	2.18	0.72598	1706.85	regulation of transcription factor import into nucleus	GO:0042990
51171	PROCESS	2	7	2.11	0.72698	1709.37	regulation of nitrogen compound metabolic process	GO:0051171
44260	PROCESS	448	1260	454.46	0.72758	1711	cellular macromolecule metabolic process	GO:0044260
5802	CELLULAR	3	5	2.8	0.72778	1711.53	trans-Golgi network	GO:0005802
6520	PROCESS	19	55	20.29	0.72798	1712.05	amino acid metabolic process	GO:0006520
34960	PROCESS	445	1247	451.44	0.72798	1712.05	cellular biopolymer metabolic process	GO:0034960
46165	PROCESS	2	6	2.14	0.72918	1715.19	alcohol biosynthetic process	GO:0046165
43583	PROCESS	5	17	5.43	0.72958	1716.28	ear development	GO:0043583
30016	CELLULAR	11	31	11.79	0.72998	1717.46	myofibril	GO:0030016
43292	CELLULAR	11	31	11.79	0.72998	1717.46	contractile fiber	GO:0043292
910	PROCESS	4	10	4.14	0.73038	1718.56	cytokinesis	GO:0000910
15106	FUNCTION	2	6	2.11	0.73038	1718.56	bicarbonate transmembrane transporter activity	GO:0015106
15108	FUNCTION	2	6	2.11	0.73038	1718.56	chloride transmembrane transporter activity	GO:0015108
15301	FUNCTION	2	6	2.11	0.73038	1718.56	anion:anion antiporter activity	GO:0015301
15380	FUNCTION	2	6	2.11	0.73038	1718.56	anion exchanger activity	GO:0015380
1570	PROCESS	3	8	3.14	0.73058	1719.08	vasculogenesis	GO:0001570
35091	FUNCTION	12	27	12.62	0.73178	1722.51	phosphoinositide binding	GO:0035091
46822	PROCESS	4	17	4.44	0.73198	1723.07	regulation of nucleocytoplasmic transport	GO:0046822
16903	FUNCTION	2	8	2.07	0.73218	1723.63	oxidoreductase activity, acting on the aldehyde or oxo group of donors	GO:0016903
5507	FUNCTION	5	13	5.45	0.73238	1724.21	copper ion binding	GO:0005507
7286	PROCESS	2	7	2.1	0.73278	1725.41	spermatid development	GO:0007286
10212	PROCESS	2	5	2.03	0.73278	1725.41	response to ionizing radiation	GO:0010212
48515	PROCESS	2	7	2.1	0.73278	1725.41	spermatid differentiation	GO:0048515
8219	PROCESS	49	141	51.12	0.73318	1726.52	cell death	GO:0008219
30173	CELLULAR	8	18	8.57	0.73338	1727.12	integral to Golgi membrane	GO:0030173
31228	CELLULAR	8	18	8.57	0.73338	1727.12	intrinsic to Golgi membrane	GO:0031228
42417	PROCESS	2	5	2.08	0.73338	1727.12	dopamine metabolic process	GO:0042417
9058	PROCESS	237	702	242.22	0.73358	1727.68	biosynthetic process	GO:0009058
8308	FUNCTION	2	4	2.09	0.73378	1728.29	voltage-gated anion channel activity	GO:0008308
5524	FUNCTION	153	408	157.08	0.73398	1728.87	ATP binding	GO:0005524
16331	PROCESS	4	10	4.18	0.73398	1728.87	morphogenesis of embryonic epithelium	GO:0016331
7167	PROCESS	40	114	42.11	0.73458	1730.67	enzyme linked receptor protein signaling pathway	GO:0007167
5319	FUNCTION	6	15	6.38	0.73518	1732.51	lipid transporter activity	GO:0005319
7595	PROCESS	2	7	2.16	0.73518	1732.51	lactation	GO:0007595
48663	PROCESS	2	9	2.07	0.73598	1734.92	neuron fate commitment	GO:0048663
1653	FUNCTION	9	27	9.64	0.73718	1738.73	peptide receptor activity	GO:0001653
8528	FUNCTION	9	27	9.64	0.73718	1738.73	peptide receptor activity, G-protein coupled	GO:0008528
42312	PROCESS	2	6	2.16	0.73718	1738.73	regulation of vasodilation	GO:0042312
44267	PROCESS	257	706	262.4	0.73818	1741.81	cellular protein metabolic process	GO:0044267
19538	PROCESS	259	712	264.41	0.73838	1742.41	protein metabolic process	GO:0019538
48332	PROCESS	5	9	5.13	0.73918	1744.89	mesoderm morphogenesis	GO:0048332
279	PROCESS	21	64	22.28	0.73938	1745.51	M phase	GO:0000279
44429	CELLULAR	37	125	39.06	0.73998	1747.32	mitochondrial part	GO:0044429
4888	FUNCTION	103	291	106.65	0.74038	1748.54	transmembrane receptor activity	GO:0004888
375	PROCESS	7	22	7.73	0.74118	1750.96	RNA splicing, via transesterification reactions	GO:0000375
377	PROCESS	7	22	7.73	0.74118	1750.96	RNA splicing, via transesterification reactions with bulged adenosine as nucleophile	GO:0000377
398	PROCESS	7	22	7.73	0.74118	1750.96	nuclear mRNA splicing, via spliceosome	GO:0000398
30159	FUNCTION	3	7	3.24	0.74138	1751.61	receptor signaling complex scaffold activity	GO:0030159
32947	FUNCTION	3	7	3.24	0.74138	1751.61	protein complex scaffold	GO:0032947
46578	PROCESS	36	85	37.75	0.74138	1751.61	regulation of Ras protein signal transduction	GO:0046578
48856	PROCESS	220	591	225.17	0.74138	1751.61	anatomical structure development	GO:0048856
16051	PROCESS	12	27	12.73	0.74158	1752.25	carbohydrate biosynthetic process	GO:0016051
17080	FUNCTION	2	4	2.04	0.74178	1752.9	sodium channel regulator activity	GO:0017080
33267	CELLULAR	2	4	1.96	0.74198	1753.52	axon part	GO:0033267
42578	FUNCTION	38	93	39.66	0.74278	1756.07	phosphoric ester hydrolase activity	GO:0042578
9312	PROCESS	2	3	1.83	0.74338	1757.98	oligosaccharide biosynthetic process	GO:0009312
3677	FUNCTION	181	553	185.79	0.74398	1759.87	DNA binding	GO:0003677
6687	PROCESS	2	7	2.21	0.74418	1760.47	glycosphingolipid metabolic process	GO:0006687
60249	PROCESS	12	36	12.93	0.74418	1760.47	anatomical structure homeostasis	GO:0060249
55080	PROCESS	20	59	21.46	0.74437	1761.1	cation homeostasis	GO:0055080
6338	PROCESS	6	12	6.31	0.74477	1762.4	chromatin remodeling	GO:0006338
8047	FUNCTION	42	105	43.89	0.74577	1765.64	enzyme activator activity	GO:0008047
48589	PROCESS	6	16	6.49	0.74637	1767.54	developmental growth	GO:0048589
15270	FUNCTION	2	3	1.95	0.74697	1769.44	dihydropyridine-sensitive calcium channel activity	GO:0015270
51018	FUNCTION	3	7	3.17	0.74697	1769.44	protein kinase A binding	GO:0051018
6915	PROCESS	38	115	40.09	0.74817	1773.19	apoptosis	GO:0006915
12501	PROCESS	38	115	40.09	0.74817	1773.19	programmed cell death	GO:0012501
5509	FUNCTION	126	310	129.75	0.74837	1773.83	calcium ion binding	GO:0005509
32956	PROCESS	9	27	9.78	0.74857	1774.49	regulation of actin cytoskeleton organization	GO:0032956
32970	PROCESS	9	27	9.78	0.74857	1774.49	regulation of actin filament-based process	GO:0032970
18193	PROCESS	8	32	8.87	0.74877	1775.11	peptidyl-amino acid modification	GO:0018193
16265	PROCESS	49	142	51.32	0.74937	1777.03	death	GO:0016265
5977	PROCESS	3	8	3.3	0.74977	1778.36	glycogen metabolic process	GO:0005977
6073	PROCESS	3	8	3.3	0.74977	1778.36	cellular glucan metabolic process	GO:0006073
44042	PROCESS	3	8	3.3	0.74977	1778.36	glucan metabolic process	GO:0044042
42306	PROCESS	3	13	3.42	0.75057	1780.87	regulation of protein import into nucleus	GO:0042306
6944	PROCESS	7	17	7.46	0.75077	1781.43	membrane fusion	GO:0006944
43226	CELLULAR	759	2183	767.34	0.75137	1783.26	organelle	GO:0043226
6839	PROCESS	4	11	4.35	0.75177	1784.41	mitochondrial transport	GO:0006839
4872	FUNCTION	154	429	158.53	0.75197	1785	receptor activity	GO:0004872
30054	CELLULAR	93	206	96.06	0.75217	1785.57	cell junction	GO:0030054
30125	CELLULAR	2	4	2.12	0.75257	1786.79	clathrin vesicle coat	GO:0030125
43687	PROCESS	128	334	132.19	0.75317	1788.54	post-translational protein modification	GO:0043687
16485	PROCESS	6	18	6.6	0.75417	1791.44	protein processing	GO:0016485
48598	PROCESS	20	54	21.27	0.75417	1791.44	embryonic morphogenesis	GO:0048598
15075	FUNCTION	97	263	100.44	0.75437	1792.05	ion transmembrane transporter activity	GO:0015075
5740	CELLULAR	21	82	22.7	0.75497	1793.75	mitochondrial envelope	GO:0005740
46873	FUNCTION	47	127	49.38	0.75497	1793.75	metal ion transmembrane transporter activity	GO:0046873
5516	FUNCTION	19	50	20.24	0.75537	1794.89	calmodulin binding	GO:0005516
32386	PROCESS	4	18	4.57	0.75557	1795.44	regulation of intracellular transport	GO:0032386
6672	PROCESS	4	14	4.61	0.75577	1795.97	ceramide metabolic process	GO:0006672
9064	PROCESS	6	17	6.66	0.75577	1795.97	glutamine family amino acid metabolic process	GO:0009064
46519	PROCESS	4	14	4.61	0.75577	1795.97	sphingoid metabolic process	GO:0046519
34984	PROCESS	19	66	20.51	0.75617	1797.1	cellular response to DNA damage stimulus	GO:0034984
43123	PROCESS	5	22	5.66	0.75657	1798.2	positive regulation of I-kappaB kinase/NF-kappaB cascade	GO:0043123
6139	PROCESS	230	663	235.58	0.75697	1799.28	nucleobase, nucleoside, nucleotide and nucleic acid metabolic process	GO:0006139
5759	CELLULAR	17	50	18.27	0.75717	1799.89	mitochondrial matrix	GO:0005759
31980	CELLULAR	17	50	18.27	0.75717	1799.89	mitochondrial lumen	GO:0031980
17048	FUNCTION	3	7	3	0.75857	1803.78	Rho GTPase binding	GO:0017048
7214	PROCESS	3	7	3.1	0.75897	1804.85	gamma-aminobutyric acid signaling pathway	GO:0007214
6351	PROCESS	18	58	19.39	0.75917	1805.37	transcription, DNA-dependent	GO:0006351
166	FUNCTION	208	579	213.62	0.75937	1805.92	nucleotide binding	GO:0000166
31047	PROCESS	3	4	2.84	0.75997	1807.55	gene silencing by RNA	GO:0031047
6334	PROCESS	2	7	2.16	0.76057	1809.24	nucleosome assembly	GO:0006334
16773	FUNCTION	94	238	97.6	0.76057	1809.24	phosphotransferase activity, alcohol group as acceptor	GO:0016773
8289	FUNCTION	53	141	55.51	0.76177	1812.55	lipid binding	GO:0008289
226	PROCESS	5	24	5.82	0.76197	1813.08	microtubule cytoskeleton organization	GO:0000226
45619	PROCESS	2	15	2.52	0.76257	1814.74	regulation of lymphocyte differentiation	GO:0045619
15078	FUNCTION	7	25	7.88	0.76337	1816.97	hydrogen ion transmembrane transporter activity	GO:0015078
9581	PROCESS	5	18	5.69	0.76397	1818.69	detection of external stimulus	GO:0009581
34641	PROCESS	38	99	40.29	0.76497	1821.5	cellular nitrogen compound metabolic process	GO:0034641
30017	CELLULAR	9	26	9.88	0.76577	1823.73	sarcomere	GO:0030017
48593	PROCESS	3	9	3.35	0.76657	1825.99	camera-type eye morphogenesis	GO:0048593
3723	FUNCTION	48	134	50.57	0.76757	1828.78	RNA binding	GO:0003723
5871	CELLULAR	2	5	2.16	0.76877	1832.15	kinesin complex	GO:0005871
50650	PROCESS	3	5	3.03	0.76977	1835.05	chondroitin sulfate proteoglycan biosynthetic process	GO:0050650
50654	PROCESS	3	5	3.03	0.76977	1835.05	chondroitin sulfate proteoglycan metabolic process	GO:0050654
19200	FUNCTION	2	7	2.23	0.77057	1837.17	carbohydrate kinase activity	GO:0019200
51241	PROCESS	7	32	8.09	0.77097	1838.24	negative regulation of multicellular organismal process	GO:0051241
16740	FUNCTION	176	469	181.29	0.77117	1838.83	transferase activity	GO:0016740
43229	CELLULAR	758	2182	767.15	0.77137	1839.39	intracellular organelle	GO:0043229
42113	PROCESS	6	22	6.89	0.77237	1842.19	B cell activation	GO:0042113
151	CELLULAR	9	24	9.78	0.77297	1843.88	ubiquitin ligase complex	GO:0000151
51262	PROCESS	5	9	5.39	0.77297	1843.88	protein tetramerization	GO:0051262
44431	CELLULAR	50	131	52.73	0.77377	1846.19	Golgi apparatus part	GO:0044431
5770	CELLULAR	5	13	5.44	0.77397	1846.78	late endosome	GO:0005770
4864	FUNCTION	3	8	3.44	0.77437	1847.89	phosphoprotein phosphatase inhibitor activity	GO:0004864
19212	FUNCTION	3	8	3.44	0.77437	1847.89	phosphatase inhibitor activity	GO:0019212
30027	CELLULAR	7	19	7.78	0.77437	1847.89	lamellipodium	GO:0030027
299	CELLULAR	2	5	2.03	0.77617	1852.92	integral to membrane of membrane fraction	GO:0000299
6886	PROCESS	35	113	37.43	0.77617	1852.92	intracellular protein transport	GO:0006886
48646	PROCESS	23	70	24.72	0.77617	1852.92	anatomical structure formation involved in morphogenesis	GO:0048646
9100	PROCESS	14	38	15.33	0.77817	1858.53	glycoprotein metabolic process	GO:0009100
15291	FUNCTION	24	74	25.91	0.77897	1860.83	secondary active transmembrane transporter activity	GO:0015291
30554	FUNCTION	161	437	166.27	0.77917	1861.42	adenyl nucleotide binding	GO:0030554
8757	FUNCTION	5	20	5.78	0.77997	1863.66	S-adenosylmethionine-dependent methyltransferase activity	GO:0008757
44264	PROCESS	4	11	4.56	0.77997	1863.66	cellular polysaccharide metabolic process	GO:0044264
4177	FUNCTION	3	9	3.46	0.78057	1865.34	aminopeptidase activity	GO:0004177
16441	PROCESS	2	3	1.87	0.78157	1868.38	posttranscriptional gene silencing	GO:0016441
35194	PROCESS	2	3	1.87	0.78157	1868.38	posttranscriptional gene silencing by RNA	GO:0035194
44464	CELLULAR	1373	3806	1382.33	0.78197	1869.53	cell part	GO:0044464
30030	PROCESS	40	89	42.14	0.78217	1870.09	cell projection organization	GO:0030030
14902	PROCESS	2	8	2.16	0.78237	1870.65	myotube differentiation	GO:0014902
15370	FUNCTION	6	21	6.87	0.78237	1870.65	solute:sodium symporter activity	GO:0015370
5158	FUNCTION	3	7	3.28	0.78297	1872.41	insulin receptor binding	GO:0005158
16311	PROCESS	16	42	17.32	0.78297	1872.41	dephosphorylation	GO:0016311
4407	FUNCTION	2	5	2.21	0.78317	1873	histone deacetylase activity	GO:0004407
5623	CELLULAR	1373	3807	1382.39	0.78317	1873	cell	GO:0005623
7600	PROCESS	41	129	43.7	0.78317	1873	sensory perception	GO:0007600
33558	FUNCTION	2	5	2.21	0.78317	1873	protein deacetylase activity	GO:0033558
30510	PROCESS	3	5	3.26	0.78337	1873.56	regulation of BMP signaling pathway	GO:0030510
35107	PROCESS	5	17	5.82	0.78417	1875.88	appendage morphogenesis	GO:0035107
35108	PROCESS	5	17	5.82	0.78417	1875.88	limb morphogenesis	GO:0035108
48736	PROCESS	5	17	5.82	0.78417	1875.88	appendage development	GO:0048736
60173	PROCESS	5	17	5.82	0.78417	1875.88	limb development	GO:0060173
60041	PROCESS	3	10	3.54	0.78437	1876.48	retina development in camera-type eye	GO:0060041
51259	PROCESS	11	24	11.96	0.78577	1880.63	protein oligomerization	GO:0051259
6213	PROCESS	2	3	2.04	0.78597	1881.23	pyrimidine nucleoside metabolic process	GO:0006213
32844	PROCESS	6	18	6.72	0.78677	1883.61	regulation of homeostatic process	GO:0032844
6518	PROCESS	2	8	2.47	0.78697	1884.21	peptide metabolic process	GO:0006518
32388	PROCESS	3	10	3.4	0.78697	1884.21	positive regulation of intracellular transport	GO:0032388
1964	PROCESS	3	6	3.27	0.78717	1884.84	startle response	GO:0001964
5215	FUNCTION	130	368	134.97	0.78717	1884.84	transporter activity	GO:0005215
6471	PROCESS	2	6	2.28	0.78717	1884.84	protein amino acid ADP-ribosylation	GO:0006471
5579	CELLULAR	2	5	2.11	0.78757	1886	membrane attack complex	GO:0005579
6957	PROCESS	2	5	2.11	0.78757	1886	complement activation, alternative pathway	GO:0006957
775	CELLULAR	5	22	5.85	0.78857	1888.86	chromosome, centromeric region	GO:0000775
7185	PROCESS	2	3	2.07	0.78857	1888.86	transmembrane receptor protein tyrosine phosphatase signaling pathway	GO:0007185
5160	FUNCTION	2	8	2.36	0.78877	1889.46	transforming growth factor beta receptor binding	GO:0005160
8017	FUNCTION	6	18	6.83	0.78877	1889.46	microtubule binding	GO:0008017
1501	PROCESS	23	73	25.22	0.79017	1893.82	skeletal system development	GO:0001501
55074	PROCESS	13	39	14.44	0.79037	1894.45	calcium ion homeostasis	GO:0055074
30003	PROCESS	16	50	17.68	0.79097	1896.28	cellular cation homeostasis	GO:0030003
34613	PROCESS	37	119	39.72	0.79117	1896.83	cellular protein localization	GO:0034613
7154	PROCESS	357	968	364.83	0.79177	1898.76	cell communication	GO:0007154
33157	PROCESS	3	15	3.63	0.79177	1898.76	regulation of intracellular protein transport	GO:0033157
2521	PROCESS	8	36	9.24	0.79197	1899.39	leukocyte differentiation	GO:0002521
6470	PROCESS	15	41	16.38	0.79197	1899.39	protein amino acid dephosphorylation	GO:0006470
3924	FUNCTION	12	51	13.62	0.79237	1900.7	GTPase activity	GO:0003924
30005	PROCESS	13	41	14.49	0.79277	1902	cellular di-, tri-valent inorganic cation homeostasis	GO:0030005
16772	FUNCTION	113	283	117.56	0.79317	1903.3	transferase activity, transferring phosphorus-containing groups	GO:0016772
5932	CELLULAR	2	3	1.89	0.79337	1903.95	microtubule basal body	GO:0005932
16202	PROCESS	5	13	5.56	0.79337	1903.95	regulation of striated muscle development	GO:0016202
48634	PROCESS	5	13	5.56	0.79337	1903.95	regulation of muscle development	GO:0048634
44248	PROCESS	85	258	89.32	0.79357	1904.6	cellular catabolic process	GO:0044248
47555	FUNCTION	2	4	2.03	0.79397	1905.94	3',5'-cyclic-GMP phosphodiesterase activity	GO:0047555
44455	CELLULAR	6	17	6.79	0.79417	1906.54	mitochondrial membrane part	GO:0044455
16567	PROCESS	9	26	10.03	0.79457	1907.85	protein ubiquitination	GO:0016567
21549	PROCESS	4	10	4.45	0.79477	1908.53	cerebellum development	GO:0021549
16646	FUNCTION	2	6	2.28	0.79537	1910.51	oxidoreductase activity, acting on the CH-NH group of donors, NAD or NADP as acceptor	GO:0016646
30001	PROCESS	65	175	68.53	0.79537	1910.51	metal ion transport	GO:0030001
32774	PROCESS	18	60	19.76	0.79637	1913.73	RNA biosynthetic process	GO:0032774
287	FUNCTION	52	128	54.86	0.79677	1915	magnesium ion binding	GO:0000287
6006	PROCESS	6	22	7.05	0.79677	1915	glucose metabolic process	GO:0006006
19213	FUNCTION	2	6	2.28	0.79677	1915	deacetylase activity	GO:0019213
31347	PROCESS	5	20	5.79	0.79697	1915.68	regulation of defense response	GO:0031347
5096	FUNCTION	32	82	34.22	0.79737	1916.96	GTPase activator activity	GO:0005096
32259	PROCESS	3	12	3.55	0.79737	1916.96	methylation	GO:0032259
44463	CELLULAR	11	35	12.39	0.79737	1916.96	cell projection part	GO:0044463
32963	PROCESS	2	7	2.48	0.79777	1918.28	collagen metabolic process	GO:0032963
44236	PROCESS	2	7	2.48	0.79777	1918.28	multicellular organismal metabolic process	GO:0044236
44259	PROCESS	2	7	2.48	0.79777	1918.28	multicellular organismal macromolecule metabolic process	GO:0044259
5575	CELLULAR	1475	4094	1484.2	0.79817	1919.53	cellular_component	GO:0005575
5520	FUNCTION	4	10	4.53	0.79837	1920.16	insulin-like growth factor binding	GO:0005520
44437	CELLULAR	6	22	7.01	0.79837	1920.16	vacuolar part	GO:0044437
4930	FUNCTION	35	127	37.85	0.79857	1920.82	G-protein coupled receptor activity	GO:0004930
30662	CELLULAR	5	15	5.8	0.79857	1920.82	coated vesicle membrane	GO:0030662
46332	FUNCTION	4	11	4.69	0.79937	1923.4	SMAD binding	GO:0046332
6884	PROCESS	2	5	2.21	0.79977	1924.65	cell volume homeostasis	GO:0006884
51592	PROCESS	4	8	4.27	0.80017	1925.95	response to calcium ion	GO:0051592
30035	PROCESS	3	6	3.3	0.80037	1926.6	microspike assembly	GO:0030035
51494	PROCESS	5	15	5.55	0.80077	1927.85	negative regulation of cytoskeleton organization	GO:0051494
19866	CELLULAR	15	56	16.76	0.80097	1928.46	organelle inner membrane	GO:0019866
45321	PROCESS	17	64	19.05	0.80097	1928.46	leukocyte activation	GO:0045321
55065	PROCESS	15	45	16.73	0.80157	1930.28	metal ion homeostasis	GO:0055065
6893	PROCESS	2	3	1.97	0.80237	1932.87	Golgi to plasma membrane transport	GO:0006893
32012	PROCESS	6	17	6.7	0.80297	1934.8	regulation of ARF protein signal transduction	GO:0032012
9295	CELLULAR	2	8	2.5	0.80317	1935.42	nucleoid	GO:0009295
42645	CELLULAR	2	8	2.5	0.80317	1935.42	mitochondrial nucleoid	GO:0042645
43408	PROCESS	5	18	5.68	0.80317	1935.42	regulation of MAPKKK cascade	GO:0043408
30099	PROCESS	2	15	2.68	0.80337	1936.07	myeloid cell differentiation	GO:0030099
8283	PROCESS	27	84	29.44	0.80357	1936.69	cell proliferation	GO:0008283
1754	PROCESS	2	3	1.98	0.80377	1937.29	eye photoreceptor cell differentiation	GO:0001754
42462	PROCESS	2	3	1.98	0.80377	1937.29	eye photoreceptor cell development	GO:0042462
8093	FUNCTION	2	5	2.32	0.80457	1939.74	cytoskeletal adaptor activity	GO:0008093
6650	PROCESS	7	20	7.98	0.80557	1942.71	glycerophospholipid metabolic process	GO:0006650
43412	PROCESS	156	414	161.92	0.80557	1942.71	biopolymer modification	GO:0043412
22037	PROCESS	4	11	4.52	0.80617	1944.55	metencephalon development	GO:0022037
15077	FUNCTION	7	29	8.24	0.80657	1945.68	monovalent inorganic cation transmembrane transporter activity	GO:0015077
50906	PROCESS	4	16	4.88	0.80677	1946.26	detection of stimulus involved in sensory perception	GO:0050906
15914	PROCESS	5	11	5.57	0.80817	1950.24	phospholipid transport	GO:0015914
5769	CELLULAR	8	20	9.06	0.80877	1952.05	early endosome	GO:0005769
5858	CELLULAR	3	9	3.46	0.80877	1952.05	axonemal dynein complex	GO:0005858
5245	FUNCTION	5	13	5.62	0.80897	1952.63	voltage-gated calcium channel activity	GO:0005245
15298	FUNCTION	5	9	5.16	0.80917	1953.23	solute:cation antiporter activity	GO:0015298
6091	PROCESS	23	71	25.29	0.80937	1953.82	generation of precursor metabolites and energy	GO:0006091
6464	PROCESS	153	403	158.99	0.81017	1956.19	protein modification process	GO:0006464
43122	PROCESS	5	26	6.01	0.81017	1956.19	regulation of I-kappaB kinase/NF-kappaB cascade	GO:0043122
6612	PROCESS	2	11	2.45	0.81077	1957.97	protein targeting to membrane	GO:0006612
1539	PROCESS	3	8	3.46	0.81177	1960.86	ciliary or flagellar motility	GO:0001539
15299	FUNCTION	4	7	4.12	0.81197	1961.45	solute:hydrogen antiporter activity	GO:0015299
6865	PROCESS	6	16	6.9	0.81257	1963.28	amino acid transport	GO:0006865
9109	PROCESS	3	8	3.3	0.81257	1963.28	coenzyme catabolic process	GO:0009109
16337	PROCESS	37	94	39.63	0.81317	1965.15	cell-cell adhesion	GO:0016337
51960	PROCESS	15	32	16.26	0.81437	1968.81	regulation of nervous system development	GO:0051960
43285	PROCESS	54	158	57.58	0.81457	1969.41	biopolymer catabolic process	GO:0043285
51705	PROCESS	2	6	2.35	0.81497	1970.71	behavioral interaction between organisms	GO:0051705
6281	PROCESS	15	57	16.91	0.81537	1971.91	DNA repair	GO:0006281
7420	PROCESS	20	54	21.87	0.81557	1972.53	brain development	GO:0007420
6807	PROCESS	39	102	42	0.81577	1973.16	nitrogen compound metabolic process	GO:0006807
42470	CELLULAR	8	21	9.04	0.81677	1976.34	melanosome	GO:0042470
48770	CELLULAR	8	21	9.04	0.81677	1976.34	pigment granule	GO:0048770
19941	PROCESS	47	135	50.36	0.81697	1976.97	modification-dependent protein catabolic process	GO:0019941
43632	PROCESS	47	135	50.36	0.81697	1976.97	modification-dependent macromolecule catabolic process	GO:0043632
51603	PROCESS	47	135	50.36	0.81697	1976.97	proteolysis involved in cellular protein catabolic process	GO:0051603
4197	FUNCTION	6	20	7.06	0.81777	1979.59	cysteine-type endopeptidase activity	GO:0004197
51219	FUNCTION	2	3	2.05	0.81797	1980.22	phosphoprotein binding	GO:0051219
4716	FUNCTION	2	4	2.21	0.81857	1982.21	receptor signaling protein tyrosine kinase activity	GO:0004716
7186	PROCESS	51	177	54.81	0.81857	1982.21	G-protein coupled receptor protein signaling pathway	GO:0007186
15300	FUNCTION	5	10	5.23	0.81897	1983.47	solute:solute antiporter activity	GO:0015300
31072	FUNCTION	4	18	4.97	0.81937	1984.83	heat shock protein binding	GO:0031072
22892	FUNCTION	111	306	116.11	0.81957	1985.48	substrate-specific transporter activity	GO:0022892
31497	PROCESS	2	8	2.4	0.81957	1985.48	chromatin assembly	GO:0031497
51606	PROCESS	8	26	9.23	0.82016	1987.46	detection of stimulus	GO:0051606
30425	CELLULAR	8	27	9.29	0.82076	1989.41	dendrite	GO:0030425
4702	FUNCTION	5	19	6.08	0.82096	1990.09	receptor signaling protein serine/threonine kinase activity	GO:0004702
43242	PROCESS	4	12	4.51	0.82096	1990.09	negative regulation of protein complex disassembly	GO:0043242
44424	CELLULAR	925	2639	937.02	0.82096	1990.09	intracellular part	GO:0044424
51287	FUNCTION	2	9	2.52	0.82156	1992.06	NAD or NADH binding	GO:0051287
22857	FUNCTION	108	301	113.25	0.82196	1993.4	transmembrane transporter activity	GO:0022857
34660	PROCESS	13	37	14.6	0.82316	1997.3	ncRNA metabolic process	GO:0034660
45650	PROCESS	2	4	2.06	0.82356	1998.57	negative regulation of macrophage differentiation	GO:0045650
32989	PROCESS	46	115	49.03	0.82396	1999.92	cellular component morphogenesis	GO:0032989
45296	FUNCTION	4	6	4.21	0.82436	2001.23	cadherin binding	GO:0045296
21517	PROCESS	3	5	3.31	0.82536	2004.55	ventral spinal cord development	GO:0021517
7276	PROCESS	21	79	23.68	0.82556	2005.23	gamete generation	GO:0007276
41	PROCESS	6	21	7.13	0.82616	2007.29	transition metal ion transport	GO:0000041
[truncated: 633 more rows]
