# Supplementary material for: Meta-Analysis of Genome-Wide Association Studies and Network Analysis-Based Integration with Gene Expression Data Identify New Suggestive Loci and Unravel a Wnt-Centric Network Associated with Dupuytren’s Disease
Source: PLoS One. 2016 Jul 28;11(7):e0158101. doi: 10.1371/journal.pone.0158101 (PMC4965170; doi:10.1371/journal.pone.0158101)
Supplement: S5 Table — (XLSX) [file pone.0158101.s006.xlsx]

## Sheet: Table S4
Table S5. Number of overrepresented GO terms in DD with different p-value cutoffs.
P value criterion for SNPs	# Genes with sign SNPs	min category-specific p	study-wide significance	Pathway p value threshold
				p<0.05		p<0.01		p<0.001
				# Pathways	p	# Pathways	p	# Pathways	p
0.0001	63	0.001	0.399	33	0.403	6	0.569	1	0.440
0.0005	189	0.002	0.646	71	0.233	6	0.757	0	1000
0.001	320	0.003	0.809	71	0.358	16	0.310	0	1000
0.005	1144	0.001	0.491	112	0.178	33	0.058	1	0.603
0.01	1910	0.000	0.179	142	0.050	54	0.007	7	0.037
