# Supplementary material for: Meta-Analysis of Genome-Wide Association Studies and Network Analysis-Based Integration with Gene Expression Data Identify New Suggestive Loci and Unravel a Wnt-Centric Network Associated with Dupuytren’s Disease
Source: PLoS One. 2016 Jul 28;11(7):e0158101. doi: 10.1371/journal.pone.0158101 (PMC4965170; doi:10.1371/journal.pone.0158101)
Supplement: S6 Table — (XLSX) [file pone.0158101.s007.xlsx]

## Sheet: table S5
Table S6. Upregulated transcripts
PROBE_ID	SYMBOL	FOLD CHANGE	CHROMOSOME	DEFINITION
ILMN_2399264	SEPT6	2.43767	X	Homo sapiens septin 6 (SEPT6), transcript variant III, mRNA.
ILMN_1812070	ABCB1	2.80504	7	Homo sapiens ATP-binding cassette, sub-family B (MDR/TAP), member 1 (ABCB1), mRNA.
ILMN_1788457	ABCC4	4.80854	13	Homo sapiens ATP-binding cassette, sub-family C (CFTR/MRP), member 4 (ABCC4), mRNA.
ILMN_2306955	ACPL2	2.14415	3	Homo sapiens acid phosphatase-like 2 (ACPL2), transcript variant 1, mRNA.
ILMN_1706598	ACPL2	2.40212	3	Homo sapiens acid phosphatase-like 2 (ACPL2), mRNA.
ILMN_1657153	ACTR3	2.6591	2	Homo sapiens ARP3 actin-related protein 3 homolog (yeast) (ACTR3), mRNA.
ILMN_1760490	ACVR1	2.18959	2	Homo sapiens activin A receptor, type I (ACVR1), mRNA.
ILMN_1705689	ADAM12	16.8688	10	Homo sapiens ADAM metallopeptidase domain 12 (meltrin alpha) (ADAM12), transcript variant 1, mRNA.
ILMN_1713751	ADAM19	5.3734	5	Homo sapiens ADAM metallopeptidase domain 19 (meltrin beta) (ADAM19), mRNA.
ILMN_2060086	ADAM23	14	2	Homo sapiens ADAM metallopeptidase domain 23 (ADAM23), mRNA.
ILMN_1805543	ADAMTS9	3.05584	3	Homo sapiens ADAM metallopeptidase with thrombospondin type 1 motif, 9 (ADAMTS9), mRNA.
ILMN_1721495	ADAMTSL2	9.28421	9	Homo sapiens ADAMTS-like 2 (ADAMTSL2), mRNA.
ILMN_1659599	ADC	2.55351	1	Homo sapiens arginine decarboxylase (ADC), mRNA.
ILMN_1736178	AEBP1	5.81059	7	Homo sapiens AE binding protein 1 (AEBP1), mRNA.
ILMN_1730504	AGPAT4	2.58924	6	Homo sapiens 1-acylglycerol-3-phosphate O-acyltransferase 4 (lysophosphatidic acid acyltransferase, delta) (AGPAT4), mRNA.
ILMN_2387712	AK5	9.60098	1	Homo sapiens adenylate kinase 5 (AK5), transcript variant 2, mRNA.
ILMN_2396956	AKAP13	2.22795	15	Homo sapiens A kinase (PRKA) anchor protein 13 (AKAP13), transcript variant 2, mRNA.
ILMN_1752247	AKAP13	2.28566	15	Homo sapiens A kinase (PRKA) anchor protein 13 (AKAP13), transcript variant 1, mRNA.
ILMN_1685834	AMPH	7.01752	7	Homo sapiens amphiphysin (AMPH), transcript variant 1, mRNA.
ILMN_1774207	ANGPT2	2.21434	8	Homo sapiens angiopoietin 2 (ANGPT2), mRNA.
ILMN_1772612	ANGPTL2	3.6285	9	Homo sapiens angiopoietin-like 2 (ANGPTL2), mRNA.
ILMN_1813361	ANGPTL7	8.48038	1	Homo sapiens angiopoietin-like 7 (ANGPTL7), mRNA.
ILMN_1756417	ANKRD37	2.4407	4	Homo sapiens ankyrin repeat domain 37 (ANKRD37), mRNA.
ILMN_2226304	ANKRD50	2.78233	4	Homo sapiens ankyrin repeat domain 50 (ANKRD50), mRNA.
ILMN_1670379	ANTXR1	3.60198	2	Homo sapiens anthrax toxin receptor 1 (ANTXR1), transcript variant 1, mRNA.
ILMN_1811877	ANTXR1	6.99475	2	Homo sapiens anthrax toxin receptor 1 (ANTXR1), transcript variant 3, mRNA.
ILMN_2387995	ANTXR1	9.45191	2	Homo sapiens anthrax toxin receptor 1 (ANTXR1), transcript variant 2, mRNA.
ILMN_1689431	APCDD1L	2.91118	20	Homo sapiens adenomatosis polyposis coli down-regulated 1-like (APCDD1L), mRNA.
ILMN_2404065	APP	2.39744	21	Homo sapiens amyloid beta (A4) precursor protein (APP), transcript variant 3, mRNA.
ILMN_1653283	APP	2.91147	21	Homo sapiens amyloid beta (A4) precursor protein (APP), transcript variant 1, mRNA.
ILMN_1732060	ARHGAP1	2.08207	11	Homo sapiens Rho GTPase activating protein 1 (ARHGAP1), mRNA.
ILMN_1676361	ARHGAP22	4.21573	10	Homo sapiens Rho GTPase activating protein 22 (ARHGAP22), mRNA.
ILMN_1808999	ARHGEF19	2.50642	1	Homo sapiens Rho guanine nucleotide exchange factor (GEF) 19 (ARHGEF19), mRNA.
ILMN_1768391	ARL4C	12.679	2	Homo sapiens ADP-ribosylation factor-like 4C (ARL4C), mRNA.
ILMN_2183510	ARMET	2.2346	3	Homo sapiens arginine-rich, mutated in early stage tumors (ARMET), mRNA.
ILMN_1718046	ARNT2	7.6611	15	Homo sapiens aryl-hydrocarbon receptor nuclear translocator 2 (ARNT2), mRNA.
ILMN_2085760	ARPC1B	2.90626	7	Homo sapiens actin related protein 2/3 complex, subunit 1B, 41kDa (ARPC1B), mRNA.
ILMN_1655561	ARPC3	3.11902	12	Homo sapiens actin related protein 2/3 complex, subunit 3, 21kDa (ARPC3), mRNA.
ILMN_2242937	ARSB	3.9041	5	Homo sapiens arylsulfatase B (ARSB), transcript variant 1, mRNA.
ILMN_1657050	ARSK	2.27773	5	Homo sapiens arylsulfatase K (ARSK), mRNA.
ILMN_1751086	ATL3	2.01278	11	Homo sapiens atlastin GTPase 3 (ATL3), mRNA.
ILMN_1730291	ATP1B1	2.53143	1	Homo sapiens ATPase, Na+/K+ transporting, beta 1 polypeptide (ATP1B1), transcript variant 1, mRNA.
ILMN_1815666	ATP2A2	2.48058	12	Homo sapiens ATPase, Ca++ transporting, cardiac muscle, slow twitch 2 (ATP2A2), transcript variant 1, mRNA.
ILMN_1782057	ATP8B2	2.79938	1	Homo sapiens ATPase, class I, type 8B, member 2 (ATP8B2), transcript variant 1, mRNA.
ILMN_1761850	ATRN	3.38874	20	Homo sapiens attractin (ATRN), transcript variant 1, mRNA.
ILMN_2325347	B3GALNT1	2.61379	3	Homo sapiens beta-1,3-N-acetylgalactosaminyltransferase 1 (globoside blood group) (B3GALNT1), transcript variant 3, mRNA.
ILMN_1787595	B3GALNT1	2.32406	3	Homo sapiens beta-1,3-N-acetylgalactosaminyltransferase 1 (globoside blood group) (B3GALNT1), transcript variant 2, mRNA.
ILMN_1687751	BAALC	2.37931	8	Homo sapiens brain and acute leukemia, cytoplasmic (BAALC), transcript variant 2, mRNA.
ILMN_1669323	BACE2	2.26808	21	Homo sapiens beta-site APP-cleaving enzyme 2 (BACE2), transcript variant b, mRNA.
ILMN_2058468	BACH2	13.0669	6	Homo sapiens BTB and CNC homology 1, basic leucine zipper transcription factor 2 (BACH2), mRNA.
ILMN_1703593	BAIAP2L1	3.15935	7	Homo sapiens BAI1-associated protein 2-like 1 (BAIAP2L1), mRNA.
ILMN_1691410	BAMBI	3.77585	10	Homo sapiens BMP and activin membrane-bound inhibitor homolog (Xenopus laevis) (BAMBI), mRNA.
ILMN_1651826	BASP1	4.29944	5	Homo sapiens brain abundant, membrane attached signal protein 1 (BASP1), mRNA.
ILMN_2321064	BAX	5.89367	19	Homo sapiens BCL2-associated X protein (BAX), transcript variant sigma, mRNA.
ILMN_1672596	BCAR1	2.31993	16	Homo sapiens breast cancer anti-estrogen resistance 1 (BCAR1), mRNA.
ILMN_2325506	BCAS4	2.06789	20	Homo sapiens breast carcinoma amplified sequence 4 (BCAS4), transcript variant 1, mRNA.
ILMN_1706969	BEND6	4.06664	6	Homo sapiens BEN domain containing 6 (BEND6), mRNA.
ILMN_2206746	BGN	2.44505	X	Homo sapiens biglycan (BGN), mRNA.
ILMN_1768534	BHLHB2	2.70379	3	Homo sapiens basic helix-loop-helix domain containing, class B, 2 (BHLHB2), mRNA.
ILMN_1699585	BHLHE22	4.4303	8	Homo sapiens basic helix-loop-helix family, member e22 (BHLHE22), mRNA.
ILMN_1721921	BLMH	2.60463	17	Homo sapiens bleomycin hydrolase (BLMH), mRNA.
ILMN_1722718	BMP2	2.33654	20	Homo sapiens bone morphogenetic protein 2 (BMP2), mRNA.
ILMN_1705066	BTBD11	5.13469	12	Homo sapiens BTB (POZ) domain containing 11 (BTBD11), transcript variant 1, mRNA.
ILMN_1713964	BTBD3	2.19499	20	Homo sapiens BTB (POZ) domain containing 3 (BTBD3), transcript variant 1, mRNA.
ILMN_2334350	BTBD3	2.36934	20	Homo sapiens BTB (POZ) domain containing 3 (BTBD3), transcript variant 1, mRNA.
ILMN_1689237	BVES	2.21986	6	Homo sapiens blood vessel epicardial substance (BVES), transcript variant 5, mRNA.
ILMN_1665207	C10orf85	25.2256	10	Homo sapiens chromosome 10 open reading frame 85 (C10orf85), mRNA.
ILMN_1653836	C11orf41	10.3867	11	Homo sapiens chromosome 11 open reading frame 41 (C11orf41), mRNA.
ILMN_2105923	C12orf32	2.27476	12	Homo sapiens chromosome 12 open reading frame 32 (C12orf32), mRNA.
ILMN_1773388	C13orf18	6.33804	13	Homo sapiens chromosome 13 open reading frame 18 (C13orf18), mRNA.
ILMN_1713744	C14orf132	2.09434	14	Homo sapiens chromosome 14 open reading frame 132 (C14orf132), mRNA.
ILMN_1796377	C14orf37	5.07593	14	Homo sapiens chromosome 14 open reading frame 37 (C14orf37), mRNA.
ILMN_2351795	C18orf1	2.87847	18	Homo sapiens chromosome 18 open reading frame 1 (C18orf1), transcript variant b2, mRNA.
ILMN_1787844	C19orf10	3.75706	19	Homo sapiens chromosome 19 open reading frame 10 (C19orf10), mRNA.
ILMN_2047460	C1orf187	22.8141	1	Homo sapiens chromosome 1 open reading frame 187 (C1orf187), mRNA.
ILMN_1669123	C1orf187	37.1887	1	Homo sapiens chromosome 1 open reading frame 187 (C1orf187), mRNA.
ILMN_1667966	C1orf24	2.67285	1	Homo sapiens chromosome 1 open reading frame 24 (C1orf24), transcript variant 2, mRNA.
ILMN_1768925	C1QTNF3	5.44598	5	Homo sapiens C1q and tumor necrosis factor related protein 3 (C1QTNF3), transcript variant 1, mRNA.
ILMN_1744487	C1QTNF5	2.70083	11	Homo sapiens C1q and tumor necrosis factor related protein 5 (C1QTNF5), mRNA.
ILMN_1729288	C1QTNF6	14.1921	22	Homo sapiens C1q and tumor necrosis factor related protein 6 (C1QTNF6), transcript variant 1, mRNA.
ILMN_1710740	C2	2.73672	6	Homo sapiens complement component 2 (C2), mRNA.
ILMN_2224486	C3orf14	2.07447	3	Homo sapiens chromosome 3 open reading frame 14 (C3orf14), mRNA.
ILMN_1671116	C3orf21	2.41214	3	Homo sapiens chromosome 3 open reading frame 21 (C3orf21), mRNA.
ILMN_1700967	C3orf59	2.59121	3	Homo sapiens chromosome 3 open reading frame 59 (C3orf59), mRNA.
ILMN_1680738	C5orf13	8.06658	5	Homo sapiens chromosome 5 open reading frame 13 (C5orf13), mRNA.
ILMN_1763011	C7orf10	3.12692	7	Homo sapiens chromosome 7 open reading frame 10 (C7orf10), mRNA.
ILMN_1656369	C8orf4	2.29938	8	Homo sapiens chromosome 8 open reading frame 4 (C8orf4), mRNA.
ILMN_1674629	C9orf3	2.00028	9	Homo sapiens chromosome 9 open reading frame 3 (C9orf3), mRNA.
ILMN_1714278	C9orf30	2.52563	9	Homo sapiens chromosome 9 open reading frame 30 (C9orf30), mRNA.
ILMN_1814856	C9orf7	2.15555	9	Homo sapiens chromosome 9 open reading frame 7 (C9orf7), mRNA.
ILMN_1743219	CA11	2.14166	19	Homo sapiens carbonic anhydrase XI (CA11), mRNA.
ILMN_2195482	CACNB3	2.14267	12	Homo sapiens calcium channel, voltage-dependent, beta 3 subunit (CACNB3), mRNA.
ILMN_1680132	CADM1	10.0601	11	Homo sapiens cell adhesion molecule 1 (CADM1), transcript variant 1, mRNA.
ILMN_2324002	CALD1	2.28735	7	Homo sapiens caldesmon 1 (CALD1), transcript variant 3, mRNA.
ILMN_1727194	CALU	2.68376	7	Homo sapiens calumenin (CALU), mRNA.
ILMN_1751561	CAMK1D	3.10089	10	Homo sapiens calcium/calmodulin-dependent protein kinase ID (CAMK1D), transcript variant 2, mRNA.
ILMN_1795561	CAMK1D	3.5258	10	Homo sapiens calcium/calmodulin-dependent protein kinase ID (CAMK1D), transcript variant 2, mRNA.
ILMN_2325574	CASC4	2.22438	15	Homo sapiens cancer susceptibility candidate 4 (CASC4), transcript variant 2, mRNA.
ILMN_1654773	CASK	2.15246	X	Homo sapiens calcium/calmodulin-dependent serine protein kinase (MAGUK family) (CASK), mRNA.
ILMN_2388155	CASP3	2.69501	4	Homo sapiens caspase 3, apoptosis-related cysteine peptidase (CASP3), transcript variant beta, mRNA.
ILMN_1766408	CBFB	2.24883	16	Homo sapiens core-binding factor, beta subunit (CBFB), transcript variant 2, mRNA.
ILMN_1813028	CBX5	2.07256	12	Homo sapiens chromobox homolog 5 (HP1 alpha homolog, Drosophila) (CBX5), mRNA.
ILMN_1706935	CCDC136	2.20421	7	Homo sapiens coiled-coil domain containing 136 (CCDC136), mRNA.
ILMN_2099586	CCDC28B	2.69495	1	Homo sapiens coiled-coil domain containing 28B (CCDC28B), mRNA.
ILMN_1671295	CCDC3	2.99584	10	Homo sapiens coiled-coil domain containing 3 (CCDC3), mRNA.
ILMN_1768433	CCDC71	2.81269	3	Homo sapiens coiled-coil domain containing 71 (CCDC71), mRNA.
ILMN_1677505	CCL21	4.38887	9	Homo sapiens chemokine (C-C motif) ligand 21 (CCL21), mRNA.
ILMN_1794190	CCPG1	2.17779	15	Homo sapiens cell cycle progression 1 (CCPG1), transcript variant 2, mRNA.
ILMN_1773992	CCRL1	4.0007	3	Homo sapiens chemokine (C-C motif) receptor-like 1 (CCRL1), transcript variant 2, mRNA.
ILMN_1680364	CD109	3.53619	6	Homo sapiens CD109 molecule (CD109), mRNA.
ILMN_1654210	CD1C	2.7974	1	Homo sapiens CD1c molecule (CD1C), mRNA.
ILMN_2365307	CD276	4.12671	15	Homo sapiens CD276 molecule (CD276), transcript variant 1, mRNA. XM_945872 XM_945874
ILMN_1774982	CDC42EP5	2.04483	19	Homo sapiens CDC42 effector protein (Rho GTPase binding) 5 (CDC42EP5), mRNA.
ILMN_1672611	CDH11	8.53669	16	Homo sapiens cadherin 11, type 2, OB-cadherin (osteoblast) (CDH11), mRNA.
ILMN_1779228	CDH2	9.75378	18	Homo sapiens cadherin 2, type 1, N-cadherin (neuronal) (CDH2), mRNA.
ILMN_1704294	CDH3	2.76857	16	Homo sapiens cadherin 3, type 1, P-cadherin (placental) (CDH3), mRNA.
ILMN_1802615	CDK6	2.00526	7	Homo sapiens cyclin-dependent kinase 6 (CDK6), mRNA.
ILMN_1784602	CDKN1A	3.67855	6	Homo sapiens cyclin-dependent kinase inhibitor 1A (p21, Cip1) (CDKN1A), transcript variant 1, mRNA.
ILMN_1748883	CDKN2D	2.24977	19	Homo sapiens cyclin-dependent kinase inhibitor 2D (p19, inhibits CDK4) (CDKN2D), transcript variant 2, mRNA.
ILMN_1748241	CENPP	7.35637	9	Homo sapiens centromere protein P (CENPP), mRNA.
ILMN_1750563	CERCAM	2.07214	9	Homo sapiens cerebral endothelial cell adhesion molecule (CERCAM), mRNA.
ILMN_1741021	CH25H	23.1916	10	Homo sapiens cholesterol 25-hydroxylase (CH25H), mRNA.
ILMN_1700652	CHAD	85.0705	17	Homo sapiens chondroadherin (CHAD), mRNA.
ILMN_1678493	CHN1	4.00258	2	Homo sapiens chimerin (chimaerin) 1 (CHN1), transcript variant 2, mRNA.
ILMN_1726575	CHODL	5.43622	21	Homo sapiens chondrolectin (CHODL), mRNA.
ILMN_1731353	CHPF	5.27095	2	Homo sapiens chondroitin polymerizing factor (CHPF), mRNA.
ILMN_1670881	CHST6	47.3714	16	Homo sapiens carbohydrate (N-acetylglucosamine 6-O) sulfotransferase 6 (CHST6), mRNA.
ILMN_1791576	CHSY1	3.92325	15	Homo sapiens chondroitin sulfate synthase 1 (CHSY1), mRNA.
ILMN_1740407	CHSY3	6.29189	5	Homo sapiens chondroitin sulfate synthase 3 (CHSY3), mRNA.
ILMN_1798177	CHURC1	2.18804	14	Homo sapiens churchill domain containing 1 (CHURC1), mRNA.
ILMN_1684468	CILP2	88.8053	19	Homo sapiens cartilage intermediate layer protein 2 (CILP2), mRNA.
ILMN_1790891	CKAP4	2.55649	12	Homo sapiens cytoskeleton-associated protein 4 (CKAP4), mRNA.
ILMN_1671933	CLCC1	2.08332	1	Homo sapiens chloride channel CLIC-like 1 (CLCC1), transcript variant 2, mRNA.
ILMN_1807359	CLEC11A	5.32112	19	Homo sapiens C-type lectin domain family 11, member A (CLEC11A), mRNA.
ILMN_2142185	CLEC14A	2.0408	14	Homo sapiens C-type lectin domain family 14, member A (CLEC14A), mRNA.
ILMN_1784608	CLEC2B	2.31383	12	Homo sapiens C-type lectin domain family 2, member B (CLEC2B), mRNA.
ILMN_2220729	CLEC3A	28.7905	16	Homo sapiens C-type lectin domain family 3, member A (CLEC3A), mRNA.
ILMN_2352190	CLIP2	2.26753	7	Homo sapiens CAP-GLY domain containing linker protein 2 (CLIP2), transcript variant 2, mRNA.
ILMN_1705442	CMTM3	2.016	16	Homo sapiens CKLF-like MARVEL transmembrane domain containing 3 (CMTM3), transcript variant 1, mRNA.
ILMN_1815319	CMTM4	3.14728	16	Homo sapiens CKLF-like MARVEL transmembrane domain containing 4 (CMTM4), transcript variant 2, mRNA.
ILMN_1762718	CMTM4	2.77774	16	Homo sapiens CKLF-like MARVEL transmembrane domain containing 4 (CMTM4), transcript variant 2, mRNA.
ILMN_1710124	CMTM8	2.10583	3	Homo sapiens CKLF-like MARVEL transmembrane domain containing 8 (CMTM8), mRNA.
ILMN_1749071	CNIH3	17.8813	1	Homo sapiens cornichon homolog 3 (Drosophila) (CNIH3), mRNA.
ILMN_1748844	CNKSR3	2.30724	6	Homo sapiens CNKSR family member 3 (CNKSR3), mRNA.
ILMN_1782439	CNN3	2.23042	1	Homo sapiens calponin 3, acidic (CNN3), mRNA.
ILMN_1758487	CNPY4	2.42398	7	Homo sapiens canopy 4 homolog (zebrafish) (CNPY4), mRNA.
ILMN_2400407	CNTN1	74.137	12	Homo sapiens contactin 1 (CNTN1), transcript variant 1, mRNA.
ILMN_1692398	CNTNAP1	2.30392	17	Homo sapiens contactin associated protein 1 (CNTNAP1), mRNA.
ILMN_1789507	COL11A1	59.1927	1	Homo sapiens collagen, type XI, alpha 1 (COL11A1), transcript variant A, mRNA.
ILMN_2392803	COL11A1	14.9373	1	Homo sapiens collagen, type XI, alpha 1 (COL11A1), transcript variant B, mRNA.
ILMN_1733756	COL12A1	5.73435	6	Homo sapiens collagen, type XII, alpha 1 (COL12A1), transcript variant short, mRNA.
ILMN_2370624	COL13A1	12.8663	10	Homo sapiens collagen, type XIII, alpha 1 (COL13A1), transcript variant 9, mRNA.
ILMN_1786598	COL14A1	7.05693	8	Homo sapiens collagen, type XIV, alpha 1 (COL14A1), mRNA.
ILMN_1684554	COL16A1	2.85826	1	Homo sapiens collagen, type XVI, alpha 1 (COL16A1), mRNA.
ILMN_1806733	COL18A1	2.54594	21	Homo sapiens collagen, type XVIII, alpha 1 (COL18A1), transcript variant 2, mRNA.
ILMN_1701308	COL1A1	6.54717	17	Homo sapiens collagen, type I, alpha 1 (COL1A1), mRNA.
ILMN_1785272	COL1A2	3.67086	7	Homo sapiens collagen, type I, alpha 2 (COL1A2), mRNA.
ILMN_1810996	COL24A1	5.37408	1	Homo sapiens collagen, type XXIV, alpha 1 (COL24A1), mRNA.
ILMN_1773079	COL3A1	3.64131	2	Homo sapiens collagen, type III, alpha 1 (COL3A1), mRNA.
ILMN_1706505	COL5A1	3.78453	9	Homo sapiens collagen, type V, alpha 1 (COL5A1), mRNA.
ILMN_1729117	COL5A2	5.77129	2	Homo sapiens collagen, type V, alpha 2 (COL5A2), mRNA.
ILMN_1732151	COL6A1	2.65697	21	Homo sapiens collagen, type VI, alpha 1 (COL6A1), mRNA.
ILMN_1783909	COL6A2	2.3922	21	Homo sapiens collagen, type VI, alpha 2 (COL6A2), transcript variant 2C2, mRNA.
ILMN_1809928	COL6A2	3.20861	21	Homo sapiens collagen, type VI, alpha 2 (COL6A2), transcript variant 2C2, mRNA.
ILMN_1706643	COL6A3	2.81809	2	Homo sapiens collagen, type VI, alpha 3 (COL6A3), transcript variant 3, mRNA.
ILMN_2307861	COL6A3	3.5959	2	Homo sapiens collagen, type VI, alpha 3 (COL6A3), transcript variant 1, mRNA.
ILMN_1751161	COL7A1	6.11333	3	Homo sapiens collagen, type VII, alpha 1 (epidermolysis bullosa, dystrophic, dominant and recessive) (COL7A1), mRNA.
ILMN_1685433	COL8A1	4.3678	3	Homo sapiens collagen, type VIII, alpha 1 (COL8A1), transcript variant 2, mRNA.
ILMN_1674050	COL8A2	4.01545	1	Homo sapiens collagen, type VIII, alpha 2 (COL8A2), mRNA.
ILMN_2102330	COL8A2	4.20253	1	Homo sapiens collagen, type VIII, alpha 2 (COL8A2), mRNA.
ILMN_1685122	COL9A2	2.00557	1	Homo sapiens collagen, type IX, alpha 2 (COL9A2), mRNA.
ILMN_1677636	COMP	5.75081	19	Homo sapiens cartilage oligomeric matrix protein (COMP), mRNA.
ILMN_1712046	CPXM1	37.6392	20	Homo sapiens carboxypeptidase X (M14 family), member 1 (CPXM1), mRNA.
ILMN_1741688	CPXM2	4.91463	10	Homo sapiens carboxypeptidase X (M14 family), member 2 (CPXM2), mRNA.
ILMN_1705258	CPZ	10.8314	4	Homo sapiens carboxypeptidase Z (CPZ), transcript variant 1, mRNA.
ILMN_1690170	CRABP2	3.27248	1	Homo sapiens cellular retinoic acid binding protein 2 (CRABP2), mRNA.
ILMN_1753910	CRISPLD1	4.89624	8	Homo sapiens cysteine-rich secretory protein LCCL domain containing 1 (CRISPLD1), mRNA.
ILMN_1790689	CRISPLD2	5.51709	16	Homo sapiens cysteine-rich secretory protein LCCL domain containing 2 (CRISPLD2), mRNA.
ILMN_1789541	CRMP1	7.69362	4	Homo sapiens collapsin response mediator protein 1 (CRMP1), transcript variant 1, mRNA.
ILMN_1760593	CRY1	3.21424	12	Homo sapiens cryptochrome 1 (photolyase-like) (CRY1), mRNA.
ILMN_2115125	CTGF	2.89034	6	Homo sapiens connective tissue growth factor (CTGF), mRNA.
ILMN_1725090	CTHRC1	10.8523	8	Homo sapiens collagen triple helix repeat containing 1 (CTHRC1), mRNA.
ILMN_1783285	CTPS	2.19883	1	Homo sapiens CTP synthase (CTPS), mRNA.
ILMN_1758895	CTSK	4.42546	1	Homo sapiens cathepsin K (CTSK), mRNA.
ILMN_1666269	CTSZ	3.37661	20	Homo sapiens cathepsin Z (CTSZ), mRNA.
ILMN_1759766	CTXN1	2.06859	19	Homo sapiens cortexin 1 (CTXN1), mRNA.
ILMN_2188264	CYR61	6.76411	1	Homo sapiens cysteine-rich, angiogenic inducer, 61 (CYR61), mRNA.
ILMN_2201596	CYTL1	2.22123	4	Homo sapiens cytokine-like 1 (CYTL1), mRNA.
ILMN_2328094	DACT1	3.30016	14	Homo sapiens dapper, antagonist of beta-catenin, homolog 1 (Xenopus laevis) (DACT1), transcript variant 1, mRNA.
ILMN_1801068	DACT1	3.53929	14	Homo sapiens dapper, antagonist of beta-catenin, homolog 1 (Xenopus laevis) (DACT1), mRNA.
ILMN_1733851	DACT3	2.07188	19	Homo sapiens dapper, antagonist of beta-catenin, homolog 3 (Xenopus laevis) (DACT3), mRNA.
ILMN_1792710	DAPK3	2.62025	19	Homo sapiens death-associated protein kinase 3 (DAPK3), mRNA.
ILMN_1739640	DCHS1	2.23564	11	Homo sapiens dachsous 1 (Drosophila) (DCHS1), mRNA.
ILMN_1734231	DDOST	2.36244	1	Homo sapiens dolichyl-diphosphooligosaccharide-protein glycosyltransferase (DDOST), mRNA.
ILMN_1727315	DENND1A	2.52946	9	Homo sapiens DENN/MADD domain containing 1A (DENND1A), transcript variant 2, mRNA.
ILMN_1756685	DEPDC6	2.41814	8	Homo sapiens DEP domain containing 6 (DEPDC6), mRNA.
ILMN_1737650	DIO2	4.72005	14	Homo sapiens deiodinase, iodothyronine, type II (DIO2), transcript variant 3, mRNA.
ILMN_1790985	dJ341D10.1	3.62693	X	Homo sapiens dJ341D10.1 (novel protein) (dJ341D10.1), mRNA.
ILMN_2398159	DKK3	3.02522	11	Homo sapiens dickkopf homolog 3 (Xenopus laevis) (DKK3), transcript variant 2, mRNA.
ILMN_1768595	DLG4	3.16227	17	Homo sapiens discs, large homolog 4 (Drosophila) (DLG4), mRNA.
ILMN_1759598	DLX5	2.83504	7	Homo sapiens distal-less homeobox 5 (DLX5), mRNA.
ILMN_1751785	DMRT2	3.0143	9	Homo sapiens doublesex and mab-3 related transcription factor 2 (DMRT2), transcript variant 1, mRNA.
ILMN_1753243	DNAJB11	2.14755	3	Homo sapiens DnaJ (Hsp40) homolog, subfamily B, member 11 (DNAJB11), mRNA.
ILMN_1680928	DNM3	4.96821	1	Homo sapiens dynamin 3 (DNM3), mRNA.
ILMN_1774261	DOK4	2.45039	16	Homo sapiens docking protein 4 (DOK4), mRNA.
ILMN_1692535	DPP4	4.39156	2	Homo sapiens dipeptidyl-peptidase 4 (DPP4), mRNA.
ILMN_1791296	DPY19L1	2.00753	7	Homo sapiens dpy-19-like 1 (C. elegans) (DPY19L1), mRNA.
ILMN_1679262	DPYSL3	2.26093	5	Homo sapiens dihydropyrimidinase-like 3 (DPYSL3), mRNA.
ILMN_1658677	DTX3	2.03347	12	Homo sapiens deltex homolog 3 (Drosophila) (DTX3), mRNA.
ILMN_1781285	DUSP1	2.33632	5	Homo sapiens dual specificity phosphatase 1 (DUSP1), mRNA.
ILMN_1656501	DUSP5	2.27546	10	Homo sapiens dual specificity phosphatase 5 (DUSP5), mRNA.
ILMN_2400322	DYRK3	2.30161	1	Homo sapiens dual-specificity tyrosine-(Y)-phosphorylation regulated kinase 3 (DYRK3), transcript variant 1, mRNA.
ILMN_1658333	ECM1	2.72492	1	Homo sapiens extracellular matrix protein 1 (ECM1), transcript variant 1, mRNA.
ILMN_2329735	ECM1	2.055	1	Homo sapiens extracellular matrix protein 1 (ECM1), transcript variant 2, mRNA.
ILMN_1757827	ECOP	2.52735	7	Homo sapiens EGFR-coamplified and overexpressed protein (ECOP), mRNA.
ILMN_1653504	EDG1	2.13345	1	Homo sapiens endothelial differentiation, sphingolipid G-protein-coupled receptor, 1 (EDG1), mRNA.
ILMN_1689976	EDIL3	15.2258	5	Homo sapiens EGF-like repeats and discoidin I-like domains 3 (EDIL3), mRNA.
ILMN_1796629	EDNRA	2.10515	4	Homo sapiens endothelin receptor type A (EDNRA), mRNA.
ILMN_1695606	EFNB3	8.36154	17	Homo sapiens ephrin-B3 (EFNB3), mRNA.
ILMN_1762899	EGR1	2.87558	5	Homo sapiens early growth response 1 (EGR1), mRNA.
ILMN_1737965	ELOVL4	2.57317	6	Homo sapiens elongation of very long chain fatty acids (FEN1/Elo2, SUR4/Elo3, yeast)-like 4 (ELOVL4), mRNA.
ILMN_1747499	EMID1	13.5208	22	Homo sapiens EMI domain containing 1 (EMID1), mRNA.
ILMN_1711439	EMILIN1	2.71959	2	Homo sapiens elastin microfibril interfacer 1 (EMILIN1), mRNA.
ILMN_1729455	EML1	2.59555	14	Homo sapiens echinoderm microtubule associated protein like 1 (EML1), transcript variant 2, mRNA.
ILMN_1741346	EPHB3	2.09925	3	Homo sapiens EPH receptor B3 (EPHB3), mRNA.
ILMN_2214910	EPHB4	2.02899	7	Homo sapiens EPH receptor B4 (EPHB4), mRNA.
ILMN_1677567	EPYC	15.838	12	Homo sapiens epiphycan (EPYC), mRNA.
ILMN_2251184	ERP29	2.07034	12	Homo sapiens endoplasmic reticulum protein 29 (ERP29), transcript variant 1, mRNA.
ILMN_1720941	EVC	2.2177	4	Homo sapiens Ellis van Creveld syndrome (EVC), transcript variant 1, mRNA.
ILMN_1733579	EVI2A	9.53649	17	Homo sapiens ecotropic viral integration site 2A (EVI2A), transcript variant 2, mRNA.
ILMN_2322996	EYA2	2.04353	20	Homo sapiens eyes absent homolog 2 (Drosophila) (EYA2), transcript variant 4, mRNA.
ILMN_1742866	F2R	5.54232	5	Homo sapiens coagulation factor II (thrombin) receptor (F2R), mRNA.
ILMN_1728923	F2RL2	14.3127	5	Homo sapiens coagulation factor II (thrombin) receptor-like 2 (F2RL2), mRNA.
ILMN_1714418	FAM101B	5.10267	17	Homo sapiens family with sequence similarity 101, member B (FAM101B), mRNA.
ILMN_1694070	FAM114A1	2.13024	4	Homo sapiens family with sequence similarity 114, member A1 (FAM114A1), mRNA.
ILMN_1810725	FAM129A	3.37107	1	Homo sapiens family with sequence similarity 129, member A (FAM129A), transcript variant 2, mRNA.
ILMN_1665686	FAM38B	5.93006	18	Homo sapiens family with sequence similarity 38, member B (FAM38B), mRNA.
ILMN_2368773	FAM3C	3.1088	7	Homo sapiens family with sequence similarity 3, member C (FAM3C), transcript variant 2, mRNA.
ILMN_1777261	FAM3C	3.29547	7	Homo sapiens family with sequence similarity 3, member C (FAM3C), transcript variant 2, mRNA.
ILMN_1754921	FAM43B	7.1922	1	Homo sapiens family with sequence similarity 43, member B (FAM43B), mRNA.
ILMN_1673899	FAM57A	3.03008	17	Homo sapiens family with sequence similarity 57, member A (FAM57A), mRNA.
ILMN_1792014	FAM70B	2.56855		PREDICTED: Homo sapiens family with sequence similarity 70, member B (FAM70B), mRNA.
ILMN_1723300	FAM70B	2.85036		PREDICTED: Homo sapiens family with sequence similarity 70, member B (FAM70B), mRNA.
ILMN_2232854	FAP	5.72986	2	Homo sapiens fibroblast activation protein, alpha (FAP), mRNA.
ILMN_1678353	FARP1	2.45747	13	Homo sapiens FERM, RhoGEF (ARHGEF) and pleckstrin domain protein 1 (chondrocyte-derived) (FARP1), transcript variant 1, mRNA.
ILMN_1672536	FBLN1	2.004	22	Homo sapiens fibulin 1 (FBLN1), transcript variant D, mRNA.
ILMN_1735743	FBLN7	4.60435	2	Homo sapiens fibulin 7 (FBLN7), mRNA.
ILMN_1670899	FBN2	7.4635	5	Homo sapiens fibrillin 2 (FBN2), mRNA.
ILMN_1688423	FCER1A	2.41064	1	Homo sapiens Fc fragment of IgE, high affinity I, receptor for; alpha polypeptide (FCER1A), mRNA.
ILMN_1744239	FEM1B	3.26082	15	Homo sapiens fem-1 homolog b (C. elegans) (FEM1B), mRNA.
ILMN_1764314	FGD1	2.2898	X	Homo sapiens FYVE, RhoGEF and PH domain containing 1 (FGD1), mRNA.
ILMN_1693483	FGF18	3.49469	5	Homo sapiens fibroblast growth factor 18 (FGF18), mRNA.
ILMN_1762531	FGF9	6.94801	13	Homo sapiens fibroblast growth factor 9 (glia-activating factor) (FGF9), mRNA.
ILMN_2355831	FHL2	2.0185	2	Homo sapiens four and a half LIM domains 2 (FHL2), transcript variant 2, mRNA.
ILMN_1668411	FHL2	2.53796	2	Homo sapiens four and a half LIM domains 2 (FHL2), transcript variant 4, mRNA.
ILMN_1703558	FHL3	2.9629	1	Homo sapiens four and a half LIM domains 3 (FHL3), mRNA.
ILMN_1761322	FHOD3	4.93672	18	Homo sapiens formin homology 2 domain containing 3 (FHOD3), mRNA.
ILMN_1716247	FIBIN	9.77309	11	Homo sapiens fin bud initiation factor homolog (zebrafish) (FIBIN), mRNA.
ILMN_1657039	FILIP1	4.05973	6	Homo sapiens filamin A interacting protein 1 (FILIP1), mRNA.
ILMN_1746465	FJX1	4.24958	11	Homo sapiens four jointed box 1 (Drosophila) (FJX1), mRNA.
ILMN_1659905	FKBP10	8.4634	17	Homo sapiens FK506 binding protein 10, 65 kDa (FKBP10), mRNA.
ILMN_1787345	FKBP11	2.27921	12	Homo sapiens FK506 binding protein 11, 19 kDa (FKBP11), mRNA.
ILMN_1674337	FKBP2	2.3158	11	Homo sapiens FK506 binding protein 2, 13kDa (FKBP2), transcript variant 1, mRNA.
ILMN_2145143	FKBP9	3.22723	7	Homo sapiens FK506 binding protein 9, 63 kDa (FKBP9), mRNA.
ILMN_1794490	FLJ10781	3.35073	19	Homo sapiens hypothetical protein FLJ10781 (FLJ10781), mRNA.
ILMN_1697491	FLJ14213	2.14753	11	Homo sapiens protor-2 (FLJ14213), mRNA.
ILMN_1763891	FLJ35258	3.05292	19	Homo sapiens hypothetical protein 284297 (FLJ35258), mRNA.
ILMN_1803559	FLJ39632	4.42504	14	PREDICTED: Homo sapiens misc_RNA (FLJ39632), miscRNA.
ILMN_1769704	FLJ39632	5.6734	14	PREDICTED: Homo sapiens misc_RNA (FLJ39632), miscRNA.
ILMN_2395214	FMNL3	3.19284	12	Homo sapiens formin-like 3 (FMNL3), transcript variant 2, mRNA.
ILMN_2344283	FMO3	2.17778	1	Homo sapiens flavin containing monooxygenase 3 (FMO3), transcript variant 2, mRNA.
ILMN_1789639	FMOD	2.83569	1	Homo sapiens fibromodulin (FMOD), mRNA.
ILMN_1734653	FNDC1	6.28688	6	Homo sapiens fibronectin type III domain containing 1 (FNDC1), mRNA.
ILMN_1730454	FOLR3	7.69785	11	Homo sapiens folate receptor 3 (gamma) (FOLR3), mRNA.
ILMN_1704418	FOXD1	4.85606	5	Homo sapiens forkhead box D1 (FOXD1), mRNA.
ILMN_1682495	FOXP1	2.20334	3	Homo sapiens forkhead box P1 (FOXP1), transcript variant 1, mRNA.
ILMN_1806667	FRAS1	5.34965	4	Homo sapiens Fraser syndrome 1 (FRAS1), mRNA.
ILMN_1756784	FREQ	2.16899	9	Homo sapiens frequenin homolog (Drosophila) (FREQ), mRNA.
ILMN_1769282	FRMD6	4.07543	14	Homo sapiens FERM domain containing 6 (FRMD6), mRNA.
ILMN_1792419	FRMD7	10.8333	X	Homo sapiens FERM domain containing 7 (FRMD7), mRNA.
ILMN_1808707	FSCN1	3.58052	7	Homo sapiens fascin homolog 1, actin-bundling protein (Strongylocentrotus purpuratus) (FSCN1), mRNA.
ILMN_1741422	FUT8	2.04572	14	Homo sapiens fucosyltransferase 8 (alpha (1,6) fucosyltransferase) (FUT8), transcript variant 3, mRNA.
ILMN_1768812	FXYD6	2.755	11	Homo sapiens FXYD domain containing ion transport regulator 6 (FXYD6), mRNA.
ILMN_2222065	FZD1	2.57856	7	Homo sapiens frizzled homolog 1 (Drosophila) (FZD1), mRNA.
ILMN_1729368	FZD8	2.8222	10	Homo sapiens frizzled homolog 8 (Drosophila) (FZD8), mRNA.
ILMN_2052208	GADD45A	3.31403	1	Homo sapiens growth arrest and DNA-damage-inducible, alpha (GADD45A), mRNA.
ILMN_1718977	GADD45B	2.28953	19	Homo sapiens growth arrest and DNA-damage-inducible, beta (GADD45B), mRNA.
ILMN_1803977	GALNT1	2.55652	18	Homo sapiens UDP-N-acetyl-alpha-D-galactosamine:polypeptide N-acetylgalactosaminyltransferase 1 (GalNAc-T1) (GALNT1), mRNA.
ILMN_1681984	GALNT10	2.56936	5	Homo sapiens UDP-N-acetyl-alpha-D-galactosamine:polypeptide N-acetylgalactosaminyltransferase 10 (GalNAc-T10) (GALNT10), transcript variant 2, mRNA.
ILMN_1673773	GALNTL4	2.70462	11	Homo sapiens UDP-N-acetyl-alpha-D-galactosamine:polypeptide N-acetylgalactosaminyltransferase-like 4 (GALNTL4), mRNA.
ILMN_1708954	GAR1	2.47227	4	Homo sapiens GAR1 ribonucleoprotein homolog (yeast) (GAR1), transcript variant 1, mRNA.
ILMN_1779558	GAS6	3.09132	13	Homo sapiens growth arrest-specific 6 (GAS6), mRNA.
ILMN_1784749	GAS6	3.18115	13	Homo sapiens growth arrest-specific 6 (GAS6), mRNA.
ILMN_1701114	GBP1	2.06187	1	Homo sapiens guanylate binding protein 1, interferon-inducible, 67kDa (GBP1), mRNA.
ILMN_1666545	GCNT1	2.77798	9	Homo sapiens glucosaminyl (N-acetyl) transferase 1, core 2 (beta-1,6-N-acetylglucosaminyltransferase) (GCNT1), transcript variant 4, mRNA.
ILMN_1677092	GEM	3.73371	8	Homo sapiens GTP binding protein overexpressed in skeletal muscle (GEM), transcript variant 2, mRNA.
ILMN_2367883	GEM	3.32047	8	Homo sapiens GTP binding protein overexpressed in skeletal muscle (GEM), transcript variant 2, mRNA.
ILMN_1727087	GJA1	5.78548	6	Homo sapiens gap junction protein, alpha 1, 43kDa (GJA1), mRNA.
ILMN_1769245	GLIPR1	2.96854	12	Homo sapiens GLI pathogenesis-related 1 (GLIPR1), mRNA.
ILMN_2402600	GLIS3	6.0882	9	Homo sapiens GLIS family zinc finger 3 (GLIS3), transcript variant 2, mRNA.
ILMN_1664099	GLIS3	5.14793	9	Homo sapiens GLIS family zinc finger 3 (GLIS3), transcript variant 2, mRNA.
ILMN_1669631	GLRB	2.60067	4	Homo sapiens glycine receptor, beta (GLRB), mRNA.
ILMN_1802654	GLT8D2	4.31086	12	Homo sapiens glycosyltransferase 8 domain containing 2 (GLT8D2), mRNA.
ILMN_2161820	GLYATL2	2.07298	11	Homo sapiens glycine-N-acyltransferase-like 2 (GLYATL2), mRNA.
ILMN_2412294	GNB5	2.07017	15	Homo sapiens guanine nucleotide binding protein (G protein), beta 5 (GNB5), transcript variant 1, mRNA.
ILMN_1766405	GOLM1	4.94667	9	Homo sapiens golgi membrane protein 1 (GOLM1), transcript variant 2, mRNA.
ILMN_2186216	GOLPH4	3.10171	3	Homo sapiens golgi phosphoprotein 4 (GOLPH4), mRNA.
ILMN_1795344	GOLPH4	3.62657	3	Homo sapiens golgi phosphoprotein 4 (GOLPH4), mRNA.
ILMN_1730816	GPR162	2.59146	12	Homo sapiens G protein-coupled receptor 162 (GPR162), transcript variant A-2, mRNA.
ILMN_2074477	GPR4	2.35398	19	Homo sapiens G protein-coupled receptor 4 (GPR4), mRNA.
ILMN_1671142	GPR68	2.78024	14	Homo sapiens G protein-coupled receptor 68 (GPR68), mRNA.
ILMN_2139816	GPSM2	2.02895	1	Homo sapiens G-protein signalling modulator 2 (AGS3-like, C. elegans) (GPSM2), mRNA.
ILMN_1726030	GPX7	3.28929	1	Homo sapiens glutathione peroxidase 7 (GPX7), mRNA.
ILMN_2065690	GRAMD3	3.37205	5	Homo sapiens GRAM domain containing 3 (GRAMD3), mRNA.
ILMN_1720496	GUCY1A2	3.73065	11	Homo sapiens guanylate cyclase 1, soluble, alpha 2 (GUCY1A2), mRNA.
ILMN_1808590	GUCY1A3	5.26175	4	Homo sapiens guanylate cyclase 1, soluble, alpha 3 (GUCY1A3), mRNA.
ILMN_1705570	H2AFY2	3.80087	10	Homo sapiens H2A histone family, member Y2 (H2AFY2), mRNA.
ILMN_1654319	HAPLN3	7.66319	15	Homo sapiens hyaluronan and proteoglycan link protein 3 (HAPLN3), mRNA.
ILMN_2121408	HBEGF	3.01671	5	Homo sapiens heparin-binding EGF-like growth factor (HBEGF), mRNA.
ILMN_1666122	HEG1	2.00439	3	Homo sapiens HEG homolog 1 (zebrafish) (HEG1), mRNA.
ILMN_1714523	HEPH	3.51422	X	Homo sapiens hephaestin (HEPH), transcript variant 1, mRNA.
ILMN_1763260	HIF1A	2.03224	14	Homo sapiens hypoxia-inducible factor 1, alpha subunit (basic helix-loop-helix transcription factor) (HIF1A), transcript variant 1, mRNA.
ILMN_2165753	HLA-A29.1	2.24478		Homo sapiens major histocompatibility complex class I HLA-A29.1 (HLA-A29.1), mRNA. XM_001132736 XM_001132742 XM_001132747 XM_001132750 XM_001132753 XM_001132757 XM_001132760 XM_001132769 XM_001132772 XM_001132776 XM_001132779 XM_001132781 XM_001132783 XM_001132785 XM_001132794
ILMN_1749070	HLA-DPB1	2.21105	6	Homo sapiens major histocompatibility complex, class II, DP beta 1 (HLA-DPB1), mRNA.
ILMN_1808405	HLA-DQA1	2.46638		PREDICTED: Homo sapiens major histocompatibility complex, class II, DQ alpha 1, transcript variant 10 (HLA-DQA1), mRNA.
ILMN_1697499	HLA-DRB5	8.60968	6	Homo sapiens major histocompatibility complex, class II, DR beta 5 (HLA-DRB5), mRNA.
ILMN_1733519	HMGB3	2.11424	X	Homo sapiens high-mobility group box 3 (HMGB3), mRNA.
ILMN_1761083	HNRNPA3	2.92123	2	Homo sapiens heterogeneous nuclear ribonucleoprotein A3 (HNRNPA3), mRNA.
ILMN_2362245	HNRNPH2	2.20769	X	Homo sapiens heterogeneous nuclear ribonucleoprotein H2 (H') (HNRNPH2), transcript variant 1, mRNA.
ILMN_1811579	HOMER3	2.27675	19	Homo sapiens homer homolog 3 (Drosophila) (HOMER3), mRNA.
ILMN_1810274	HOXB2	5.92465	17	Homo sapiens homeobox B2 (HOXB2), mRNA.
ILMN_1717381	HOXD1	2.56144	2	Homo sapiens homeobox D1 (HOXD1), mRNA.
ILMN_1746158	HOXD11	6.07765	2	Homo sapiens homeobox D11 (HOXD11), mRNA.
ILMN_1692056	HS3ST3A1	5.53004	17	Homo sapiens heparan sulfate (glucosamine) 3-O-sulfotransferase 3A1 (HS3ST3A1), mRNA.
ILMN_1676563	HTRA1	4.34005	10	Homo sapiens HtrA serine peptidase 1 (HTRA1), mRNA.
ILMN_1668283	HYAL2	2.23742	3	Homo sapiens hyaluronoglucosaminidase 2 (HYAL2), transcript variant 1, mRNA.
ILMN_1732296	ID3	2.4431	1	Homo sapiens inhibitor of DNA binding 3, dominant negative helix-loop-helix protein (ID3), mRNA.
ILMN_1682717	IER3	3.96621	6	Homo sapiens immediate early response 3 (IER3), mRNA.
ILMN_1721833	IER5	2.20693	1	Homo sapiens immediate early response 5 (IER5), mRNA.
ILMN_1710937	IFI16	2.06806	1	Homo sapiens interferon, gamma-inducible protein 16 (IFI16), mRNA.
ILMN_2110561	IFNA8	2.49474	9	Homo sapiens interferon, alpha 8 (IFNA8), mRNA.
ILMN_1709613	IGF1	2.35128	12	Homo sapiens insulin-like growth factor 1 (somatomedin C) (IGF1), mRNA.
ILMN_2393765	IGLL1	8.19105	22	Homo sapiens immunoglobulin lambda-like polypeptide 1 (IGLL1), transcript variant 1, mRNA.
ILMN_2368530	IL32	2.31365	16	Homo sapiens interleukin 32 (IL32), transcript variant 4, mRNA.
ILMN_1778010	IL32	3.39486	16	Homo sapiens interleukin 32 (IL32), transcript variant 7, mRNA.
ILMN_2237746	ING3	2.20862	7	Homo sapiens inhibitor of growth family, member 3 (ING3), transcript variant 1, mRNA.
ILMN_1652378	IPO7	2.34879	11	Homo sapiens importin 7 (IPO7), mRNA.
ILMN_1814282	ISG20L1	2.54473	15	Homo sapiens interferon stimulated exonuclease gene 20kDa-like 1 (ISG20L1), mRNA.
ILMN_1772869	ISM1	4.30764	20	Homo sapiens isthmin 1 homolog (zebrafish) (ISM1), mRNA.
ILMN_1700144	ITGA10	24.3398	1	Homo sapiens integrin, alpha 10 (ITGA10), mRNA.
ILMN_1651343	ITGA11	2.90453	15	Homo sapiens integrin, alpha 11 (ITGA11), mRNA.
ILMN_1665792	ITGA2	2.4395	5	Homo sapiens integrin, alpha 2 (CD49B, alpha 2 subunit of VLA-2 receptor) (ITGA2), mRNA.
ILMN_1660306	ITGA8	7.95897	10	Homo sapiens integrin, alpha 8 (ITGA8), mRNA.
ILMN_2169439	ITGAV	3.2731	2	Homo sapiens integrin, alpha V (vitronectin receptor, alpha polypeptide, antigen CD51) (ITGAV), mRNA.
ILMN_1805192	ITPRIP	2.13631	10	Homo sapiens inositol 1,4,5-triphosphate receptor interacting protein (ITPRIP), mRNA.
ILMN_2086077	JUNB	2.17187	19	Homo sapiens jun B proto-oncogene (JUNB), mRNA.
ILMN_1750373	KAL1	2.52819	X	Homo sapiens Kallmann syndrome 1 sequence (KAL1), mRNA.
ILMN_1718863	KCNK1	2.78331	1	Homo sapiens potassium channel, subfamily K, member 1 (KCNK1), mRNA.
ILMN_2376953	KCNK2	22.4347	1	Homo sapiens potassium channel, subfamily K, member 2 (KCNK2), transcript variant 3, mRNA.
ILMN_2297765	KCNMA1	4.90526	10	Homo sapiens potassium large conductance calcium-activated channel, subfamily M, alpha member 1 (KCNMA1), transcript variant 2, mRNA.
ILMN_2175112	KCNS3	5.24978	2	Homo sapiens potassium voltage-gated channel, delayed-rectifier, subfamily S, member 3 (KCNS3), mRNA.
ILMN_1724293	KDELR2	2.18539	7	Homo sapiens KDEL (Lys-Asp-Glu-Leu) endoplasmic reticulum protein retention receptor 2 (KDELR2), transcript variant 1, mRNA.
ILMN_1713901	KDELR3	4.07852	22	Homo sapiens KDEL (Lys-Asp-Glu-Leu) endoplasmic reticulum protein retention receptor 3 (KDELR3), transcript variant 2, mRNA.
ILMN_1722820	KDELR3	3.73918	22	Homo sapiens KDEL (Lys-Asp-Glu-Leu) endoplasmic reticulum protein retention receptor 3 (KDELR3), transcript variant 1, mRNA.
ILMN_1755727	KDM5B	2.00863	1	Homo sapiens lysine (K)-specific demethylase 5B (KDM5B), mRNA.
ILMN_1732678	KERA	95.7528	12	Homo sapiens keratocan (KERA), mRNA.
ILMN_1810628	KIAA0367	2.34587	9	Homo sapiens KIAA0367 (KIAA0367), mRNA.
ILMN_1813704	KIAA1199	58.2973	15	Homo sapiens KIAA1199 (KIAA1199), mRNA.
ILMN_1706960	KIAA1217	2.53828	10	Homo sapiens KIAA1217 (KIAA1217), transcript variant 2, mRNA.
ILMN_1652371	KIAA1324L	4.23726	7	Homo sapiens KIAA1324-like (KIAA1324L), transcript variant 2, mRNA.
ILMN_1700384	KIAA1522	2.02592	1	Homo sapiens KIAA1522 (KIAA1522), mRNA.
ILMN_1728885	KIAA1644	10.4413		PREDICTED: Homo sapiens KIAA1644 protein (KIAA1644), mRNA.
ILMN_2212999	KIF5C	2.36503	2	Homo sapiens kinesin family member 5C (KIF5C), mRNA.
ILMN_2411897	KLF10	2.32336	8	Homo sapiens Kruppel-like factor 10 (KLF10), transcript variant 1, mRNA.
ILMN_1792363	KLK4	375.019	19	Homo sapiens kallikrein-related peptidase 4 (KLK4), mRNA.
ILMN_1700994	KREMEN1	2.15947	22	Homo sapiens kringle containing transmembrane protein 1 (KREMEN1), transcript variant 4, mRNA.
ILMN_1658709	LAMB1	2.22091	7	Homo sapiens laminin, beta 1 (LAMB1), mRNA.
ILMN_2279961	LAMP2	2.30779	X	Homo sapiens lysosomal-associated membrane protein 2 (LAMP2), transcript variant LAMP2B, mRNA.
ILMN_1673282	LAMP2	2.52328	X	Homo sapiens lysosomal-associated membrane protein 2 (LAMP2), transcript variant LAMP2A, mRNA.
ILMN_1680196	LAPTM4B	2.10885	8	Homo sapiens lysosomal protein transmembrane 4 beta (LAPTM4B), mRNA.
ILMN_1716397	LAYN	4.24036	11	Homo sapiens layilin (LAYN), mRNA.
ILMN_2315979	LBH	3.63855	2	Homo sapiens limb bud and heart development homolog (mouse) (LBH), mRNA.
ILMN_1679185	LEF1	4.96534	4	Homo sapiens lymphoid enhancer-binding factor 1 (LEF1), mRNA.
ILMN_1664294	LEPRE1	3.01744	1	Homo sapiens leucine proline-enriched proteoglycan (leprecan) 1 (LEPRE1), mRNA.
ILMN_1657373	LEPREL1	3.45751	3	Homo sapiens leprecan-like 1 (LEPREL1), mRNA.
ILMN_1705682	LEPREL2	4.88434	12	Homo sapiens leprecan-like 2 (LEPREL2), mRNA.
ILMN_1767900	LGI2	3.94537	4	Homo sapiens leucine-rich repeat LGI family, member 2 (LGI2), mRNA.
ILMN_1767448	LHFP	3.65769	13	Homo sapiens lipoma HMGIC fusion partner (LHFP), mRNA.
ILMN_1747744	LHFPL2	2.59668	5	Homo sapiens lipoma HMGIC fusion partner-like 2 (LHFPL2), mRNA.
ILMN_1695978	LINGO2	39.2149	9	Homo sapiens leucine rich repeat and Ig domain containing 2 (LINGO2), mRNA.
ILMN_1714741	LOC346887	3.04661		PREDICTED: Homo sapiens similar to solute carrier family 16 (monocarboxylic acid transporters), member 14 (LOC346887), mRNA.
ILMN_1674782	LOC375295	3.1241	2	PREDICTED: Homo sapiens hypothetical gene supported by BC013438 (LOC375295), mRNA.
ILMN_1716382	LOC387882	2.31665	12	Homo sapiens hypothetical protein (LOC387882), mRNA.
ILMN_1771905	LOC389457	13.6446	7	PREDICTED: Homo sapiens hypothetical protein LOC389457 (LOC389457), mRNA.
ILMN_1715693	LOC440160	4.79145		PREDICTED: Homo sapiens hypothetical LOC440160 (LOC440160), mRNA.
ILMN_1713764	LOC440928	2.69662		PREDICTED: Homo sapiens hypothetical LOC440928 (LOC440928), mRNA.
ILMN_1703337	LOC441763	2.05471	16	PREDICTED: Homo sapiens hypothetical LOC441763 (LOC441763), mRNA.
ILMN_1767665	LOC493869	2.67279	5	Homo sapiens similar to RIKEN cDNA 2310016C16 (LOC493869), mRNA.
ILMN_1734880	LOC644128	2.04425	8	PREDICTED: Homo sapiens hypothetical protein LOC644128 (LOC644128), mRNA.
ILMN_1784005	LOC644615	2.53067	12	PREDICTED: Homo sapiens similar to Ras-related protein Rab-13 (LOC644615), mRNA.
ILMN_1707965	LOC646345	3.46839	8	PREDICTED: Homo sapiens hypothetical protein LOC646345 (LOC646345), mRNA.
ILMN_1700950	LOC646567	2.45649	1	PREDICTED: Homo sapiens similar to HSPC307 (LOC646567), mRNA.
ILMN_1714821	LOC646638	3.70868	16	PREDICTED: Homo sapiens hypothetical protein LOC646638 (LOC646638), mRNA.
ILMN_1704554	LOC648470	2.5263		PREDICTED: Homo sapiens similar to Caspase-4 precursor (CASP-4) (ICH-2 protease) (TX protease) (ICE(rel)-II) (LOC648470), mRNA.
ILMN_1728645	LOC649095	3.68723	22	PREDICTED: Homo sapiens hypothetical LOC649095 (LOC649095), mRNA.
ILMN_1740675	LOC649366	282.891		PREDICTED: Homo sapiens similar to aggrecan 1 isoform 2 precursor (LOC649366), mRNA.
ILMN_1757183	LOC650494	3.20671		PREDICTED: Homo sapiens hypothetical protein LOC650494 (LOC650494), mRNA.
ILMN_1698007	LOC651872	3.16732		PREDICTED: Homo sapiens similar to C-C chemokine receptor type 11 (C-C CKR-11) (CC-CKR-11) (CCR-11) (CC chemokine receptor-like 1) (CCRL1) (CCX CKR) (LOC651872), mRNA.
ILMN_1709650	LOC652815	3.20099		PREDICTED: Homo sapiens similar to FK506-binding protein 9 precursor (Peptidyl-prolyl cis-trans isomerase) (PPIase) (Rotamase) (LOC652815), mRNA.
ILMN_1804530	LOC653888	2.58582		PREDICTED: Homo sapiens similar to Actin-related protein 2/3 complex subunit 1B (ARP2/3 complex 41 kDa subunit) (p41-ARC) (LOC653888), mRNA.
ILMN_1873278	LOC731895	3.58099		PREDICTED: Homo sapiens similar to transmembrane protein 28 (LOC731895), mRNA.
ILMN_1695880	LOX	5.67019	5	Homo sapiens lysyl oxidase (LOX), mRNA.
ILMN_1701441	LPAR1	2.0278	9	Homo sapiens lysophosphatidic acid receptor 1 (LPAR1), transcript variant 2, mRNA.
ILMN_1720606	LRCH2	2.00715	X	Homo sapiens leucine-rich repeats and calponin homology (CH) domain containing 2 (LRCH2), mRNA.
ILMN_2075757	LRIG3	2.77897	12	Homo sapiens leucine-rich repeats and immunoglobulin-like domains 3 (LRIG3), transcript variant 2, mRNA.
ILMN_1709717	LRRC15	22.9115	3	Homo sapiens leucine rich repeat containing 15 (LRRC15), mRNA.
ILMN_1652826	LRRC17	8.38543	7	Homo sapiens leucine rich repeat containing 17 (LRRC17), transcript variant 2, mRNA.
ILMN_1663037	LRRC4C	5.98363	11	Homo sapiens leucine rich repeat containing 4C (LRRC4C), mRNA.
ILMN_1669052	LRRC8E	3.85594	19	Homo sapiens leucine rich repeat containing 8 family, member E (LRRC8E), mRNA.
ILMN_1707156	LRRFIP2	2.03708	3	Homo sapiens leucine rich repeat (in FLII) interacting protein 2 (LRRFIP2), transcript variant 2, mRNA.
ILMN_1720511	LRRN1	63.4803	3	Homo sapiens leucine rich repeat neuronal 1 (LRRN1), mRNA.
ILMN_1696657	LRRN2	6.40198	1	Homo sapiens leucine rich repeat neuronal 2 (LRRN2), transcript variant 2, mRNA.
ILMN_1790529	LUM	2.20065	12	Homo sapiens lumican (LUM), mRNA.
ILMN_1724533	LY96	2.05436	8	Homo sapiens lymphocyte antigen 96 (LY96), mRNA.
ILMN_1776724	LYPD6	11.6847	2	Homo sapiens LY6/PLAUR domain containing 6 (LYPD6), mRNA.
ILMN_1677261	LZTS1	6.71714	8	Homo sapiens leucine zipper, putative tumor suppressor 1 (LZTS1), mRNA.
ILMN_1764709	MAFB	5.32201	20	Homo sapiens v-maf musculoaponeurotic fibrosarcoma oncogene homolog B (avian) (MAFB), mRNA.
ILMN_1775522	MAGED1	2.57039	X	Homo sapiens melanoma antigen family D, 1 (MAGED1), transcript variant 3, mRNA.
ILMN_2306189	MAGED1	2.86884	X	Homo sapiens melanoma antigen family D, 1 (MAGED1), transcript variant 2, mRNA.
ILMN_2215656	MAGOH	2.42631	1	Homo sapiens mago-nashi homolog, proliferation-associated (Drosophila) (MAGOH), mRNA.
ILMN_2063168	MALL	2.31918	2	Homo sapiens mal, T-cell differentiation protein-like (MALL), mRNA.
ILMN_1742187	MAN1A1	2.08409	6	Homo sapiens mannosidase, alpha, class 1A, member 1 (MAN1A1), mRNA.
ILMN_2147435	MAN2A1	2.79518	5	Homo sapiens mannosidase, alpha, class 2A, member 1 (MAN2A1), mRNA.
ILMN_2377900	MAP1B	2.0313	5	Homo sapiens microtubule-associated protein 1B (MAP1B), transcript variant 2, mRNA.
ILMN_1680154	MAP1B	2.51816	5	Homo sapiens microtubule-associated protein 1B (MAP1B), mRNA.
ILMN_1711331	MAP1LC3C	6.41856	1	Homo sapiens microtubule-associated protein 1 light chain 3 gamma (MAP1LC3C), mRNA.
ILMN_2375002	MAP4K4	2.86191	2	Homo sapiens mitogen-activated protein kinase kinase kinase kinase 4 (MAP4K4), transcript variant 3, mRNA.
ILMN_1757287	MAPK6	2.84658	15	Homo sapiens mitogen-activated protein kinase 6 (MAPK6), mRNA.
ILMN_1807042	MARCKS	2.17197	6	Homo sapiens myristoylated alanine-rich protein kinase C substrate (MARCKS), mRNA.
ILMN_1714433	MARCKSL1	2.82332	1	Homo sapiens MARCKS-like 1 (MARCKSL1), mRNA.
ILMN_1653319	MC1R	2.49712	16	Homo sapiens melanocortin 1 receptor (alpha melanocyte stimulating hormone receptor) (MC1R), mRNA.
ILMN_2349393	MDK	7.21342	11	Homo sapiens midkine (neurite growth-promoting factor 2) (MDK), transcript variant 1, mRNA.
ILMN_1779997	MEIS3	2.95079	19	Homo sapiens Meis homeobox 3 (MEIS3), transcript variant 2, mRNA.
ILMN_1658989	MEX3B	3.96156	15	Homo sapiens mex-3 homolog B (C. elegans) (MEX3B), mRNA.
ILMN_1787981	MFAP2	4.48249	1	Homo sapiens microfibrillar-associated protein 2 (MFAP2), transcript variant 1, mRNA.
ILMN_1708782	MFAP3	2.21784	5	Homo sapiens microfibrillar-associated protein 3 (MFAP3), mRNA.
ILMN_1756071	MFGE8	2.58176	15	Homo sapiens milk fat globule-EGF factor 8 protein (MFGE8), mRNA.
ILMN_1740512	MGC39900	2.82678		PREDICTED: Homo sapiens hypothetical protein MGC39900 (MGC39900), mRNA.
ILMN_1737283	MGC39900	3.14766	X	Homo sapiens hypothetical protein MGC39900 (MGC39900), mRNA.
ILMN_1776121	MGC42367	2.87893	2	Homo sapiens similar to 2010300C02Rik protein (MGC42367), mRNA.
ILMN_1658847	MGC61598	2.39111		PREDICTED: Homo sapiens similar to ankyrin-repeat protein Nrarp (MGC61598), mRNA.
ILMN_1759097	MLLT11	8.57926	1	Homo sapiens myeloid/lymphoid or mixed-lineage leukemia (trithorax homolog, Drosophila); translocated to, 11 (MLLT11), mRNA.
ILMN_1655915	MMP11	30.0319	22	Homo sapiens matrix metallopeptidase 11 (stromelysin 3) (MMP11), mRNA.
ILMN_1774739	MMP14	9.53822	14	Homo sapiens matrix metallopeptidase 14 (membrane-inserted) (MMP14), mRNA.
ILMN_1762106	MMP2	4.12534	16	Homo sapiens matrix metallopeptidase 2 (gelatinase A, 72kDa gelatinase, 72kDa type IV collagenase) (MMP2), mRNA.
ILMN_2193325	MMP23B	2.42467	1	Homo sapiens matrix metallopeptidase 23B (MMP23B), mRNA.
ILMN_1660114	MMRN1	4.11971	4	Homo sapiens multimerin 1 (MMRN1), mRNA.
ILMN_1732197	MN1	2.38738	22	Homo sapiens meningioma (disrupted in balanced translocation) 1 (MN1), mRNA.
ILMN_2111237	MN1	2.44511	22	Homo sapiens meningioma (disrupted in balanced translocation) 1 (MN1), mRNA.
ILMN_1687501	MOXD1	3.58306	6	Homo sapiens monooxygenase, DBH-like 1 (MOXD1), transcript variant 2, mRNA.
ILMN_1752932	MPZL2	2.93597	11	Homo sapiens myelin protein zero-like 2 (MPZL2), transcript variant 1, mRNA.
ILMN_1783946	MRC2	4.03327	17	Homo sapiens mannose receptor, C type 2 (MRC2), mRNA.
ILMN_2405521	MTHFD2	2.12892	2	Homo sapiens methylenetetrahydrofolate dehydrogenase (NADP+ dependent) 2, methenyltetrahydrofolate cyclohydrolase (MTHFD2), nuclear gene encoding mitochondrial protein, transcript variant 2, mRNA.
ILMN_1659952	MTMR2	2.14757	11	Homo sapiens myotubularin related protein 2 (MTMR2), transcript variant 3, mRNA.
ILMN_1663648	MTUS1	2.50702	8	Homo sapiens mitochondrial tumor suppressor 1 (MTUS1), nuclear gene encoding mitochondrial protein, transcript variant 5, mRNA.
ILMN_2214678	MXD1	3.07646	2	Homo sapiens MAX dimerization protein 1 (MXD1), mRNA.
ILMN_1803213	MXRA5	6.24959	X	Homo sapiens matrix-remodelling associated 5 (MXRA5), mRNA.
ILMN_1680618	MYC	2.04355	8	Homo sapiens v-myc myelocytomatosis viral oncogene homolog (avian) (MYC), mRNA.
ILMN_2219767	MYCN	3.80359	2	Homo sapiens v-myc myelocytomatosis viral related oncogene, neuroblastoma derived (avian) (MYCN), mRNA.
ILMN_1750711	MYO19	2.62482	17	Homo sapiens myosin XIX (MYO19), transcript variant 3, mRNA.
ILMN_2093027	MYO1B	2.65371	2	Homo sapiens myosin IB (MYO1B), mRNA.
ILMN_1797585	MYO1B	2.39471	2	Homo sapiens myosin IB (MYO1B), mRNA.
ILMN_1805999	MYO1D	6.92131	17	Homo sapiens myosin ID (MYO1D), mRNA.
ILMN_1698225	MYO5A	2.019	15	Homo sapiens myosin VA (heavy chain 12, myoxin) (MYO5A), mRNA.
ILMN_1774350	MYOZ3	2.49629	5	Homo sapiens myozenin 3 (MYOZ3), mRNA.
ILMN_1785406	NAP1L3	3.35779	X	Homo sapiens nucleosome assembly protein 1-like 3 (NAP1L3), mRNA.
ILMN_1784113	NAT14	2.58652	19	Homo sapiens N-acetyltransferase 14 (GCN5-related, putative) (NAT14), mRNA.
ILMN_1789599	NBL1	3.50783	1	Homo sapiens neuroblastoma, suppression of tumorigenicity 1 (NBL1), transcript variant 1, mRNA.
ILMN_2405009	NBL1	3.36519	1	Homo sapiens neuroblastoma, suppression of tumorigenicity 1 (NBL1), transcript variant 2, mRNA.
ILMN_2155719	NBPF10	2.69845		Homo sapiens neuroblastoma breakpoint family, member 10 (NBPF10), mRNA. XM_930727 XM_930739 XM_930751 XM_930759 XM_930766 XM_930776 XM_930785 XM_930797 XM_930808 XM_930830 XM_930841 XM_930850 XM_930862 XM_930872 XM_930880 XM_930889 XM_930897 XM_930903 XM_930910 XM_930917 XM_930926 XM_930936 XM_930943 XM_930951 XM_930954 XM_930961 XM_930967 XM_930975 XM_930985 XM_930993 XM_931003 XM_931009 XM_9310…
ILMN_2115490	NBPF20	3.07104	1	Homo sapiens neuroblastoma breakpoint family, member 20 (NBPF20), mRNA.
ILMN_1676289	NCAM1	10.7982	11	Homo sapiens neural cell adhesion molecule 1 (NCAM1), transcript variant 1, mRNA.
ILMN_1677396	NDFIP2	2.13836	13	Homo sapiens Nedd4 family interacting protein 2 (NDFIP2), mRNA.
ILMN_1758719	NEDD9	2.31422	6	Homo sapiens neural precursor cell expressed, developmentally down-regulated 9 (NEDD9), transcript variant 1, mRNA.
ILMN_1743619	NEDD9	3.21406	6	Homo sapiens neural precursor cell expressed, developmentally down-regulated 9 (NEDD9), transcript variant 2, mRNA.
ILMN_1705153	NEFH	49.1703	22	Homo sapiens neurofilament, heavy polypeptide 200kDa (NEFH), mRNA.
ILMN_1745817	NELL1	13.5037	11	Homo sapiens NEL-like 1 (chicken) (NELL1), mRNA.
ILMN_1731206	NKD2	4.71671	5	Homo sapiens naked cuticle homolog 2 (Drosophila) (NKD2), mRNA.
ILMN_1764158	NLGN2	2.10203	17	Homo sapiens neuroligin 2 (NLGN2), mRNA.
ILMN_2341067	NLGN4X	4.8627	X	Homo sapiens neuroligin 4, X-linked (NLGN4X), transcript variant 1, mRNA.
ILMN_1728011	NLGN4X	4.65098	X	Homo sapiens neuroligin 4, X-linked (NLGN4X), transcript variant 1, mRNA.
ILMN_1739541	NMI	2.08695	2	Homo sapiens N-myc (and STAT) interactor (NMI), mRNA.
ILMN_1715508	NNMT	2.63121	11	Homo sapiens nicotinamide N-methyltransferase (NNMT), mRNA.
ILMN_1787186	NOV	6.39201	8	Homo sapiens nephroblastoma overexpressed gene (NOV), mRNA.
ILMN_1735996	NOX4	2.23239	11	Homo sapiens NADPH oxidase 4 (NOX4), mRNA.
ILMN_1713505	NPC1	2.32981	18	Homo sapiens Niemann-Pick disease, type C1 (NPC1), mRNA.
ILMN_1739690	NPFFR2	603.52	4	Homo sapiens neuropeptide FF receptor 2 (NPFFR2), transcript variant 1, mRNA.
ILMN_1685608	NPTX2	9.03618	7	Homo sapiens neuronal pentraxin II (NPTX2), mRNA.
ILMN_1676844	NR1D2	2.70007		PREDICTED: Homo sapiens nuclear receptor subfamily 1, group D, member 2 (NR1D2), mRNA.
ILMN_1708743	NT5DC2	5.58053	3	Homo sapiens 5'-nucleotidase domain containing 2 (NT5DC2), mRNA.
ILMN_1798379	NTM	2.71905	11	Homo sapiens neurotrimin (NTM), transcript variant 2, mRNA.
ILMN_1717765	NUDT11	2.70456	X	Homo sapiens nudix (nucleoside diphosphate linked moiety X)-type motif 11 (NUDT11), mRNA.
ILMN_2189668	NUDT11	3.10452	X	Homo sapiens nudix (nucleoside diphosphate linked moiety X)-type motif 11 (NUDT11), mRNA.
ILMN_1791226	NXN	2.47047	17	Homo sapiens nucleoredoxin (NXN), mRNA.
ILMN_1668345	OAF	3.63426	11	Homo sapiens OAF homolog (Drosophila) (OAF), mRNA.
ILMN_1772286	OCIAD2	2.37708	4	Homo sapiens OCIA domain containing 2 (OCIAD2), transcript variant 2, mRNA.
ILMN_2387105	OGN	6.26775	9	Homo sapiens osteoglycin (OGN), transcript variant 3, mRNA.
ILMN_1790098	OGN	5.61557	9	Homo sapiens osteoglycin (OGN), transcript variant 3, mRNA.
ILMN_1765557	OLFML2B	4.26127	1	Homo sapiens olfactomedin-like 2B (OLFML2B), mRNA.
ILMN_1727532	OLFML3	2.07001	1	Homo sapiens olfactomedin-like 3 (OLFML3), mRNA.
ILMN_1749846	OMD	2.8264	9	Homo sapiens osteomodulin (OMD), mRNA.
ILMN_1669497	OSBPL10	2.18339	3	Homo sapiens oxysterol binding protein-like 10 (OSBPL10), mRNA.
ILMN_2328378	OSBPL3	2.59412	7	Homo sapiens oxysterol binding protein-like 3 (OSBPL3), transcript variant 4, mRNA.
ILMN_2205999	OSMR	2.1299	5	Homo sapiens oncostatin M receptor (OSMR), mRNA.
ILMN_1776005	OSTC	2.41657	4	Homo sapiens oligosaccharyltransferase complex subunit (OSTC), mRNA.
ILMN_1693334	P4HA1	2.53139	10	Homo sapiens procollagen-proline, 2-oxoglutarate 4-dioxygenase (proline 4-hydroxylase), alpha polypeptide I (P4HA1), transcript variant 1, mRNA.
ILMN_1795778	P4HA2	3.21247	5	Homo sapiens prolyl 4-hydroxylase, alpha polypeptide II (P4HA2), transcript variant 2, mRNA.
ILMN_1698732	PALLD	3.2872	4	Homo sapiens palladin, cytoskeletal associated protein (PALLD), transcript variant 2, mRNA.
ILMN_1697817	PANX1	2.31813	11	Homo sapiens pannexin 1 (PANX1), mRNA.
ILMN_2410929	PAPSS2	2.71976	10	Homo sapiens 3'-phosphoadenosine 5'-phosphosulfate synthase 2 (PAPSS2), transcript variant 1, mRNA.
ILMN_1674344	PARD6G	4.74597	18	Homo sapiens par-6 partitioning defective 6 homolog gamma (C. elegans) (PARD6G), mRNA.
ILMN_1710544	PCDH7	21.5946	4	Homo sapiens protocadherin 7 (PCDH7), transcript variant a, mRNA.
ILMN_1670383	PCDH7	13.0336	4	Homo sapiens protocadherin 7 (PCDH7), transcript variant c, mRNA.
ILMN_1707070	PCOLCE	2.80083	7	Homo sapiens procollagen C-endopeptidase enhancer (PCOLCE), mRNA.
ILMN_2340259	PDE4B	2.26406	1	Homo sapiens phosphodiesterase 4B, cAMP-specific (phosphodiesterase E4 dunce homolog, Drosophila) (PDE4B), transcript variant a, mRNA.
ILMN_1791483	PDE4D	2.9128	5	Homo sapiens phosphodiesterase 4D, cAMP-specific (phosphodiesterase E3 dunce homolog, Drosophila) (PDE4D), mRNA.
ILMN_1806533	PDE7B	3.37776	6	Homo sapiens phosphodiesterase 7B (PDE7B), mRNA.
ILMN_1680339	PDGFRL	3.2948	8	Homo sapiens platelet-derived growth factor receptor-like (PDGFRL), mRNA.
ILMN_2075440	PDIA3P	3.9113	1	Homo sapiens protein disulfide isomerase family A, member 3 pseudogene (PDIA3P), non-coding RNA.
ILMN_1695763	PDIA5	2.46144	3	Homo sapiens protein disulfide isomerase family A, member 5 (PDIA5), mRNA.
ILMN_1776582	PDK3	3.38941	X	Homo sapiens pyruvate dehydrogenase kinase, isozyme 3 (PDK3), mRNA.
ILMN_2230025	PDLIM3	4.00102	4	Homo sapiens PDZ and LIM domain 3 (PDLIM3), mRNA.
ILMN_1690125	PDLIM7	5.43957	5	Homo sapiens PDZ and LIM domain 7 (enigma) (PDLIM7), transcript variant 4, mRNA.
ILMN_1670490	PDPN	10.9753	1	Homo sapiens podoplanin (PDPN), transcript variant 4, mRNA.
ILMN_1653292	PFKFB4	2.21411	3	Homo sapiens 6-phosphofructo-2-kinase/fructose-2,6-biphosphatase 4 (PFKFB4), mRNA.
ILMN_2171295	PFTK1	2.4394	7	Homo sapiens PFTAIRE protein kinase 1 (PFTK1), mRNA.
ILMN_1716265	PGM2L1	6.95392	11	Homo sapiens phosphoglucomutase 2-like 1 (PGM2L1), mRNA.
ILMN_1766264	PI16	2.76165	6	Homo sapiens peptidase inhibitor 16 (PI16), mRNA.
ILMN_1815023	PIM1	3.35953	6	Homo sapiens pim-1 oncogene (PIM1), mRNA.
ILMN_1807300	PKD2	2.34166	4	Homo sapiens polycystic kidney disease 2 (autosomal dominant) (PKD2), mRNA.
ILMN_1656057	PLAU	4.52118	10	Homo sapiens plasminogen activator, urokinase (PLAU), mRNA.
ILMN_2374340	PLAUR	4.0088	19	Homo sapiens plasminogen activator, urokinase receptor (PLAUR), transcript variant 2, mRNA.
ILMN_2408543	PLAUR	3.23014	19	Homo sapiens plasminogen activator, urokinase receptor (PLAUR), transcript variant 1, mRNA.
ILMN_1805606	PLEKHG1	3.12753	6	Homo sapiens pleckstrin homology domain containing, family G (with RhoGef domain) member 1 (PLEKHG1), mRNA.
ILMN_1694213	PLEKHO1	3.31964	1	Homo sapiens pleckstrin homology domain containing, family O member 1 (PLEKHO1), mRNA.
ILMN_1684391	PLOD1	2.18251	1	Homo sapiens procollagen-lysine 1, 2-oxoglutarate 5-dioxygenase 1 (PLOD1), mRNA.
ILMN_1753312	PLXDC2	4.03002	10	Homo sapiens plexin domain containing 2 (PLXDC2), mRNA.
ILMN_1790761	POSTN	125.192	13	Homo sapiens periostin, osteoblast specific factor (POSTN), mRNA.
ILMN_1689177	PPAPDC1A	92.6527	10	Homo sapiens phosphatidic acid phosphatase type 2 domain containing 1A (PPAPDC1A), mRNA.
ILMN_1679460	PPFIBP1	3.04766	12	Homo sapiens PTPRF interacting protein, binding protein 1 (liprin beta 1) (PPFIBP1), transcript variant 1, mRNA.
ILMN_1806320	PPFIBP1	2.38343	12	Homo sapiens PTPRF interacting protein, binding protein 1 (liprin beta 1) (PPFIBP1), transcript variant 1, mRNA.
ILMN_1669032	PPIC	3.1144	5	Homo sapiens peptidylprolyl isomerase C (cyclophilin C) (PPIC), mRNA.
ILMN_1736670	PPP1R3C	2.86684	10	Homo sapiens protein phosphatase 1, regulatory (inhibitor) subunit 3C (PPP1R3C), mRNA.
ILMN_1660732	PPP2R2B	2.9828	5	Homo sapiens protein phosphatase 2 (formerly 2A), regulatory subunit B, beta isoform (PPP2R2B), transcript variant 4, mRNA.
ILMN_2222234	PRDX4	2.1503	X	Homo sapiens peroxiredoxin 4 (PRDX4), mRNA.
ILMN_1709153	PRR16	2.04213	5	Homo sapiens proline rich 16 (PRR16), mRNA.
ILMN_1739496	PRRX1	2.30576	1	Homo sapiens paired related homeobox 1 (PRRX1), transcript variant pmx-1a, mRNA.
ILMN_1811851	PRRX1	3.28918	1	Homo sapiens paired related homeobox 1 (PRRX1), transcript variant pmx-1a, mRNA.
ILMN_1717477	PSD3	3.45403	8	Homo sapiens pleckstrin and Sec7 domain containing 3 (PSD3), transcript variant 1, mRNA.
ILMN_1743130	PTGFRN	3.57066	1	Homo sapiens prostaglandin F2 receptor negative regulator (PTGFRN), mRNA.
ILMN_2077905	PTGFRN	3.05714	1	Homo sapiens prostaglandin F2 receptor negative regulator (PTGFRN), mRNA.
ILMN_2314169	PTHLH	2.40518	12	Homo sapiens parathyroid hormone-like hormone (PTHLH), transcript variant 1, mRNA.
ILMN_1785699	PTHLH	2.25007	12	Homo sapiens parathyroid hormone-like hormone (PTHLH), transcript variant 3, mRNA.
ILMN_1662166	PTK7	14.2895	6	Homo sapiens PTK7 protein tyrosine kinase 7 (PTK7), transcript variant PTK7-4, mRNA.
ILMN_2353202	PTK7	7.86018	6	Homo sapiens PTK7 protein tyrosine kinase 7 (PTK7), transcript variant PTK7-2, mRNA.
ILMN_2315789	PTPRD	7.82585	9	Homo sapiens protein tyrosine phosphatase, receptor type, D (PTPRD), transcript variant 2, mRNA.
ILMN_1810962	PTPRK	2.43505	6	Homo sapiens protein tyrosine phosphatase, receptor type, K (PTPRK), mRNA.
ILMN_1796013	PYCR1	11.774	17	Homo sapiens pyrroline-5-carboxylate reductase 1 (PYCR1), transcript variant 2, mRNA.
ILMN_1741727	QPCT	8.52881	2	Homo sapiens glutaminyl-peptide cyclotransferase (QPCT), mRNA.
ILMN_1740604	RAB11FIP5	2.33064	2	Homo sapiens RAB11 family interacting protein 5 (class I) (RAB11FIP5), mRNA.
ILMN_1788180	RAB13	3.11632	1	Homo sapiens RAB13, member RAS oncogene family (RAB13), mRNA.
ILMN_2346997	RAB23	2.86467	6	Homo sapiens RAB23, member RAS oncogene family (RAB23), transcript variant 1, mRNA.
ILMN_1667417	RAB23	3.46903	6	Homo sapiens RAB23, member RAS oncogene family (RAB23), transcript variant 1, mRNA.
ILMN_1665859	RAB27A	4.20849	15	Homo sapiens RAB27A, member RAS oncogene family (RAB27A), transcript variant 4, mRNA.
ILMN_1660691	RAB31	3.78779	18	Homo sapiens RAB31, member RAS oncogene family (RAB31), mRNA.
ILMN_1696230	RAB43	2.69367	3	Homo sapiens RAB43, member RAS oncogene family (RAB43), mRNA.
ILMN_1682139	RAI14	5.38938	5	Homo sapiens retinoic acid induced 14 (RAI14), mRNA.
ILMN_1743620	RARRES1	2.42528	3	Homo sapiens retinoic acid receptor responder (tazarotene induced) 1 (RARRES1), transcript variant 2, mRNA.
ILMN_2148469	RASL11B	17.3	4	Homo sapiens RAS-like, family 11, member B (RASL11B), mRNA.
ILMN_1804737	RAVER2	2.28462	1	Homo sapiens ribonucleoprotein, PTB-binding 2 (RAVER2), mRNA.
ILMN_2367239	RCAN1	2.22387	21	Homo sapiens regulator of calcineurin 1 (RCAN1), transcript variant 2, mRNA.
ILMN_1712112	RCAN1	4.21715	21	Homo sapiens regulator of calcineurin 1 (RCAN1), transcript variant 3, mRNA.
ILMN_1809850	RCN3	4.53456	19	Homo sapiens reticulocalbin 3, EF-hand calcium binding domain (RCN3), mRNA.
ILMN_1733746	REEP1	2.53597	2	Homo sapiens receptor accessory protein 1 (REEP1), mRNA.
ILMN_1797383	RFPL1S	31.0116	22	Homo sapiens RFPL1 antisense RNA (non-protein coding) (RFPL1S), non-coding RNA.
ILMN_1808226	RGS16	4.39056	1	Homo sapiens regulator of G-protein signalling 16 (RGS16), mRNA.
ILMN_2197365	RGS2	2.60292	1	Homo sapiens regulator of G-protein signalling 2, 24kDa (RGS2), mRNA.
ILMN_1758067	RGS4	9.28692	1	Homo sapiens regulator of G-protein signalling 4 (RGS4), mRNA.
ILMN_1678215	RHOJ	2.62331	14	Homo sapiens ras homolog gene family, member J (RHOJ), mRNA.
ILMN_1769546	RIN2	2.38698	20	Homo sapiens Ras and Rab interactor 2 (RIN2), mRNA.
ILMN_1790962	RINL	2.12016	19	Homo sapiens Ras and Rab interactor-like (RINL), mRNA.
ILMN_1656335	RIT1	2.0594	1	Homo sapiens Ras-like without CAAX 1 (RIT1), mRNA.
ILMN_1777660	RNF144	3.1497	2	Homo sapiens ring finger protein 144 (RNF144), mRNA.
ILMN_1682081	RNF19B	3.14371	1	Homo sapiens ring finger protein 19B (RNF19B), mRNA.
ILMN_1768197	ROD1	2.09234	9	Homo sapiens ROD1 regulator of differentiation 1 (S. pombe) (ROD1), mRNA.
ILMN_1694426	ROR2	9.24707	9	Homo sapiens receptor tyrosine kinase-like orphan receptor 2 (ROR2), mRNA.
ILMN_2322498	RORA	3.2722	15	Homo sapiens RAR-related orphan receptor A (RORA), transcript variant 3, mRNA.
ILMN_2360784	RRBP1	2.0797	20	Homo sapiens ribosome binding protein 1 homolog 180kDa (dog) (RRBP1), transcript variant 1, mRNA.
ILMN_1803810	RRBP1	2.17787	20	Homo sapiens ribosome binding protein 1 homolog 180kDa (dog) (RRBP1), transcript variant 1, mRNA.
ILMN_1801504	RUNX1	3.66797	21	Homo sapiens runt-related transcription factor 1 (acute myeloid leukemia 1; aml1 oncogene) (RUNX1), transcript variant 1, mRNA.
ILMN_1716651	RUNX2	33.0172	6	Homo sapiens runt-related transcription factor 2 (RUNX2), transcript variant 1, mRNA.
ILMN_1738657	SATB2	2.36794	2	Homo sapiens SATB homeobox 2 (SATB2), mRNA.
ILMN_1655663	SC65	5.38242	17	Homo sapiens synaptonemal complex protein SC65 (SC65), mRNA.
ILMN_1723358	SCARA3	2.62443	8	Homo sapiens scavenger receptor class A, member 3 (SCARA3), transcript variant 1, mRNA.
ILMN_1655405	SCARF2	3.66963	22	Homo sapiens scavenger receptor class F, member 2 (SCARF2), transcript variant 1, mRNA.
ILMN_2237428	SCD5	3.23668	4	Homo sapiens stearoyl-CoA desaturase 5 (SCD5), transcript variant 1, mRNA.
ILMN_1703178	SCG2	6.43843	2	Homo sapiens secretogranin II (chromogranin C) (SCG2), mRNA.
ILMN_1794598	SCHIP1	2.45785	3	Homo sapiens schwannomin interacting protein 1 (SCHIP1), mRNA.
ILMN_1676998	SCN2B	3.0076	11	Homo sapiens sodium channel, voltage-gated, type II, beta (SCN2B), mRNA.
ILMN_1726204	SCRG1	7.75184	4	Homo sapiens scrapie responsive protein 1 (SCRG1), mRNA.
ILMN_1815308	SDC1	4.92303	2	Homo sapiens syndecan 1 (SDC1), transcript variant 1, mRNA.
ILMN_1749213	SDF2L1	2.32367	22	Homo sapiens stromal cell-derived factor 2-like 1 (SDF2L1), mRNA.
ILMN_1790311	SEC23A	2.93604	14	Homo sapiens Sec23 homolog A (S. cerevisiae) (SEC23A), mRNA.
ILMN_1656386	SEC24D	4.48852	4	Homo sapiens SEC24 related gene family, member D (S. cerevisiae) (SEC24D), mRNA.
ILMN_1797822	SEL1L3	2.73967	4	Homo sapiens sel-1 suppressor of lin-12-like 3 (C. elegans) (SEL1L3), mRNA.
ILMN_1739393	SELE	15.1197	1	Homo sapiens selectin E (endothelial adhesion molecule 1) (SELE), mRNA.
ILMN_1655595	SERPINE2	4.75346	2	Homo sapiens serpin peptidase inhibitor, clade E (nexin, plasminogen activator inhibitor type 1), member 2 (SERPINE2), mRNA.
ILMN_1751028	SERPINH1	4.06813	11	Homo sapiens serpin peptidase inhibitor, clade H (heat shock protein 47), member 1, (collagen binding protein 1) (SERPINH1), mRNA.
ILMN_1814333	SERPINI1	2.7523	3	Homo sapiens serpin peptidase inhibitor, clade I (neuroserpin), member 1 (SERPINI1), mRNA.
ILMN_1730794	SERTAD4	2.70485	1	Homo sapiens SERTA domain containing 4 (SERTAD4), mRNA.
ILMN_1722898	SFRP2	5.80169	4	Homo sapiens secreted frizzled-related protein 2 (SFRP2), mRNA.
ILMN_1810172	SFRP4	2.8618	7	Homo sapiens secreted frizzled-related protein 4 (SFRP4), mRNA.
ILMN_1702861	SGCD	3.0491	5	Homo sapiens sarcoglycan, delta (35kDa dystrophin-associated glycoprotein) (SGCD), transcript variant 2, mRNA.
ILMN_1743103	SH3PXD2A	2.77474	10	Homo sapiens SH3 and PX domains 2A (SH3PXD2A), mRNA.
ILMN_1764723	SH3PXD2B	4.28997	5	Homo sapiens SH3 and PX domains 2B (SH3PXD2B), mRNA.
ILMN_1732612	SHB	2.37786	9	Homo sapiens Src homology 2 domain containing adaptor protein B (SHB), mRNA.
ILMN_1681777	SHROOM2	2.83067	X	Homo sapiens shroom family member 2 (SHROOM2), mRNA.
ILMN_1743402	SIX4	3.22919	14	Homo sapiens SIX homeobox 4 (SIX4), mRNA.
ILMN_2364022	SLC16A3	5.35245	17	Homo sapiens solute carrier family 16, member 3 (monocarboxylic acid transporter 4) (SLC16A3), transcript variant 2, mRNA.
ILMN_1732410	SLC16A9	3.20584	10	Homo sapiens solute carrier family 16, member 9 (monocarboxylic acid transporter 9) (SLC16A9), mRNA.
ILMN_1746578	SLC23A2	2.23087	20	Homo sapiens solute carrier family 23 (nucleobase transporters), member 2 (SLC23A2), transcript variant 2, mRNA.
ILMN_1667670	SLC25A15	2.0207	13	Homo sapiens solute carrier family 25 (mitochondrial carrier; ornithine transporter) member 15 (SLC25A15), nuclear gene encoding mitochondrial protein, mRNA.
ILMN_2120247	SLC2A10	2.48317	20	Homo sapiens solute carrier family 2 (facilitated glucose transporter), member 10 (SLC2A10), mRNA.
ILMN_1775708	SLC2A3	2.98439	12	Homo sapiens solute carrier family 2 (facilitated glucose transporter), member 3 (SLC2A3), mRNA.
ILMN_2206554	SLC35F5	2.15449	2	Homo sapiens solute carrier family 35, member F5 (SLC35F5), mRNA.
ILMN_2116714	SLC39A1	2.15273	1	Homo sapiens solute carrier family 39 (zinc transporter), member 1 (SLC39A1), mRNA.
ILMN_1764629	SLC39A14	2.01651	8	Homo sapiens solute carrier family 39 (zinc transporter), member 14 (SLC39A14), mRNA.
ILMN_1750394	SLC39A6	2.00592	18	Homo sapiens solute carrier family 39 (zinc transporter), member 6 (SLC39A6), transcript variant 1, mRNA.
ILMN_1747197	SLC41A2	4.86353	12	Homo sapiens solute carrier family 41, member 2 (SLC41A2), mRNA.
ILMN_1700695	SLC44A1	2.97608	9	Homo sapiens solute carrier family 44, member 1 (SLC44A1), mRNA.
ILMN_1658498	SLC44A3	2.18401	1	Homo sapiens solute carrier family 44, member 3 (SLC44A3), mRNA.
ILMN_1714445	SLC6A9	2.45818	1	Homo sapiens solute carrier family 6 (neurotransmitter transporter, glycine), member 9 (SLC6A9), transcript variant 3, mRNA.
ILMN_1720373	SLC7A5	3.79488	16	Homo sapiens solute carrier family 7 (cationic amino acid transporter, y+ system), member 5 (SLC7A5), mRNA.
ILMN_1807894	SLC7A8	3.0201	14	Homo sapiens solute carrier family 7 (cationic amino acid transporter, y+ system), member 8 (SLC7A8), transcript variant 2, mRNA.
ILMN_1705231	SLCO2A1	7.52751	3	Homo sapiens solute carrier organic anion transporter family, member 2A1 (SLCO2A1), mRNA.
ILMN_1778595	SLN	3.44111	11	Homo sapiens sarcolipin (SLN), mRNA.
ILMN_1782098	SMO	2.02652	7	Homo sapiens smoothened homolog (Drosophila) (SMO), mRNA.
ILMN_1719641	SMOC2	5.45107	6	Homo sapiens SPARC related modular calcium binding 2 (SMOC2), mRNA.
ILMN_1775380	SMOX	3.74183	20	Homo sapiens spermine oxidase (SMOX), transcript variant 4, mRNA.
ILMN_2367258	SMOX	3.02107	20	Homo sapiens spermine oxidase (SMOX), transcript variant 2, mRNA.
ILMN_1807969	SNCAIP	2.06728	5	Homo sapiens synuclein, alpha interacting protein (SNCAIP), mRNA.
ILMN_1707493	SNHG3-RCC1	3.88868	1	Homo sapiens SNHG3-RCC1 readthrough transcript (SNHG3-RCC1), transcript variant 1, mRNA.
ILMN_2224444	SNX25	2.36103	4	Homo sapiens sorting nexin 25 (SNX25), mRNA.
ILMN_1774733	SOCS1	2.77182	16	Homo sapiens suppressor of cytokine signaling 1 (SOCS1), mRNA.
ILMN_1785286	SOCS5	2.24402	2	Homo sapiens suppressor of cytokine signaling 5 (SOCS5), transcript variant 2, mRNA.
ILMN_1815745	SOX4	3.19037	6	Homo sapiens SRY (sex determining region Y)-box 4 (SOX4), mRNA.
ILMN_1795251	SPARCL1	2.05106	4	Homo sapiens SPARC-like 1 (mast9, hevin) (SPARCL1), mRNA.
ILMN_2218208	SPARCL1	2.01714	4	Homo sapiens SPARC-like 1 (mast9, hevin) (SPARCL1), mRNA.
ILMN_1667948	SPATA18	2.61281	4	Homo sapiens spermatogenesis associated 18 homolog (rat) (SPATA18), mRNA.
ILMN_1683678	SPATS2L	2.27644	2	Homo sapiens spermatogenesis associated, serine-rich 2-like (SPATS2L), transcript variant 2, mRNA.
ILMN_2357134	SPHK1	2.5239	17	Homo sapiens sphingosine kinase 1 (SPHK1), transcript variant 1, mRNA.
ILMN_1656287	SPOCK2	2.19529	10	Homo sapiens sparc/osteonectin, cwcv and kazal-like domains proteoglycan (testican) 2 (SPOCK2), mRNA.
ILMN_1676099	SPON2	5.24081	4	Homo sapiens spondin 2, extracellular matrix protein (SPON2), mRNA.
ILMN_2041293	SQLE	2.51274	8	Homo sapiens squalene epoxidase (SQLE), mRNA.
ILMN_1772241	SQLE	2.386	8	Homo sapiens squalene epoxidase (SQLE), mRNA.
ILMN_2400644	SRGAP3	2.78882	3	Homo sapiens SLIT-ROBO Rho GTPase activating protein 3 (SRGAP3), transcript variant 2, mRNA.
ILMN_2204545	ST3GAL4	2.14308	11	Homo sapiens ST3 beta-galactoside alpha-2,3-sialyltransferase 4 (ST3GAL4), mRNA.
ILMN_1784364	STARD5	2.12343	15	Homo sapiens StAR-related lipid transfer (START) domain containing 5 (STARD5), mRNA.
ILMN_1798543	STK17B	3.04999	2	Homo sapiens serine/threonine kinase 17b (STK17B), mRNA.
ILMN_1795679	STMN2	11.4389	8	Homo sapiens stathmin-like 2 (STMN2), mRNA.
ILMN_1668592	STON1	2.63988	2	Homo sapiens stonin 1 (STON1), mRNA.
ILMN_1760160	STX1A	2.37824	7	Homo sapiens syntaxin 1A (brain) (STX1A), mRNA.
ILMN_1702363	SULF1	5.05119	8	Homo sapiens sulfatase 1 (SULF1), mRNA.
ILMN_2345142	SULF2	3.43365	20	Homo sapiens sulfatase 2 (SULF2), transcript variant 1, mRNA.
ILMN_2215119	SYNJ2	3.51749	6	Homo sapiens synaptojanin 2 (SYNJ2), mRNA.
ILMN_1717934	SYT11	2.68359	1	Homo sapiens synaptotagmin XI (SYT11), mRNA.
ILMN_2090105	TAGLN2	2.13191	1	Homo sapiens transgelin 2 (TAGLN2), mRNA.
ILMN_1707326	TASP1	2.09563	20	Homo sapiens taspase, threonine aspartase, 1 (TASP1), mRNA.
ILMN_1701604	TBC1D8B	2.25489	X	Homo sapiens TBC1 domain family, member 8B (with GRAM domain) (TBC1D8B), transcript variant 1, mRNA.
ILMN_1753525	TCEAL7	2.82609	X	Homo sapiens transcription elongation factor A (SII)-like 7 (TCEAL7), mRNA.
ILMN_2314007	TCF12	2.21713	15	Homo sapiens transcription factor 12 (TCF12), transcript variant 2, mRNA.
ILMN_1669832	TCF12	2.09935	15	Homo sapiens transcription factor 12 (TCF12), transcript variant 4, mRNA.
ILMN_1705301	TEAD4	2.1903	12	Homo sapiens TEA domain family member 4 (TEAD4), transcript variant 3, mRNA.
ILMN_2311796	TES	9.49249	7	Homo sapiens testis derived transcript (3 LIM domains) (TES), transcript variant 2, mRNA.
ILMN_1811387	TFF3	2.87333	21	Homo sapiens trefoil factor 3 (intestinal) (TFF3), mRNA.
ILMN_1812526	TGFB2	10.1877	1	Homo sapiens transforming growth factor, beta 2 (TGFB2), mRNA.
ILMN_1687652	TGFB3	5.03197	14	Homo sapiens transforming growth factor, beta 3 (TGFB3), mRNA.
ILMN_1663866	TGFBI	4.29947	5	Homo sapiens transforming growth factor, beta-induced, 68kDa (TGFBI), mRNA.
ILMN_1678842	THBS2	7.34475	6	Homo sapiens thrombospondin 2 (THBS2), mRNA.
ILMN_1804663	THBS3	2.19186	1	Homo sapiens thrombospondin 3 (THBS3), mRNA.
ILMN_1736078	THBS4	54.1211	5	Homo sapiens thrombospondin 4 (THBS4), mRNA.
ILMN_1718182	THRA	6.98827	17	Homo sapiens thyroid hormone receptor, alpha (erythroblastic leukemia viral (v-erb-a) oncogene homolog, avian) (THRA), transcript variant 2, mRNA.
ILMN_1779875	THY1	2.95371	11	Homo sapiens Thy-1 cell surface antigen (THY1), mRNA.
ILMN_2358560	TIAM2	2.64916	6	Homo sapiens T-cell lymphoma invasion and metastasis 2 (TIAM2), transcript variant 2, mRNA.
ILMN_1721876	TIMP2	2.17296	17	Homo sapiens TIMP metallopeptidase inhibitor 2 (TIMP2), mRNA.
ILMN_1719316	TMED3	3.15937	15	Homo sapiens transmembrane emp24 protein transport domain containing 3 (TMED3), mRNA.
ILMN_1743655	TMED9	2.52728	5	Homo sapiens transmembrane emp24 protein transport domain containing 9 (TMED9), mRNA.
ILMN_1669709	TMEM108	4.64018	3	Homo sapiens transmembrane protein 108 (TMEM108), mRNA.
ILMN_1738116	TMEM119	3.58682	12	Homo sapiens transmembrane protein 119 (TMEM119), mRNA.
ILMN_1763612	TMEM132D	139.711	12	Homo sapiens transmembrane protein 132D (TMEM132D), mRNA.
ILMN_1792455	TMEM158	8.48024	3	Homo sapiens transmembrane protein 158 (TMEM158), mRNA.
ILMN_1702973	TMEM166	19.7908	2	Homo sapiens transmembrane protein 166 (TMEM166), mRNA.
ILMN_2091310	TMEM16A	3.42576	11	Homo sapiens transmembrane protein 16A (TMEM16A), mRNA.
ILMN_1725387	TMEM200A	17.7847	6	Homo sapiens transmembrane protein 200A (TMEM200A), mRNA.
ILMN_2394523	TMEM231	2.00195	16	Homo sapiens transmembrane protein 231 (TMEM231), transcript variant 3, mRNA.
ILMN_1752935	TMEM30B	2.03602	14	Homo sapiens transmembrane protein 30B (TMEM30B), mRNA.
ILMN_1770922	TMEM45A	7.04981	3	Homo sapiens transmembrane protein 45A (TMEM45A), mRNA.
ILMN_2206474	TMEM90B	25.9112	20	Homo sapiens transmembrane protein 90B (TMEM90B), mRNA.
ILMN_1779182	TMEM98	3.09315	17	Homo sapiens transmembrane protein 98 (TMEM98), transcript variant 2, mRNA.
ILMN_1719759	TNC	34.0838	9	Homo sapiens tenascin C (TNC), mRNA.
ILMN_2145670	TNC	16.0556	9	Homo sapiens tenascin C (hexabrachion) (TNC), mRNA.
ILMN_1785732	TNFAIP6	3.01347	2	Homo sapiens tumor necrosis factor, alpha-induced protein 6 (TNFAIP6), mRNA.
ILMN_1689004	TNFRSF12A	4.33762	16	Homo sapiens tumor necrosis factor receptor superfamily, member 12A (TNFRSF12A), mRNA.
ILMN_1704154	TNFRSF19	5.03369	13	Homo sapiens tumor necrosis factor receptor superfamily, member 19 (TNFRSF19), transcript variant 2, mRNA.
ILMN_2331231	TNFRSF6B	3.16467	20	Homo sapiens tumor necrosis factor receptor superfamily, member 6b, decoy (TNFRSF6B), transcript variant M68C, mRNA.
ILMN_2089875	TNFSF4	20.475	1	Homo sapiens tumor necrosis factor (ligand) superfamily, member 4 (tax-transcriptionally activated glycoprotein 1, 34kDa) (TNFSF4), mRNA.
ILMN_1721128	TOMM34	2.00023	20	Homo sapiens translocase of outer mitochondrial membrane 34 (TOMM34), nuclear gene encoding mitochondrial protein, mRNA.
ILMN_2358919	TP53I3	2.03359	2	Homo sapiens tumor protein p53 inducible protein 3 (TP53I3), transcript variant 2, mRNA.
ILMN_2360710	TPM1	2.35643	15	Homo sapiens tropomyosin 1 (alpha) (TPM1), transcript variant 3, mRNA.
ILMN_1716687	TPM1	2.29903	15	Homo sapiens tropomyosin 1 (alpha) (TPM1), transcript variant 7, mRNA.
ILMN_1653180	TPM4	3.19626	19	Homo sapiens tropomyosin 4 (TPM4), mRNA.
ILMN_1714700	TRIB2	2.86867	2	Homo sapiens tribbles homolog 2 (Drosophila) (TRIB2), mRNA.
ILMN_1763433	TRIM9	4.50498	14	Homo sapiens tripartite motif-containing 9 (TRIM9), transcript variant 1, mRNA.
ILMN_2295518	TRO	3.49511	X	Homo sapiens trophinin (TRO), transcript variant 6, mRNA.
ILMN_2099315	TRPM8	22.3383	2	Homo sapiens transient receptor potential cation channel, subfamily M, member 8 (TRPM8), mRNA.
ILMN_1787567	TSC22D1	3.06736	13	Homo sapiens TSC22 domain family, member 1 (TSC22D1), transcript variant 2, mRNA.
ILMN_1692177	TSC22D1	2.02795	13	Homo sapiens TSC22 domain family, member 1 (TSC22D1), transcript variant 2, mRNA.
ILMN_2412380	TSC22D1	2.68918	13	Homo sapiens TSC22 domain family, member 1 (TSC22D1), transcript variant 1, mRNA.
ILMN_1743933	TSHZ3	2.32961	19	Homo sapiens teashirt zinc finger homeobox 3 (TSHZ3), mRNA.
ILMN_1669881	TSPAN13	2.14924	7	Homo sapiens tetraspanin 13 (TSPAN13), mRNA.
ILMN_1810093	TSPAN2	7.63934	1	Homo sapiens tetraspanin 2 (TSPAN2), mRNA.
ILMN_1799028	TSPAN5	2.95948	4	Homo sapiens tetraspanin 5 (TSPAN5), mRNA.
ILMN_1729453	TSPAN9	2.09374	12	Homo sapiens tetraspanin 9 (TSPAN9), mRNA.
ILMN_1692731	TTYH3	2.61203	7	Homo sapiens tweety homolog 3 (Drosophila) (TTYH3), mRNA.
ILMN_1680874	TUBB2B	3.57312	6	Homo sapiens tubulin, beta 2B (TUBB2B), mRNA.
ILMN_1791726	TUBB3	13.0083	16	Homo sapiens tubulin, beta 3 (TUBB3), mRNA.
ILMN_2214144	TWSG1	2.00079	18	Homo sapiens twisted gastrulation homolog 1 (Drosophila) (TWSG1), mRNA.
ILMN_1726967	TWSG1	2.60479	18	Homo sapiens twisted gastrulation homolog 1 (Drosophila) (TWSG1), mRNA.
ILMN_1703273	UACA	2.87206	15	Homo sapiens uveal autoantigen with coiled-coil domains and ankyrin repeats (UACA), transcript variant 1, mRNA.
ILMN_2176502	UNC5B	7.44941	10	Homo sapiens unc-5 homolog B (C. elegans) (UNC5B), mRNA.
ILMN_1663815	UNQ1940	2.91037	7	Homo sapiens HWKM1940 (UNQ1940), mRNA.
ILMN_1715647	VANGL2	4.37195	1	Homo sapiens vang-like 2 (van gogh, Drosophila) (VANGL2), mRNA.
ILMN_1701204	VEGFC	2.47958	4	Homo sapiens vascular endothelial growth factor C (VEGFC), mRNA.
ILMN_1676413	VSNL1	3.71161	2	Homo sapiens visinin-like 1 (VSNL1), mRNA.
ILMN_1736448	VWC2	16.7138	7	Homo sapiens von Willebrand factor C domain containing 2 (VWC2), mRNA.
ILMN_1668417	WASPIP	3.53396	2	Homo sapiens Wiskott-Aldrich syndrome protein interacting protein (WASPIP), mRNA.
ILMN_1778561	WEE1	2.04232	11	Homo sapiens WEE1 homolog (S. pombe) (WEE1), mRNA.
ILMN_2351298	WIPF1	3.37063	2	Homo sapiens WAS/WASL interacting protein family, member 1 (WIPF1), transcript variant 2, mRNA.
ILMN_1713499	WISP1	60.1322	8	Homo sapiens WNT1 inducible signaling pathway protein 1 (WISP1), transcript variant 1, mRNA.
ILMN_1687592	WWC3	2.17799	X	Homo sapiens WWC family member 3 (WWC3), mRNA.
ILMN_1743456	ZCCHC14	2.58642	16	Homo sapiens zinc finger, CCHC domain containing 14 (ZCCHC14), mRNA.
ILMN_1762231	ZEB1	2.76026	10	Homo sapiens zinc finger E-box binding homeobox 1 (ZEB1), mRNA.
ILMN_1802888	ZNF185	3.38915	X	Homo sapiens zinc finger protein 185 (LIM domain) (ZNF185), mRNA.
ILMN_1782110	ZNF295	3.01753	21	Homo sapiens zinc finger protein 295 (ZNF295), transcript variant 1, mRNA.
ILMN_1658094	ZNF365	12.6514	10	Homo sapiens zinc finger protein 365 (ZNF365), transcript variant A, mRNA.
ILMN_1710268	ZNF385D	2.6969	3	Homo sapiens zinc finger protein 385D (ZNF385D), mRNA.
ILMN_1794442	ZNF469	34.948	16	PREDICTED: Homo sapiens zinc finger protein 469 (ZNF469), mRNA.
ILMN_2225548	ZNF521	2.26752	18	Homo sapiens zinc finger protein 521 (ZNF521), mRNA.
ILMN_1670640	ZNF664	2.28615	12	Homo sapiens zinc finger protein 664 (ZNF664), mRNA.
ILMN_2150654	ZSWIM4	2.54109	19	Homo sapiens zinc finger, SWIM-type containing 4 (ZSWIM4), mRNA.
ILMN_1906187		2.6152	10	Homo sapiens cDNA FLJ40058 fis, clone TCOLN1000180
ILMN_1862909		2.23844	15	Homo sapiens mRNA; cDNA DKFZp686M2414 (from clone DKFZp686M2414)
ILMN_1861376		3.19792		Homo sapiens mRNA; cDNA DKFZp564O0862 (from clone DKFZp564O0862)
ILMN_1874323		2.0475	8	PM3-DT0037-231299-001-e06 DT0037 Homo sapiens cDNA, mRNA sequence
ILMN_1880457		3.29022	1	zx42c01.r1 Soares_total_fetus_Nb2HF8_9w Homo sapiens cDNA clone IMAGE:789120 5, mRNA sequence
ILMN_1825249		2.11006	6	in27e08.x1 Human Fetal Pancreas 1B Homo sapiens cDNA clone IMAGE: 3, mRNA sequence
ILMN_1821280		2.37775	12	Homo sapiens cDNA FLJ33772 fis, clone BRSSN2000175
ILMN_1909156		2.21206	5	Homo sapiens cDNA FLJ38512 fis, clone HCHON2000503
ILMN_1880983		2.07844	16	Homo sapiens cDNA FLJ13598 fis, clone PLACE1009921
ILMN_1819854		9.74686	5	full-length cDNA clone CS0DA009YB08 of Neuroblastoma of Homo sapiens (human)
ILMN_1846726		2.87967	7	602576496F1 NIH_MGC_77 Homo sapiens cDNA clone IMAGE:4704647 5, mRNA sequence
ILMN_1861057		2.56989	10	Homo sapiens hypothetical protein LOC338620, mRNA (cDNA clone IMAGE:6023208), partial cds
ILMN_1836531		2.07388	X	Homo sapiens cDNA FLJ43362 fis, clone NT2RP7017365
ILMN_1852159		2.72502	15	RC3-BN0425-011200-022-c08 BN0425 Homo sapiens cDNA, mRNA sequence
ILMN_1899404		2.04906	1	Homo sapiens cDNA FLJ20769 fis, clone COL06674
ILMN_1865056		2.23839	22	Homo sapiens, clone IMAGE:5241654, mRNA
ILMN_1862001		2.23698	13	AGENCOURT_8120841 Lupski_dorsal_root_ganglion Homo sapiens cDNA clone IMAGE:6178568 5, mRNA sequence
ILMN_1866954		4.51079	6	Homo sapiens mRNA full length insert cDNA clone EUROIMAGE 994183
ILMN_1888359		9.82561	4	AGENCOURT_15463101 Human Anterior Horn Homo sapiens cDNA clone IMAGE:30516556 5, mRNA sequence
ILMN_1914927		18.5313	8	Homo sapiens mRNA; cDNA DKFZp761D112 (from clone DKFZp761D112)
ILMN_1898691		11.1632	3	BX103476 NCI_CGAP_Lu5 Homo sapiens cDNA clone IMAGp998C053946, mRNA sequence
ILMN_1823231		10.301	8	full-length cDNA clone CS0DM012YE14 of Fetal liver of Homo sapiens (human)
