# Supplementary material for: Meta-Analysis of Genome-Wide Association Studies and Network Analysis-Based Integration with Gene Expression Data Identify New Suggestive Loci and Unravel a Wnt-Centric Network Associated with Dupuytren’s Disease
Source: PLoS One. 2016 Jul 28;11(7):e0158101. doi: 10.1371/journal.pone.0158101 (PMC4965170; doi:10.1371/journal.pone.0158101)
Supplement: S7 Table — (XLSX) [file pone.0158101.s008.xlsx]

## Sheet: table S6
Table S7. Downregulated transcripts
PROBE_ID	SYMBOL	FOLD CHANGE	CHROMOSOME	DEFINITION
ILMN_1698554	AACS	-2.60144	12	Homo sapiens acetoacetyl-CoA synthetase (AACS), mRNA.
ILMN_1760414	AADAC	-8.52246	3	Homo sapiens arylacetamide deacetylase (esterase) (AADAC), mRNA.
ILMN_1701551	ABCA6	-2.0673	17	Homo sapiens ATP-binding cassette, sub-family A (ABC1), member 6 (ABCA6), mRNA.
ILMN_1795507	ABCA6	-2.39623	17	Homo sapiens ATP-binding cassette, sub-family A (ABC1), member 6 (ABCA6), mRNA.
ILMN_1743205	ABCA7	-2.96967	19	Homo sapiens ATP-binding cassette, sub-family A (ABC1), member 7 (ABCA7), mRNA.
ILMN_1720501	ABCA9	-2.44257	17	Homo sapiens ATP-binding cassette, sub-family A (ABC1), member 9 (ABCA9), mRNA.
ILMN_1677814	ABCC3	-2.30056	17	Homo sapiens ATP-binding cassette, sub-family C (CFTR/MRP), member 3 (ABCC3), mRNA.
ILMN_1725675	ABCC6	-9.82076	16	Homo sapiens ATP-binding cassette, sub-family C (CFTR/MRP), member 6 (ABCC6), transcript variant 1, mRNA.
ILMN_1794213	ABHD14A	-2.01962	3	Homo sapiens abhydrolase domain containing 14A (ABHD14A), mRNA.
ILMN_2227533	ABHD14B	-2.21554	3	Homo sapiens abhydrolase domain containing 14B (ABHD14B), mRNA.
ILMN_1769390	ABHD15	-2.54806	17	Homo sapiens abhydrolase domain containing 15 (ABHD15), mRNA.
ILMN_1801767	ABHD3	-2.13705	18	Homo sapiens abhydrolase domain containing 3 (ABHD3), mRNA.
ILMN_1655702	ABHD5	-2.04865	3	Homo sapiens abhydrolase domain containing 5 (ABHD5), mRNA.
ILMN_1763852	ACACB	-4.50682	12	Homo sapiens acetyl-Coenzyme A carboxylase beta (ACACB), mRNA.
ILMN_1660890	ACADL	-5.96156	2	Homo sapiens acyl-Coenzyme A dehydrogenase, long chain (ACADL), nuclear gene encoding mitochondrial protein, mRNA.
ILMN_1795104	ACADS	-3.75477	12	Homo sapiens acyl-Coenzyme A dehydrogenase, C-2 to C-3 short chain (ACADS), nuclear gene encoding mitochondrial protein, mRNA.
ILMN_1806408	ACADVL	-2.12613	17	Homo sapiens acyl-Coenzyme A dehydrogenase, very long chain (ACADVL), nuclear gene encoding mitochondrial protein, transcript variant 2, mRNA.
ILMN_2352009	ACADVL	-2.44261	17	Homo sapiens acyl-Coenzyme A dehydrogenase, very long chain (ACADVL), nuclear gene encoding mitochondrial protein, transcript variant 1, mRNA.
ILMN_1808395	ACAP1	-3.64279	17	Homo sapiens ArfGAP with coiled-coil, ankyrin repeat and PH domains 1 (ACAP1), mRNA.
ILMN_1750800	ACO1	-3.11824	9	Homo sapiens aconitase 1, soluble (ACO1), mRNA.
ILMN_1654861	ACO2	-3.12289	22	Homo sapiens aconitase 2, mitochondrial (ACO2), nuclear gene encoding mitochondrial protein, mRNA.
ILMN_1715543	ACOT1	-4.59447	14	Homo sapiens acyl-CoA thioesterase 1 (ACOT1), mRNA.
ILMN_1716237	ACOT2	-2.69507	14	Homo sapiens acyl-CoA thioesterase 2 (ACOT2), nuclear gene encoding mitochondrial protein, mRNA.
ILMN_1764321	ACOT4	-3.714	14	Homo sapiens acyl-CoA thioesterase 4 (ACOT4), mRNA.
ILMN_2234343	ACP6	-2.11255	1	Homo sapiens acid phosphatase 6, lysophosphatidic (ACP6), mRNA.
ILMN_1684585	ACSL1	-5.13765	4	Homo sapiens acyl-CoA synthetase long-chain family member 1 (ACSL1), mRNA.
ILMN_1766966	ACSM5	-7.57687	16	Homo sapiens acyl-CoA synthetase medium-chain family member 5 (ACSM5), mRNA.
ILMN_1714197	ACSS2	-4.60319	20	Homo sapiens acyl-CoA synthetase short-chain family member 2 (ACSS2), transcript variant 1, mRNA.
ILMN_2336595	ACSS2	-4.90487	20	Homo sapiens acyl-CoA synthetase short-chain family member 2 (ACSS2), transcript variant 2, mRNA.
ILMN_1683883	ACY1	-2.32629	3	Homo sapiens aminoacylase 1 (ACY1), mRNA.
ILMN_2158705	ACYP2	-2.62113	2	Homo sapiens acylphosphatase 2, muscle type (ACYP2), mRNA.
ILMN_1777683	ADAMTSL4	-2.57075	1	Homo sapiens ADAMTS-like 4 (ADAMTSL4), transcript variant 1, mRNA.
ILMN_1685156	ADCY6	-2.64021	12	Homo sapiens adenylate cyclase 6 (ADCY6), transcript variant 2, mRNA.
ILMN_2311674	ADCY6	-2.67715	12	Homo sapiens adenylate cyclase 6 (ADCY6), transcript variant 2, mRNA.
ILMN_1764309	ADH1A	-5.80564	4	Homo sapiens alcohol dehydrogenase 1A (class I), alpha polypeptide (ADH1A), mRNA.
ILMN_1811598	ADH1B	-5.8093	4	Homo sapiens alcohol dehydrogenase IB (class I), beta polypeptide (ADH1B), mRNA.
ILMN_1740717	ADH1C	-6.64509	4	Homo sapiens alcohol dehydrogenase 1C (class I), gamma polypeptide (ADH1C), mRNA.
ILMN_1702858	ADHFE1	-3.25516	8	Homo sapiens alcohol dehydrogenase, iron containing, 1 (ADHFE1), nuclear gene encoding mitochondrial protein, mRNA.
ILMN_2363634	ADHFE1	-3.65554		Homo sapiens alcohol dehydrogenase, iron containing, 1 (ADHFE1), transcript variant 1, mRNA.
ILMN_1775045	ADIPOQ	-7.03206	3	Homo sapiens adiponectin, C1Q and collagen domain containing (ADIPOQ), mRNA.
ILMN_2224833	ADIPOR2	-2.32273	12	Homo sapiens adiponectin receptor 2 (ADIPOR2), mRNA.
ILMN_1747227	ADORA1	-3.84327	1	Homo sapiens adenosine A1 receptor (ADORA1), mRNA.
ILMN_1659371	ADRA2A	-2.41258	10	Homo sapiens adrenergic, alpha-2A-, receptor (ADRA2A), mRNA.
ILMN_1720235	ADSSL1	-4.28476	14	Homo sapiens adenylosuccinate synthase like 1 (ADSSL1), transcript variant 2, mRNA.
ILMN_1732176	AGPAT2	-7.80583	9	Homo sapiens 1-acylglycerol-3-phosphate O-acyltransferase 2 (lysophosphatidic acid acyltransferase, beta) (AGPAT2), transcript variant 1, mRNA.
ILMN_2377430	AGPAT2	-6.53246	9	Homo sapiens 1-acylglycerol-3-phosphate O-acyltransferase 2 (lysophosphatidic acid acyltransferase, beta) (AGPAT2), transcript variant 2, mRNA.
ILMN_1798308	AHSA2	-2.70596	2	Homo sapiens AHA1, activator of heat shock 90kDa protein ATPase homolog 2 (yeast) (AHSA2), mRNA.
ILMN_1712639	AIFM2	-4.72959	10	Homo sapiens apoptosis-inducing factor, mitochondrion-associated, 2 (AIFM2), nuclear gene encoding mitochondrial protein, mRNA.
ILMN_1684836	AKAP12	-2.47253	6	Homo sapiens A kinase (PRKA) anchor protein (gravin) 12 (AKAP12), transcript variant 2, mRNA.
ILMN_2412336	AKR1C2	-3.27753	10	Homo sapiens aldo-keto reductase family 1, member C2 (dihydrodiol dehydrogenase 2; bile acid binding protein; 3-alpha hydroxysteroid dehydrogenase, type III) (AKR1C2), transcript variant 1, mRNA. XM_943424 XM_943425 XM_943427
ILMN_1773417	AKR1C2	-11.4517		PREDICTED: Homo sapiens aldo-keto reductase family 1, member C2 (dihydrodiol dehydrogenase 2; bile acid binding protein; 3-alpha hydroxysteroid dehydrogenase, type III), transcript variant 4 (AKR1C2), mRNA.
ILMN_1687757	AKR1C4	-3.60944	10	Homo sapiens aldo-keto reductase family 1, member C4 (chlordecone reductase; 3-alpha hydroxysteroid dehydrogenase, type I; dihydrodiol dehydrogenase 4) (AKR1C4), mRNA.
ILMN_1802167	ALDH1L1	-12.9074	3	Homo sapiens aldehyde dehydrogenase 1 family, member L1 (ALDH1L1), mRNA.
ILMN_1793859	ALDH2	-6.50227	12	Homo sapiens aldehyde dehydrogenase 2 family (mitochondrial) (ALDH2), nuclear gene encoding mitochondrial protein, mRNA.
ILMN_1794825	ALDH3A2	-2.35226	17	Homo sapiens aldehyde dehydrogenase 3 family, member A2 (ALDH3A2), transcript variant 2, mRNA.
ILMN_1696099	ALDH4A1	-5.14859	1	Homo sapiens aldehyde dehydrogenase 4 family, member A1 (ALDH4A1), nuclear gene encoding mitochondrial protein, transcript variant P5CDhL, mRNA.
ILMN_1656368	ALDH4A1	-3.69226	1	Homo sapiens aldehyde dehydrogenase 4 family, member A1 (ALDH4A1), nuclear gene encoding mitochondrial protein, transcript variant P5CDhS, mRNA.
ILMN_2244841	ALDH4A1	-7.61411	1	Homo sapiens aldehyde dehydrogenase 4 family, member A1 (ALDH4A1), nuclear gene encoding mitochondrial protein, transcript variant P5CDhL, mRNA.
ILMN_2372398	ALDH5A1	-2.28799	6	Homo sapiens aldehyde dehydrogenase 5 family, member A1 (ALDH5A1), nuclear gene encoding mitochondrial protein, transcript variant 2, mRNA.
ILMN_2096985	ALDH6A1	-2.2764	14	Homo sapiens aldehyde dehydrogenase 6 family, member A1 (ALDH6A1), nuclear gene encoding mitochondrial protein, mRNA.
ILMN_1755974	ALDOC	-4.74927	17	Homo sapiens aldolase C, fructose-bisphosphate (ALDOC), mRNA.
ILMN_1693789	ALPP	-2.06413	2	Homo sapiens alkaline phosphatase, placental (Regan isozyme) (ALPP), mRNA.
ILMN_1787314	ALS2CR14	-2.0526	2	Homo sapiens amyotrophic lateral sclerosis 2 (juvenile) chromosome region, candidate 14 (ALS2CR14), mRNA.
ILMN_1665331	AMT	-2.05551	3	Homo sapiens aminomethyltransferase (AMT), mRNA.
ILMN_1801303	AMY2A	-2.99977	1	Homo sapiens amylase, alpha 2A (pancreatic) (AMY2A), mRNA.
ILMN_1677723	ANGPT1	-2.65515	8	Homo sapiens angiopoietin 1 (ANGPT1), mRNA.
ILMN_1707727	ANGPTL4	-5.59302	19	Homo sapiens angiopoietin-like 4 (ANGPTL4), transcript variant 1, mRNA.
ILMN_1813139	ANKDD1A	-2.61399	15	Homo sapiens ankyrin repeat and death domain containing 1A (ANKDD1A), mRNA.
ILMN_2215824	ANKRD20A1	-2.26039	9	Homo sapiens ankyrin repeat domain 20 family, member A1 (ANKRD20A1), mRNA.
ILMN_1677487	ANKZF1	-2.42118	2	Homo sapiens ankyrin repeat and zinc finger domain containing 1 (ANKZF1), transcript variant 2, mRNA.
ILMN_1782086	AOC3	-4.15269	17	Homo sapiens amine oxidase, copper containing 3 (vascular adhesion protein 1) (AOC3), mRNA.
ILMN_1767113	AOX1	-2.73574	2	Homo sapiens aldehyde oxidase 1 (AOX1), mRNA.
ILMN_1801710	APBB1IP	-4.37405	10	Homo sapiens amyloid beta (A4) precursor protein-binding, family B, member 1 interacting protein (APBB1IP), mRNA.
ILMN_1656951	APCDD1	-2.26001	18	Homo sapiens adenomatosis polyposis coli down-regulated 1 (APCDD1), mRNA.
ILMN_1789007	APOC1	-5.42246	19	Homo sapiens apolipoprotein C-I (APOC1), mRNA.
ILMN_1740938	APOE	-5.39082	19	Homo sapiens apolipoprotein E (APOE), mRNA.
ILMN_1738494	AQP7	-16.8037	9	Homo sapiens aquaporin 7 (AQP7), mRNA.
ILMN_1751586	AQP7P2	-8.52714	9	PREDICTED: Homo sapiens aquaporin 7 pseudogene 2, transcript variant 1 (AQP7P2), misc RNA.
ILMN_1672057	AQP7P2	-16.8441	9	Homo sapiens aquaporin 7 pseudogene 2 (AQP7P2), non-coding RNA.
ILMN_1765610	AQP7P2	-26.1732	9	PREDICTED: Homo sapiens aquaporin 7 pseudogene 2, transcript variant 4 (AQP7P2), misc RNA.
ILMN_2053902	AQP7P2	-22.7304	9	Homo sapiens aquaporin 7 pseudogene 2 (AQP7P2), non-coding RNA.
ILMN_1767351	AR	-4.23536	X	Homo sapiens androgen receptor (AR), transcript variant 2, mRNA.
ILMN_1782761	ARHGAP20	-3.42173	11	Homo sapiens Rho GTPase activating protein 20 (ARHGAP20), mRNA.
ILMN_1803423	ARHGEF6	-2.21676	X	Homo sapiens Rac/Cdc42 guanine nucleotide exchange factor (GEF) 6 (ARHGEF6), mRNA.
ILMN_1698680	ARL17P1	-2.28206	17	Homo sapiens ADP-ribosylation factor-like 17 pseudogene 1 (ARL17P1), mRNA.
ILMN_1692824	ASPA	-5.36978	17	Homo sapiens aspartoacylase (Canavan disease) (ASPA), transcript variant 1, mRNA.
ILMN_1693771	ASPH	-3.0153	8	Homo sapiens aspartate beta-hydroxylase (ASPH), transcript variant 1, mRNA.
ILMN_1708778	ASS1	-2.5425	9	Homo sapiens argininosuccinate synthetase 1 (ASS1), transcript variant 1, mRNA.
ILMN_2395451	ASS1	-2.77743	9	Homo sapiens argininosuccinate synthetase 1 (ASS1), transcript variant 2, mRNA.
ILMN_1669113	ATF5	-2.20532	19	Homo sapiens activating transcription factor 5 (ATF5), mRNA.
ILMN_1654065	ATOH8	-2.66971	2	Homo sapiens atonal homolog 8 (Drosophila) (ATOH8), mRNA.
ILMN_1777411	ATP1A2	-7.86203	1	Homo sapiens ATPase, Na+/K+ transporting, alpha 2 (+) polypeptide (ATP1A2), mRNA.
ILMN_1664772	ATP2B4	-2.89674	1	Homo sapiens ATPase, Ca++ transporting, plasma membrane 4 (ATP2B4), transcript variant 1, mRNA.
ILMN_1785095	ATP6V0E2	-2.54496	7	Homo sapiens ATPase, H+ transporting V0 subunit e2 (ATP6V0E2), transcript variant 1, mRNA.
ILMN_1783956	ATP8B4	-3.21472	15	Homo sapiens ATPase, class I, type 8B, member 4 (ATP8B4), mRNA.
ILMN_2089073	ATP9A	-2.51619	20	Homo sapiens ATPase, class II, type 9A (ATP9A), mRNA.
ILMN_2271627	ATXN2L	-2.58226	16	Homo sapiens ataxin 2-like (ATXN2L), transcript variant A, mRNA.
ILMN_1811443	AVP	-2.70207	20	Homo sapiens arginine vasopressin (neurophysin II, antidiuretic hormone, diabetes insipidus, neurohypophyseal) (AVP), mRNA.
ILMN_1771652	BAIAP2L2	-2.00592	22	Homo sapiens BAI1-associated protein 2-like 2 (BAIAP2L2), mRNA.
ILMN_2246956	BCL2	-2.74552	18	Homo sapiens B-cell CLL/lymphoma 2 (BCL2), nuclear gene encoding mitochondrial protein, transcript variant alpha, mRNA.
ILMN_1801119	BCL2	-3.10837	18	Homo sapiens B-cell CLL/lymphoma 2 (BCL2), nuclear gene encoding mitochondrial protein, transcript variant alpha, mRNA.
ILMN_1678757	BCYRN1	-2.11998	2	Homo sapiens brain cytoplasmic RNA 1 (non-protein coding) (BCYRN1), non-coding RNA.
ILMN_1718982	BEST1	-3.73104	11	Homo sapiens bestrophin 1 (BEST1), mRNA.
ILMN_2070521	BHMT2	-2.53916	5	Homo sapiens betaine-homocysteine methyltransferase 2 (BHMT2), mRNA.
ILMN_1675612	BLCAP	-2.3195	20	Homo sapiens bladder cancer associated protein (BLCAP), mRNA.
ILMN_1660552	BMP5	-4.09031	6	Homo sapiens bone morphogenetic protein 5 (BMP5), mRNA.
ILMN_1724658	BNIP3	-2.08554	10	Homo sapiens BCL2/adenovirus E1B 19kDa interacting protein 3 (BNIP3), nuclear gene encoding mitochondrial protein, mRNA.
ILMN_1689172	BOAT	-2.46015	16	PREDICTED: Homo sapiens brother of ataxin-1 (BOAT), mRNA.
ILMN_1730032	BOK	-5.98207	2	Homo sapiens BCL2-related ovarian killer (BOK), mRNA.
ILMN_1744725	BTBD6	-2.21156	14	Homo sapiens BTB (POZ) domain containing 6 (BTBD6), mRNA.
ILMN_2081070	BTC	-3.75122	4	Homo sapiens betacellulin (BTC), mRNA.
ILMN_1680110	C10orf116	-2.89381	10	Homo sapiens chromosome 10 open reading frame 116 (C10orf116), mRNA.
ILMN_1704785	C10orf125	-2.09857	10	Homo sapiens chromosome 10 open reading frame 125 (C10orf125), transcript variant 2, mRNA.
ILMN_1684497	C10orf33	-5.1028	10	Homo sapiens chromosome 10 open reading frame 33 (C10orf33), mRNA.
ILMN_1662470	C10orf35	-2.13815	10	Homo sapiens chromosome 10 open reading frame 35 (C10orf35), mRNA.
ILMN_2118472	C10orf58	-3.80528	10	Homo sapiens chromosome 10 open reading frame 58 (C10orf58), mRNA.
ILMN_1777591	C10orf65	-5.77341	10	Homo sapiens chromosome 10 open reading frame 65 (C10orf65), mRNA.
ILMN_1779163	C11orf67	-2.16074	11	Homo sapiens chromosome 11 open reading frame 67 (C11orf67), mRNA.
ILMN_1804656	C12orf62	-2.16723	12	Homo sapiens chromosome 12 open reading frame 62 (C12orf62), mRNA.
ILMN_1658494	C13orf15	-2.65721	13	Homo sapiens chromosome 13 open reading frame 15 (C13orf15), mRNA.
ILMN_1684357	C14orf139	-2.96973	14	PREDICTED: Homo sapiens chromosome 14 open reading frame 139 (C14orf139), misc RNA.
ILMN_1693951	C14orf180	-20.5882	14	Homo sapiens chromosome 14 open reading frame 180 (C14orf180), mRNA.
ILMN_1686662	C15orf28	-3.03568		PREDICTED: Homo sapiens chromosome 15 open reading frame 28 (C15orf28), misc RNA.
ILMN_1793729	C15orf39	-2.27154	15	Homo sapiens chromosome 15 open reading frame 39 (C15orf39), mRNA.
ILMN_1776490	C17orf53	-4.59072	17	Homo sapiens chromosome 17 open reading frame 53 (C17orf53), mRNA.
ILMN_1664920	C19orf12	-2.00811	19	Homo sapiens chromosome 19 open reading frame 12 (C19orf12), transcript variant 1, mRNA.
ILMN_1703695	C19orf12	-2.27433	19	Homo sapiens chromosome 19 open reading frame 12 (C19orf12), transcript variant 1, mRNA.
ILMN_1674817	C1orf115	-2.36882	1	Homo sapiens chromosome 1 open reading frame 115 (C1orf115), mRNA.
ILMN_1679816	C1orf117	-32.4209		PREDICTED: Homo sapiens chromosome 1 open reading frame 117 (C1orf117), mRNA.
ILMN_1676016	C1orf152	-2.54823	1	PREDICTED: Homo sapiens chromosome 1 open reading frame 152 (C1orf152), mRNA.
ILMN_2388955	C1orf183	-2.22125	1	Homo sapiens chromosome 1 open reading frame 183 (C1orf183), transcript variant 2, mRNA.
ILMN_1662935	C1QTNF7	-2.32957	4	Homo sapiens C1q and tumor necrosis factor related protein 7 (C1QTNF7), mRNA.
ILMN_1674394	C20orf3	-2.47823	20	Homo sapiens chromosome 20 open reading frame 3 (C20orf3), mRNA.
ILMN_1762260	C3	-2.09493	19	Homo sapiens complement component 3 (C3), mRNA.
ILMN_1728742	C5orf4	-2.28512	5	Homo sapiens chromosome 5 open reading frame 4 (C5orf4), mRNA.
ILMN_1688242	C6	-6.44925	5	Homo sapiens complement component 6 (C6), mRNA.
ILMN_1672605	C7orf41	-2.43763	7	Homo sapiens chromosome 7 open reading frame 41 (C7orf41), mRNA.
ILMN_1659990	C7orf68	-3.21978	7	Homo sapiens chromosome 7 open reading frame 68 (C7orf68), transcript variant 1, mRNA.
ILMN_1792242	C8orf44	-3.4347	8	Homo sapiens chromosome 8 open reading frame 44 (C8orf44), mRNA.
ILMN_1738678	C9orf130	-2.30386		PREDICTED: Homo sapiens chromosome 9 open reading frame 130 (C9orf130), mRNA.
ILMN_1763695	C9orf24	-3.37143	9	Homo sapiens chromosome 9 open reading frame 24 (C9orf24), transcript variant 3, mRNA.
ILMN_1717248	C9orf66	-2.40976	9	Homo sapiens chromosome 9 open reading frame 66 (C9orf66), mRNA.
ILMN_1740996	CA3	-13.4505	8	Homo sapiens carbonic anhydrase III, muscle specific (CA3), mRNA.
ILMN_1695157	CA4	-4.57793	17	Homo sapiens carbonic anhydrase IV (CA4), mRNA.
ILMN_1731064	CABC1	-2.92161	1	Homo sapiens chaperone, ABC1 activity of bc1 complex homolog (S. pombe) (CABC1), nuclear gene encoding mitochondrial protein, mRNA.
ILMN_1653001	CABLES1	-2.02008	18	Homo sapiens Cdk5 and Abl enzyme substrate 1 (CABLES1), transcript variant 1, mRNA.
ILMN_2300664	CACNA1I	-25.5487	22	Homo sapiens calcium channel, voltage-dependent, T type, alpha 1I subunit (CACNA1I), transcript variant 2, mRNA.
ILMN_1701827	CADM3	-3.48946	1	Homo sapiens cell adhesion molecule 3 (CADM3), mRNA.
ILMN_1748840	CALB2	-7.05985	16	Homo sapiens calbindin 2 (CALB2), transcript variant CALB2c, mRNA.
ILMN_1774427	CALCOCO1	-2.32531	12	Homo sapiens calcium binding and coiled-coil domain 1 (CALCOCO1), mRNA.
ILMN_2140990	CAMK1	-2.32812	3	Homo sapiens calcium/calmodulin-dependent protein kinase I (CAMK1), mRNA.
ILMN_1687971	CAPN3	-3.25473	15	Homo sapiens calpain 3, (p94) (CAPN3), transcript variant 2, mRNA.
ILMN_2332691	CAPN3	-3.82961	15	Homo sapiens calpain 3, (p94) (CAPN3), transcript variant 3, mRNA.
ILMN_2286400	CAPS	-2.06125	19	Homo sapiens calcyphosine (CAPS), transcript variant 1, mRNA.
ILMN_1783627	CAST	-2.01746	5	Homo sapiens calpastatin (CAST), transcript variant 9, mRNA.
ILMN_1651705	CAT	-3.38954	11	Homo sapiens catalase (CAT), mRNA.
ILMN_2151739	CAT	-2.70215	11	Homo sapiens catalase (CAT), mRNA.
ILMN_1794157	CATSPER2P1	-2.01536	15	Homo sapiens cation channel, sperm associated 2 pseudogene 1 (CATSPER2P1), non-coding RNA.
ILMN_1804735	CBS	-2.32448	21	Homo sapiens cystathionine-beta-synthase (CBS), mRNA.
ILMN_1790555	CCDC146	-2.32026	7	Homo sapiens coiled-coil domain containing 146 (CCDC146), mRNA.
ILMN_1657680	CCDC69	-2.95874	5	Homo sapiens coiled-coil domain containing 69 (CCDC69), mRNA.
ILMN_1661589	CD151	-2.06506	11	Homo sapiens CD151 molecule (Raph blood group) (CD151), transcript variant 4, mRNA.
ILMN_1794740	CD151	-2.01354	11	Homo sapiens CD151 molecule (Raph blood group) (CD151), transcript variant 5, mRNA.
ILMN_2174805	CD300LG	-3.27426	17	Homo sapiens CD300 molecule-like family member g (CD300LG), mRNA.
ILMN_1796094	CD36	-4.79657	7	Homo sapiens CD36 molecule (thrombospondin receptor) (CD36), transcript variant 3, mRNA.
ILMN_1665132	CD36	-26.7529	7	Homo sapiens CD36 molecule (thrombospondin receptor) (CD36), transcript variant 2, mRNA.
ILMN_1779257	CD40	-2.05191	20	Homo sapiens CD40 molecule, TNF receptor superfamily member 5 (CD40), transcript variant 1, mRNA.
ILMN_1745223	CDC42EP4	-2.06022	17	Homo sapiens CDC42 effector protein (Rho GTPase binding) 4 (CDC42EP4), mRNA.
ILMN_2376723	CDKN2B	-2.18067	9	Homo sapiens cyclin-dependent kinase inhibitor 2B (p15, inhibits CDK4) (CDKN2B), transcript variant 2, mRNA.
ILMN_1723198	CDKN2B	-3.28919	9	Homo sapiens cyclin-dependent kinase inhibitor 2B (p15, inhibits CDK4) (CDKN2B), transcript variant 1, mRNA.
ILMN_1656415	CDKN2C	-2.1935	1	Homo sapiens cyclin-dependent kinase inhibitor 2C (p18, inhibits CDK4) (CDKN2C), transcript variant 2, mRNA.
ILMN_1753931	CDO1	-2.23914	5	Homo sapiens cysteine dioxygenase, type I (CDO1), mRNA.
ILMN_2234187	CDO1	-2.14712	5	Homo sapiens cysteine dioxygenase, type I (CDO1), mRNA.
ILMN_1691418	CDRT4	-2.03009	17	Homo sapiens CMT1A duplicated region transcript 4 (CDRT4), mRNA.
ILMN_1715715	CEBPA	-8.31518	19	Homo sapiens CCAAT/enhancer binding protein (C/EBP), alpha (CEBPA), mRNA.
ILMN_1693014	CEBPB	-2.18395	20	Homo sapiens CCAAT/enhancer binding protein (C/EBP), beta (CEBPB), mRNA.
ILMN_1729142	CENPV	-2.54688	17	Homo sapiens centromere protein V (CENPV), mRNA.
ILMN_2047511	CENTA1	-2.04179		Homo sapiens centaurin, alpha 1 (CENTA1), mRNA.
ILMN_1738482	CEP27	-2.0783	15	Homo sapiens centrosomal protein 27kDa (CEP27), mRNA.
ILMN_2359945	CES1	-6.0836	16	Homo sapiens carboxylesterase 1 (monocyte/macrophage serine esterase 1) (CES1), transcript variant 1, mRNA.
ILMN_1777190	CFD	-2.46825	19	Homo sapiens complement factor D (adipsin) (CFD), mRNA.
ILMN_1789830	CFLAR	-2.77938	2	Homo sapiens CASP8 and FADD-like apoptosis regulator (CFLAR), mRNA.
ILMN_1740170	CHCHD10	-2.65144	22	Homo sapiens coiled-coil-helix-coiled-coil-helix domain containing 10 (CHCHD10), mRNA.
ILMN_1658504	CHKA	-2.05894	11	Homo sapiens choline kinase alpha (CHKA), transcript variant 2, mRNA.
ILMN_1691151	CHKA	-4.33253	11	Homo sapiens choline kinase alpha (CHKA), transcript variant 2, mRNA.
ILMN_1779401	CHP	-2.05786	15	Homo sapiens calcium binding protein P22 (CHP), mRNA.
ILMN_1678233	CHRDL1	-2.67353	X	Homo sapiens chordin-like 1 (CHRDL1), mRNA.
ILMN_1714489	CIB2	-2.73518	15	Homo sapiens calcium and integrin binding family member 2 (CIB2), mRNA.
ILMN_1788184	CIDEA	-9.75896	18	Homo sapiens cell death-inducing DFFA-like effector a (CIDEA), transcript variant 1, mRNA.
ILMN_2174437	CIDEC	-8.58359	3	Homo sapiens cell death-inducing DFFA-like effector c (CIDEC), mRNA.
ILMN_1779597	CIDEC	-20.374	3	Homo sapiens cell death-inducing DFFA-like effector c (CIDEC), mRNA.
ILMN_2170080	CIDECP	-17.9505	3	Homo sapiens cell death-inducing DFFA-like effector c pseudogene (CIDECP), non-coding RNA.
ILMN_1787691	CITED4	-3.18902	1	Homo sapiens Cbp/p300-interacting transactivator, with Glu/Asp-rich carboxy-terminal domain, 4 (CITED4), mRNA.
ILMN_1671478	CKB	-3.04075	14	Homo sapiens creatine kinase, brain (CKB), mRNA.
ILMN_1764266	CKMT2	-3.03383	5	Homo sapiens creatine kinase, mitochondrial 2 (sarcomeric) (CKMT2), nuclear gene encoding mitochondrial protein, transcript variant 1, mRNA.
ILMN_2364072	CLCNKA	-4.04416	1	Homo sapiens chloride channel Ka (CLCNKA), transcript variant 2, mRNA.
ILMN_1787576	CLCNKA	-4.92243	1	Homo sapiens chloride channel Ka (CLCNKA), transcript variant 1, mRNA.
ILMN_2077680	CLDND2	-5.09514	19	Homo sapiens claudin domain containing 2 (CLDND2), mRNA.
ILMN_1682176	CLEC3B	-2.44269	3	Homo sapiens C-type lectin domain family 3, member B (CLEC3B), mRNA.
ILMN_1759792	CLIP4	-2.15936	2	Homo sapiens CAP-GLY domain containing linker protein family, member 4 (CLIP4), mRNA.
ILMN_1731237	CLSTN2	-4.60283	3	Homo sapiens calsyntenin 2 (CLSTN2), mRNA.
ILMN_1798298	CLU	-16.5738	8	Homo sapiens clusterin (CLU), transcript variant 2, mRNA.
ILMN_1809456	CNTFR	-5.77936	9	Homo sapiens ciliary neurotrophic factor receptor (CNTFR), transcript variant 2, mRNA.
ILMN_1711514	COCH	-3.9984	14	Homo sapiens coagulation factor C homolog, cochlin (Limulus polyphemus) (COCH), mRNA.
ILMN_2084836	CORO2B	-2.54427	15	Homo sapiens coronin, actin binding protein, 2B (CORO2B), mRNA.
ILMN_1813386	CORO6	-3.95662	17	Homo sapiens coronin 6 (CORO6), mRNA.
ILMN_1726250	CPAMD8	-11.3842	19	Homo sapiens C3 and PZP-like, alpha-2-macroglobulin domain containing 8 (CPAMD8), mRNA.
ILMN_2352953	CPM	-2.22738	12	Homo sapiens carboxypeptidase M (CPM), transcript variant 2, mRNA.
ILMN_1791754	CPT1B	-3.46288	22	Homo sapiens carnitine palmitoyltransferase 1B (muscle) (CPT1B), nuclear gene encoding mitochondrial protein, transcript variant 3, mRNA.
ILMN_2140700	CRIPAK	-2.04619	4	Homo sapiens cysteine-rich PAK1 inhibitor (CRIPAK), mRNA.
ILMN_1728180	CROP	-2.35901	17	Homo sapiens cisplatin resistance-associated overexpressed protein (CROP), transcript variant 1, mRNA.
ILMN_1729216	CRYAB	-5.46046	11	Homo sapiens crystallin, alpha B (CRYAB), mRNA.
ILMN_1792597	CRYGS	-2.02272	3	Homo sapiens crystallin, gamma S (CRYGS), mRNA.
ILMN_1706057	CS	-2.15612	12	Homo sapiens citrate synthase (CS), nuclear gene encoding mitochondrial protein, mRNA.
ILMN_2119692	CSAD	-3.61526	12	Homo sapiens cysteine sulfinic acid decarboxylase (CSAD), mRNA.
ILMN_1805930	CSF1	-2.49247	1	Homo sapiens colony stimulating factor 1 (macrophage) (CSF1), transcript variant 4, mRNA.
ILMN_2376458	CSF2RA	-2.12332	XY	Homo sapiens colony stimulating factor 2 receptor, alpha, low-affinity (granulocyte-macrophage) (CSF2RA), transcript variant 6, mRNA.
ILMN_1721204	CSF2RA	-2.15024		PREDICTED: Homo sapiens colony stimulating factor 2 receptor, alpha, low-affinity (granulocyte-macrophage) (CSF2RA), mRNA.
ILMN_1661804	CTF1	-2.78509	16	Homo sapiens cardiotrophin 1 (CTF1), mRNA.
ILMN_1714167	CYB5A	-3.3117	18	Homo sapiens cytochrome b5 type A (microsomal) (CYB5A), transcript variant 2, mRNA.
ILMN_2312194	CYB5A	-4.11923	18	Homo sapiens cytochrome b5 type A (microsomal) (CYB5A), transcript variant 2, mRNA.
ILMN_1812297	CYP26B1	-2.37778	2	Homo sapiens cytochrome P450, family 26, subfamily B, polypeptide 1 (CYP26B1), mRNA.
ILMN_1697433	CYP46A1	-6.04886	14	Homo sapiens cytochrome P450, family 46, subfamily A, polypeptide 1 (CYP46A1), mRNA.
ILMN_1659215	CYP4B1	-5.61844	1	Homo sapiens cytochrome P450, family 4, subfamily B, polypeptide 1 (CYP4B1), transcript variant 2, mRNA.
ILMN_2173291	CYP4B1	-9.89647	1	Homo sapiens cytochrome P450, family 4, subfamily B, polypeptide 1 (CYP4B1), mRNA.
ILMN_1809384	CYP4F12	-3.23702	19	Homo sapiens cytochrome P450, family 4, subfamily F, polypeptide 12 (CYP4F12), mRNA.
ILMN_2206272	D2HGDH	-2.0918	2	Homo sapiens D-2-hydroxyglutarate dehydrogenase (D2HGDH), nuclear gene encoding mitochondrial protein, mRNA.
ILMN_1691790	DACT2	-2.58079		Homo sapiens dapper, antagonist of beta-catenin, homolog 2 (Xenopus laevis) (DACT2), mRNA.
ILMN_1791847	DAPK2	-5.2284	15	Homo sapiens death-associated protein kinase 2 (DAPK2), mRNA.
ILMN_1681437	DCXR	-2.87187	17	Homo sapiens dicarbonyl/L-xylulose reductase (DCXR), mRNA.
ILMN_1707088	DENND2D	-2.34316	1	Homo sapiens DENN/MADD domain containing 2D (DENND2D), mRNA.
ILMN_1704091	DGAT1	-2.5702	8	Homo sapiens diacylglycerol O-acyltransferase homolog 1 (mouse) (DGAT1), mRNA.
ILMN_1681520	DGAT2	-12.2384	11	Homo sapiens diacylglycerol O-acyltransferase homolog 2 (mouse) (DGAT2), mRNA.
ILMN_1725510	DHCR24	-3.1012	1	Homo sapiens 24-dehydrocholesterol reductase (DHCR24), mRNA.
ILMN_1815626	DHCR7	-2.59953	11	Homo sapiens 7-dehydrocholesterol reductase (DHCR7), mRNA.
ILMN_2405642	DHDDS	-3.03927	1	Homo sapiens dehydrodolichyl diphosphate synthase (DHDDS), transcript variant 1, mRNA.
ILMN_1669177	DHRS12	-2.0602	13	Homo sapiens dehydrogenase/reductase (SDR family) member 12 (DHRS12), transcript variant 2, mRNA.
ILMN_1752478	DHRS3	-2.99821	1	Homo sapiens dehydrogenase/reductase (SDR family) member 3 (DHRS3), mRNA.
ILMN_1763605	DIDO1	-2.25707	20	Homo sapiens death inducer-obliterator 1 (DIDO1), transcript variant 3, mRNA.
ILMN_2401987	DLEC1	-7.28007	3	Homo sapiens deleted in lung and esophageal cancer 1 (DLEC1), transcript variant DLEC1-S3, mRNA.
ILMN_1761812	DMD	-2.04433	X	Homo sapiens dystrophin (muscular dystrophy, Duchenne and Becker types) (DMD), transcript variant Dp40, mRNA.
ILMN_1689828	DMPK	-2.91752	19	Homo sapiens dystrophia myotonica-protein kinase (DMPK), transcript variant 4, mRNA.
ILMN_1685052	DNAH1	-2.44855	3	Homo sapiens dynein, axonemal, heavy chain 1 (DNAH1), mRNA.
ILMN_1771824	DNAJC30	-2.00913	7	Homo sapiens DnaJ (Hsp40) homolog, subfamily C, member 30 (DNAJC30), mRNA.
ILMN_1689002	DTX1	-6.12938	12	Homo sapiens deltex homolog 1 (Drosophila) (DTX1), mRNA.
ILMN_1653115	ECH1	-2.4454	19	Homo sapiens enoyl Coenzyme A hydratase 1, peroxisomal (ECH1), mRNA.
ILMN_2167011	ECHDC1	-2.97501	6	Homo sapiens enoyl Coenzyme A hydratase domain containing 1 (ECHDC1), mRNA.
ILMN_1671568	ECHDC2	-3.74807	1	Homo sapiens enoyl Coenzyme A hydratase domain containing 2 (ECHDC2), mRNA.
ILMN_2072178	ECHDC3	-5.28424	10	Homo sapiens enoyl Coenzyme A hydratase domain containing 3 (ECHDC3), mRNA.
ILMN_1718132	ECHS1	-3.03253	10	Homo sapiens enoyl Coenzyme A hydratase, short chain, 1, mitochondrial (ECHS1), nuclear gene encoding mitochondrial protein, mRNA.
ILMN_1751904	EDNRB	-2.13505	13	Homo sapiens endothelin receptor type B (EDNRB), transcript variant 1, mRNA.
ILMN_1811616	EEPD1	-3.70232	7	Homo sapiens endonuclease/exonuclease/phosphatase family domain containing 1 (EEPD1), mRNA.
ILMN_1779448	EFHD1	-2.1019	2	Homo sapiens EF-hand domain family, member D1 (EFHD1), mRNA.
ILMN_1759487	EGFLAM	-3.95676	5	Homo sapiens EGF-like, fibronectin type III and laminin G domains (EGFLAM), transcript variant 4, mRNA.
ILMN_1701507	EHHADH	-2.80101	3	Homo sapiens enoyl-Coenzyme A, hydratase/3-hydroxyacyl Coenzyme A dehydrogenase (EHHADH), mRNA.
ILMN_2228976	EIF1AY	-2.82241	Y	Homo sapiens eukaryotic translation initiation factor 1A, Y-linked (EIF1AY), mRNA.
ILMN_1728083	EIF4EBP2	-2.26871	10	Homo sapiens eukaryotic translation initiation factor 4E binding protein 2 (EIF4EBP2), mRNA.
ILMN_2174369	ELOVL5	-2.73413	6	Homo sapiens ELOVL family member 5, elongation of long chain fatty acids (FEN1/Elo2, SUR4/Elo3-like, yeast) (ELOVL5), mRNA.
ILMN_1803676	ENOSF1	-2.16114	18	Homo sapiens enolase superfamily member 1 (ENOSF1), mRNA.
ILMN_1716507	EPB41L1	-2.91278	20	Homo sapiens erythrocyte membrane protein band 4.1-like 1 (EPB41L1), transcript variant 1, mRNA.
ILMN_1784967	EPB41L4B	-3.11817	9	Homo sapiens erythrocyte membrane protein band 4.1 like 4B (EPB41L4B), transcript variant 1, mRNA.
ILMN_1810051	EPB41L4B	-5.68395	9	Homo sapiens erythrocyte membrane protein band 4.1 like 4B (EPB41L4B), transcript variant 2, mRNA.
ILMN_1814397	EPB42	-9.34847	15	Homo sapiens erythrocyte membrane protein band 4.2 (EPB42), mRNA.
ILMN_1671686	EPB49	-4.88833	8	Homo sapiens erythrocyte membrane protein band 4.9 (dematin) (EPB49), mRNA.
ILMN_1802646	EPHB6	-2.25919	7	Homo sapiens EPH receptor B6 (EPHB6), mRNA.
ILMN_1701025	EPHX1	-3.53729	1	Homo sapiens epoxide hydrolase 1, microsomal (xenobiotic) (EPHX1), mRNA.
ILMN_1709237	EPHX2	-2.06868	8	Homo sapiens epoxide hydrolase 2, cytoplasmic (EPHX2), mRNA.
ILMN_2118663	ERV3	-3.10759	7	Homo sapiens endogenous retroviral sequence 3 (includes zinc finger protein H-plk/HPF9) (ERV3), mRNA.
ILMN_1761159	ESYT1	-2.02078	12	Homo sapiens extended synaptotagmin-like protein 1 (ESYT1), mRNA.
ILMN_2300970	ETFB	-2.31992	19	Homo sapiens electron-transfer-flavoprotein, beta polypeptide (ETFB), transcript variant 2, mRNA.
ILMN_1729374	ETFB	-2.59746	19	Homo sapiens electron-transfer-flavoprotein, beta polypeptide (ETFB), transcript variant 1, mRNA.
ILMN_1735463	EXD3	-2.20009	9	Homo sapiens exonuclease 3'-5' domain containing 3 (EXD3), mRNA.
ILMN_1670708	F10	-3.09662	13	Homo sapiens coagulation factor X (F10), mRNA.
ILMN_2342033	F11R	-2.06081	1	Homo sapiens F11 receptor (F11R), transcript variant 5, mRNA.
ILMN_1810915	FAAH	-4.29792	1	Homo sapiens fatty acid amide hydrolase (FAAH), mRNA.
ILMN_1773006	FABP4	-3.63999	8	Homo sapiens fatty acid binding protein 4, adipocyte (FABP4), mRNA.
ILMN_1781536	FAH	-7.51795	15	Homo sapiens fumarylacetoacetate hydrolase (fumarylacetoacetase) (FAH), mRNA.
ILMN_1712431	FAM113B	-4.37072	12	Homo sapiens family with sequence similarity 113, member B (FAM113B), mRNA.
ILMN_1752510	FAM13A	-4.49657	4	Homo sapiens family with sequence similarity 13, member A (FAM13A), transcript variant 2, mRNA.
ILMN_2401258	FAM13A	-4.00967	4	Homo sapiens family with sequence similarity 13, member A (FAM13A), transcript variant 1, mRNA.
ILMN_2205470	FAM153B	-2.50285	5	Homo sapiens family with sequence similarity 153, member B (FAM153B), mRNA.
ILMN_1658160	FAM156A	-2.17872	X	Homo sapiens family with sequence similarity 156, member A (FAM156A), mRNA.
ILMN_1652000	FAM156A	-2.38287	X	Homo sapiens family with sequence similarity 156, member A (FAM156A), mRNA.
ILMN_1696699	FAM184A	-2.22331	6	Homo sapiens family with sequence similarity 184, member A (FAM184A), transcript variant 1, mRNA.
ILMN_1730523	FAM195A	-2.03798	16	Homo sapiens family with sequence similarity 195, member A (FAM195A), mRNA.
ILMN_1785528	FAM39DP	-2.00381		Homo sapiens family with sequence similarity 39, member D pseudogene (FAM39DP) on chromosome 15.
ILMN_1739199	FAM39DP	-2.35198		Homo sapiens family with sequence similarity 39, member D pseudogene (FAM39DP) on chromosome 15.
ILMN_2285817	FAM89A	-2.45807	1	Homo sapiens family with sequence similarity 89, member A (FAM89A), mRNA.
ILMN_1710075	FAM89A	-2.30578		PREDICTED: Homo sapiens family with sequence similarity 89, member A (FAM89A), mRNA.
ILMN_1784871	FASN	-5.26646	17	Homo sapiens fatty acid synthase (FASN), mRNA.
ILMN_2302757	FCGBP	-4.35138	19	Homo sapiens Fc fragment of IgG binding protein (FCGBP), mRNA.
ILMN_2105919	FGF2	-2.67919	4	Homo sapiens fibroblast growth factor 2 (basic) (FGF2), mRNA.
ILMN_1761945	FGFBP2	-3.20499	4	Homo sapiens fibroblast growth factor binding protein 2 (FGFBP2), mRNA.
ILMN_1805842	FHL1	-3.19291	X	Homo sapiens four and a half LIM domains 1 (FHL1), mRNA.
ILMN_1697115	FLJ12355	-3.73591		PREDICTED: Homo sapiens hypothetical protein FLJ12355 (FLJ12355), misc RNA.
ILMN_1778144	FLJ20489	-2.03427	12	Homo sapiens hypothetical protein FLJ20489 (FLJ20489), mRNA.
ILMN_1711928	FLJ20920	-4.06241	17	Homo sapiens hypothetical protein FLJ20920 (FLJ20920), mRNA.
ILMN_1771320	FLJ38717	-4.0724	6	Homo sapiens FLJ38717 protein (FLJ38717), mRNA.
ILMN_1666633	FLJ39653	-2.82576	4	Homo sapiens hypothetical protein FLJ39653 (FLJ39653), mRNA.
ILMN_1778202	FLJ40722	-2.06474		PREDICTED: Homo sapiens hypothetical protein FLJ40722, transcript variant 3 (FLJ40722), mRNA.
ILMN_1810159	FLJ90650	-6.70774	5	Homo sapiens laeverin (FLJ90650), mRNA.
ILMN_1690035	FLYWCH1	-2.06299	16	Homo sapiens FLYWCH-type zinc finger 1 (FLYWCH1), transcript variant 1, mRNA.
ILMN_1732158	FMO2	-6.97814	1	Homo sapiens flavin containing monooxygenase 2 (non-functional) (FMO2), mRNA.
ILMN_1798808	FOXH1	-2.53538	8	Homo sapiens forkhead box H1 (FOXH1), mRNA.
ILMN_1715452	FREM1	-3.97907	9	Homo sapiens FRAS1 related extracellular matrix 1 (FREM1), mRNA.
ILMN_1678961	FRMD4A	-2.07936	10	Homo sapiens FERM domain containing 4A (FRMD4A), mRNA.
ILMN_1730670	FSTL3	-2.60913	19	Homo sapiens follistatin-like 3 (secreted glycoprotein) (FSTL3), mRNA.
ILMN_1789463	FXYD1	-2.66903	19	Homo sapiens FXYD domain containing ion transport regulator 1 (FXYD1), transcript variant b, mRNA.
ILMN_1764022	FXYD1	-10.4131	19	Homo sapiens FXYD domain containing ion transport regulator 1 (FXYD1), transcript variant a, mRNA.
ILMN_1743367	FZD4	-3.59536	11	Homo sapiens frizzled homolog 4 (Drosophila) (FZD4), mRNA.
ILMN_1691846	G0S2	-15.3774	1	Homo sapiens G0/G1switch 2 (G0S2), mRNA.
ILMN_2395375	GABBR1	-2.05288	6	Homo sapiens gamma-aminobutyric acid (GABA) B receptor, 1 (GABBR1), transcript variant 4, mRNA.
ILMN_1784706	GABRE	-3.77244	X	Homo sapiens gamma-aminobutyric acid (GABA) A receptor, epsilon (GABRE), mRNA.
ILMN_1797482	GCDH	-2.00071	19	Homo sapiens glutaryl-Coenzyme A dehydrogenase (GCDH), nuclear gene encoding mitochondrial protein, transcript variant 2, mRNA.
ILMN_1694780	GCHFR	-3.43642	15	Homo sapiens GTP cyclohydrolase I feedback regulator (GCHFR), mRNA.
ILMN_2225974	GCLM	-2.74966	1	Homo sapiens glutamate-cysteine ligase, modifier subunit (GCLM), mRNA.
ILMN_1674151	GCOM1	-4.46373	15	Homo sapiens GRINL1A complex locus (GCOM1), transcript variant 2, mRNA.
ILMN_2402581	Gcom1	-4.03803	15	Homo sapiens GRINL1A combined protein (Gcom1), transcript variant 12, mRNA.
ILMN_2090782	GCSH	-2.11338	16	Homo sapiens glycine cleavage system protein H (aminomethyl carrier) (GCSH), mRNA.
ILMN_1774901	GDPD3	-2.67666	16	Homo sapiens glycerophosphodiester phosphodiesterase domain containing 3 (GDPD3), mRNA.
ILMN_1701643	GDPD5	-2.03082	11	Homo sapiens glycerophosphodiester phosphodiesterase domain containing 5 (GDPD5), mRNA.
ILMN_2402972	GGA3	-2.67692	17	Homo sapiens golgi associated, gamma adaptin ear containing, ARF binding protein 3 (GGA3), transcript variant short, mRNA.
ILMN_1775814	GHR	-4.20907	5	Homo sapiens growth hormone receptor (GHR), mRNA.
ILMN_1704376	GLDN	-3.86243	15	Homo sapiens gliomedin (GLDN), mRNA.
ILMN_1782751	GLI4	-3.27428	8	Homo sapiens GLI family zinc finger 4 (GLI4), mRNA.
ILMN_1757477	GLYAT	-8.84364	11	Homo sapiens glycine-N-acyltransferase (GLYAT), nuclear gene encoding mitochondrial protein, transcript variant 2, mRNA.
ILMN_1791222	GLYCTK	-2.30693	3	Homo sapiens glycerate kinase (GLYCTK), mRNA.
ILMN_2354285	GNRH2	-8.10161	20	Homo sapiens gonadotropin-releasing hormone 2 (GNRH2), transcript variant 1, mRNA.
ILMN_2103547	GOLGA8B	-2.87287	15	Homo sapiens golgi autoantigen, golgin subfamily a, 8B (GOLGA8B), mRNA.
ILMN_1758213	GPAM	-7.89374	10	Homo sapiens glycerol-3-phosphate acyltransferase, mitochondrial (GPAM), nuclear gene encoding mitochondrial protein, mRNA.
ILMN_2178855	GPAM	-8.72713	10	Homo sapiens glycerol-3-phosphate acyltransferase, mitochondrial (GPAM), mRNA.
ILMN_2316386	GPBAR1	-11.1631	2	Homo sapiens G protein-coupled bile acid receptor 1 (GPBAR1), transcript variant 1, mRNA.
ILMN_1727709	GPBAR1	-11.9629	2	Homo sapiens G protein-coupled bile acid receptor 1 (GPBAR1), transcript variant 3, mRNA.
ILMN_2051972	GPC3	-4.07821	X	Homo sapiens glypican 3 (GPC3), mRNA.
ILMN_1764175	GPD1	-14.5196	12	Homo sapiens glycerol-3-phosphate dehydrogenase 1 (soluble) (GPD1), mRNA.
ILMN_1726210	GPIHBP1	-2.22618	8	Homo sapiens glycosylphosphatidylinositol anchored high density lipoprotein binding protein 1 (GPIHBP1), mRNA.
ILMN_1755942	GPR120	-18.2628	10	Homo sapiens G protein-coupled receptor 120 (GPR120), mRNA.
ILMN_2218935	GPR37	-2.38188	7	Homo sapiens G protein-coupled receptor 37 (endothelin receptor type B-like) (GPR37), mRNA.
ILMN_1811272	GPR81	-10.0198	12	Homo sapiens G protein-coupled receptor 81 (GPR81), mRNA.
ILMN_2352090	GPRC5C	-2.24323	17	Homo sapiens G protein-coupled receptor, family C, group 5, member C (GPRC5C), transcript variant 2, mRNA.
ILMN_1795257	GPT	-10.9217	8	Homo sapiens glutamic-pyruvate transaminase (alanine aminotransferase) (GPT), mRNA.
ILMN_1684158	GPT2	-5.58648	16	Homo sapiens glutamic pyruvate transaminase (alanine aminotransferase) 2 (GPT2), mRNA.
ILMN_1726666	GPX3	-3.25179	5	Homo sapiens glutathione peroxidase 3 (plasma) (GPX3), mRNA.
ILMN_2378952	GPX4	-2.36692	19	Homo sapiens glutathione peroxidase 4 (phospholipid hydroperoxidase) (GPX4), transcript variant 2, mRNA.
ILMN_1734353	GPX4	-2.99558	19	Homo sapiens glutathione peroxidase 4 (phospholipid hydroperoxidase) (GPX4), transcript variant 2, mRNA.
ILMN_2413816	GRB14	-3.28154	2	Homo sapiens growth factor receptor-bound protein 14 (GRB14), mRNA.
ILMN_1796490	GRINA	-2.30461	8	Homo sapiens glutamate receptor, ionotropic, N-methyl D-aspartate-associated protein 1 (glutamate binding) (GRINA), transcript variant 1, mRNA.
ILMN_1666206	GSDMB	-5.08872	17	Homo sapiens gasdermin B (GSDMB), transcript variant 1, mRNA.
ILMN_1801043	GSN	-3.04315	9	Homo sapiens gelsolin (amyloidosis, Finnish type) (GSN), transcript variant 2, mRNA.
ILMN_1787518	GSN	-6.76478	9	Homo sapiens gelsolin (amyloidosis, Finnish type) (GSN), transcript variant 1, mRNA.
ILMN_2391861	GSTM1	-2.72258	1	Homo sapiens glutathione S-transferase M1 (GSTM1), transcript variant 1, mRNA.
ILMN_2201580	GSTM2	-2.82575	1	Homo sapiens glutathione S-transferase M2 (muscle) (GSTM2), mRNA.
ILMN_1716979	GSTM4	-3.01814	1	Homo sapiens glutathione S-transferase M4 (GSTM4), transcript variant 1, mRNA.
ILMN_1750790	GSTM5	-2.81122	1	Homo sapiens glutathione S-transferase M5 (GSTM5), mRNA.
ILMN_1668526	GVIN1	-3.25567	11	PREDICTED: Homo sapiens GTPase, very large interferon inducible 1 (GVIN1), mRNA.
ILMN_2319424	GYG2	-6.94922	X	Homo sapiens glycogenin 2 (GYG2), transcript variant 2, mRNA.
ILMN_1684017	GYG2	-6.58169	X	Homo sapiens glycogenin 2 (GYG2), mRNA.
ILMN_1711289	GYS1	-2.66833	19	Homo sapiens glycogen synthase 1 (muscle) (GYS1), mRNA.
ILMN_1719906	HADH	-4.04834	4	Homo sapiens hydroxyacyl-Coenzyme A dehydrogenase (HADH), nuclear gene encoding mitochondrial protein, mRNA.
ILMN_1792323	HDC	-2.26475	15	Homo sapiens histidine decarboxylase (HDC), mRNA.
ILMN_1726466	HDHD3	-2.19971	9	Homo sapiens haloacid dehalogenase-like hydrolase domain containing 3 (HDHD3), mRNA.
ILMN_1755077	HEBP2	-2.06868	6	Homo sapiens heme binding protein 2 (HEBP2), mRNA.
ILMN_1659316	HEPACAM	-6.08973	11	Homo sapiens hepatocyte cell adhesion molecule (HEPACAM), mRNA.
ILMN_1757406	HIST1H1C	-2.75281	6	Homo sapiens histone cluster 1, H1c (HIST1H1C), mRNA.
ILMN_1792689	HIST1H2AC	-2.95334	6	Homo sapiens histone cluster 1, H2ac (HIST1H2AC), mRNA.
ILMN_1732071	HIST2H2BE	-2.17518	1	Homo sapiens histone cluster 2, H2be (HIST2H2BE), mRNA.
ILMN_1723486	HK2	-6.39114	2	Homo sapiens hexokinase 2 (HK2), mRNA.
ILMN_2156172	HK2	-4.53911	2	Homo sapiens hexokinase 2 (HK2), mRNA.
ILMN_1682147	HOOK2	-5.50767	19	Homo sapiens hook homolog 2 (Drosophila) (HOOK2), transcript variant 1, mRNA.
ILMN_1753613	HOXA5	-2.50911	7	Homo sapiens homeobox A5 (HOXA5), mRNA.
ILMN_1815570	HOXA6	-3.89031	7	Homo sapiens homeobox A6 (HOXA6), mRNA.
ILMN_1667711	HRASLS3	-5.15226	11	Homo sapiens HRAS-like suppressor 3 (HRASLS3), mRNA.
ILMN_1674349	HRASLS5	-631.021	11	Homo sapiens HRAS-like suppressor family, member 5 (HRASLS5), mRNA.
ILMN_2189675	HRCT1	-2.96357	9	Homo sapiens histidine rich carboxyl terminus 1 (HRCT1), mRNA.
ILMN_2389501	HSD11B1	-4.48103	1	Homo sapiens hydroxysteroid (11-beta) dehydrogenase 1 (HSD11B1), transcript variant 2, mRNA.
ILMN_1811370	HSD11B1	-6.86304	1	Homo sapiens hydroxysteroid (11-beta) dehydrogenase 1 (HSD11B1), transcript variant 1, mRNA.
ILMN_1715324	HSD17B8	-2.20541	6	Homo sapiens hydroxysteroid (17-beta) dehydrogenase 8 (HSD17B8), mRNA.
ILMN_1787843	HSDL2	-2.71952	9	Homo sapiens hydroxysteroid dehydrogenase like 2 (HSDL2), mRNA.
ILMN_2081087	HSPA12A	-2.7238	10	Homo sapiens heat shock 70kDa protein 12A (HSPA12A), mRNA.
ILMN_1671046	HSPB2	-2.34796	11	Homo sapiens heat shock 27kDa protein 2 (HSPB2), mRNA.
ILMN_1721283	HSPB6	-9.45087	19	Homo sapiens heat shock protein, alpha-crystallin-related, B6 (HSPB6), mRNA.
ILMN_2200836	HSPB7	-10.679	1	Homo sapiens heat shock 27kDa protein family, member 7 (cardiovascular) (HSPB7), mRNA.
ILMN_1791280	HSPB8	-2.59463	12	Homo sapiens heat shock 22kDa protein 8 (HSPB8), mRNA.
ILMN_1706660	HYI	-2.83196	1	Homo sapiens hydroxypyruvate isomerase homolog (E. coli) (HYI), mRNA.
ILMN_1694399	ICA1	-2.07864	7	Homo sapiens islet cell autoantigen 1, 69kDa (ICA1), transcript variant 3, mRNA.
ILMN_2091347	IDH1	-3.18215	2	Homo sapiens isocitrate dehydrogenase 1 (NADP+), soluble (IDH1), mRNA.
ILMN_1660204	IGSF9B	-3.86084	11	Homo sapiens immunoglobulin superfamily, member 9B (IGSF9B), mRNA.
ILMN_2073307	IL10	-2.02572	1	Homo sapiens interleukin 10 (IL10), mRNA.
ILMN_2407851	IL17RD	-2.02599	3	Homo sapiens interleukin 17 receptor D (IL17RD), transcript variant 1, mRNA.
ILMN_1727248	INF2	-2.05575	14	Homo sapiens inverted formin, FH2 and WH2 domain containing (INF2), transcript variant 2, mRNA.
ILMN_1685714	INHBB	-2.65008	2	Homo sapiens inhibin, beta B (activin AB beta polypeptide) (INHBB), mRNA.
ILMN_2312606	IRF5	-2.87235	7	Homo sapiens interferon regulatory factor 5 (IRF5), transcript variant 1, mRNA.
ILMN_1758705	IRX6	-5.24494	16	Homo sapiens iroquois homeobox 6 (IRX6), mRNA.
ILMN_2136635	ISCA2	-2.18685	14	Homo sapiens iron-sulfur cluster assembly 2 homolog (S. cerevisiae) (ISCA2), mRNA.
ILMN_1763390	ISL1	-4.05522	5	Homo sapiens ISL1 transcription factor, LIM/homeodomain, (islet-1) (ISL1), mRNA.
ILMN_1791409	ITGA7	-4.91121	12	Homo sapiens integrin, alpha 7 (ITGA7), mRNA.
ILMN_1665107	ITGB1BP1	-3.63417	2	Homo sapiens integrin beta 1 binding protein 1 (ITGB1BP1), transcript variant 2, mRNA.
ILMN_2335557	ITIH5	-6.16495	10	Homo sapiens inter-alpha (globulin) inhibitor H5 (ITIH5), transcript variant 1, mRNA.
ILMN_1715674	ITPK1	-2.76673	14	Homo sapiens inositol 1,3,4-triphosphate 5/6 kinase (ITPK1), mRNA.
ILMN_1718769	ITSN1	-2.20644	21	Homo sapiens intersectin 1 (SH3 domain protein) (ITSN1), transcript variant 2, mRNA.
ILMN_1724207	IVD	-2.18684	15	Homo sapiens isovaleryl Coenzyme A dehydrogenase (IVD), nuclear gene encoding mitochondrial protein, mRNA.
ILMN_1773427	KANK1	-2.72699	9	Homo sapiens KN motif and ankyrin repeat domains 1 (KANK1), transcript variant 1, mRNA.
ILMN_1782247	KAT2A	-2.05104	17	Homo sapiens K(lysine) acetyltransferase 2A (KAT2A), mRNA.
ILMN_1790508	KCNA5	-2.78976	12	Homo sapiens potassium voltage-gated channel, shaker-related subfamily, member 5 (KCNA5), mRNA.
ILMN_1744968	KCNAB1	-2.1299	3	Homo sapiens potassium voltage-gated channel, shaker-related subfamily, beta member 1 (KCNAB1), transcript variant 2, mRNA.
ILMN_1711092	KCNB1	-3.33413	20	Homo sapiens potassium voltage-gated channel, Shab-related subfamily, member 1 (KCNB1), mRNA.
ILMN_2325534	KCNIP2	-285.535	10	Homo sapiens Kv channel interacting protein 2 (KCNIP2), transcript variant 1, mRNA.
ILMN_2059211	KIAA0195	-2.14353	17	Homo sapiens KIAA0195 (KIAA0195), mRNA.
ILMN_1661519	KIAA0408	-2.99149	6	Homo sapiens KIAA0408 (KIAA0408), mRNA.
ILMN_1655563	KIAA0427	-2.08049	18	Homo sapiens KIAA0427 (KIAA0427), mRNA.
ILMN_1770719	KIAA0664	-2.65223	17	Homo sapiens KIAA0664 (KIAA0664), mRNA.
ILMN_1668469	KIAA0922	-2.62032	4	Homo sapiens KIAA0922 (KIAA0922), mRNA.
ILMN_1699521	KIAA1641	-2.48131		PREDICTED: Homo sapiens KIAA1641, transcript variant 7 (KIAA1641), mRNA.
ILMN_1852022	KIAA1881	-11.476		PREDICTED: Homo sapiens KIAA1881 (KIAA1881), mRNA.
ILMN_1731688	KLB	-8.82797	4	Homo sapiens klotho beta (KLB), mRNA.
ILMN_1683133	KLF15	-5.95668	3	Homo sapiens Kruppel-like factor 15 (KLF15), mRNA.
ILMN_1788793	KLF8	-2.55554	X	Homo sapiens Kruppel-like factor 8 (KLF8), mRNA.
ILMN_1701918	KLHDC9	-2.18809	1	Homo sapiens kelch domain containing 9 (KLHDC9), transcript variant 3, mRNA.
ILMN_2405470	KLHDC9	-3.15672	1	Homo sapiens kelch domain containing 9 (KLHDC9), transcript variant 2, mRNA.
ILMN_1692785	KLHL21	-2.32509	1	Homo sapiens kelch-like 21 (Drosophila) (KLHL21), mRNA.
ILMN_1813338	LAG3	-2.14936	12	Homo sapiens lymphocyte-activation gene 3 (LAG3), mRNA.
ILMN_1768598	LAIR1	-4.76874	19	Homo sapiens leukocyte-associated immunoglobulin-like receptor 1 (LAIR1), transcript variant b, mRNA.
ILMN_2323933	LAIR2	-4.3865	19	Homo sapiens leukocyte-associated immunoglobulin-like receptor 2 (LAIR2), transcript variant 2, mRNA.
ILMN_1795442	LAMA4	-2.21558	6	Homo sapiens laminin, alpha 4 (LAMA4), mRNA.
ILMN_1715684	LAMB3	-2.52674	1	Homo sapiens laminin, beta 3 (LAMB3), transcript variant 1, mRNA.
ILMN_2404625	LAT	-2.68344	16	Homo sapiens linker for activation of T cells (LAT), transcript variant 2, mRNA.
ILMN_1732538	LBP	-61.8334	20	Homo sapiens lipopolysaccharide binding protein (LBP), mRNA.
ILMN_1815102	LCAT	-3.01815	16	Homo sapiens lecithin-cholesterol acyltransferase (LCAT), mRNA.
ILMN_1728132	LDHB	-2.66625	12	Homo sapiens lactate dehydrogenase B (LDHB), mRNA.
ILMN_2407346	LDHD	-5.14555	16	Homo sapiens lactate dehydrogenase D (LDHD), nuclear gene encoding mitochondrial protein, transcript variant 2, mRNA.
ILMN_1654890	LENG8	-2.8732	19	Homo sapiens leukocyte receptor cluster (LRC) member 8 (LENG8), mRNA.
ILMN_2207504	LEP	-16.5089	7	Homo sapiens leptin (obesity homolog, mouse) (LEP), mRNA.
ILMN_1782743	LETMD1	-2.01107	12	Homo sapiens LETM1 domain containing 1 (LETMD1), transcript variant 1, mRNA.
ILMN_2264681	LETMD1	-2.40311	12	Homo sapiens LETM1 domain containing 1 (LETMD1), transcript variant 1, mRNA.
ILMN_1776283	LGALS12	-20.0771	11	Homo sapiens lectin, galactoside-binding, soluble, 12 (LGALS12), mRNA.
ILMN_1659688	LGALS3BP	-4.75474	17	Homo sapiens lectin, galactoside-binding, soluble, 3 binding protein (LGALS3BP), mRNA.
ILMN_1716461	LGI4	-2.89077	19	Homo sapiens leucine-rich repeat LGI family, member 4 (LGI4), mRNA.
ILMN_1794818	LHX8	-3.45614	1	Homo sapiens LIM homeobox 8 (LHX8), mRNA.
ILMN_1670693	LIPE	-14.0875	19	Homo sapiens lipase, hormone-sensitive (LIPE), mRNA.
ILMN_1813295	LMO3	-2.78418	12	Homo sapiens LIM domain only 3 (rhombotin-like 2) (LMO3), transcript variant 1, mRNA.
ILMN_1680948	LMOD1	-3.21673	1	Homo sapiens leiomodin 1 (smooth muscle) (LMOD1), mRNA.
ILMN_2069322	LOC100132288	-2.17934	21	Homo sapiens hypothetical protein LOC100132288 (LOC100132288), mRNA.
ILMN_1701247	LOC132241	-2.50254	3	PREDICTED: Homo sapiens hypothetical protein LOC132241, transcript variant 1 (LOC132241), mRNA.
ILMN_1851865	LOC158376	-2.95563	9	PREDICTED: Homo sapiens hypothetical protein LOC158376 (LOC158376), mRNA.
ILMN_1677910	LOC196549	-2.35983	13	Homo sapiens similar to hypothetical protein FLJ20897 (LOC196549), mRNA.
ILMN_1656868	LOC23117	-2.09204	16	PREDICTED: Homo sapiens KIAA0220-like protein, transcript variant 16 (LOC23117), mRNA.
ILMN_1733103	LOC285908	-3.20882	7	Homo sapiens hypothetical protein LOC285908 (LOC285908), mRNA.
ILMN_1657011	LOC286208	-2.822	9	PREDICTED: Homo sapiens hypothetical protein LOC286208, transcript variant 1 (LOC286208), mRNA.
ILMN_1682126	LOC286297	-5.33836	9	PREDICTED: Homo sapiens hypothetical protein LOC286297, transcript variant 1 (LOC286297), mRNA.
ILMN_2098947	LOC338799	-3.79524	12	Homo sapiens hypothetical locus LOC338799 (LOC338799), non-coding RNA.
ILMN_1749834	LOC388588	-3.036	1	PREDICTED: Homo sapiens hypothetical LOC388588, transcript variant 2 (LOC388588), mRNA.
ILMN_1772646	LOC388681	-3.97723		PREDICTED: Homo sapiens similar to phosphodiesterase 4D interacting protein isoform 1 (LOC388681), mRNA.
ILMN_1729831	LOC388814	-9.59246	21	PREDICTED: Homo sapiens hypothetical LOC388814 (LOC388814), mRNA.
ILMN_1679632	LOC389033	-3.79649	2	PREDICTED: Homo sapiens hypothetical LOC389033 (LOC389033), mRNA.
ILMN_1714765	LOC389599	-2.4086		PREDICTED: Homo sapiens similar to amyotrophic lateral sclerosis 2 (juvenile) chromosome region, candidate 2 (LOC389599), mRNA.
ILMN_1811117	LOC400986	-2.87623		PREDICTED: Homo sapiens protein immuno-reactive with anti-PTH polyclonal antibodies (LOC400986), mRNA.
ILMN_1791423	LOC401052	-3.96753	3	Homo sapiens hypothetical LOC401052 (LOC401052), mRNA.
ILMN_2072598	LOC401357	-2.93336	7	Homo sapiens hypothetical LOC401357 (LOC401357), mRNA.
ILMN_2067682	LOC401431	-3.56537	7	Homo sapiens hypothetical gene LOC401431 (LOC401431), mRNA.
ILMN_1727049	LOC402509	-5.96226		PREDICTED: Homo sapiens similar to solute carrier family 29 (nucleoside transporters), member 4 (LOC402509), mRNA.
ILMN_2098726	LOC440350	-3.02815	16	Homo sapiens similar to nuclear pore complex interacting protein (LOC440350), mRNA.
ILMN_1765032	LOC440993	-2.29098	3	Homo sapiens hypothetical gene supported by AK128346 (LOC440993), mRNA.
ILMN_1749907	LOC441241	-4.0721		PREDICTED: Homo sapiens chaperonin containing TCP1, subunit 6A (zeta 1)-like (LOC441241), mRNA.
ILMN_1675258	LOC441268	-2.14204	7	Homo sapiens hypothetical gene supported by BC044942 (LOC441268), mRNA.
ILMN_1764714	LOC55908	-6.12707	19	Homo sapiens hepatocellular carcinoma-associated gene TD26 (LOC55908), mRNA.
ILMN_2070052	LOC613037	-2.14223	16	Homo sapiens nuclear pore complex interacting protein pseudogene (LOC613037), non-coding RNA.
ILMN_1696843	LOC613037	-2.86026	16	Homo sapiens nuclear pore complex interacting protein pseudogene (LOC613037), non-coding RNA.
ILMN_1670410	LOC641710	-2.64025	11	PREDICTED: Homo sapiens hypothetical protein LOC641710, transcript variant 1 (LOC641710), mRNA.
ILMN_1660357	LOC641825	-2.65753		PREDICTED: Homo sapiens hypothetical protein LOC641825 (LOC641825), mRNA.
ILMN_1752406	LOC642282	-2.24861	4	PREDICTED: Homo sapiens similar to Tektin-3, transcript variant 1 (LOC642282), mRNA.
ILMN_1800221	LOC643624	-2.42817		PREDICTED: Homo sapiens hypothetical LOC643624 (LOC643624), mRNA.
ILMN_1654320	LOC644250	-2.35012	13	PREDICTED: Homo sapiens hypothetical protein LOC644250 (LOC644250), mRNA.
ILMN_1684922	LOC644322	-10.5174	9	PREDICTED: Homo sapiens similar to Ribosome biogenesis protein BMS1 homolog, transcript variant 2 (LOC644322), mRNA.
ILMN_1652466	LOC644366	-10.4747	17	PREDICTED: Homo sapiens hypothetical LOC644366 (LOC644366), mRNA.
ILMN_1812250	LOC644642	-3.10128	1	PREDICTED: Homo sapiens hypothetical protein LOC644642 (LOC644642), mRNA.
ILMN_1731922	LOC644931	-3.71693	17	PREDICTED: Homo sapiens hypothetical LOC644931 (LOC644931), mRNA.
ILMN_1676407	LOC646100	-5.43409	7	PREDICTED: Homo sapiens hypothetical protein LOC646100 (LOC646100), mRNA.
ILMN_1689876	LOC648189	-2.5575		PREDICTED: Homo sapiens similar to TBC1 domain family, member 2B (LOC648189), mRNA.
ILMN_1736701	LOC650580	-3.29058		PREDICTED: Homo sapiens hypothetical protein LOC650580 (LOC650580), mRNA.
ILMN_1723134	LOC650695	-5.99347		PREDICTED: Homo sapiens hypothetical protein LOC650695 (LOC650695), mRNA.
ILMN_1740685	LOC652541	-2.67122		PREDICTED: Homo sapiens hypothetical protein LOC652541 (LOC652541), mRNA.
ILMN_1658422	LOC653242	-2.37996	2	PREDICTED: Homo sapiens similar to fumarylacetoacetate hydrolase domain containing 2A (LOC653242), mRNA.
ILMN_1677946	LOC653764	-4.85306	3	PREDICTED: Homo sapiens similar to muscle RAS oncogene homolog (LOC653764), mRNA.
ILMN_1778543	LOC653874	-3.42953		PREDICTED: Homo sapiens similar to Dihydrofolate reductase, transcript variant 1 (LOC653874), mRNA.
ILMN_1697802	LOC654244	-2.64618		PREDICTED: Homo sapiens similar to mitochondrial carrier protein MGC4399 (LOC654244), mRNA.
ILMN_1776327	LOC727820	-2.06219	1	PREDICTED: Homo sapiens hypothetical protein LOC727820 (LOC727820), mRNA.
ILMN_1787823	LOC727948	-2.2118	1	PREDICTED: Homo sapiens similar to KIAA0454 protein (LOC727948), mRNA.
ILMN_1738648	LOC729008	-2.62414	17	PREDICTED: Homo sapiens similar to Apoptosis-related protein 2 (APR-2) (LOC729008), mRNA.
ILMN_1809173	LOC729021	-5.72504	4	PREDICTED: Homo sapiens hypothetical protein LOC729021 (LOC729021), mRNA.
ILMN_1704014	LOC730256	-2.83886	1	PREDICTED: Homo sapiens hypothetical protein LOC730256 (LOC730256), mRNA.
ILMN_1651610	LOC730525	-2.27183		PREDICTED: Homo sapiens hypothetical protein LOC730525 (LOC730525), mRNA.
ILMN_2219618	LOC90586	-2.03053	17	Homo sapiens AOC3 pseudogene (LOC90586), non-coding RNA.
ILMN_1734445	LOC91461	-2.87981	2	Homo sapiens hypothetical protein BC007901 (LOC91461), mRNA.
ILMN_1786444	LPL	-8.0321	8	Homo sapiens lipoprotein lipase (LPL), mRNA.
ILMN_1654518	LRCH4	-3.57122	7	Homo sapiens leucine-rich repeats and calponin homology (CH) domain containing 4 (LRCH4), mRNA.
ILMN_2400352	LRDD	-2.30615	11	Homo sapiens leucine-rich repeats and death domain containing (LRDD), transcript variant 2, mRNA.
ILMN_1696587	LRP1B	-12.0799	2	Homo sapiens low density lipoprotein-related protein 1B (deleted in tumors) (LRP1B), mRNA.
ILMN_1815148	MAN2A2	-2.47853	15	Homo sapiens mannosidase, alpha, class 2A, member 2 (MAN2A2), mRNA.
ILMN_2111739	MAN2C1	-2.43914	15	Homo sapiens mannosidase, alpha, class 2C, member 1 (MAN2C1), mRNA.
ILMN_1663640	MAOA	-6.6585	X	Homo sapiens monoamine oxidase A (MAOA), nuclear gene encoding mitochondrial protein, mRNA.
ILMN_1727360	MAOB	-4.47852	X	Homo sapiens monoamine oxidase B (MAOB), nuclear gene encoding mitochondrial protein, mRNA.
ILMN_1748281	MAPK10	-7.38056	4	Homo sapiens mitogen-activated protein kinase 10 (MAPK10), transcript variant 2, mRNA.
ILMN_2310814	MAPT	-2.52382	17	Homo sapiens microtubule-associated protein tau (MAPT), transcript variant 4, mRNA.
ILMN_1731503	MARCO	-2.40831	2	Homo sapiens macrophage receptor with collagenous structure (MARCO), mRNA.
ILMN_1779800	MARK1	-2.31923	1	Homo sapiens MAP/microtubule affinity-regulating kinase 1 (MARK1), mRNA.
ILMN_1738749	MAST3	-2.37665	19	Homo sapiens microtubule associated serine/threonine kinase 3 (MAST3), mRNA.
ILMN_1738438	MAST4	-2.18022	5	Homo sapiens microtubule associated serine/threonine kinase family member 4 (MAST4), transcript variant 2, mRNA.
ILMN_1760174	MCCC1	-2.52634	3	Homo sapiens methylcrotonoyl-Coenzyme A carboxylase 1 (alpha) (MCCC1), nuclear gene encoding mitochondrial protein, mRNA.
ILMN_1798581	MCM8	-2.09702	20	Homo sapiens minichromosome maintenance complex component 8 (MCM8), transcript variant 1, mRNA.
ILMN_1656913	MDH1	-2.22941	2	Homo sapiens malate dehydrogenase 1, NAD (soluble) (MDH1), mRNA.
ILMN_1736042	ME1	-2.87221	6	Homo sapiens malic enzyme 1, NADP(+)-dependent, cytosolic (ME1), mRNA.
ILMN_1793615	ME3	-2.91032	11	Homo sapiens malic enzyme 3, NADP(+)-dependent, mitochondrial (ME3), nuclear gene encoding mitochondrial protein, transcript variant 2, mRNA.
ILMN_1806603	MESP1	-7.6782	15	Homo sapiens mesoderm posterior 1 homolog (mouse) (MESP1), mRNA.
ILMN_1660412	MGC27345	-2.08886	7	PREDICTED: Homo sapiens hypothetical protein MGC27345 (MGC27345), misc RNA.
ILMN_1657708	MGLL	-2.86755	3	Homo sapiens monoglyceride lipase (MGLL), transcript variant 1, mRNA.
ILMN_2355168	MGST1	-7.37206	12	Homo sapiens microsomal glutathione S-transferase 1 (MGST1), transcript variant 1a, mRNA.
ILMN_1781952	MGST1	-13.6012	12	Homo sapiens microsomal glutathione S-transferase 1 (MGST1), transcript variant 1b, mRNA.
ILMN_1803033	MGST1	-9.25709	12	Homo sapiens microsomal glutathione S-transferase 1 (MGST1), transcript variant 1c, mRNA.
ILMN_2347068	MKNK2	-2.38659	19	Homo sapiens MAP kinase interacting serine/threonine kinase 2 (MKNK2), transcript variant 1, mRNA.
ILMN_1654060	MKNK2	-2.02318	19	Homo sapiens MAP kinase interacting serine/threonine kinase 2 (MKNK2), transcript variant 2, mRNA.
ILMN_1722073	MLXIPL	-11.9514	7	Homo sapiens MLX interacting protein-like (MLXIPL), transcript variant 2, mRNA.
ILMN_2399919	MLXIPL	-19.4726	7	Homo sapiens MLX interacting protein-like (MLXIPL), transcript variant 3, mRNA.
ILMN_1733937	MMD	-5.17078	17	Homo sapiens monocyte to macrophage differentiation-associated (MMD), mRNA.
ILMN_1678170	MME	-3.59924	3	Homo sapiens membrane metallo-endopeptidase (MME), transcript variant 1, mRNA.
ILMN_2323801	MOCS1	-3.07421	6	Homo sapiens molybdenum cofactor synthesis 1 (MOCS1), transcript variant 4, mRNA.
ILMN_1798624	MOCS1	-3.40708	6	Homo sapiens molybdenum cofactor synthesis 1 (MOCS1), transcript variant 1, mRNA.
ILMN_1765971	MOGAT1	-7.2746	2	Homo sapiens monoacylglycerol O-acyltransferase 1 (MOGAT1), mRNA.
ILMN_1799106	MOSC1	-7.57628	1	Homo sapiens MOCO sulphurase C-terminal domain containing 1 (MOSC1), mRNA.
ILMN_1665775	MOSC2	-2.57087	1	Homo sapiens MOCO sulphurase C-terminal domain containing 2 (MOSC2), mRNA.
ILMN_1764596	MPST	-2.51984	22	Homo sapiens mercaptopyruvate sulfurtransferase (MPST), nuclear gene encoding mitochondrial protein, transcript variant 2, mRNA.
ILMN_1705676	MRAP	-14.1086	21	Homo sapiens melanocortin 2 receptor accessory protein (MRAP), transcript variant 1, mRNA.
ILMN_1659769	MRAP	-36.1603	21	Homo sapiens melanocortin 2 receptor accessory protein (MRAP), transcript variant 2, mRNA.
ILMN_1748881	MRAS	-4.75239	3	Homo sapiens muscle RAS oncogene homolog (MRAS), transcript variant 1, mRNA.
ILMN_1658636	MRE11A	-2.13368	11	Homo sapiens MRE11 meiotic recombination 11 homolog A (S. cerevisiae) (MRE11A), transcript variant 2, mRNA.
ILMN_1719656	MRPL38	-2.09044	17	Homo sapiens mitochondrial ribosomal protein L38 (MRPL38), nuclear gene encoding mitochondrial protein, mRNA.
ILMN_1719471	MSH3	-2.08839	5	Homo sapiens mutS homolog 3 (E. coli) (MSH3), mRNA.
ILMN_1707337	MSTO1	-2.24005	1	Homo sapiens misato homolog 1 (Drosophila) (MSTO1), mRNA.
ILMN_1785324	MTHFD1	-2.42515	14	Homo sapiens methylenetetrahydrofolate dehydrogenase (NADP+ dependent) 1, methenyltetrahydrofolate cyclohydrolase, formyltetrahydrofolate synthetase (MTHFD1), mRNA.
ILMN_1653278	MUC20	-5.0664	3	Homo sapiens mucin 20, cell surface associated (MUC20), transcript variant S, mRNA.
ILMN_1746948	MYL5	-2.34299	4	Homo sapiens myosin, light chain 5, regulatory (MYL5), mRNA.
ILMN_1801889	MYO16	-9.85183	13	Homo sapiens myosin XVI (MYO16), mRNA.
ILMN_1812616	MYO1C	-2.27484	17	Homo sapiens myosin IC (MYO1C), transcript variant 3, mRNA.
ILMN_2329165	MYO1C	-2.3726	17	Homo sapiens myosin IC (MYO1C), transcript variant 1, mRNA.
ILMN_1811719	MYO7A	-3.61515	11	Homo sapiens myosin VIIA (MYO7A), mRNA.
ILMN_1680344	MYOM1	-4.40364	18	Homo sapiens myomesin 1, 185kDa (MYOM1), transcript variant 1, mRNA.
ILMN_1740024	NAALAD2	-2.02179	11	Homo sapiens N-acetylated alpha-linked acidic dipeptidase 2 (NAALAD2), mRNA.
ILMN_1749738	NECAB3	-3.78134	20	Homo sapiens N-terminal EF-hand calcium binding protein 3 (NECAB3), transcript variant 1, mRNA.
ILMN_1733627	NEDD4L	-2.55892	18	Homo sapiens neural precursor cell expressed, developmentally down-regulated 4-like (NEDD4L), mRNA.
ILMN_1758049	NFIA	-2.30167	1	Homo sapiens nuclear factor I/A (NFIA), mRNA.
ILMN_1718990	NFRKB	-2.31991	11	Homo sapiens nuclear factor related to kappaB binding protein (NFRKB), mRNA.
ILMN_2295879	NGDN	-2.02717	14	Homo sapiens neuroguidin, EIF4E binding protein (NGDN), transcript variant 2, mRNA. XM_941350 XM_945161 XM_945163 XM_945166 XM_945170
ILMN_2347592	NMB	-3.44753	15	Homo sapiens neuromedin B (NMB), transcript variant 1, mRNA.
ILMN_2153485	NMNAT3	-2.13504	3	Homo sapiens nicotinamide nucleotide adenylyltransferase 3 (NMNAT3), mRNA.
ILMN_1691413	NNAT	-19.6968	20	Homo sapiens neuronatin (NNAT), transcript variant 2, mRNA.
ILMN_2151368	NOL12	-2.95173	22	Homo sapiens nucleolar protein 12 (NOL12), mRNA.
ILMN_1813925	NOL3	-3.04025	16	Homo sapiens nucleolar protein 3 (apoptosis repressor with CARD domain) (NOL3), mRNA.
ILMN_1799589	NOXA1	-2.80365	9	Homo sapiens NADPH oxidase activator 1 (NOXA1), mRNA.
ILMN_1718198	NPY5R	-6.54541	4	Homo sapiens neuropeptide Y receptor Y5 (NPY5R), mRNA.
ILMN_1720282	NQO1	-2.56516	16	Homo sapiens NAD(P)H dehydrogenase, quinone 1 (NQO1), transcript variant 1, mRNA.
ILMN_1814022	NR1H3	-3.79047	11	Homo sapiens nuclear receptor subfamily 1, group H, member 3 (NR1H3), mRNA.
ILMN_1733248	NRBP2	-2.24191	8	Homo sapiens nuclear receptor binding protein 2 (NRBP2), mRNA.
ILMN_1751958	NSUN5	-2.59063	7	Homo sapiens NOL1/NOP2/Sun domain family, member 5 (NSUN5), transcript variant 1, mRNA.
ILMN_2352448	NSUN5B	-3.05681	7	Homo sapiens NOP2/Sun domain family, member 5B (NSUN5B), transcript variant 2, mRNA.
ILMN_1688070	NSUN5C	-4.07033	7	Homo sapiens NOL1/NOP2/Sun domain family, member 5C (NSUN5C), transcript variant 4, mRNA.
ILMN_1669788	NUDT14	-2.0728	14	Homo sapiens nudix (nucleoside diphosphate linked moiety X)-type motif 14 (NUDT14), mRNA.
ILMN_2410826	OAS1	-2.02909	12	Homo sapiens 2',5'-oligoadenylate synthetase 1, 40/46kDa (OAS1), transcript variant 3, mRNA.
ILMN_2364828	OGT	-2.02901	X	Homo sapiens O-linked N-acetylglucosamine (GlcNAc) transferase (UDP-N-acetylglucosamine:polypeptide-N-acetylglucosaminyl transferase) (OGT), transcript variant 1, mRNA.
ILMN_1795963	OKL38	-2.62499	16	Homo sapiens pregnancy-induced growth inhibitor (OKL38), transcript variant 1, mRNA.
ILMN_1711030	OPLAH	-2.37507	8	Homo sapiens 5-oxoprolinase (ATP-hydrolysing) (OPLAH), mRNA.
ILMN_1662174	ORMDL3	-3.04553	17	Homo sapiens ORM1-like 3 (S. cerevisiae) (ORMDL3), mRNA.
ILMN_2197128	OSR1	-3.64686	2	Homo sapiens odd-skipped related 1 (Drosophila) (OSR1), mRNA.
ILMN_1758529	P2RX1	-4.97787	17	Homo sapiens purinergic receptor P2X, ligand-gated ion channel, 1 (P2RX1), mRNA.
ILMN_2262044	PARP10	-2.05777	8	Homo sapiens poly (ADP-ribose) polymerase family, member 10 (PARP10), mRNA.
ILMN_2133784	PATE2	-2.04857	11	Homo sapiens prostate and testis expressed 2 (PATE2), mRNA.
ILMN_1700762	PBX4	-3.40401	19	Homo sapiens pre-B-cell leukemia homeobox 4 (PBX4), mRNA.
ILMN_1671489	PC	-5.69152	11	Homo sapiens pyruvate carboxylase (PC), nuclear gene encoding mitochondrial protein, transcript variant A, mRNA.
ILMN_2340347	PC	-7.70173	11	Homo sapiens pyruvate carboxylase (PC), nuclear gene encoding mitochondrial protein, transcript variant 2, mRNA.
ILMN_1731948	PCK1	-17.6471	20	Homo sapiens phosphoenolpyruvate carboxykinase 1 (soluble) (PCK1), mRNA.
ILMN_1746888	PCOLCE2	-2.07589	3	Homo sapiens procollagen C-endopeptidase enhancer 2 (PCOLCE2), mRNA.
ILMN_2113535	PCYOX1	-3.13796	2	Homo sapiens prenylcysteine oxidase 1 (PCYOX1), mRNA.
ILMN_1805098	PDE1B	-5.08301	12	Homo sapiens phosphodiesterase 1B, calmodulin-dependent (PDE1B), mRNA.
ILMN_2131381	PDE3B	-9.41341	11	Homo sapiens phosphodiesterase 3B, cGMP-inhibited (PDE3B), mRNA.
ILMN_1699767	PDE8A	-2.14652	15	Homo sapiens phosphodiesterase 8A (PDE8A), transcript variant 2, mRNA.
ILMN_2301722	PDE8B	-7.01001	5	Homo sapiens phosphodiesterase 8B (PDE8B), transcript variant 3, mRNA.
ILMN_1705397	PDK2	-3.02126	17	Homo sapiens pyruvate dehydrogenase kinase, isozyme 2 (PDK2), mRNA.
ILMN_1684982	PDK4	-2.70792	7	Homo sapiens pyruvate dehydrogenase kinase, isozyme 4 (PDK4), mRNA.
ILMN_1672504	PDXK	-2.37952	21	Homo sapiens pyridoxal (pyridoxine, vitamin B6) kinase (PDXK), mRNA.
ILMN_1814120	PECR	-4.91961	2	Homo sapiens peroxisomal trans-2-enoyl-CoA reductase (PECR), mRNA.
ILMN_1745806	PEMT	-2.99246	17	Homo sapiens phosphatidylethanolamine N-methyltransferase (PEMT), nuclear gene encoding mitochondrial protein, transcript variant 1, mRNA.
ILMN_1726711	PENK	-2.56808	8	Homo sapiens proenkephalin (PENK), mRNA.
ILMN_1753010	PET112L	-2.25252	4	Homo sapiens PET112-like (yeast) (PET112L), mRNA.
ILMN_1658759	PEX19	-3.22612	1	Homo sapiens peroxisomal biogenesis factor 19 (PEX19), mRNA.
ILMN_1741600	PFKFB1	-15.1582	X	Homo sapiens 6-phosphofructo-2-kinase/fructose-2,6-biphosphatase 1 (PFKFB1), mRNA.
ILMN_2186061	PFKFB3	-3.05347	10	Homo sapiens 6-phosphofructo-2-kinase/fructose-2,6-biphosphatase 3 (PFKFB3), mRNA.
ILMN_1660847	PFKFB3	-3.03104	10	Homo sapiens 6-phosphofructo-2-kinase/fructose-2,6-biphosphatase 3 (PFKFB3), mRNA.
ILMN_1727539	PGA3	-4.83997	11	Homo sapiens pepsinogen 3, group I (pepsinogen A) (PGA3), mRNA.
ILMN_1687842	PGA3	-4.38019	11	Homo sapiens pepsinogen 3, group I (pepsinogen A) (PGA3), mRNA.
ILMN_1717572	PGA5	-5.6953	11	Homo sapiens pepsinogen 5, group I (pepsinogen A) (PGA5), mRNA.
ILMN_1794165	PGD	-2.95803	1	Homo sapiens phosphogluconate dehydrogenase (PGD), mRNA.
ILMN_1800659	PGM1	-2.27432	1	Homo sapiens phosphoglucomutase 1 (PGM1), mRNA.
ILMN_2154287	PHACS	-2.75286	11	Homo sapiens 1-aminocyclopropane-1-carboxylate synthase (PHACS), mRNA.
ILMN_1666222	PHACTR3	-4.11284	20	Homo sapiens phosphatase and actin regulator 3 (PHACTR3), transcript variant 3, mRNA.
ILMN_1704537	PHGDH	-3.02193	1	Homo sapiens phosphoglycerate dehydrogenase (PHGDH), mRNA.
ILMN_1682181	PHKG1	-3.12031	7	Homo sapiens phosphorylase kinase, gamma 1 (muscle) (PHKG1), mRNA.
ILMN_1666819	PHLDB1	-2.19423	11	Homo sapiens pleckstrin homology-like domain, family B, member 1 (PHLDB1), mRNA.
ILMN_2282352	PHYH	-2.03089	10	Homo sapiens phytanoyl-CoA 2-hydroxylase (PHYH), transcript variant 1, mRNA.
ILMN_2183692	PHYHD1	-3.48895	9	Homo sapiens phytanoyl-CoA dioxygenase domain containing 1 (PHYHD1), mRNA.
ILMN_1768754	PILRB	-2.39957	7	Homo sapiens paired immunoglobin-like type 2 receptor beta (PILRB), transcript variant 1, mRNA.
ILMN_1793934	PISD	-3.43194	22	Homo sapiens phosphatidylserine decarboxylase (PISD), mRNA.
ILMN_2373566	PJA1	-2.10527	X	Homo sapiens praja ring finger 1 (PJA1), transcript variant 2, mRNA.
ILMN_1734810	PJA1	-2.54649	X	Homo sapiens praja ring finger 1 (PJA1), transcript variant 1, mRNA.
ILMN_1742788	PKD1L2	-5.68101	16	Homo sapiens polycystic kidney disease 1-like 2 (PKD1L2), transcript variant 1, mRNA.
ILMN_2274586	PKD1L2	-5.43473	16	Homo sapiens polycystic kidney disease 1-like 2 (PKD1L2), transcript variant 3, mRNA.
ILMN_1720034	PKHD1	-2.65405	6	Homo sapiens polycystic kidney and hepatic disease 1 (autosomal recessive) (PKHD1), transcript variant 1, mRNA.
ILMN_1807689	PKNOX2	-6.63573	11	Homo sapiens PBX/knotted 1 homeobox 2 (PKNOX2), mRNA.
ILMN_2233050	PLA2G2D	-2.07681	1	Homo sapiens phospholipase A2, group IID (PLA2G2D), mRNA.
ILMN_1697629	PLA2G4B	-2.44552	15	Homo sapiens phospholipase A2, group IVB (cytosolic) (PLA2G4B), mRNA.
ILMN_1769394	PLCD1	-2.20479	3	Homo sapiens phospholipase C, delta 1 (PLCD1), mRNA.
ILMN_1808379	PLCD4	-2.42818	2	Homo sapiens phospholipase C, delta 4 (PLCD4), mRNA.
ILMN_1784447	PLCE1	-2.06699	10	Homo sapiens phospholipase C, epsilon 1 (PLCE1), transcript variant 1, mRNA.
ILMN_1731518	PLD6	-2.89672	17	Homo sapiens phospholipase D family, member 6 (PLD6), mRNA.
ILMN_1744614	PLEKHG6	-10.5209	12	Homo sapiens pleckstrin homology domain containing, family G (with RhoGef domain) member 6 (PLEKHG6), mRNA.
ILMN_1697701	PLEKHJ1	-2.0645	19	Homo sapiens pleckstrin homology domain containing, family J member 1 (PLEKHJ1), mRNA.
ILMN_1689968	PLEKHO2	-2.14561	15	Homo sapiens pleckstrin homology domain containing, family O member 2 (PLEKHO2), mRNA.
ILMN_1665562	PLIN	-10.6778	15	Homo sapiens perilipin (PLIN), mRNA.
ILMN_2209993	PLIN5	-2.112	19	Homo sapiens perilipin 5 (PLIN5), mRNA.
ILMN_1728019	PML	-2.15574		PREDICTED: Homo sapiens promyelocytic leukemia, transcript variant 12 (PML), mRNA.
ILMN_1697189	PNCK	-5.5427	X	Homo sapiens pregnancy upregulated non-ubiquitously expressed CaM kinase (PNCK), mRNA.
ILMN_1787923	PNPLA2	-9.41527	11	Homo sapiens patatin-like phospholipase domain containing 2 (PNPLA2), mRNA.
ILMN_1662587	PNPLA7	-4.65809	9	Homo sapiens patatin-like phospholipase domain containing 7 (PNPLA7), mRNA.
ILMN_1740486	POLR2J4	-2.46604		Homo sapiens polymerase (RNA) II (DNA directed) polypeptide J, 13.3kDa pseudogene (POLR2J4) on chromosome 7.
ILMN_1701007	PON3	-4.20511	7	Homo sapiens paraoxonase 3 (PON3), mRNA.
ILMN_1800225	PPARG	-5.91191	3	Homo sapiens peroxisome proliferator-activated receptor gamma (PPARG), transcript variant 2, mRNA.
ILMN_1687612	PPARG	-14.9472	3	Homo sapiens peroxisome proliferator-activated receptor gamma (PPARG), transcript variant 2, mRNA.
ILMN_1806030	PPL	-2.86724	16	Homo sapiens periplakin (PPL), mRNA.
ILMN_1685286	PPP1R12C	-2.29407	19	Homo sapiens protein phosphatase 1, regulatory (inhibitor) subunit 12C (PPP1R12C), mRNA.
ILMN_1761968	PPP1R14A	-3.97156	19	Homo sapiens protein phosphatase 1, regulatory (inhibitor) subunit 14A (PPP1R14A), mRNA.
ILMN_1757882	PPP1R16A	-2.79665	8	Homo sapiens protein phosphatase 1, regulatory (inhibitor) subunit 16A (PPP1R16A), mRNA.
ILMN_2056606	PPP1R1A	-14.044	12	Homo sapiens protein phosphatase 1, regulatory (inhibitor) subunit 1A (PPP1R1A), mRNA.
ILMN_2304495	PPP1R1B	-6.55766	17	Homo sapiens protein phosphatase 1, regulatory (inhibitor) subunit 1B (dopamine and cAMP regulated phosphoprotein, DARPP-32) (PPP1R1B), transcript variant 2, mRNA.
ILMN_1704656	PPP2R1B	-3.42585	11	Homo sapiens protein phosphatase 2 (formerly 2A), regulatory subunit A, beta isoform (PPP2R1B), transcript variant 2, mRNA.
ILMN_1738784	PPP2R5A	-2.35876	1	Homo sapiens protein phosphatase 2, regulatory subunit B', alpha isoform (PPP2R5A), mRNA.
ILMN_2387919	PRKAG2	-2.30115	7	Homo sapiens protein kinase, AMP-activated, gamma 2 non-catalytic subunit (PRKAG2), transcript variant c, mRNA.
ILMN_1801105	PRKCD	-4.45016	3	Homo sapiens protein kinase C, delta (PRKCD), transcript variant 1, mRNA.
ILMN_1723678	PRPH	-3.46704	12	Homo sapiens peripherin (PRPH), mRNA.
ILMN_1724424	PRRT2	-3.33459	16	Homo sapiens proline-rich transmembrane protein 2 (PRRT2), mRNA.
ILMN_2062714	PTGDR	-3.04154	14	Homo sapiens prostaglandin D2 receptor (DP) (PTGDR), mRNA.
ILMN_1677384	PTGER3	-3.03023	1	Homo sapiens prostaglandin E receptor 3 (subtype EP3) (PTGER3), transcript variant 9, mRNA.
ILMN_1743361	PTGER3	-4.00605	1	Homo sapiens prostaglandin E receptor 3 (subtype EP3) (PTGER3), transcript variant 8, mRNA.
ILMN_1713829	PTGES	-2.42045	9	Homo sapiens prostaglandin E synthase (PTGES), mRNA.
ILMN_2170353	PTPLB	-2.87413	3	Homo sapiens protein tyrosine phosphatase-like (proline instead of catalytic arginine), member b (PTPLB), mRNA.
ILMN_1690806	PTPLB	-3.10228	3	Homo sapiens protein tyrosine phosphatase-like (proline instead of catalytic arginine), member b (PTPLB), mRNA.
ILMN_2380163	PTPRF	-3.52795	1	Homo sapiens protein tyrosine phosphatase, receptor type, F (PTPRF), transcript variant 1, mRNA.
ILMN_1798081	PTPRF	-2.30388	1	Homo sapiens protein tyrosine phosphatase, receptor type, F (PTPRF), transcript variant 2, mRNA.
ILMN_1696187	PYGL	-2.55088	14	Homo sapiens phosphorylase, glycogen, liver (PYGL), mRNA.
ILMN_1695334	PYGO2	-2.51279	1	Homo sapiens pygopus homolog 2 (Drosophila) (PYGO2), mRNA.
ILMN_1672443	QDPR	-2.24124	4	Homo sapiens quinoid dihydropteridine reductase (QDPR), mRNA.
ILMN_1745282	RAGE	-2.25092	14	Homo sapiens renal tumor antigen (RAGE), mRNA.
ILMN_2094856	RANBP3L	-4.99537	5	Homo sapiens RAN binding protein 3-like (RANBP3L), mRNA.
ILMN_1810844	RARRES2	-6.24519	7	Homo sapiens retinoic acid receptor responder (tazarotene induced) 2 (RARRES2), mRNA.
ILMN_1654586	RASA3	-2.13996	13	Homo sapiens RAS p21 protein activator 3 (RASA3), mRNA.
ILMN_1740426	RASD1	-7.41296	17	Homo sapiens RAS, dexamethasone-induced 1 (RASD1), mRNA.
ILMN_1651902	RASL11A	-2.05644	13	Homo sapiens RAS-like, family 11, member A (RASL11A), mRNA.
ILMN_1690566	RASSF4	-2.14604	10	Homo sapiens Ras association (RalGDS/AF-6) domain family member 4 (RASSF4), mRNA.
ILMN_1653412	RAXL1	-2.18732	19	Homo sapiens retina and anterior neural fold homeobox like 1 (RAXL1), mRNA.
ILMN_1668065	RBED1	-7.84134	2	Homo sapiens RNA binding motif and ELMO/CED-12 domain 1 (RBED1), mRNA.
ILMN_1814719	RBP4	-13.4565	10	Homo sapiens retinol binding protein 4, plasma (RBP4), mRNA.
ILMN_2323087	RBPMS	-2.25533	8	Homo sapiens RNA binding protein with multiple splicing (RBPMS), transcript variant 3, mRNA.
ILMN_1808238	RBPMS2	-2.78359	15	Homo sapiens RNA binding protein with multiple splicing 2 (RBPMS2), mRNA.
ILMN_1773395	RDH5	-9.65757	12	Homo sapiens retinol dehydrogenase 5 (11-cis/9-cis) (RDH5), mRNA.
ILMN_1697460	REEP6	-2.36175	19	Homo sapiens receptor accessory protein 6 (REEP6), mRNA.
ILMN_1702633	RETSAT	-4.17889	2	Homo sapiens retinol saturase (all-trans-retinol 13,14-reductase) (RETSAT), mRNA.
ILMN_1669983	RGS22	-4.13986	8	Homo sapiens regulator of G-protein signalling 22 (RGS22), mRNA.
ILMN_1776888	RHOXF1	-22.3717	X	Homo sapiens Rhox homeobox family, member 1 (RHOXF1), mRNA.
ILMN_2408572	RNASE4	-2.29639	14	Homo sapiens ribonuclease, RNase A family, 4 (RNASE4), transcript variant 1, mRNA.
ILMN_1767446	RNF150	-3.74745	4	Homo sapiens ring finger protein 150 (RNF150), mRNA.
ILMN_1792389	RNF165	-2.02319	18	Homo sapiens ring finger protein 165 (RNF165), mRNA.
ILMN_1731561	ROBO3	-2.32932	11	Homo sapiens roundabout, axon guidance receptor, homolog 3 (Drosophila) (ROBO3), mRNA.
ILMN_1746658	RORB	-5.39178	9	Homo sapiens RAR-related orphan receptor B (RORB), mRNA.
ILMN_1798880	RPA4	-2.27669	X	Homo sapiens replication protein A4, 34kDa (RPA4), mRNA.
ILMN_2124757	RPL23AP13	-2.2829	2	Homo sapiens ribosomal protein L23a pseudogene 13 (RPL23AP13), non-coding RNA.
ILMN_1780825	RRAS	-2.16486	19	Homo sapiens related RAS viral (r-ras) oncogene homolog (RRAS), mRNA.
ILMN_1667519	RRAS2	-2.13179	11	Homo sapiens related RAS viral (r-ras) oncogene homolog 2 (RRAS2), mRNA.
ILMN_2415267	RREB1	-2.04533	6	Homo sapiens ras responsive element binding protein 1 (RREB1), transcript variant 1, mRNA.
ILMN_1681983	RSPO3	-3.0099	6	Homo sapiens R-spondin 3 homolog (Xenopus laevis) (RSPO3), mRNA.
ILMN_1756928	RTN1	-2.37951	14	Homo sapiens reticulon 1 (RTN1), transcript variant 1, mRNA.
ILMN_1653494	S100A1	-4.35229	1	Homo sapiens S100 calcium binding protein A1 (S100A1), mRNA.
ILMN_2183409	SCARB1	-2.42996	12	Homo sapiens scavenger receptor class B, member 1 (SCARB1), mRNA.
ILMN_1689329	SCD	-4.71177	10	Homo sapiens stearoyl-CoA desaturase (delta-9-desaturase) (SCD), mRNA.
ILMN_1813561	SCIN	-7.82631	7	Homo sapiens scinderin (SCIN), mRNA.
ILMN_1672591	SCN9A	-2.72568	2	Homo sapiens sodium channel, voltage-gated, type IX, alpha subunit (SCN9A), mRNA.
ILMN_1754757	SCNN1D	-2.45022	1	Homo sapiens sodium channel, nonvoltage-gated 1, delta (SCNN1D), transcript variant 2, mRNA.
ILMN_1662016	SCRN2	-3.79523	17	Homo sapiens secernin 2 (SCRN2), mRNA.
ILMN_2148679	SDHAP3	-2.78717		Homo sapiens succinate dehydrogenase complex, subunit A, flavoprotein pseudogene 3 (SDHAP3) on chromosome 5.
ILMN_1687268	SEC14L5	-2.54713	16	Homo sapiens SEC14-like 5 (S. cerevisiae) (SEC14L5), mRNA.
ILMN_1680652	SELENBP1	-6.78977	1	Homo sapiens selenium binding protein 1 (SELENBP1), mRNA.
ILMN_1769787	SELO	-2.09941	22	Homo sapiens selenoprotein O (SELO), mRNA.
ILMN_1765641	SEMA3A	-3.5672	7	Homo sapiens sema domain, immunoglobulin domain (Ig), short basic domain, secreted, (semaphorin) 3A (SEMA3A), mRNA.
ILMN_1651547	SEMA3E	-3.22868	7	Homo sapiens sema domain, immunoglobulin domain (Ig), short basic domain, secreted, (semaphorin) 3E (SEMA3E), mRNA.
ILMN_1676067	SEMA3G	-3.10513	3	Homo sapiens sema domain, immunoglobulin domain (Ig), short basic domain, secreted, (semaphorin) 3G (SEMA3G), mRNA.
ILMN_1659649	SGCG	-7.13991	13	Homo sapiens sarcoglycan, gamma (35kDa dystrophin-associated glycoprotein) (SGCG), mRNA.
ILMN_1661137	SH3RF2	-2.28409	5	Homo sapiens SH3 domain containing ring finger 2 (SH3RF2), mRNA.
ILMN_1811933	SHMT1	-3.4486	17	Homo sapiens serine hydroxymethyltransferase 1 (soluble) (SHMT1), transcript variant 1, mRNA.
ILMN_1743784	SHMT1	-3.831	17	Homo sapiens serine hydroxymethyltransferase 1 (soluble) (SHMT1), transcript variant 1, mRNA.
ILMN_1668714	SIK2	-2.81046	11	Homo sapiens salt-inducible kinase 2 (SIK2), mRNA.
ILMN_1788315	SIN3B	-2.24839	19	Homo sapiens SIN3 homolog B, transcription regulator (yeast) (SIN3B), mRNA.
ILMN_1770629	SLC17A7	-2.57496	19	Homo sapiens solute carrier family 17 (sodium-dependent inorganic phosphate cotransporter), member 7 (SLC17A7), mRNA.
ILMN_1716359	SLC19A3	-5.05	2	Homo sapiens solute carrier family 19, member 3 (SLC19A3), mRNA.
ILMN_1738552	SLC1A3	-4.83503	5	Homo sapiens solute carrier family 1 (glial high affinity glutamate transporter), member 3 (SLC1A3), mRNA.
ILMN_1707720	SLC1A5	-2.82193	19	Homo sapiens solute carrier family 1 (neutral amino acid transporter), member 5 (SLC1A5), mRNA.
ILMN_1813671	SLC25A1	-3.32558	22	Homo sapiens solute carrier family 25 (mitochondrial carrier; citrate transporter), member 1 (SLC25A1), nuclear gene encoding mitochondrial protein, mRNA.
ILMN_1804090	SLC25A10	-4.02734	17	Homo sapiens solute carrier family 25 (mitochondrial carrier; dicarboxylate transporter), member 10 (SLC25A10), nuclear gene encoding mitochondrial protein, mRNA.
ILMN_1806032	SLC25A16	-2.01819	10	Homo sapiens solute carrier family 25 (mitochondrial carrier; Graves disease autoantigen), member 16 (SLC25A16), nuclear gene encoding mitochondrial protein, mRNA.
ILMN_1754864	SLC25A18	-14.2708	22	Homo sapiens solute carrier family 25 (mitochondrial carrier), member 18 (SLC25A18), nuclear gene encoding mitochondrial protein, mRNA.
ILMN_1741392	SLC25A20	-2.03487	3	Homo sapiens solute carrier family 25 (carnitine/acylcarnitine translocase), member 20 (SLC25A20), nuclear gene encoding mitochondrial protein, mRNA.
ILMN_1787718	SLC27A1	-2.34871	19	Homo sapiens solute carrier family 27 (fatty acid transporter), member 1 (SLC27A1), mRNA.
ILMN_1723971	SLC29A1	-2.69674	6	Homo sapiens solute carrier family 29 (nucleoside transporters), member 1 (SLC29A1), nuclear gene encoding mitochondrial protein, transcript variant 4, mRNA.
ILMN_2338963	SLC29A1	-2.07814	6	Homo sapiens solute carrier family 29 (nucleoside transporters), member 1 (SLC29A1), nuclear gene encoding mitochondrial protein, transcript variant 4, mRNA.
ILMN_1801377	SLC29A4	-6.51703	7	Homo sapiens solute carrier family 29 (nucleoside transporters), member 4 (SLC29A4), mRNA.
ILMN_2325056	SLC29A4	-7.16469	7	Homo sapiens solute carrier family 29 (nucleoside transporters), member 4 (SLC29A4), transcript variant 1, mRNA.
ILMN_2273224	SLC4A5	-2.10815	2	Homo sapiens solute carrier family 4, sodium bicarbonate cotransporter, member 5 (SLC4A5), transcript variant c, mRNA.
ILMN_1741054	SLC5A6	-3.2826	2	Homo sapiens solute carrier family 5 (sodium-dependent vitamin transporter), member 6 (SLC5A6), mRNA.
ILMN_1723287	SLC6A16	-2.19931	19	Homo sapiens solute carrier family 6, member 16 (SLC6A16), mRNA.
ILMN_1681087	SLC7A10	-12.856	19	Homo sapiens solute carrier family 7, (neutral amino acid transporter, y+ system) member 10 (SLC7A10), mRNA.
ILMN_1812559	SLC7A6	-3.34039	16	Homo sapiens solute carrier family 7 (cationic amino acid transporter, y+ system), member 6 (SLC7A6), transcript variant 2, mRNA.
ILMN_2324561	SLC7A6	-3.62136	16	Homo sapiens solute carrier family 7 (cationic amino acid transporter, y+ system), member 6 (SLC7A6), transcript variant 2, mRNA.
ILMN_2410938	SMOC1	-5.38612	14	Homo sapiens SPARC related modular calcium binding 1 (SMOC1), transcript variant 1, mRNA.
ILMN_1653161	SNCG	-4.96919	10	Homo sapiens synuclein, gamma (breast cancer-specific protein 1) (SNCG), mRNA.
ILMN_1788251	SNN	-2.42365	16	Homo sapiens stannin (SNN), mRNA.
ILMN_1730773	SNORA70	-2.07434	X	Homo sapiens small nucleolar RNA, H/ACA box 70 (SNORA70), small nucleolar RNA.
ILMN_2072391	SNORD31	-2.19454	11	Homo sapiens small nucleolar RNA, C/D box 31 (SNORD31), small nucleolar RNA.
ILMN_1753241	SNTA1	-2.82576	20	Homo sapiens syntrophin, alpha 1 (dystrophin-associated protein A1, 59kDa, acidic component) (SNTA1), mRNA.
ILMN_2170949	SNX10	-4.22984	7	Homo sapiens sorting nexin 10 (SNX10), mRNA.
ILMN_1690034	SOD3	-3.58338	4	Homo sapiens superoxide dismutase 3, extracellular (SOD3), mRNA.
ILMN_1749792	SORBS1	-6.91191	10	Homo sapiens sorbin and SH3 domain containing 1 (SORBS1), transcript variant 3, mRNA.
ILMN_2326262	SORBS1	-9.94847	10	Homo sapiens sorbin and SH3 domain containing 1 (SORBS1), transcript variant 2, mRNA.
ILMN_1663446	SORBS1	-12.5576	10	Homo sapiens sorbin and SH3 domain containing 1 (SORBS1), transcript variant 3, mRNA.
ILMN_1707077	SORT1	-2.81168	1	Homo sapiens sortilin 1 (SORT1), mRNA.
ILMN_1789244	SOX8	-2.83978	16	Homo sapiens SRY (sex determining region Y)-box 8 (SOX8), mRNA.
ILMN_1801040	SPN	-2.3032	16	Homo sapiens sialophorin (SPN), transcript variant 1, mRNA.
ILMN_1661335	SPTBN1	-3.13586	2	Homo sapiens spectrin, beta, non-erythrocytic 1 (SPTBN1), transcript variant 1, mRNA.
ILMN_1690708	SPTBN1	-3.1088	2	Homo sapiens spectrin, beta, non-erythrocytic 1 (SPTBN1), transcript variant 1, mRNA.
ILMN_1663035	SREBF1	-2.69046	17	Homo sapiens sterol regulatory element binding transcription factor 1 (SREBF1), transcript variant 1, mRNA.
ILMN_2350315	ST3GAL3	-2.09513	1	Homo sapiens ST3 beta-galactoside alpha-2,3-sialyltransferase 3 (ST3GAL3), transcript variant 8, mRNA.
ILMN_1781560	ST3GAL6	-2.39123	3	Homo sapiens ST3 beta-galactoside alpha-2,3-sialyltransferase 6 (ST3GAL6), mRNA.
ILMN_1667315	STAG3L1	-2.11534	7	Homo sapiens stromal antigen 3-like 1 (STAG3L1), transcript variant 1, mRNA.
ILMN_1791375	STAG3L2	-2.13197	7	Homo sapiens stromal antigen 3-like 2 (STAG3L2), mRNA.
ILMN_1753547	STAT5A	-2.52498	17	Homo sapiens signal transducer and activator of transcription 5A (STAT5A), mRNA.
ILMN_1673950	STBD1	-3.07172	4	Homo sapiens starch binding domain 1 (STBD1), mRNA.
ILMN_1701386	STRADB	-2.15216	2	Homo sapiens STE20-related kinase adaptor beta (STRADB), mRNA.
ILMN_1720771	STX11	-3.55576	6	Homo sapiens syntaxin 11 (STX11), mRNA.
ILMN_2404795	SULT1A1	-2.13574	16	Homo sapiens sulfotransferase family, cytosolic, 1A, phenol-preferring, member 1 (SULT1A1), transcript variant 3, mRNA.
ILMN_1656900	SULT1A1	-2.5935	16	Homo sapiens sulfotransferase family, cytosolic, 1A, phenol-preferring, member 1 (SULT1A1), transcript variant 5, mRNA.
ILMN_2400372	SULT1A2	-2.3328	16	Homo sapiens sulfotransferase family, cytosolic, 1A, phenol-preferring, member 2 (SULT1A2), transcript variant 1, mRNA.
ILMN_1712075	SYNM	-2.58976	15	Homo sapiens synemin, intermediate filament protein (SYNM), transcript variant B, mRNA.
ILMN_1720623	SYTL3	-2.46023	6	Homo sapiens synaptotagmin-like 3 (SYTL3), mRNA.
ILMN_1677532	TARDBP	-2.0633	1	Homo sapiens TAR DNA binding protein (TARDBP), mRNA.
ILMN_2330371	TATDN3	-2.12391	1	Homo sapiens TatD DNase domain containing 3 (TATDN3), transcript variant 1, mRNA.
ILMN_2358733	TAZ	-2.27202	X	Homo sapiens tafazzin (cardiomyopathy, dilated 3A (X-linked); endocardial fibroelastosis 2; Barth syndrome) (TAZ), transcript variant 3, mRNA.
ILMN_1756542	TBC1D17	-2.04123	19	Homo sapiens TBC1 domain family, member 17 (TBC1D17), mRNA.
ILMN_2060212	TBC1D24	-2.0961	16	Homo sapiens TBC1 domain family, member 24 (TBC1D24), mRNA. XM_945422
ILMN_1733841	TCF7L1	-2.1903	2	Homo sapiens transcription factor 7-like 1 (T-cell specific, HMG-box) (TCF7L1), mRNA.
ILMN_1700001	TCTA	-2.1287	3	Homo sapiens T-cell leukemia translocation altered gene (TCTA), mRNA.
ILMN_1720799	TECR	-2.40592	19	Homo sapiens trans-2,3-enoyl-CoA reductase (TECR), mRNA.
ILMN_1799099	TEKT3	-2.63264	17	Homo sapiens tektin 3 (TEKT3), mRNA.
ILMN_1685042	TENC1	-2.67352	12	Homo sapiens tensin like C1 domain containing phosphatase (tensin 2) (TENC1), transcript variant 1, mRNA.
ILMN_1791067	TESK1	-2.12972	9	Homo sapiens testis-specific kinase 1 (TESK1), mRNA.
ILMN_1768425	TF	-10.4289	3	Homo sapiens transferrin (TF), mRNA.
ILMN_1661683	THRA	-2.15937	17	Homo sapiens thyroid hormone receptor, alpha (erythroblastic leukemia viral (v-erb-a) oncogene homolog, avian) (THRA), transcript variant 2, mRNA.
ILMN_1794844	THRSP	-12.1996	11	Homo sapiens thyroid hormone responsive (SPOT14 homolog, rat) (THRSP), mRNA.
ILMN_1663399	TIMP4	-8.39305	3	Homo sapiens TIMP metallopeptidase inhibitor 4 (TIMP4), mRNA.
ILMN_1664978	TJP2	-2.32187	9	Homo sapiens tight junction protein 2 (zona occludens 2) (TJP2), transcript variant 2, mRNA.
ILMN_1763972	TJP2	-3.29305	9	Homo sapiens tight junction protein 2 (zona occludens 2) (TJP2), transcript variant 1, mRNA.
ILMN_1736597	TKT	-3.08105	3	Homo sapiens transketolase (Wernicke-Korsakoff syndrome) (TKT), mRNA.
ILMN_1751572	TLE1	-2.48058	9	Homo sapiens transducin-like enhancer of split 1 (E(sp1) homolog, Drosophila) (TLE1), mRNA.
ILMN_1700042	TLN2	-2.56531	15	Homo sapiens talin 2 (TLN2), mRNA.
ILMN_1722981	TLR5	-2.09623	1	Homo sapiens toll-like receptor 5 (TLR5), mRNA.
ILMN_1690040	TM7SF2	-12.4342	11	Homo sapiens transmembrane 7 superfamily member 2 (TM7SF2), mRNA.
ILMN_1794677	TMC6	-2.82204	17	Homo sapiens transmembrane channel-like 6 (TMC6), mRNA.
ILMN_1698259	TMEM100	-2.44684	17	Homo sapiens transmembrane protein 100 (TMEM100), transcript variant 2, mRNA.
ILMN_1700202	TMEM135	-2.33963	11	Homo sapiens transmembrane protein 135 (TMEM135), mRNA.
ILMN_1657701	TMEM137	-2.56806		PREDICTED: Homo sapiens transmembrane protein 137 (TMEM137), misc RNA.
ILMN_1736863	TMEM140	-3.23619	7	Homo sapiens transmembrane protein 140 (TMEM140), mRNA.
ILMN_1732187	TMEM143	-2.49927	19	Homo sapiens transmembrane protein 143 (TMEM143), mRNA.
ILMN_2049672	TMEM16C	-5.43938	11	Homo sapiens transmembrane protein 16C (TMEM16C), mRNA.
ILMN_1670672	TMEM37	-12.6676	2	Homo sapiens transmembrane protein 37 (TMEM37), mRNA.
ILMN_1757391	TMEM50B	-2.24844	21	Homo sapiens transmembrane protein 50B (TMEM50B), mRNA.
ILMN_1719649	TMEM63A	-3.29782	1	Homo sapiens transmembrane protein 63A (TMEM63A), mRNA.
ILMN_1736911	TMOD1	-2.68521	9	Homo sapiens tropomodulin 1 (TMOD1), mRNA.
ILMN_1727689	TNFAIP2	-2.16336	14	Homo sapiens tumor necrosis factor, alpha-induced protein 2 (TNFAIP2), mRNA.
ILMN_2363392	TNFSF14	-2.22675	19	Homo sapiens tumor necrosis factor (ligand) superfamily, member 14 (TNFSF14), transcript variant 2, mRNA.
ILMN_1807919	TNS1	-2.46631	2	Homo sapiens tensin 1 (TNS1), mRNA.
ILMN_2115350	TNXA	-2.47078	6	Homo sapiens tenascin XA pseudogene (TNXA) on chromosome 6.
ILMN_1718687	TPPP	-5.91443	5	Homo sapiens tubulin polymerization promoting protein (TPPP), mRNA.
ILMN_1790350	TPRG1	-2.00572	3	Homo sapiens tumor protein p63 regulated 1 (TPRG1), mRNA.
ILMN_1746704	TRIM8	-2.20156	10	Homo sapiens tripartite motif-containing 8 (TRIM8), mRNA.
ILMN_2161746	TRIP10	-2.61905	19	Homo sapiens thyroid hormone receptor interactor 10 (TRIP10), mRNA.
ILMN_1813568	TRPV1	-3.71008	17	Homo sapiens transient receptor potential cation channel, subfamily V, member 1 (TRPV1), transcript variant 4, mRNA.
ILMN_1803850	TSPAN15	-5.03341	10	Homo sapiens tetraspanin 15 (TSPAN15), mRNA.
ILMN_1655469	TSPAN3	-2.02867	15	Homo sapiens tetraspanin 3 (TSPAN3), transcript variant 1, mRNA.
ILMN_1691572	TST	-3.78572	22	Homo sapiens thiosulfate sulfurtransferase (rhodanese) (TST), nuclear gene encoding mitochondrial protein, mRNA.
ILMN_1682818	TTLL3	-2.62145	3	Homo sapiens tubulin tyrosine ligase-like family, member 3 (TTLL3), transcript variant 2, mRNA.
ILMN_1652464	TUBA3E	-2.78104	2	Homo sapiens tubulin, alpha 3e (TUBA3E), mRNA.
ILMN_1776852	TUSC5	-32.8345	17	Homo sapiens tumor suppressor candidate 5 (TUSC5), mRNA.
ILMN_1677429	TWIST2	-2.84652	2	Homo sapiens twist homolog 2 (Drosophila) (TWIST2), mRNA.
ILMN_1740169	TYRO3	-4.27854	15	Homo sapiens TYRO3 protein tyrosine kinase (TYRO3), mRNA.
ILMN_2376416	UBXN11	-2.55217	1	Homo sapiens UBX domain protein 11 (UBXN11), transcript variant 2, mRNA.
ILMN_1757387	UCHL1	-2.53405	4	Homo sapiens ubiquitin carboxyl-terminal esterase L1 (ubiquitin thiolesterase) (UCHL1), mRNA.
ILMN_1685625	UCP2	-4.23979	11	Homo sapiens uncoupling protein 2 (mitochondrial, proton carrier) (UCP2), nuclear gene encoding mitochondrial protein, mRNA.
ILMN_1773313	USMG5	-2.65159	10	Homo sapiens up-regulated during skeletal muscle growth 5 homolog (mouse) (USMG5), mRNA.
ILMN_2199389	VIPR1	-2.49871	3	Homo sapiens vasoactive intestinal peptide receptor 1 (VIPR1), mRNA.
ILMN_1709434	VIT	-3.69683	2	Homo sapiens vitrin (VIT), mRNA.
ILMN_1802894	VKORC1L1	-2.48819	7	Homo sapiens vitamin K epoxide reductase complex, subunit 1-like 1 (VKORC1L1), mRNA.
ILMN_2361862	VLDLR	-2.73871	9	Homo sapiens very low density lipoprotein receptor (VLDLR), transcript variant 2, mRNA.
ILMN_2270845	WDR74	-2.11407	11	Homo sapiens WD repeat domain 74 (WDR74), mRNA.
ILMN_1759023	WFS1	-2.43671	4	Homo sapiens Wolfram syndrome 1 (wolframin) (WFS1), mRNA.
ILMN_1662188	WNT11	-3.54063	11	Homo sapiens wingless-type MMTV integration site family, member 11 (WNT11), mRNA.
ILMN_2210753	XLKD1	-2.02196	11	Homo sapiens extracellular link domain containing 1 (XLKD1), mRNA.
ILMN_1743357	XPNPEP2	-2.04703	X	Homo sapiens X-prolyl aminopeptidase (aminopeptidase P) 2, membrane-bound (XPNPEP2), mRNA.
ILMN_1755354	YBX2	-6.15354		Homo sapiens Y box binding protein 2 (YBX2), mRNA.
ILMN_2228809	YWHAG	-2.05572	7	Homo sapiens tyrosine 3-monooxygenase/tryptophan 5-monooxygenase activation protein, gamma polypeptide (YWHAG), mRNA.
ILMN_1750145	YWHAG	-2.34219	7	Homo sapiens tyrosine 3-monooxygenase/tryptophan 5-monooxygenase activation protein, gamma polypeptide (YWHAG), mRNA.
ILMN_2305407	ZBTB16	-2.15122	11	Homo sapiens zinc finger and BTB domain containing 16 (ZBTB16), transcript variant 1, mRNA.
ILMN_2402817	ZBTB16	-2.25826	11	Homo sapiens zinc finger and BTB domain containing 16 (ZBTB16), transcript variant 2, mRNA.
ILMN_1688295	ZNF219	-2.61933	14	Homo sapiens zinc finger protein 219 (ZNF219), mRNA.
ILMN_1815578	ZNF223	-2.08033		Homo sapiens zinc finger protein 223 (ZNF223), mRNA.
ILMN_2107933	ZNF285A	-2.15758	19	Homo sapiens zinc finger protein 285A (ZNF285A), mRNA.
ILMN_1786722	ZNF385A	-2.87114	12	Homo sapiens zinc finger protein 385A (ZNF385A), transcript variant 3, mRNA.
ILMN_2215211	ZNF514	-2.14802	2	Homo sapiens zinc finger protein 514 (ZNF514), mRNA.
ILMN_1657087	ZNF533	-2.37527	2	Homo sapiens zinc finger protein 533 (ZNF533), mRNA.
ILMN_1663490	ZNF541	-2.22957	19	Homo sapiens zinc finger protein 541 (ZNF541), mRNA.
ILMN_1654819	ZNF589	-2.71045	3	Homo sapiens zinc finger protein 589 (ZNF589), mRNA.
ILMN_1804263	ZNF76	-2.07334	6	Homo sapiens zinc finger protein 76 (expressed in testis) (ZNF76), mRNA.
ILMN_2175447	ZNF767	-2.54732	7	Homo sapiens zinc finger family member 767 (ZNF767), mRNA.
ILMN_1802053	ZNF91	-3.54403	19	Homo sapiens zinc finger protein 91 (ZNF91), mRNA.
ILMN_1844029		-4.75944	3	BX097190 Soares placenta Nb2HP Homo sapiens cDNA clone IMAGp998G19212, mRNA sequence
ILMN_1824362		-2.05218	7	BX105338 Soares_pregnant_uterus_NbHPU Homo sapiens cDNA clone IMAGp998C114347, mRNA sequence
ILMN_1856634		-2.2459	1	Homo sapiens mRNA; cDNA DKFZp686J23256 (from clone DKFZp686J23256)
ILMN_1871457		-4.49231		PREDICTED: Homo sapiens hypothetical LOC389089 (LOC389089), mRNA
ILMN_1912737		-2.4213		Homo sapiens mRNA; cDNA DKFZp686F1546 (from clone DKFZp686F1546)
ILMN_1903914		-2.14067	7	Homo sapiens cDNA FLJ26188 fis, clone ADG04821
ILMN_1911503		-2.16861	20	ip26b05.y1 HR85 islet Homo sapiens cDNA clone IMAGE:6218432 5, mRNA sequence
ILMN_1818149		-2.01113	9	DA371742 BRTHA2 Homo sapiens cDNA clone BRTHA2001741 5, mRNA sequence
ILMN_1874901		-20.1633		PREDICTED: Homo sapiens hypothetical LOC389393 (LOC389393), mRNA
ILMN_1879326		-4.42004	10	AGENCOURT_8109349 Lupski_sympathetic_trunk Homo sapiens cDNA clone IMAGE:6189406 5, mRNA sequence
ILMN_1840316		-2.42482	1	Homo sapiens cDNA clone IMAGE:6186815, partial cds
ILMN_1910550		-2.40518	5	SM011178 Brain 3 EST Homo sapiens cDNA clone ID_11178 3', mRNA sequence
ILMN_1906815		-3.78423		Homo sapiens mRNA; cDNA DKFZp686I0981 (from clone DKFZp686I0981)
ILMN_1882000		-2.2534	X	Human HeLa mRNA isolated as a false positive in a two-hybrid-screen
ILMN_1864166		-2.03643	1	Homo sapiens cDNA clone IMAGE:6254031
ILMN_1904628		-3.11237	1	PM0-ST0264-161199-001-b06 ST0264 Homo sapiens cDNA, mRNA sequence
ILMN_1816634		-2.76441	7	Homo sapiens cDNA clone IMAGE:4830466
ILMN_1859127		-2.02756		PREDICTED: Homo sapiens hypothetical LOC388214 (LOC388214), mRNA
ILMN_1866216		-2.04575	15	BX114974 NCI_CGAP_Kid3 Homo sapiens cDNA clone IMAGp998C023886, mRNA sequence
ILMN_1838655		-4.78666	21	full-length cDNA clone CS0DI053YO09 of Placenta Cot 25-normalized of Homo sapiens (human)
ILMN_1905548		-2.26152	X	Homo sapiens mRNA; cDNA DKFZp779M2422 (from clone DKFZp779M2422)
ILMN_1864959		-2.66459	3	AGENCOURT_6573785 NIH_MGC_98 Homo sapiens cDNA clone IMAGE:5476907 5, mRNA sequence
ILMN_1867188		-2.93749	12	BX090843 Soares_testis_NHT Homo sapiens cDNA clone IMAGp998C074110 ; IMAGE:1620414, mRNA sequence
ILMN_1834842		-2.00075	6	BX093900 Soares placenta Nb2HP Homo sapiens cDNA clone IMAGp998M23189, mRNA sequence
ILMN_1857335		-3.82828	9	Homo sapiens cDNA FLJ35432 fis, clone SMINT2002311
ILMN_1818346		-4.33752		Homo sapiens cDNA FLJ40660 fis, clone THYMU2019686
ILMN_1870668		-2.06271	13	NISC_gj03f04.y1 NCI_CGAP_Pr28 Homo sapiens cDNA clone IMAGE:3270678 5, mRNA sequence
ILMN_1902594		-2.4136	2	Homo sapiens cDNA FLJ37202 fis, clone BRALZ2006734
ILMN_1893728		-4.43197	11	Homo sapiens cDNA FLJ26242 fis, clone DMC00770
ILMN_1907042		-3.02754	1	Homo sapiens cDNA FLJ41270 fis, clone BRAMY2036387
