# Supplementary material for: Meta-Analysis of Genome-Wide Association Studies and Network Analysis-Based Integration with Gene Expression Data Identify New Suggestive Loci and Unravel a Wnt-Centric Network Associated with Dupuytren’s Disease
Source: PLoS One. 2016 Jul 28;11(7):e0158101. doi: 10.1371/journal.pone.0158101 (PMC4965170; doi:10.1371/journal.pone.0158101)
Supplement: S8 Table — (XLSX) [file pone.0158101.s009.xlsx]

## Sheet: table S7
Table S8. IPA top networks
ID	Molecules in Network	Score	Focus Molecules	Top Diseases and Functions
1	AKAP13,ALDH1A1,ALDH3A2,ALDOC,APOD,ARL4A,AXIN2,BCL9L,CDH2,CDH3,CDH11,CEACAM1,CEBPB,CHAD,CLDN1,CLDN7,CNN2,CRAT,Ctnna,CTNNB1,DIO2,DKK1,DSC1,ECM1,EFNB1,EPHB3,ESRRA,FGF9,FGF18,FOXQ1,FZD1,GJB6,GPX2,HIPK2,HTRA1,ID3,INHBB,KRT5,KRT14,KRT6B,LBH,LDHB,LEF1,LGALS3,LRP5,MARCH6,MGEA5,MMP7,MUC1,P4HA1,PCCA,PLA2G16,PLS3,QPCT,RCN1,ROR2,SEMA3C,SERPINA5,SFRP1,SLC1A5,SOX17,SP5,SREBF1,TCF,TF,TOB2,TSC22D1,USF1,USF2,WNT11	42	67	Cellular Development, Tissue Development, Skeletal and Muscular System Development and Function
2	ACTL6A,ACTN1,AHR,ANKRD36B,ATXN1,ATXN2,CALD1,CAPZB,CFL1,DNAJC10,DPY19L1,DSG1,DTNA,EPB41L1,EPC1,FJX1,GAS8,GPR37,GSN,HERC5,HNRNPH2,HOPX,HSD17B8,Hsp90,HSP90B1,ING3,ITGB1BP1,KDM5B,KIF1C,LIMCH1,LMNA,LRCH4,Mlc,MYH9,MYL1,MYO1B,MYO1C,NMB,NME2,PDLIM1,PIR,PKD2,PLOD1,PPP1R18,PTPLA,Rb,RBFOX2,RBM45,RBPMS,REEP1,SMARCC1,SMOX,SPIN1,SPTBN1,STK38,STUB1,SVIL,SYNCRIP,TARDBP,TGM3,THRA,TIP60,TMEM14A,TMOD1,TMOD3,TPM4,TR…	39	66	Cellular Growth and Proliferation, Hereditary Disorder, Cell Morphology
3	ALCAM,ALDH18A1,Alpha catenin,ARID3A,ATF5,ATL1,ATP13A2,BCL6,C9orf3,CD9,CD82,CD151,CDC34,CDKN2B,COL1A1,COL8A1,CSF1R,FAM96A,FMOD,GADD45B,GLIPR1,GLS,GTF2I,Hdac,HLA-DR,HLA-DRA,HSD11B2,Integrin alpha 3 beta 1,KCNK2,KLF6,KLF10,LAMP2,LOC102724788/PRODH,MAP3K11,MGP,MITF,MTHFD1,MTHFR,MXD1,MYC,MYCBP2,NLGN1,PARP10,PBX1,PERP,PRRX1,PYCR1,RAB22A,RARRES1,RCC1,Rock,RPS20,SH3RF2,SHMT1,SIN3B,SOCS2,SOX9,SPAG9,ST3GAL…	35	64	Amino Acid Metabolism, Small Molecule Biochemistry, Cell Morphology
4	ABHD5,ACSL1,Actin,AKAP12,ALOX5AP,ANKZF1,ANXA6,ARG1,ARL4C,BGN,C9orf9,CEBPA,CEMIP,CHKA,Collagen type IV,Cpla2,CREB1,CTPS1,CYR61,DYNLT3,EEF1A2,ENO2,EPHX1,EXTL2,FAM13A,FCAR,FHL1,FHL3,FSCN1,GGH,GPAM,HIF1A,HSPA4,HUWE1,KCNMB1,KIAA1217,LAPTM4B,MB,MC1R,MKL1,MMRN1,MTORC1,MYL9,MZF1,NCAM1,NLGN2,NTRK2,P4HA2,PDK2,PDK4,PFN2,PLOD2,PP2A,PRKCA,Rac,RGS2,RNF144A,RUNX1,SCAMP1,SERPINI1,SLC7A5,SPP1,SRD5A1,STXBP3,TEAD4,…	35	64	Carbohydrate Metabolism, Molecular Transport, Small Molecule Biochemistry
5	ADA,ALOX12B,APC (complex),ARSA,BAZ1A,BMI1,Cbp/p300,CCDC71,CCDC101,CHRNA5,CKS2,CNN1,CSPG4,DHRS12,DLK1,DR1,ENO3,G6PD,GABPB2,HAT1,HIRIP3,HIST1H4C,Histone h3,Histone h4,HMGN1,HNRNPU,HOXA9,HOXB5,HSD17B14,Hsp70,IDH1,KAT2A,LMNB2,LOC102724594/U2AF1,MAGED2,MAPK10,MBD2,MGMT,MRE11A,MTUS1,NCR3LG1,NFATC2IP,NSD1,ORC6,OSGIN1,PALLD,PIM1,PPP2R2B,PRMT6,PROS1,RAB25,RAD50,RECQL,RNA polymerase II,SF1,SMYD3,SPATS2L,SR…	35	64	DNA Replication, Recombination, and Repair, Cellular Assembly and Organization, Cell Death and Survival
6	ACSS2,ANG,APLP2,ARHGAP22,CCL8,CCL23,CD83,CD93,Cg,Collagen type I,CSRNP1,CTSZ,CX3CR1,DAAM2,DAPK2,DDX60,DSG2,EHD1,Eotaxin,FAM101B,FARSB,HES1,HLA-A,HLA-DQB1,HLA-DRB1,IL10RA,IL4R,Immunoglobulin,ITGAX,KIAA0513,LILRA5,LILRB2,LIPE,LRP1B,MAFB,NPR3,NUAK1,OAS1,PC,PCGF2,PGA5 (includes others),PHGDH,PHLDA1,PKIA,PLEKHO2,PLXDC2,PNP,PRKAA,PTGDS,PTPRF,RER1,RNASE1,RYBP,Secretase gamma,SLC25A15,SLC25A20,SOCS5,STC1…	35	64	Connective Tissue Disorders, Immunological Disease, Inflammatory Disease
7	ACSL3,ANKS1B,Ap1,APOM,ARRB1,C3,CALB2,Calmodulin,CAV1,CD24,CD44,CDH1,CDH19,COL12A1,COL9A2,CTGF,DCHS1,DSC3,DSP,DUSP10,ELN,ERN1,estrogen receptor,EZR,F11R,FLNB,FURIN,GPX1,HSPA5,IGFBP7,IL18,Jnk,KRT8,KRT19,LAMB3,LEO1,LPAR1,MAD2L2,MAN1A1,MAP1LC3A,MAP2K1/2,MAP4K5,Mapk,MFN2,MMD,MMP9,MSN,NOV,Nr1h,NR1H3,NR2C1,NRIP1,PAQR7,PKP1,PRKCE,PTEN,Ras,Rxr,SLC9A3R1,SMAD6,SOX4,SPARC,SPHK1,TFAP2C,TFF3,TIMP3,TIMP4,TSC22D…	31	61	Cellular Movement, Cancer, Tumor Morphology
8	ALDH3B2,Alpha Actinin,AP1G2,ARF4,ARRDC3,ATF6,ATP7A,Bvr,Ck2,CLU,COL17A1,COPB1,DEGS1,DEK,DHCR7,ELF1,ENAH,FABP5,Fcer1,FCER1G,Fcgr2,FGFBP1,FGR,GAB2,GEM,GGA3,GOLGA2,GOLGA3,GORASP2,HMGA1,Ige,IgG,IgG1,IRAK1,KLK11,KRT10,KRT16,LAPTM5,LGALS7/LGALS7B,MTMR6,NEDD4,PARVG,PDCD10,PPL,Ppp2c,PPP2CA,PPP2R1B,PPP2R3A,PPP2R5A,PRDX6,RAB1B,RABAC1,RNF216,SEC24D,SERPINB7,SPINT1,SRP54,STK26,STRIP2,STRN,STXBP1,TES,TICAM1,TI…	31	61	Cell Death and Survival, Cellular Function and Maintenance, Cell-To-Cell Signaling and Interaction
9	ADORA3,ADRA2A,ALDOA,ANGPT1,ATP1A2,BANP,BMP5,BTC,CDC42EP5,CMTM8,Creb,CTSB,CYP17,CYP46A1,DUSP1,DUSP5,DUSP6,EGR1,ERK,ERK1/2,FAIM3,FOS,FOSB,FTH1,HPGD,IDE,IL17RD,ITGA5,ITGB1,ITSN1,JUNB,KLB,LRP1,LRRN1,MAP2K1,Mek,MIF,MMP2,MYCN,MYLK,NOD1,NTN1,PDGF BB,PFKFB4,Pkg,PLAU,PLAUR,PLCD1,PRDX2,PRDX4,PTGER2,PTPRE,RAB4B,RAMP3,RUNX2,Sapk,SERPINE1,SMAD1/5,SNAI2,SPRY4,SRXN1,STAM,SULF1,SULF2,TIA1,TRIB1,tyrosine kinase,V…	30	60	Cell Death and Survival, Cellular Development, Cellular Growth and Proliferation
10	15-LOX,ACAC,ACO2,AMPK,APBB1IP,BCAP31,C5,C1q,C1R,C1S,Caspase 3/7,CD36,Cofilin,CPT1B,DHX58,DLC1,DOCK8,EIF2AK4,ELL2,F5,F10,FERMT3,GABPA,GUCY1A2,HCAR1,HCK,IDH3A,IFIT3,INSIG2,Integrin,ISG20,ITGAM,ITGB2,LIME1,MAP1B,MRAS,NCK2,NRAS,PCK2,PDE3B,PECAM1,PFKFB3,PLCE1,PLD1,PPARGC1A,PRELP,PRKCD,PRKD1,Rap1,RAPGEF3,RAPH1,RASSF4,RECK,RIN2,RRAS,RRAS2,SEMA3A,SLC16A3,SLC2A3,SORL1,SSH1,SSH2,SSH3,STAT6,STK17B,Talin,TCR…	30	59	Cell Morphology, Cancer, Hematological System Development and Function
11	ACKR4,ARHGEF12,c-Src,C1QC,C5AR1,CADM1,CARHSP1,CCL19,CCL21,CD68,CDH5,COL11A1,COL14A1,CRMP1,CSF2RA,CUX1,CYBB,Cyclin B,DYRK1B,EFEMP1,EIF4A1,ELOVL6,Erm,FAT1,FCER1A,FFAR4,FHL2,Filamin,FOXD1,FOXO1,GNA13,HAVCR2,HK3,HOXA10,IER3,Ifn gamma,IGFBP2,IRF5,KCNMA1,LTBR,MCPH1,MKNK1,NADPH oxidase,NCF1C,NET1,Nfat (family),Notch,NOX4,OSMR,PARP,PCK1,PDCD4,PGD,PRKCB,PTGFRN,Ras homolog,RBMS3,SLK,SOD3,SPI1,TAGLN,TAZ,TFD…	28	59	Cellular Movement, Cell Death and Survival, Cellular Growth and Proliferation
12	ADIPOQ,AMPH,ANO3,ARHGAP28,BAG4,BIRC3,CACTIN,CaMKII,CD40,CLEC11A,CORO1A,CXCL10,DTX3,ERAP2,G0S2,HOMER3,IFIT1,IFN Beta,Iga,Ikb,IKBKB,IKK (complex),IL1,IL10,IL23,IL32,IL12 (complex),IL17RA,IL1RN,INF2,Interferon alpha,LSP1,LUC7L3,MAP3K1,MAP3K7,NFkB (complex),NQO2,PIM3,PP1-C,PPP4R1,RARRES3,RIPK2,RNF141,RTKN,SLC2A5,SOCS1,ST3GAL1,STK40,TBC1D4,TFG,TIMP1,Tlr,TNFAIP8,TNFRSF25,TNFSF14,TNFSF15,TNFSF13B,TNIP1,…	27	58	Hematological System Development and Function, Tissue Morphology, Immunological Disease
13	Akt,ANGPT2,ANTXR1,APLNR,ARHGEF3,B4GALT5,BCAR1,Beta Arrestin,BIN1,CD4,CDH13,CIDEC,COL18A1,DES,EFNB2,EPHB4,ETS1,F Actin,FCGR2A,Fibrinogen,Focal adhesion kinase,GCA,GLB1,HCST,HEY2,HEYL,IGF1,IGF2,IRS1,IRS2,ITGAV,KCNA5,LAT,LCP1,LOX,LYN,MAPK3,MDK,MGLL,MME,MMP14,MYH11,p70 S6k,p85 (pik3r),PDGFRB,PI3K (complex),PI3K p85,PIK3R2,Pkc(s),Pld,PNPLA2,PPP1R1B,PRCP,PRR5,PTPN1,PTPN6,PTPN13,RALGDS,RAP1B,RBM38,RNF41…	27	58	Cardiovascular System Development and Function, Organismal Development, Cellular Movement
14	26s Proteasome,ABCC2,ABCC3,ADAM9,Alpha tubulin,Ap2 alpha,AP3B1,APP,AR,ATP2B4,AURKA,BACE1,BAX,BCL2,BCR (complex),BIRC2,BTG1,BTG2,calpain,CASP3,CASP7,caspase,CAT,CFLAR,Clathrin,CLCA2,CRYAB,DHCR24,EMILIN2,ENC1,FYN,Gamma tubulin,Gm-csf,Gsk3,GSK3B,HIP1,Igm,JINK1/2,LRP,MAP1S,MAPT,NEDD9,NEO1,NFE2L2,NMT2,NOXA1,PICALM,PPP1R2,PPP3CA,PRKCH,PRMT1,PRNP,PTGS1,RAC2,RASSF1,RCAN1,ROCK2,RTN3,SLC5A8,SSTR2,TNFRSF10A…	25	56	Cell Death and Survival, Renal Necrosis/Cell Death, Cellular Growth and Proliferation
15	14-3-3,ABCA1,ABCG1,ADCY6,ANGPTL4,APOE,CA11,CAV2,CD70,CDC25B,CETP,DNAJA3,DPP4,EIF4E2,EPHX2,FABP4,Fcgr3,FGF2,FUT8,GBA,GHR,GRB14,Growth hormone,HDL,HDL-cholesterol,hemoglobin,HOXB7,Hsp27,HSPA8,IL33,IL27RA,JAK2,KDELR3,LDL,LDL-cholesterol,LEP,LPL,MAP4,MAP3K5,MAP4K4,MARCKS,NCF4,NOS3,NPC1,P38 MAPK,PI3K (family),Pka,PLA2G7,PLIN2,PPARG,PTH1R,PTHLH,PYGO2,RBP1,RBP4,SCARB1,SELE,SEPT6,SLC35A2,Smad,ST13,ST3GAL…	23	55	Lipid Metabolism, Small Molecule Biochemistry, Molecular Transport
16	ADCY7,AKR1C1/AKR1C2,ANPEP,BNIP3,CCBE1,CCNH,CCR6,CD3,CD37,CD52,CNFN,Collagen type V,Collagen(s),CRABP2,DRD4,EDNRB,EGR2,EHF,ERCC1,FLOT2,FSH,G protein alphai,GABARAPL2,GALNT3,GJA1,GNA12,GNAI1,GNAQ,GPR68,GPSM2,IL12 (family),KLK5,KLK7,Lh,MAOB,MARK2,MHC Class II (complex),MRC2,NAV2,NDFIP2,NFKBIZ,NOTCH2,PDE4B,PDE4D,PDE8B,PLC gamma,RAP1GAP,RFC4,RGS4,RORA,RXRA,RYR1,S100A8,SDC1,SEMA3F,Shc,SMO,SPRR1B,SPRR2G…	23	55	Cell Morphology, Cellular Movement, Cancer
17	ADCY,Alp,BMP2,Calcineurin protein(s),CBX2,CD46,CD59,Cdk,CDK2,CDK5,CDK6,CDK14,CDKN1A,CDKN2D,COL3A1,collagen,Collagen Alpha1,Collagen type II,CSF1,CTSK,Cyclin A,Cyclin D,Cyclin E,DNA-methyltransferase,ENG,FGFR3,FRMD6,FSTL3,GADD45A,Histone H1,HOXA5,ITGA1,ITGA2,KIAA0101,Laminin,LUM,NFATC1,PCNA,PNPT1,PRDM16,PTGES,PURA,RAD9A,RALA,RGS10,RRBP1,SCD,SEC23A,SFN,SKP2,SLC29A1,Smad1/5/8,Smad2/3,SMARCA1,SYNM,TA…	22	54	Cellular Development, Cellular Growth and Proliferation, Cell Cycle
18	ABCD1,ADAM12,AKAP8L,CARM1,CD276,CHST15,CLRN1,COMMD1,COMMD2,COMMD8,DNMT3B,EMILIN2,ESR1,GAS1,GLT8D2,HLA-DPB1,HOXD1,ITGA1,ITGA9,ITGA10,ITGA11,ITGB1,JAM2,JAM3,KAT5,KREMEN1,LINC01091,LRP6,MAGEA3/MAGEA6,MAPRE3,MARCO,MEX3C,MGST1,MID1,MMP14,MPZL1,MSRB2,N4BP2,NEFH,NFIC,NNT,NRBP2,OGN,PACSIN3,PARP1,PEX14,PEX19,PI3,PLXNB1,PPP1R13L,PRR5L,PSMD4,RAG1,RELA,SEMA4D,SH3PXD2A,SHARPIN,SLC16A1,SLC2A4,SLC39A14,SLC7A8,S…	20	51	Organ Morphology, Skeletal and Muscular System Development and Function, Cancer
19	ABHD15,ACAD10,ACTR3B,C1orf112,C3orf58,C9orf91,CERK,CNPY4,FAM114A1,FBXO3,GOLPH3,GPCPD1,LEPRE1,LHFPL2,MSANTD3,MYO18A,NRSN2,NUPR1,OSGEPL1,OSR1,PCYOX1,RCN2,RFTN2,RNFT2,SERPINE1,SLC16A10,SPG7,SPRTN,TMEM136,TMEM194A,UAP1,UPRT,WNK1,ZMYM3,ZNF296,ZNF483	18	33	Cellular Assembly and Organization, Cell Morphology, Amino Acid Metabolism
20	ACSS1,AEN,AR,AVPI1,BCL9,CHMP1B,CITED2,CKAP4,CNIH1,CNIH2,CNIH3,CTGF,CXADR,DUSP8,FAM115C,FCHSD2,FZD8,GABBR1,GPR1,GRIA2,HILPDA,HNRNPA2B1,LMAN2L,MAFG,NR1D2,NSF,NUPR1,PRND,RAB38,RBMS1,SGK223,SHCBP1,SIPA1L2,SLC39A8,SPAST,ST6GALNAC6,SUOX,TESK1,TGFB1	17	34	Reproductive System Development and Function, Cell Morphology, Cellular Assembly and Organization
21	ABHD3,ACAA2,AGPAT4,ALDH6A1,AMD1,C17orf49,CALU,CCPG1,CD58,CDH2,CDK2AP1,CDK2AP2,CDO1,COL6A1,COL6A2,COL6A3,DLEC1,DYM,EDNRA,EFHD1,ELF5,ELOVL5,FOXA1,GPD1L,HIC1,HOXA9,HOXC6,HR,IBTK,IVNS1ABP,KAZN,KCNK1,KDM2B,KMT2A,KMT2B,LAMC1,LHFP,LPPR4,MAGT1,MATK,mir-101,mir-181,mir-203,miR-124-3p (and other miRNAs w/seed AAGGCAC),NDUFV3,NRIP1,PAGR1,PAM,PAXIP1,PGR,PISD,PLAU,PLCG1,RAN,RAVER2,SMPDL3A,SNAPC1,SPDEF,SURF4,S…	16	46	Hereditary Disorder, Skeletal and Muscular Disorders, Cellular Movement
22	A4GALT,ASAP1,CASP1,CCND1,CD44,CDH1,CDH6,CHRDL1,CLDN1,CLDN7,CLEC2B,CLIP4,CNTN1,COMP,CRKL,CTNNB1,DGAT2,EPCAM,ERN1,ETV5,FN1,GCNT1,GPT,GRINA,HSPA5,ICAM1,IGFBP5,ITGB1,KLHL41,KRAS,KRT19,KRT23,KRT80,LGALS3,LHX8,LYSMD2,MCU,Mek,MMP2,MUC1,MYOC,NR3C1,PRSS3,PTPRC,RGS17,RHOA,SLC25A22,SLC35B1,SYT11,TCEAL7,TEAD2,TNF,TP53,TPK1,TSPAN2,TSPAN8,TSPAN13,UPF2,XXYLT1,YAP1,YES1,ZCCHC14	14	41	Cellular Movement, Organismal Injury and Abnormalities, Cell-To-Cell Signaling and Interaction
23	ADORA1,ALDH2,BAD,BAMBI,BCL11B,C3,CCL3,CD14,CD40,CFB,CFD,CHI3L1,COL16A1,COL1A2,CRCP,EGR1,EXT1,FCGR1A,GBP1,GCLC,GPX4,HEXA,HEXB,HIVEP1,HPS1,HPS4,HTR7,IL13,IL17A,IL1RN,IL7R,ITGAV,LRIG1,LRIG3,LTB,LY96,LYN,MAP3K7,MAPK9,MAPK14,MARCKSL1,MMP1,NPM3,PDPN,PODXL,PPAP2A,PPARG,PPP1R3C,PRKCD,PRSS23,PTGDR,RAB32,RFX5,SEPP1,SERPINB8,SFTPA1,SLC16A5,SMAD1,SMAD3,SMARCA4,STAB1,STAT2,TAB1,TGFBR2,TLR4,TNF,TNFRSF6B,TNFSF1…	13	44	Cell-To-Cell Signaling and Interaction, Hematological System Development and Function, Cellular Movement
24	ABCB7,ACO1,ANKRD37,APBB3,AZGP1,BCL11A,BHLHE40,CD84,CHST7,COL7A1,CXCL10,CXCL12,DDX58,DOCK9,DSE,DXO,EIF2AK2,EVI5,FANCC,FLNC,FTH1,GYS1,HBB,HK2,IFI6,IFI27,IFI35,IFIT1,IFIT5,IFITM1,ISG15,ISG20,KRT19,LAMA4,LGALS3BP,MAP2K1/2,MAPK1,MAPK3,MAST3,MKNK2,MMP9,MMP28,NEDD9,NMI,NNMT,NRG1,OAS1,OAS3,OGFR,OLFML2A,PARP12,PLCD4,PLD1,PLSCR1,PRKCD,PTGER3,PTK2B,RARA,Ras homolog,RBM14,REC8,RPS6,RPS6KA2,SAMHD1,SLC4A7,TFRC…	13	44	Infectious Disease, Cell Signaling, Dermatological Diseases and Conditions
25	ABCC4,ACSL3,ATXN3,AUP1,AXL,BEST1,BHLHE40,BIRC2,CD44,CD46,CD151,CYB561,DCTN1,DERL1,DERL2,DIO2,DLG4,DUSP1,ERLEC1,FOS,GANAB,GRIN2A,HTT,IGF1,IL7R,ITGA3,ITGA5,ITGA6,ITGAV,ITGB1,ITGB4,JUN,LPCAT1,MITF,MYOF,NRSN1,OS9,PAAF1,PPARGC1A,PSMA5,PSMC1,PSMC2,PSMC3,PSMC5,PTPRD,RAB34,RNF187,RPN1,SECISBP2,SEL1L,SELO,SEP15,SEPN1,SLC20A1,SLC30A1,SLC35B2,SLC43A2,SMARCD3,SPTLC1,STT3B,SYVN1,T,TARS,TMED10,TPPP,TUBB3,UBE2J…	13	44	Cellular Compromise, Cellular Function and Maintenance, Cancer
