# Supplementary material for: Meta-Analysis of Genome-Wide Association Studies and Network Analysis-Based Integration with Gene Expression Data Identify New Suggestive Loci and Unravel a Wnt-Centric Network Associated with Dupuytren’s Disease
Source: PLoS One. 2016 Jul 28;11(7):e0158101. doi: 10.1371/journal.pone.0158101 (PMC4965170; doi:10.1371/journal.pone.0158101)
Supplement: S9 Table — (XLSX) [file pone.0158101.s010.xlsx]

## Sheet: table S8
Table S9. IPA top regulator effects
ID	Consistency Score	Node Total	Regulator Total	Regulators	Target Total	Target Molecules in Dataset	Disease & Function Total	Diseases & Functions	Known Regulator-Disease/Function Relationship
1	8.552	22	6	ERBB2,HDAC6,SMARCA4,SPDEF,SYVN1,TGFB1	14	CD44,CD46,CDH2,COL1A1,FSCN1,HBEGF,IGF1,ITGA5,ITGB1,PLAU,PLAUR,RALB,SPARC,VEGFB	2	attachment of tumor cell lines,cell movement of pancreatic cancer cell lines	17% (2/12)
2	4.158	11	3	estrogen receptor,SYVN1,TGFB1	7	CD44,CD46,ETS1,ITGA5,ITGB1,RALB,SPARC	1	attachment of tumor cell lines	33% (1/3)
3	3.536	12	2	IGF1,PDGF BB	8	BMP2,BMP6,CYR61,PLAU,PLAUR,RUNX2,THBS1,TRIB1	2	cell movement of muscle cells,differentiation of bone cells	75% (3/4)
4	3	14	3	Akt,ERBB2,HRAS	9	BCL2,GSK3B,IGF2,ITGB1,LEP,MUC1,MYC,THBS1,VCAM1	2	adhesion of carcinoma cell lines,proliferation of T lymphocytes	0% (0/6)
5	2.219	18	3	Creb,MAPK9,NRG1	13	ACACA,BCL2,BIRC3,CAV1,EGR1,FASN,FOS,HSPB8,LPL,MYC,NR1H3,PTEN,RGS2	2	apoptosis of prostate cancer cell lines,metabolism of acylglycerol	0% (0/6)
6	1.512	11	1	HRAS	7	BCL2,IGF2,ITGB1,MYC,PRKCD,TNFRSF10A,TNFRSF10B	3	metabolism of membrane lipid derivative,necrosis of vascular endothelial cells,proliferation of T lymphocytes	0% (0/3)
7	1	6	1	SRC	4	HIF1A,MYC,PLAU,VEGFC	1	cell viability of tumor cell lines	100% (1/1)
8	0.894	8	1	SMARCA4	5	CD44,EFNB1,IGF1,ITGB1,MMP2	2	cell movement of pancreatic cancer cell lines,outgrowth of cells	0% (0/2)
9	-3.25	18	1	Creb	16	CDKN1A,CSF1R,CTSB,DUSP1,EGR1,EPHB4,FOS,FSCN1,HES1,HPGD,HSPB8,IER3,MMP2,NEDD9,PPP2CA,WISP1	1	proliferation of cells	0% (0/1)
10	-4.919	7	1	F7	5	AR,CTGF,HBEGF,MYC,PLAUR	1	cell viability of tumor cell lines	0% (0/1)
11	-5.367	7	1	IgG	5	HSPA5,IL10,LGALS3,MYC,PIM1	1	proliferation of T lymphocytes	100% (1/1)
12	-6	6	1	ERK	4	FGF2,HBEGF,MMP2,THBS1	1	cell movement of muscle cells	0% (0/1)
13	-6.5	6	1	VHL	4	CDH1,CDKN1A,FTH1,RUNX1	1	cell transformation	0% (0/1)
14	-7.506	5	1	Akt	3	MMP14,MMP9,VCAM1	1	invasion of brain cancer cell lines	0% (0/1)
15	-7.506	5	1	estrogen receptor	3	C3,PLAU,RGS2	1	synthesis of acylglycerol	0% (0/1)
16	-10.253	10	1	HRAS	8	BCL2,CDKN1A,IGF2,MYC,PRKCA,PRKCB,PRKCD,TNFRSF10B	1	expression of RNA	100% (1/1)
17	-14	6	1	SLC29A1	4	BAX,CCNG1,CDKN1A,RRM2B	1	cell viability of tumor cell lines	0% (0/1)
18	-16.738	8	1	IGF1	6	IGF2,IRS1,IRS2,ITGAV,PLAU,XBP1	1	metabolism of carbohydrate	100% (1/1)
19	-23.667	11	1	TGM2	9	CD36,CEACAM1,IL10RA,LILRB2,MYC,PIM1,SPP1,THBS1,VSIG4	1	proliferation of mononuclear leukocytes	0% (0/1)
20	-26.231	13	1	ERK	11	COL1A1,CXCL10,EGR1,ETS1,FGF2,FOS,FOXO1,GCLC,JUNB,KLF10,SNAI2	1	expression of DNA	0% (0/1)
