# Supplementary material for: Meta-Analysis of Genome-Wide Association Studies and Network Analysis-Based Integration with Gene Expression Data Identify New Suggestive Loci and Unravel a Wnt-Centric Network Associated with Dupuytren’s Disease
Source: PLoS One. 2016 Jul 28;11(7):e0158101. doi: 10.1371/journal.pone.0158101 (PMC4965170; doi:10.1371/journal.pone.0158101)
Supplement: S10 Table — (XLSX) [file pone.0158101.s011.xlsx]

## Sheet: table S9
Table S10. IPA top upstream analysis
Upstream Regulator	Fold Change	Molecule Type	Predicted Activation State	Activation z-score	p-value of overlap	Target molecules in dataset	Mechanistic Network
TGFB1		growth factor	Activated	3.75	4.96e-13	ADAM19,AKR1C1/AKR1C2,ANGPTL4,BACE1,BARD1,BAX,BGN,BHLHE40,C9orf3,CADM1,CALML3,CCR6,CD44,CD46,CD59,CDH1,CDH11,CDH2,CDH5,CDK2,CDKN1A,CDKN2B,CDKN2C,CITED2,CKS1B,CKS2,COL18A1,COL1A1,COL1A2,COL3A1,COL5A1,COL6A3,COL7A1,CSF1R,CTGF,CTNNB1,CX3CR1,ENG,FAP,FBLN1,FGF2,FOS,FOXO1,FSCN1,FSTL3,FURIN,HBEGF,HEXB,IGF1,IRS1,ITGA1,ITGA2,ITGA5,ITGAV,ITGB1,ITGB2,JUNB,KDM5B,KRT7,MAPK3,MAPK8IP3,MFAP2,MMP2,MMP9,MXD3,MYBL1,…	450 (14)
TNF		cytokine		0.833	7.51e-11	A4GALT,ABCC3,ADIPOQ,ALDH2,APOE,BACE1,BAMBI,BCL2,BHLHE40,BIRC2,BIRC3,BMP2,BTG2,C3,CAT,CD40,CD44,CD83,CDC42EP4,CDH1,CDH11,CDH2,CDKN1A,CFB,CFD,CFLAR,CLEC11A,CNN1,COL16A1,COL1A2,CRCP,CSF1,CXCL10,CYBB,DPP4,DSC3,DUSP1,DUSP10,DUSP5,EGR1,EHD1,EHF,ETS1,EXT1,FOS,G0S2,GADD45A,GBP1,GCLC,GPX4,GSTM2,HBEGF,HEXB,HIVEP1,HLA-DRB4,HPGD,IER3,IFIT3,IGF2,IGFBP2,IL10,IL1RN,IL32,IL4R,IRF5,ITGA5,ITGAV,KLF6,KYNU,LAMB3,LGA…	472 (12)
SPDEF		transcription regulator	Inhibited	-3.648	2.14e-10	BIRC3,CD40,CDH1,CDH11,CDH2,CLDN7,COL13A1,COL16A1,COL1A1,COL4A5,COL5A1,COL5A2,COL6A1,COL6A2,COL6A3,CTGF,DKK3,FZD8,HIF1A,ITGA5,LAMC1,LEF1,PLAU,PLAUR,PRKCA,PTPRF,SDC1,SERPINE1,SNAI2,TNC,VEGFB,ZEB1	84 (3)
PDLIM2		other		0.905	3.45e-10	CDH1,CEMIP,CHPF,CITED2,CRISPLD2,ENPP2,F2RL2,FBP1,FOXRED2,FSTL1,FXYD6,GHR,GNG2,GSTM1,GSTM2,HBEGF,IFIT3,KYNU,LGALS3BP,MECOM,MME,MPZL2,MYL9,NPR3,NUDT11,PHLDA1,PHLDA3,PPP1R14A,PRR16,PRUNE2,PTPLAD2,RTN1,SCARA3,SERF1A/SERF1B,SLC22A3,SLC40A1,SLC43A3,SMOC1,TAGLN,TMSB15B,TNS1,TXNIP,WWOX,YPEL3
HIF1A	2.03	transcription regulator		1.226	6.29e-10	AKAP12,ALDOA,ALDOC,ANGPTL4,ANKZF1,APOE,AURKA,BGN,BIRC2,C9orf9,CAV1,CD24,CDKN1A,CEMIP,CHKA,CORO1A,CTGF,CTPS1,CYR61,ENO2,ETS1,FAM13A,FHL1,FHL2,FHL3,FOS,FSCN1,GADD45B,GJA1,HIF1A,HK2,HSPA4,HUWE1,IGF1,INHBB,IRS2,ITGA1,ITGA5,ITGB2,KIAA1217,LEP,LOX,MB,MMP2,MMP9,MUC1,MYC,NOS3,NOV,NOX4,NTRK2,P4HA1,P4HA2,PFKFB3,PLOD2,PRKCA,SERPINE1,SLC29A1,SOX9,SPHK1,SRD5A1,TCF4,TGFB3,TMEM45A,TMEM79,VEGFC,ZDHHC9	410 (11)
ERBB2	-1.01	kinase	Activated	3.745	1.77e-09	ADAM19,ANGPTL4,AR,BACE1,BARD1,BHLHE40,CADM1,CD59,CDH11,CDKN1A,CDKN2B,CDKN2C,CKS1B,CKS2,COL18A1,COL1A1,COL5A1,COL6A3,COL7A1,CSF1R,CTGF,CXCL10,FASN,FOS,FOXO1,FSCN1,FSTL3,GSK3B,HIF1A,ITGA2,ITGA5,ITGB1,JUNB,KDM5B,KRT7,LAMP2,MAPK8IP3,MFAP2,MUC1,MXD3,MYBL1,MYC,NEDD9,NET1,PLAU,PLAUR,PMEPA1,PPARG,PTPRK,RAB31,RALB,RFC4,RHOD,SCARB1,SDC1,SERPINE1,SMTN,SNAI2,SOX4,TAGLN,TGIF1,THBS1,TPM1,TUBA1A,VEGFC,WNT5B	431 (17)
AR	-4.167	ligand-dependent nuclear receptor		1.197	2.41e-09	ABCC4,ACTR3,AKR1C3,AR,ARMCX2,CAV1,CAV2,CDH1,CDH2,CDK14,CDKN1A,CFLAR,CKAP4,CTNNB1,CTSO,CUX1,DHCR24,EGR1,ENO2,EPB41L4B,GUCY1A3,HSPH1,IGF1,LMOD1,MAOA,MME,MRAS,MTHFD2,MUC1,MYC,MYO1B,PLS3,PMEPA1,PRKCA,PRKCD,PROS1,PTHLH,SERPINE1,SKP2,SMTN,SNAI2,TACC2,THBS1,TMPRSS2,TNFRSF12A,TUBB3,WEE1,WIPF1	163 (5)
CTNNB1	1.94	transcription regulator		1.772	5.56e-09	AKAP13,ALDH1A1,ALDH3A2,APOD,ARL4A,AXIN2,BCL2,CD44,CDH11,CDH2,CDKN1A,CEACAM1,CNN2,CRAT,CTHRC1,DIO2,ECM1,ENO2,EPHB3,EPHB4,FGF18,FGF9,FOXQ1,GPX2,HTRA1,ID3,IL10,INHBB,IRS1,ITGA1,KRT5,LBH,LEF1,LGALS3,MME,MMP14,MMP2,MMP7,MYC,PCCA,PDE4B,PIGC,PLAU,PLS3,PPP3CA,QPCT,RAD23A,RCN1,SEMA3C,SERPINA5,SFN,SLC1A5,SOX9,TOB2,TSC22D1,WNT11,ZEB1	57 (2)
PGR		ligand-dependent nuclear receptor		1.486	6.78e-09	ACOX1,ACSL1,AKAP13,AKR1C3,AMD1,BCL6,BIRC2,BIRC3,BTG1,CALD1,CCL8,CD44,CD59,CDKN1A,CEBPB,CPT1B,DDX21,DST,EDNRA,ESRRA,EZR,FOS,GAS6,HSD11B2,IER3,ITGB1,KCNK1,KLF9,MATK,MYC,MYCN,NEDD9,NET1,NPC1,NQO2,PCNA,PDLIM1,PLAU,PRRX1,S100P,SERPINA5,SERPINB8,SNAPC1,STAT5A,TGFB3,TNC,TSC22D3,UCK2,ZEB1	203 (7)
MYC	2.04	transcription regulator		-1.348	9.72e-09	ACACA,ADAMTS1,ALCAM,ALDH18A1,ATP13A2,BAX,BCL6,BMI1,C9orf3,CAV1,CD151,CD44,CDC34,CDKN1A,CDKN2B,CLU,COL1A1,COL8A1,FAM96A,FAP,FASN,FMOD,GADD45A,GADD45B,GCLC,GJA1,GLS,HERC5,HIF1A,HK2,HNRNPU,HSD11B2,HSPH1,IPO7,KLF10,KLF6,LAMP2,LOC102724788/PRODH,MGP,MITF,MRE11A,MTHFD1,MTHFR,MYC,PDCD4,PDGFRB,PERP,PLAU,PLAUR,PYCR1,RARRES1,RCC1,RRM2B,SERPINE2,SHMT1,SKP2,SOX9,SPP1,ST3GAL1,ST3GAL3,ST3GAL4,TNFRSF10A,TNFRSF1…	239 (4)
estrogen receptor		group	Inhibited	-2.566	1.33e-08	BCL2,C3,CALB2,CALD1,CAV1,CAV2,CD24,CD44,CD59,CD68,CD99,CDH1,CDH11,CDH13,CDH19,CDH3,CDH5,COL12A1,COL13A1,COL4A5,COL5A1,COL6A1,COL6A2,COL7A1,COL9A2,CTGF,DCHS1,DSP,ETS1,F11R,FGFR3,FLNC,FOS,HBEGF,ITGB1,KLF10,KRT19,KRT7,KRT8,LYN,MAN1A1,MAP1B,MAPT,MMP14,MMP9,MSN,MUC1,MYC,NEDD9,NRIP1,NT5E,PCDH7,PLAU,PLAUR,RGS2,SERPINE1,SMAD6,SPARC,TFF3,TGFB2,TGFB3,TIMP1,TIMP2,TIMP3,TIMP4,TNC,TSC22D3,VEGFC,WNT5B,XBP1,ZEB1	171 (6)
TP53		transcription regulator		-0.522	2.47e-08	ABCB1,ACSL3,ADA,AKAP12,APOE,AR,ARHGEF2,ARL6IP1,ARPC1B,ATG4A,AURKA,AXIN2,BAX,BCL2,BHLHE40,BIRC3,BLZF1,BNIP3,BTG1,BTG2,CAT,CAV1,CCNG1,CDC25B,CDH1,CDK2,CDKN1A,CEBPA,CES2,CLCA2,CLU,COL18A1,CTGF,CTNNB1,DAPK3,DDIT4,DHCR7,DKK1,DUSP5,EGFL6,ELF4,ENG,ERCC1,F5,FAM3C,FASN,FDFT1,FGFBP1,FOS,FOXO1,FYN,GADD45A,GBP1,GLB1,GLIPR1,GNA13,GNL3,GSK3B,GSR,HERC5,HIF1A,HK2,HLA-DQA1,HSPA8,IGF1,IGFBP7,ING3,IPO7,IRS1,ITGA2,J…	389 (13)
KIAA1524		other		-1.355	5.9e-08	ACTG2,CDKN2B,CFB,COL8A1,CORO6,CRLF1,CRYAB,ENO3,FAM110D,FAP,GADD45A,GPNMB,GPR37,IER3,KIAA1324,LRP4,LUM,MFAP5,PDGFRB,PDK4,PDLIM7,PLAUR,PTPRB,PXYLP1,RAB31,RHOD,SCIN,SERPINE2,SLC22A18,ZDHHC11
LDL		complex		-0.311	6.67e-08	ABCA1,APOE,C3,CD36,CETP,CTGF,CTNNB1,DUSP1,FABP4,GPX1,HSP90B1,HSPA5,NOS3,NPC1,NR1H3,PECAM1,PLIN2,PPARG,SCARB1,SERPINE1,SREBF1,XBP1	222 (7)
TCF		group			8.97e-08	AKAP13,ALDH1A1,ALDH3A2,APOD,ARL4A,BCL2,CD44,CEACAM1,CNN2,CRAT,DIO2,ECM1,EPHB3,FGF9,GPX2,HTRA1,ID3,INHBB,IRS1,ITGA1,KRT5,LGALS3,MME,MMP2,MMP7,PCCA,PLS3,QPCT,RCN1,SEMA3C,SERPINA5,SFN,SLC1A5,TOB2,TSC22D1
EPAS1	-1.163	transcription regulator		-0.594	1.28e-07	AKAP12,ALDOC,ANGPTL4,C1QA,CAV1,CDC42EP5,CEMIP,CHKA,CKB,CKMT2,CORO1A,CTGF,ENO2,FAM13A,FHL1,FOS,GJA1,GLS,HSPA4,INHBB,IRS2,ITIH5,LOX,MB,NOS3,PFKFB3,PRKCA,SERPINE1,SLC29A1,SLC7A5,SOX15,SOX9,SPHK1,TMEM45A,UGP2,WISP2
TP63	3.35	transcription regulator		1.834	1.58e-07	ADA,ADAMTS1,BAX,BHLHE40,CASP3,CD82,CDH2,CDK6,CDKN1A,CDKN2B,CITED2,CKS2,COL5A1,CYR61,DKK1,DUSP10,FASN,GADD45A,GPX2,IGFBP7,ITGA2,KLF6,KRT1,KRT10,LYN,MYC,PCNA,PI3,PLAU,PNPT1,POSTN,PRNP,PTEN,PTHLH,RAC2,RAD9A,RBBP8,RCC1,S100A8,SERPINB5,SFN,TAGLN,THBS1,TNC,TNFRSF10A,TNFRSF10B,TP63,TPM1,WEE1,ZEB1
FSH		complex		-0.54	5.81e-07	ACTG2,ACTN1,ACTR2,ADAMTS1,ADCY7,AKAP12,AKAP7,ALDH3A2,ALPL,ARHGAP1,ARL4C,ATP9A,BCL11A,BTG2,CAP2,CDC42EP4,CDK14,CFLAR,CH25H,COL18A1,DHCR7,DHRS3,DLX5,DUSP1,DYRK3,ELL2,ENC1,EZR,FLNC,GBP1,GCLC,GEM,GNRH2,HK2,HSD11B1,INHBB,ISG20,ITGB5,KIDINS220,KLF10,LOC81691,LYPD3,MAP2K1,MAP3K5,MAP3K7,MAP4K4,MAPK6,MAPRE2,MBD2,MMP2,MMP9,MN1,NOL3,P4HA2,PCK1,PDLIM3,PDXK,PHKA2,PLIN3,POP5,PPAP2A,PRKD1,PRNP,PTGER2,PTGS1,PTPN…
SMARCA4	1.09	transcription regulator	Activated	2.039	1.21e-06	ABCA1,ARL4C,ATP2B4,BAMBI,CCR6,CD44,CDKN1A,CDKN2B,CLK1,CTGF,CTSB,CYP4B1,EFNB1,FCHSD2,FHL2,FLNB,FMO2,FOS,GADD45A,GCLC,GPX1,HAPLN3,HCST,HEXB,HLA-DRA,HPGD,ID3,IFI16,IFI30,IFIT1,IGF1,IGFBP4,ITGA5,ITGB1,LGALS3,LMNA,LUM,MAP1B,MFGE8,MMP2,MN1,MUC1,MXD1,MYC,MYLK,NPFFR2,PERP,PHLDB1,SEPP1,SERPINE2,SPP1,TAGLN,TGFB2,THY1,TPM1,USP24	80 (2)
MGEA5	-1.587	enzyme		-1.395	1.32e-06	ACSS2,ADAM19,ADAP1,AIFM2,ALDOC,BCL2L13,CAV1,CD24,CD302,CDCA4,CDH1,CDK2,CDK5,CEACAM1,CLDN1,CLDN12,CLDN7,CMTM8,CTNNB1,DHCR7,DST,EFNB1,EFNB2,ELF1,EPHB3,EPHB6,FBLN1,FBP1,FDFT1,FGF9,FGFBP1,FLNB,FSCN1,G6PD,GADD45A,GAS6,GLI3,GPT2,GTF2F2,HIPK2,HRNR,IGF2,IGFBP4,IL17RD,ITGA2,ITGB5,ITPKB,KREMEN1,KRT6C,LAMB1,LRIG1,LRP4,LSS,MMP14,NOTCH2,PDHA1,PECR,PHKA2,PLA2G16,PLAU,PRDX4,RAB27A,RASA3,SERPINE2,TFDP1,THBS1,TIM…
Lh		complex		-0.436	2.01e-06	ACTG2,ACTN1,ACTR2,ADCY7,AKAP12,ALPL,AR,ARHGAP1,ARL4C,ATP9A,CAP2,CDC42EP4,CDK14,CFLAR,COL18A1,DHCR7,DHRS3,DUSP1,DYRK3,EZR,FLNC,GBP1,GEM,GJA1,GNRH2,HK2,HSD11B1,INHBB,ITGB5,KIDINS220,LOC81691,MAP2K1,MAP3K5,MAP3K7,MAP4K4,MAPK6,MAPRE2,MBD2,MMP2,MMP9,NOL3,P4HA2,PDE4D,PDLIM3,PDXK,PHKA2,PLIN3,POP5,PPAP2A,PRKD1,PTGS1,PTPN1,PTPRE,PTPRF,RAB27A,RAB31,RAB5A,RAPGEF3,RGS16,RGS4,RGS5,SH3BP4,THBS1,TLN1,TPM1,TRIB1…	143 (3)
ERK1/2		group		0.464	3.1e-06	ARRB1,BIRC2,CAT,CCL8,CD44,CDC42EP5,CEBPA,CEBPB,CLEC11A,COL3A1,CYP46A1,DKK1,EGR1,EZR,FGF2,FOS,FOXO1,HBEGF,HLA-A,HPGD,HSPA5,IFIT1,IL17RD,JUNB,MAP3K11,MKNK1,MMP2,MYC,MYCN,PCNA,PFKFB4,PTGES,PTN,PTPRE,RAB4B,RUNX2,SPRY4,TIMP1,TNFRSF10B,VCAM1,WISP1	529 (16)
DICER1	1.1	enzyme		0.094	3.83e-06	ANGPT2,ANGPTL4,ANPEP,CD44,CDH1,COL18A1,CPEB2,CYR61,ENG,GNG2,HOXB2,ID3,LHFP,NOS3,PLAU,PROS1,RGCC,RTN1,S1PR1,SERTAD4,SFRP4,SLC40A1,SPARC,TEK,THBS1,TM4SF1,ZNF550
GLI1		transcription regulator		0.878	5.34e-06	ARPC5,BCL2,CD24,CDC34,CDH1,CDKN1A,CMBL,COL1A1,DEGS1,DIO2,EPB41L4B,FHL1,FUCA2,HNRNPU,HUWE1,IDS,IGFBP7,IMPA2,KRT19,LMNA,LZTS1,MAN1C1,MMP2,MMP9,NQO2,NREP,PAPSS2,PCOLCE2,PGM2L1,RGS10,RXRA,SCD5,SPP1,TMEM100,TMEM79,TNC,TNFSF13B
PDGF BB		complex	Activated	3.63	7.29e-06	BHLHE40,BMP6,CCL8,CD44,CEBPB,CNN1,CTGF,CYR61,DUSP1,DUSP5,DUSP6,EGR1,EGR2,FOS,FOSB,GADD45A,GEM,IER3,JUNB,KLF10,KLF6,KLHL21,LMNA,MYC,PHLDA1,PIM1,PLAU,PPARG,RGS2,SLC2A3,THBS1,TRIB1	138 (6)
MAP2K1	-1.695	kinase		0.966	1.01e-05	CAPN3,CDK2,CDKN1A,CYP46A1,DKK1,DUSP1,DUSP5,DUSP6,FOS,HSPA5,LGALS3,MITF,MMP9,PCNA,RAB38,RRAGD,SNAI2,UNC5B	171 (6)
WISP2	1.5	growth factor		-0.809	1.09e-05	CD24,CD44,CDH1,CLDN1,CTGF,DSP,HIF1A,IGFBP7,ITGA5,KRT8,LAMB3,MUC1,SERPINE1,SNAI2,SPARC,TFF3,TWIST1,XBP1,ZEB1
ERG		transcription regulator		1.134	1.27e-05	APOC1,AR,ARHGAP20,ARHGAP22,ARHGAP24,ARHGAP28,ARHGEF2,ARHGEF6,AXIN2,CAMK1D,CD59,CDKN2D,CTNNB1,DIAPH2,DYNC1I1,ELMO1,EPB41L3,ETS1,EXT1,FLNB,FLNC,FMNL3,FYN,GUCY1A3,LEF1,MYO1D,MYO5A,NLGN1,NOS3,ORC6,PCNP,PHACTR2,PLAUR,POU2F1,RAPH1,RASIP1,RASSF1,RBMS1,RHOJ,ROCK2,RRAS,RYR3,SVIL,TSC22D3,WIPF1,WNT11,WNT2
INS		other		1.024	1.63e-05	ACACA,ANO1,CBS/LOC102724560,CD36,CIDEA,CIDEC,EGR1,FASN,HIF1A,LPL,NR1H3,OGT,PLIN2,PPARG,SCD,SREBF1,VLDLR	31 (2)
IL13		cytokine		-1.894	1.76e-05	ABCA1,ACADVL,ADA,ALDH1A2,AVPI1,C3,CD1C,CD36,CD37,CD52,COL1A2,CYBB,DHCR24,DMXL2,DUSP10,DYNLT3,ENPP2,EVL,FABP4,FADS1,FEZ1,G0S2,G6PD,GAS6,GAS7,GPNMB,GPX3,GPX4,GSN,HSD11B1,HTRA1,IL10,IL13RA1,IL1RN,LILRB2,MAOA,MN1,PHLDA1,PIEZO1,PLCXD1,PPARG,QSOX1,RIN2,RIPK2,RPS6KA2,SLC43A3,SOCS1,SORT1,SPINT1,ST3GAL6,STXBP1,SWAP70,TFF3,TGM2,THBS1,TIMP4,TMC6,TNS1
PPARG	-5.882	ligand-dependent nuclear receptor		-0.763	2.51e-05	ABCG1,ANGPTL4,APP,CAV1,CAV2,CDH1,CDKN1A,COL1A1,COL1A2,FABP4,GPT,IL10,INSIG2,LEP,LOC102724788/PRODH,MMP9,MUC1,PLIN2,PTEN,PTGES,SCARB1,SDC1,SERPINE1
Growth hormone		group		-1.318	2.68e-05	ANGPTL4,ARID5B,BCL2,CDH1,CDH3,CITED2,DDR1,DYRK2,FZD7,IER3,KLF10,MYC,NEDD9,PDK4,PFKFB3,PIK3C2B,PRKAG2,SCARB1,SOCS1,SOCS2,TGFB3,TXNIP
Cg		complex		1.406	3.34e-05	AR,ARHGAP22,BAX,BCL2,BMP2,CDH2,DUSP6,EGR1,EPHB6,FJX1,G0S2,HK2,IL33,ITGA1,ITGAV,ITGB1,ITGB5,MMP2,NPR3,NRIP1,PFKFB3,PHLDA1,PKIA,PLAU,PLAUR,PODXL,RECQL,RGS4,SLC20A1,STC1,STEAP1,TM4SF1,TMEM158,TRO,UNG,VEGFC	157 (4)
MAPK9	-1.031	kinase	Inhibited	-2.979	3.72e-05	ACACA,BIRC3,BRF1,CAV1,CDKN1A,CIDEC,FASN,GADD45B,HMGA1,IFI16,JUNB,LGALS3BP,LMNA,LPL,LUC7L3,MARCKSL1,NR1H3,PLIN2,PPARG,PTEN,RN7SL1,SCD,SREBF1	74 (5)
SP1	-1.282	transcription regulator		0.16	4.09e-05	ACVRL1,ADAMTS1,ADH5,AR,B4GALT5,BACE1,BAX,BCL2,CAT,CAV1,CBS/LOC102724560,CDH1,CDH2,CDK6,CDKN1A,CDKN2B,CDKN2D,CEACAM1,CEBPB,CHRNA5,COL1A1,CTH,CXCL10,DLC1,EGR1,ENG,ESRRA,EZR,FGF2,GJA1,HADHB,HIF1A,HK2,HMGA1,HSD11B2,HSPA5,IGF2,IL10,ITGA2,ITGAV,KRT16,LPL,MAOA,MAOB,MMP14,MMP2,MSH6,MYC,MYCN,NOS3,PIM1,PLAU,PLAUR,PRKCA,PRKCE,PTH1R,PTN,RRAS,SCARB1,SF1,SLC39A8,SLC4A7,SNCG,SOCS1,SOX9,SPP1,TGFB2,TNFSF14,TRIB1,…	164 (3)
NEDD9	2.31	other		0	4.76e-05	ANKRD37,APP,BHLHE40,BMP2,BNIP3,DDIT4,FOS,ITGA2,LRP1,MKNK2,MMP9,PCK1,PLIN2,PLOD2,SERPINE1,STC1,TXNIP	244 (4)
MAPK1	1.19	kinase		1.021	4.8e-05	ACO1,ADAM12,APBB3,AR,BCL11A,BCL2,BLZF1,C1S,CD84,CDK19,CDKN1A,CFB,CHST7,COL7A1,CTSB,DEPTOR,DSE,DUSP1,DXO,EHD1,ERCC1,EVI5,FLNC,GBP1,GLS,HDC,HERC5,IFI16,IFIT1,IFIT3,ISG20,ITGAV,LAMA4,LGALS3BP,MAST3,MMP28,MVP,NMI,NT5E,OAS1,OGFR,OLFML2A,PARP12,PDLIM3,PLD1,PML,SLC4A7,SMARCC1,SPRY4,TMEM158,TRIM21,UTP18,WIPF1
FOXA1		transcription regulator		-1.901	4.92e-05	ALDH6A1,CD58,CDH1,COL18A1,DSE,EFHD1,EPHX1,FSTL1,GLS,KRT16,LHFP,LYN,MGP,MYC,NDUFV3,NRIP1,PAM,PISD,PRNP,RORA,SLPI,SNAI2,SOX9,TF,TFF3,TNFRSF12A,XBP1	92 (2)
KDM5B	2.01	transcription regulator		0.812	6.13e-05	ANKRD36B,AURKA,CAV1,CYB5A,DHCR24,DPY19L1,EHD1,EPB41L1,FABP5,FHL1,FJX1,GADD45A,GCA,HSD17B8,IGFBP2,ITGB1BP1,IVNS1ABP,LGALS3BP,LIMCH1,LRCH4,MAPK8IP3,MT1E,MT1F,NEDD9,NMB,NOL3,PDE3B,PIR,PLS3,PSD3,PTPLA,RECQL,REEP1,SMOX,SOX9,SWAP70,TMEM14A
HGF		growth factor		0.793	6.52e-05	ARPC5,BIRC2,BIRC3,CD40,CDH1,CDKN1A,COPB1,CTSK,DDX21,DSG1,EFNB2,EGR1,FAM3C,FOS,GBA,IGF1,IRX5,KIF22,KRT19,MMP2,MYC,NRIP1,PLAU,PLAUR,PLOD1,RAB5A,RARRES2,RNF103,SLC9A3R1,TAGLN2,THBS1,TNFAIP2,TRIP10,VCAM1,VEGFC	459 (15)
ESR1	1.07	ligand-dependent nuclear receptor		-0.407	6.59e-05	ABCA3,ABCB1,ADORA1,ASS1,BCL2,BMP2,C1QTNF6,C3,C8orf4,CAV1,CAV2,CDH1,CDKN1A,CEBPA,CEBPB,CRABP2,CREB1,CSAD,CTSB,CYP1B1,DDIT4,DDX21,DECR1,EFEMP1,ESRRA,FAM102A,FOS,FRAT2,GJB2,GPAM,IER3,IGF1,IGFBP2,ISG20,KCNK6,KLK5,KRT19,MMD,MYC,PDCD4,PPP6R2,PRKCD,PRSS23,PTEN,RAMP3,S100P,SCARB1,SERPINB5,SERPINE1,SLC39A8,SLC7A5,SMAD6,SNAI2,TFAP2C,TM4SF1,TMOD1,TNFAIP2,TNFAIP6,TPM1,TSC22D3,TSPAN9,WISP2,WNT11,XBP1,YPEL3	177 (4)
CEBPA	-8.333	transcription regulator		-1.24	7.68e-05	ACSL1,AKAP12,ALOX5AP,ANPEP,ARG1,BCL2,BTG1,BTG2,C3,CEBPA,CSF1R,CSF2RA,DYNLT3,EEF1A2,EPHX1,EXTL2,FCAR,FOXO1,GBP1,GGH,GJA1,GLIPR1,IL10,IL1RN,ITGAM,ITGB5,KCNMB1,MC1R,MMRN1,MYC,PFN2,PLOD2,RAB31,RGS2,RNF144A,SERPINI1,SPP1,TRIB1,VLDLR,ZBTB48
ETV5	1.37	transcription regulator		1.026	7.77e-05	ALCAM,CDH1,CDH2,CLDN1,CLDN7,CTNNB1,ITGA5,ITGB1,KRT16,KRT19,KRT23,KRT7,KRT80,MMP2,SNAI2,TJP2,ZEB1
NEUROG1		transcription regulator		-1.8	8.72e-05	ASS1,C1orf115,C1S,C3,CD82,CEMIP,COL3A1,DSP,F2RL2,FAM198B,FAP,FGF9,GFPT2,LCP1,LRIG1,MARC2,MMP9,P4HA2,PPIC,SCG2,SDPR,SLC43A3,SULF1,THBS1,TSPAN7
CLDN7	-1.613	other		-0.539	9.22e-05	APLP2,ASAP1,C1S,CA12,CBX2,CD68,CKAP4,CLIP4,CTGF,DKK1,F5,GLS,GRINA,LGALS3,LYSMD2,MCU,MLEC,MMP2,MMP9,MUC1,PHGDH,PLA2G16,PRNP,RRAS2,SERPINB7,SLC25A22,SLC35B1,TEAD2,TPK1,XXYLT1,ZCCHC14
HNRNPA2B1	1.22	other			0.000102	ABCB1,CA12,CADM1,CD24,CDH1,CEMIP,CIDEC,CLDN1,CPS1,CUX1,DSE,ENTPD1,FHL1,FSCN1,FZD8,GJA1,GJC1,GSN,HIPK2,HMGB3,IDS,IGFBP2,INHBB,LPAR1,MAST4,MEIS2,MMD,MYC,NPR3,OAS1,P4HA1,PBX1,PGM2L1,PHACTR2,PITPNC1,PLOD2,PPARGC1A,SCN9A,SRPX,SULT1A1,SULT1A2,SVEP1,TGFB2,TLE1,TWIST1,WWOX
IGF1	2.35	growth factor	Activated	3.515	0.000111	BAX,BCL2,BHLHE40,BMP2,CDKN1A,EFNB2,ELN,FOS,HIF1A,IGF1,IGF2,IRS1,IRS2,ITGAV,ITGB5,PLAU,PLAUR,RUNX2,SERPINE1,SFN,SLC20A1,TUBB3,XBP1	385 (14)
P38 MAPK		group		1.729	0.000142	BCL2,CCL8,CD40,CD44,CD46,CD70,CD82,CD83,CDKN1A,CEBPB,COL3A1,CTGF,CXCL10,DIO2,EGR1,EGR2,ETS1,FOS,GBP1,GCLC,GOLGA2,IER3,IL10,ITGAV,KDELR3,MAL,MAP4,MAP4K4,MIF,MMP2,MMP9,MYC,MYH11,PLA2G7,RBP1,RUNX2,SERPINB5,SERPINE1,TIMP1,TJP2,TNIP1,TP53I3,TRIB1,ZMAT3	455 (16)
NR3C1	-1.01	ligand-dependent nuclear receptor		-1.652	0.000174	ACTN1,ADCK3,ALOX5AP,ANGPTL4,APOE,ARRB1,ATXN1,BAG4,BARD1,BHLHE40,BIN1,BIRC2,BIRC3,BOK,BRE,BRWD1,BTG1,C1QTNF7,CASP7,CD70,CDKN1A,CIDEA,CIDEC,CSRNP1,DAPK2,DAPK3,DEAF1,DEDD2,ELMOD3,ENC1,ENDOG,ERN1,ETNK2,FOXO1,GADD45A,GADD45B,GEM,GLIPR1,HNRNPU,HSD11B1,IER3,IFT122,IKBKB,IL18,ING3,ITGB2,LAD1,LEP,LGALS12,LRRC8A,MAL,MAOA,MAP3K7,NOL3,PDCD4,PDCD7,PDE4B,PPP1R13L,PPP2CA,PPP2R1B,PPP3CA,PRKCB,PRKCD,PRKCE,RBMS3,R…
CHI3L1		enzyme			0.000175	ARL4C,BHLHE40,CALD1,CDH11,COL16A1,COL6A1,COL6A2,NNMT,SERPINE1,SLC39A14,TMEM158,TNC
TGM2	-1.408	enzyme	Inhibited	-2.73	0.000199	ACSS2,BCL6,BIRC3,BNIP3,BTG2,C3,C5AR1,CD36,CD93,CDK6,CEACAM1,CFLAR,CSRNP1,CX3CR1,CXCL10,DAAM2,DAPK2,DDX60,EHD1,FAM101B,FARSB,FCER1G,GCA,GJA1,HIP1,HK3,IFIT1,IFIT3,IL10RA,ITGAM,ITGAX,KIAA0513,LILRA5,LILRB2,LSP1,MAFB,MMP2,MMP9,MYC,OAS1,PDGFRB,PGA5 (includes others),PHLDA1,PIM1,PLEKHO2,PTGES,PTGS1,RARRES3,S100A8,SLC25A15,SLC25A20,SLPI,SPP1,THBS1,TNFAIP2,TNIP1,TSPAN14,UBA7,VSIG4,XAF1	180 (4)
SBDS	-1.042	other			0.000201	AKNA,AKR1C1/AKR1C2,AKR1C3,COL14A1,CPLX1,CRMP1,CTGF,CTH,DNAJB1,EGR1,FOS,GABRE,GADD45B,HSPA5,HSPA6,IFI16,IGFBP7,IL4R,MAFB,MAOA,OPN3,PCDH7,PCDHB2,PPP1R1A,PTBP2,PTBP3,RBP7,RGS4,SNAI2,SPP1,TNC
KRAS	1.38	enzyme		0.775	0.000265	BCL2,CDKN1A,DUSP5,DUSP6,FTH1,GADD45A,GSN,HIF1A,IER3,LAMB3,LAMP2,MMP7,NRAS,NT5E,PLCD1,PLD1,TNFRSF10A,TNFRSF10B	347 (10)
ERN1	1.46	kinase		-0.152	0.000288	ANG,CDH1,CDH6,CLDN7,CNTN1,CYP1B1,DGAT2,ETS1,GPT,LAD1,MPZL2,PROS1,SPARC,SYT11,TMPRSS2,TNFRSF10B,TSPAN2
VTN		other		1.571	0.000294	BHLHE40,EFNB2,IRS1,ITGAV,RUNX2,SERPINE1,SFN	21 (2)
S100A4	-1.064	other			0.000294	BNIP3,CDH1,CTNNB1,MMP14,MMP2,TIMP1,TIMP2	124 (6)
F10	-3.125	peptidase			0.000305	CTGF,EGR1,MMP2,SELE,VCAM1	176 (8)
HDAC6	-1.176	transcription regulator	Activated	2.051	0.000316	ADAMTS1,CDH1,COL1A1,CYP1B1,HIF1A,IGF1,JUNB,MYC,PLAU,SERPINE1,TGFB1I1,TGFBI	251 (5)
ADCY		group		-0.218	0.000351	CDKN1A,COL3A1,CYP1B1,FGF2,LEP,NFATC1
AZGP1	-1.389	transporter		0.554	0.000353	CDH1,CEBPB,DSP,EGR1,GYS1,HK2,ITGA5,KRT19,MYC
PI3K (family)		group		-0.764	0.000453	ABCA1,ABCG1,AKR1C1/AKR1C2,BIRC3,CDH1,CXCL10,FASN,FOXO1,GCLC,HSPA5,IL10,ITGB1,LEP,MMP9,NFE2L2,NQO1,PTGS1,SCARB1,SLC4A7,SNAI2,SREBF1,TXNIP	452 (15)
MYOCD		transcription regulator		-1.968	0.000521	CASQ2,CCBE1,CLSTN2,CNN1,COL1A1,COL1A2,COL3A1,DES,FAP,GJA1,GJC1,HSPB7,LMOD1,MYH11,MYH7,MYL2,PDLIM3,PTPRB,TAGLN,TNNC1,TPM1
FGF2	-2.703	growth factor		-0.174	0.000528	BAX,BGN,EFNB2,EGR1,FGF2,MGMT,MMP9,PPARG,SDC1,SELE,SERPINE1,ST3GAL1,ST3GAL3,ST3GAL4	290 (11)
MITF	1.59	transcription regulator		-0.529	0.000528	ALCAM,BCL2,BEST1,CD151,CD44,COL1A1,FMOD,FOS,HIF1A,MGP,MITF,MMP14,SOX9,TXNIP
Hdac		group		-1.29	0.000681	BCL6,CSF1R,CSF2RA,CTNNB1,EGR1,FOS,GADD45B,KLF10,KLF6,KLF9,MT1E,MT1F,NDRG4,SPP1,THBS4,TNFSF4,TP63,TXNIP,ZNF160
SYVN1	-1.235	transporter	Activated	2.09	0.000715	ABCC3,ABCC4,ACSL3,ADAM9,AHR,APLP2,APP,BHLHE40,CD151,CD44,CD46,CSPG4,CTPS1,CYB561,CYP1B1,DIO2,DUSP1,FASN,GANAB,HERC5,HLA-A,ITGAV,ITGB1,LDHB,LGALS3BP,MYOF,NDFIP2,PNPLA2,PODXL,RAB34,SCARA3,SLC1A5,SLC20A1,SLC2A3,SLC30A1,SLC35B2,SLC43A2,SLC43A3,SLC4A7,SLC7A5,TARS,ZNF281
NRG1		growth factor	Activated	2.417	0.000727	BCL2,CDKN1A,CYR61,FOS,HMGA1,ITGAV,MYC,SLC4A7,VEGFC	480 (16)
TWIST2	-2.857	transcription regulator		1.434	0.000727	BMI1,CD44,CDH1,CDH2,CTNNB1,POSTN,SNAI2,TWIST1,ZEB1	96 (4)
IGFBP5	1	other		1.863	0.000812	BAX,BCL2,BHLHE40,EFNB2,IRS1,SERPINE1,SFN	128 (4)
SERPINF1	-1.235	other		0.378	0.000812	ADIPOQ,AXIN2,CTGF,ENO2,MYC,NEFH,PPARG	61 (3)
VEGFA	-1.389	growth factor		0.483	0.000838	BCL2,CXCL10,EFNB2,ETS1,ITGA1,ITGA2,ITGB1,MMP2,MMP9,RCAN1	434 (14)
SNAI1		transcription regulator		-0.624	0.000838	CD46,CDH1,CDH5,ERCC1,HPGD,MMP9,PTEN,RAB25,SPARC,TP63
VHL	1.07	transcription regulator	Inhibited	-2.19	0.000838	CA12,CDH1,CDH2,CDKN1A,FTH1,HIF1A,MMP14,NOX4,PTHLH,RUNX1
miR-29b-3p (and other miRNAs w/seed AGCACCA)		mature microrna	Inhibited	-2.514	0.00086	COL1A2,COL5A2,FAM3C,FRAT2,GAS7,GPR37,LAMC1,MAPRE2,PPIC,PURA,SHROOM2,SPARC,TRIM9
PRKCE	1.49	kinase		-0.107	0.000887	ABCB1,BCL2,CAV1,CDH1,CDKN1A,EGR1,MMP9,MYC,PDCD4,PIM1,VCAM1	330 (12)
TWIST1	1.59	transcription regulator		0.282	0.000889	ALDH1A1,BAX,BCL2,CASP3,CDH1,CDH2,COL1A1,ETS1,FGFR3,FMOD,FOXO1,LMNA
KMT2D		transcription regulator		-1.756	0.000889	CSPG4,DKK1,ENO3,FHL1,LAMB3,NPR3,NT5E,PCDH7,PPP2R2B,SCARB1,SMAD6,TNNC1
SRF	1.23	transcription regulator			0.000896	ACTG2,AKAP12,APOLD1,ARHGAP20,CALD1,CDKN1A,CTGF,DUSP5,EGR1,EGR2,EXTL2,FHL2,FOS,FOSB,HEATR5B,ITGA1,LRP1,MBD2,MGST1,MMP9,MTMR6,MYH11,MYH9,MYL9,ODF2L,RFC4,SVIL,TAGLN,TUBB4B
KRT14	1.65	other			0.000985	DSC1,DSC3,DSG1,GJA1,GJB2,GJB6,KLK11,KLK5,KLK7,KRT1,KRT16,KRT5,KRT6B,KRT8,MMP7,MMP9
CSF2		cytokine		1.785	0.000995	ABCG1,ARG1,ATXN1,BAX,CD1C,CD24,CD33,CDKN1A,CEACAM1,CYBB,DUSP6,EGR2,HSPH1,IER3,IL10,IRF5,ITGAX,MKNK1,MMD,MYC,PIM1,QSOX1,RBM3,SLC1A5,TLR5,TPM4,XBP1	330 (8)
HRAS	-1.042	enzyme	Activated	2.157	0.00132	BCL2,CDKN1A,CDKN2B,ELN,IGF2,ITGA5,ITGB1,MYC,PRKCA,PRKCB,PRKCD,TNFRSF10A,TNFRSF10B	230 (6)
RUNX2	33.02	transcription regulator		-0.947	0.00139	CDKN1A,COL11A1,COL24A1,FLRT2,ISL1,LUM,MMP14,MYH11,PLAU,RUNX1,RUNX2,SERPINE1,SVIL,TAGLN,TLN1,TPM1
mir-29		microrna		-1.531	0.00146	ADAM12,ADAMTS9,AOX1,BACE1,CCL8,CLDN1,ITGA11,LPL,PTEN,SCARB1
SIN3B	-2.273	transcription regulator			0.00146	BCL6,COL1A2,GADD45B,HES1,KLF10,KLF6,MYC,SRD5A1,TXNIP,TYMS
Collagen type III		complex		0.243	0.00153	CDH1,ITGA2,ITGA5,ITGAV,ITGB1
ADRBK1		kinase		-0.447	0.00153	BAX,C5AR1,CD46,CDKN2B,FOS
SMC3	1.18	other	Activated	2	0.00154	HLA-DQA1,HLA-DQB1,HLA-DRA,HLA-DRB1
RXRG		ligand-dependent nuclear receptor		-1	0.00154	ACAA2,PDK4,TIMP2,TIMP3
EZR	1.92	other		-1.067	0.00154	CDH1,CDH2,CTNNB1,MMP9
PLAUR	4.01	transmembrane receptor		0.458	0.00185	C5AR1,CDH1,CTSB,ITGAM,ITGB1,PLAU,PLAUR	94 (4)
IDH1	-3.226	enzyme			0.00185	CDH1,CLDN7,EGR1,MAPK10,RAB25,TGFB2,ZEB1
ERK		group	Activated	2.184	0.00192	BCL2,COL1A1,CTGF,CXCL10,DIO2,DUSP1,EGR1,ETS1,FGF2,FOS,FOXO1,GCLC,HBEGF,ITGB2,JUNB,KLF10,MAL,MAP4K4,MMP14,MMP2,MUC1,PDK4,SERPINE1,SLC4A7,SNAI2,TGM2,THBS1	376 (13)
LGALS3	-1.587	other		0.412	0.00193	CDKN1A,CLEC2B,COL3A1,COL5A2,DUSP6,ENPP2,ITGA10,ITGAV,ITGB1,ITPR3,KRT19,MAP2K1,MGST1,MUC1,SELE,VCAM1
BMI1	1.63	transcription regulator			0.00196	AURKA,BNIP3,CADM1,DLC1,GLIPR1,HK2,HOXA9,LOX,MEG3,P4HA1,SERPINB5,TUSC3,USF2	309 (7)
NUPR1	-1.389	transcription regulator		0.483	0.00197	ABHD15,ACAD10,ACSS1,ACTR3B,AEN,AKAP12,ALDH5A1,ALDOC,AURKA,AVPI1,BCL9,BNIP3,BTG1,C1orf112,C3orf58,C9orf91,CAMK2N1,CD68,CEBPB,CERK,CHMP1B,CITED2,CNPY4,COL1A2,COL3A1,CXADR,CYR61,DEPTOR,DHCR24,DUSP5,DUSP8,ELL2,ENO2,ETS1,EXTL2,FAM114A1,FAM115C,FBXO3,FCHSD2,FHL2,FOXD1,FZD8,GAB2,GABBR1,GADD45A,GPCPD1,GPR1,GPSM2,GRAMD3,HBEGF,HILPDA,HK2,HOXB5,IL13RA1,IRS2,ITPR3,KLF6,LEPRE1,LHFPL2,LMAN2L,MAFG,MGLL,MMD,MSAN…
PDX1		transcription regulator			0.00221	CD44,CRELD2,DLK1,GNG12,IRS2,KLF10,LRRC49,MITF,PAPSS2,PHGDH,PPP1R1A,PRSS23,SCG2,TCF7L2,TXNIP
KITLG	1.28	growth factor		0.618	0.0023	ALOX5AP,BCL2,CDKN1A,EDNRB,FOS,PIM1,PRKCA,PRKCB,PRKCE,TCF12,TCF3	98 (4)
MAPK8		kinase		-1.394	0.0023	BIRC3,BRF1,CDH2,CDKN1A,ETS1,FOXO1,MMP9,PPARGC1A,PTEN,RBP1,RN7SL1	191 (6)
DNMT3B		enzyme	Inhibited	-2.267	0.00286	ABCD1,CBX5,CDH1,CYP1B1,DNAJB1,ELF4,EMILIN2,GLT8D2,HLA-DQB1,IRF5,KDELR3,MAPRE3,MFN2,MGST1,MID1,PRKCB,PRUNE2,RASSF1,RCC1,RECK,SLC30A1,YOD1
miR-122-5p (miRNAs w/seed GGAGUGU)		mature microrna		0.368	0.00289	AACS,ALDOA,ATP1A2,BACH2,CCNG1,CS,FOXP1,GALNT10,NCAM1,NFATC1,NFATC2IP,OSMR,P4HB,PALM,PRDX2,SLC7A1,TRIB1,TTYH3,UBAP2
TREM1		transmembrane receptor		0.239	0.00304	ACSL3,ASPH,BCL2,BRE,CCL23,CD83,CDKN2B,CFB,CKS2,CSF1,EGR1,EGR2,ETS2,FNDC3A,GADD45B,GEM,HBEGF,HES1,ITGAX,KANK1,LPL,LRFN4,LRRC8C,MT1E,MT1F,NEDD4L,NPC1,NT5E,OSGIN1,PHLDA1,PLCXD1,PLD1,PPARG,PTTG1IP,RCAN1,RGS16,RIN2,SLC1A3,SNAPC1,SPP1,SYNJ2,TBC1D7,THBS1,TMEM158,TNFSF14,TNFSF15,WBP5,YRDC
HMOX1	1.11	enzyme		0.592	0.00304	ANGPT1,ANGPT2,CXCL10,ENG,ID3,IGF1,IL10,IL1RN,MAPT,MMP9,PECAM1,TEK,TGFB2,THBS1,THBS2
MTOR	1.01	kinase		-0.861	0.00317	AR,BNIP3,CDH1,CFLAR,CHKA,ERCC1,FASN,HIF1A,LEP,MAPT,MUC1,SNAI2
SMAD3	-1.02	transcription regulator		0.45	0.00339	ABI2,CDH1,CDH5,CDKN1A,COL1A1,COL1A2,COL3A1,CTGF,DEPTOR,FBLN1,FSTL3,LPAR1,NOV,SERPINE1,SNAI2,TIMP3,VEGFC,WISP1
HAND2	-1.235	transcription regulator		-0.967	0.0035	CASQ2,CCBE1,CLSTN2,COL1A1,COL1A2,COL3A1,DES,FAP,GJA1,HSPB7,PDLIM3,PTPRB,TNNC1,TPM1
TBX5		transcription regulator		-0.967	0.0035	CASQ2,CCBE1,CLSTN2,COL1A1,COL1A2,COL3A1,DES,FAP,GJA1,HSPB7,PDLIM3,PTPRB,TNNC1,TPM1
PNN	-1.266	other		0	0.00368	CDH1,CDK5,CDKN1A,MMP7,MYC,TBRG4,TIMP1
EGF		growth factor		0.276	0.00372	CDH1,CEBPB,DUSP1,DUSP5,DUSP6,EGR1,FASN,FOS,HIF1A,MB,MMP9,PPARG,SERPINE1,SLC4A7,SNAI2,SPRY4,ST3GAL1,ST3GAL3,ST3GAL4	457 (17)
EHF	-1.408	transcription regulator	Activated	2.711	0.00377	ANGPTL4,ANPEP,CCBE1,CDH3,CNFN,CRABP2,EHF,GLB1,GPR68,IL1RN,KLK5,KLK7,LYN,MUC1,NOTCH2,PLAUR,S100A8,SERPINE1,SPRR1B,SPRR2G,THY1,TNC,VEGFC
ELK1	1.22	transcription regulator		1.762	0.00396	BRF1,CDKN1A,ITGAV,ITGB1,MECOM,MTHFD2,PRKCA,THBS1,TIPARP
A2M	1.18	transporter		1	0.00396	ATF6,BCL2,ERN1,FOXO1,GADD45B,GSK3B,HSPA5,MAP3K5,XBP1
AKT1	1.07	kinase		-0.379	0.00396	AKR1C1/AKR1C2,CIDEA,FOXO1,GCLC,ITGB1,NFE2L2,NQO1,SLC4A7,STUB1	127 (6)
TNFSF10	1.35	cytokine		-0.54	0.00396	BCL2,BIRC2,CFLAR,FOS,IL1RN,ITGAM,PRKCE,TNFRSF10B,TNK2	247 (9)
WT1		transcription regulator			0.00396	BCL2,CSF1,HBEGF,JUNB,MMP9,MYC,PODXL,SLC20A1,SNAI2
FOXO4	-1.205	transcription regulator		1.244	0.00398	BCL6,BNIP3,CDKN1A,CDKN2B,CTGF,GADD45A,GADD45B,IER3
SMARCD3	1.06	transcription regulator		0.707	0.00398	ALCAM,CD151,CD44,COL1A1,FMOD,MGP,MITF,SOX9
T		transcription regulator		0.707	0.00398	ALCAM,CD151,CD44,COL1A1,FMOD,MGP,MITF,SOX9
PRAME		other		-0.447	0.00447	BCL2,CD40,CDKN1A,CYP26B1,IL13RA1
Alpha catenin		group			0.00447	AXIN2,DKK1,LEF1,MYC,SP5	59 (3)
SELPLG		other		0.577	0.00455	CDKN1A,CLK1,CYP1B1,FOS,GNA13,HCK,IGF1,IL10,IL4R,PLAUR,PRKCD,STAT6
STAT3	1.05	transcription regulator		1.507	0.00501	BCL2,C5AR1,CD40,CD46,CD83,CDH1,CDH2,CDKN1A,CEACAM1,CXCL10,DKK1,DLEC1,DTX3,EGR2,FOS,FSCN1,GLIPR1,HIF1A,HK2,IL10,ITGAV,ITGB1,JAK2,JUNB,LEP,LILRB2,MMP2,MMP9,MUC1,MYC,PIM1,PTN,TIMP1,TWIST1,XAF1	371 (10)
ATM	1.1	kinase		-0.568	0.00513	BIRC2,CDKN1A,CFLAR,CLU,DUSP1,GADD45A,GADD45B,LPIN1,PCNA,TGM2,TNFRSF10B	384 (10)
IL6		cytokine		-0.29	0.00516	ABCA1,ABCC3,ARG1,BAX,BCL2,C3,CD82,CDH1,CDK2,CDKN1A,CLU,ENO2,ETS2,FOS,HSPA5,ITGB1,ITGB5,JUNB,LCAT,MAP2K1,MMP2,MMP7,MYC,PLAU,TGM2,THBS1,TIMP1,TNFRSF10B,TNFRSF25,VCAM1,XRCC5	480 (17)
JUN	1.39	transcription regulator		-0.087	0.00516	ABCB1,BCL9,BIRC2,BIRC3,CCL8,CDKN1A,CXCL10,DIO2,DKK1,DUSP1,FTH1,GCLC,GJA1,GPT,HPGD,ITGAV,JUNB,MMP2,MMP9,MYC,NBPF10 (includes others),NFKBIZ,PLAUR,PRKCE,PTGES,PTPRD,SERPINE1,SNAI2,SULF2,ZEB1	406 (8)
SREBF1	-2.703	transcription regulator		-0.862	0.00517	ACACA,ACADS,CAPZB,CDKN1A,FASN,GSR,HSPA5,IRS2,LGALS3,LPIN1,MLYCD,OAT,PCK2,PLS3,SCD,SUCLG1,TF
SSRP1	1.2	other			0.0057	DUSP5,EGR1,HIST1H1C,HIST1H2AC,KRT8,LYPLA1,MSN,PLAU,RN7SL1,TMTC1
EP300	1.09	transcription regulator		-0.64	0.00597	AR,AXIN2,CDK2,CDKN1A,CEBPA,CFLAR,CHKA,IGF1,ITGB2,MGMT,MMD,MYC,PLA2G7,SKP2,SMAD6,SPHK1,TMPRSS2,TNFRSF10B,UBE2C	416 (13)
ITGB3		transmembrane receptor		1.755	0.00606	BIRC2,COL1A1,ITGAV,MMP2,RUNX2,SNAI2	162 (6)
DEF6		other		0.795	0.00606	CDH1,CDH2,MMP2,MMP9,SNAI2,ZEB1
IDH2	-1.25	enzyme			0.00606	CDH1,CLDN7,EGR1,RAB25,TGFB2,ZEB1
SMAD4	1.13	transcription regulator		0.766	0.00606	BMI1,CDH5,CDKN1A,CDKN2B,CELF2,CITED2,CTGF,CYB561,FAP,FSCN1,FSTL3,GADD45A,GADD45B,IER3,KLK11,LOC102724788/PRODH,LPAR1,PDGFRB,PILRA,RASSF1,SERPINE1,SLC23A2,SNAI2,SPI1,THBS1,TIMP3,TNFRSF10A
miR-145-5p (and other miRNAs w/seed UCCAGUU)		mature microrna		-1.257	0.00639	CES1,DDR1,EIF4EBP2,F11R,FSCN1,LAMP2,MUC1,MYC,SWAP70,TAGLN,UNG,VASN
ROR2	9.25	kinase		1.969	0.00648	AXIN2,CEBPA,CTNNB1,PPARG
Collagen type V		complex		1.067	0.00648	ITGA2,ITGA5,ITGAV,ITGB1
TGFB3	5.03	growth factor		0	0.00648	CD46,CD59,ENG,SCD
ACTG1	1.17	other		0	0.00648	CALD1,CNN1,MKL1,TAGLN
MAD2L2	1.41	enzyme			0.00648	CDH1,CDH2,EGR1,SNAI2
SPP1	-14.286	cytokine		0.813	0.00658	ADIPOQ,AURKA,BAX,BCL2,CD44,MMP2,PLAU,PPARG	449 (14)
Creb		group	Activated	2.183	0.00663	CDKN1A,CSF1R,CTSB,DUSP1,EGR1,EPHB4,FOS,FSCN1,HES1,HPGD,HSPB8,IER3,MMP2,NEDD9,PPP2CA,RGS2,WISP1
CCL5	1.06	cytokine		-0.258	0.00719	AHR,ALCAM,C5AR1,CD44,CYP1B1,DUSP1,DUSP6,HMGA1,MAPK3,MMP9,PLAUR,PNP,SQLE,TPMT,TUBB4B
IL3		cytokine		0.514	0.00732	BIRC3,CD40,CD83,CSF1R,FCGR2A,FOS,ITGAM,MYC,PIM1,RBM3,SPI1	97 (4)
IFNG		cytokine		0.483	0.00744	ADIPOQ,ARFGAP3,BAX,BCL2,C1QA,C1QB,C1QC,CASP3,CAT,CD40,CDK2,CDKN1A,CEACAM1,CTNNB1,CXCL10,CYBB,DEFB1,DKK1,DPP4,EMID1,ERAP2,FCER1G,FGF2,GBP1,GGA1,GNA13,HLA-A,HLA-DQB1,HLA-DRA,HTRA1,IFIT1,IFIT3,IGFBP4,IL10,IL1RN,IL32,ISG20,ITGAV,JUNB,KLF6,MARCKSL1,MMP11,MMP2,MMP9,MUC1,OAS1,PARVG,PIM1,PLA2G16,PML,PRDX2,PTGES,PTN,RARRES1,RARRES3,RIPK2,SELE,SERPINA5,SLC15A3,SMTN,SOCS1,SOCS2,SPI1,ST13,TCF7L2,TLR5,TNFRSF1…	530 (16)
MAP3K7	1.41	kinase		0.17	0.00751	BIRC3,CFB,CH25H,CXCL10,GBP1,IFIT1,ITGB1,ITGB5,RGS2,SERPINE1,SPTBN1,TNFSF13B,XAF1	357 (9)
ZNF451	-1.064	other			0.00778	CDKN1A,CDKN2B,SERPINE1
ENTPD5		enzyme			0.00778	COL1A1,COL1A2,PRKCD
RICTOR		other			0.00778	CFLAR,HIF1A,PTEN
Ap2 alpha		group			0.00778	BCL2,PLAUR,PTGDS
DLL4		other			0.00778	EFNB2,EPHB4,LYVE1
HTATIP2	1.13	transcription regulator			0.00778	MMP2,MYC,SPP1	161 (6)
CYP2E1		enzyme			0.00778	CAT,GCLC,MGST1
SEL1L		other			0.00778	PTEN,TIMP1,TIMP2
ROCK1		kinase			0.00778	APP,CD44,ETS1
RFXAP	-1.02	transcription regulator			0.00778	COL1A2,HLA-DQA1,HLA-DRA
IGFBP3	1.17	other			0.00778	CDKN1A,LYVE1,THBS2
MAF	1.14	transcription regulator			0.00778	IL10,NQO1,NUAK1
CANX	-1.389	other			0.00778	ABCA1,BAX,BCL2
ITGB6		other			0.00778	CDH1,MMP2,PTHLH
NOV	6.39	growth factor			0.00778	ITGA2,ITGB1,MMP9
ERBB2IP		other			0.00778	CDKN1A,CDKN2B,SERPINE1	19 (2)
PRNP	1.4	other			0.00778	APP,BCL2,PRNP
CLDN2		other			0.00778	ITGA2,ITGA5,ITGB1
NFkB (complex)		complex		-0.115	0.00798	ABCB1,AMPH,BACE1,BAMBI,BAX,BCL2,BIRC2,BIRC3,BMI1,BMP2,C3,CCL8,CD40,CD44,CD83,CDC25B,CDKN1A,CEBPB,CFLAR,CLU,CTNNB1,CXCL10,DTX3,EDNRB,EHF,ERAP2,FTH1,G0S2,IER3,IL10RA,ITGAV,ITGB1,JUNB,LSP1,MMP2,MMP9,MYC,NFKBIZ,PLAU,PRKCD,RRAS2,SLC2A5,SLC7A5,SOCS1,STAT5A,TCF12,TGM2,TNFAIP8,TNFRSF10B,TNFSF4,TNIP1,TPMT,TWIST1,VCAM1,VEGFC	545 (17)
IgG		complex	Inhibited	-2.698	0.00802	ALDH3B2,CD9,CDKN1A,CEBPB,CRABP2,DEGS1,DHCR7,DSP,DUSP1,EZR,FABP5,FGFBP1,GPX1,HSPA5,IL10,IL1RN,KLK11,KLK7,KRT10,KRT16,LGALS3,LGALS7/LGALS7B,MYC,PIM1,PLAUR,PLS3,PPL,SERPINB7,SLC2A3,SPINT1,TNFSF15,TRIM29,ZMPSTE24	118 (4)
SIN3A	1.08	transcription regulator		-0.447	0.00832	BCL6,COL1A2,GADD45B,HLA-DRA,HOXA9,KLF10,KLF6,MMP9,MYC,TXNIP
GATA4		transcription regulator		-0.967	0.0093	CASQ2,CCBE1,CLSTN2,COL1A1,COL1A2,COL3A1,DES,EPHX1,FAP,GJA1,HSPB7,PDLIM3,PTPRB,TNNC1,TPM1
SPI1	-1.852	transcription regulator			0.0093	C1QC,CCR6,CD68,CDKN1A,CSF2RA,CYBB,DUSP6,FCER1A,FTH1,HK3,IL1RN,MME,NCF4,PTPN6,TNFRSF14
SOX11		transcription regulator		0.956	0.00991	ADAM9,ADSS,CAV1,CD24,CD52,CD58,CD9,CNOT6,EBF1,EGR1,FAIM3,HILPDA,HMGB3,ITGB1,LEF1,MYO1B,NREP,SOCS5,TMSB15B,TP53INP1,TUBA1A,TUBB3
F2R	-1.299	g-protein coupled receptor		1.406	0.00997	CYR61,GJA1,MMP9,SELE,VCAM1	182 (5)
LRP1	-1.562	transmembrane receptor		-0.651	0.00997	CDH1,CDH2,LRP1,MMP9,PLIN2
FH	-1.25	enzyme			0.00997	AKR1C1/AKR1C2,APOD,CDKN1A,NQO1,TKT
TFAP4		transcription regulator			0.00997	CD44,CDH1,CDK2,CKS2,GNRH2
CBL	-1.333	transcription regulator			0.00997	CDKN1A,CDKN2B,CFLAR,COL1A1,RUNX2	205 (7)
MAP2K1/2		group		-0.347	0.00999	C3,CDH1,CTGF,DUSP1,EGR1,ELN,HK2,HSPA5,MMP9,MYC,PCNA,PHLDA1,SCARB1	359 (10)
MAX		transcription regulator		-0.447	0.00999	BAX,BCL6,CBX5,CDKN2B,GADD45A,GADD45B,KLF10,KLF6,MTHFD1,MYC,RBBP8,TXNIP,UBE2C
SLC29A1	-2.703	transporter	Activated	2.138	0.0103	BAX,CCNG1,CDKN1A,GADD45A,RPS27L,RRM2B,TP53I3,TP53INP1
VPRBP	-1.695	other		-0.707	0.0103	KLF10,NOV,OPN3,PTGES,SOCS2,TCF3,TGM2,TXNIP
Mapk		group			0.0103	APP,CAT,CTGF,FBLN1,FOS,IRS1,NOV,WISP1
FOXO3	1.19	transcription regulator		1.522	0.0105	AR,BNIP3,CDH1,CDKN1A,CDKN2B,CLDN1,CTGF,CXCL10,EGR1,EGR2,FOXO1,GADD45A,GADD45B,IER3,MMP9,SKP2,TXNIP
ITGAV	3.27	ion channel		1.969	0.011	BIRC2,CDH1,COL1A1,COL1A2,MMP2,PTHLH,RUNX2
CARM1	1.09	transcription regulator		0	0.011	EPHX2,FTH1,GCLC,IGFBP4,KRT1,MYC,PTGES
GH1		growth factor		-0.21	0.0111	BCL2,BMP2,CAT,EGR1,GCLC,GHR
HSPA5	1.59	enzyme		-0.816	0.0111	APP,CLU,ERN1,HSP90B1,HSPA8,XBP1
EZH2		transcription regulator		1.674	0.0116	ALOX5AP,AXIN2,BIRC3,C3,CD82,CDH1,CDKN2B,CEMIP,CRISPLD2,CTNNB1,CXCL10,CYP1B1,DKK1,FHOD3,GPR68,HCP5,HOXA6,HOXA9,HOXB5,MPZL2,MYC,PPP2R2B,PRICKLE1,PTGES,RAP1GAP,RARRES3,SH3BP4,SLC1A3
ESRRA	-1.754	ligand-dependent nuclear receptor		-1.632	0.0118	ALDOC,CDH2,CSAD,ESRRA,FAM102A,FRAT2,GPR37,HK2,LDHB,PPARGC1A,PRKCD,WNT11
CDKN2A		transcription regulator		0.356	0.0118	BCL2,BMI1,CDC25B,CDKN1A,CDKN2C,GNL3,MYL2,PTEN,SERPINE1,TPM1
HDAC2	1.29	transcription regulator		-0.266	0.0118	CDKN1A,COL11A1,COL1A2,COMP,DKK1,IGF1,MMP9,MYC,NCR3LG1,TP63
RNA polymerase II		complex			0.0122	ATP13A2,BCL2,CA12,CAP2,CASP7,CBX5,CDH1,CDH11,CDKN1A,CYP1B1,DKK1,ESRRA,FOS,GADD45A,GPT,HCST,HNRNPU,HSD11B2,IL1RN,JUNB,MAL,MMP2,MMP9,MYC,MYCN,NBPF10 (includes others),PCNA,RAD50,RBBP8,RUNX2,SFN,SLC9A8,TLN1
SUPT16H	-1.042	transcription regulator			0.0135	DUSP5,EGR1,HIST1H1C,HIST1H2AC,KRT8,LYPLA1,MSN,PLAU,TMTC1
SATB1		transcription regulator		-0.725	0.0137	ACTN1,ARF5,BCL2,CDK19,CEACAM1,CLEC2B,CORO6,CYBB,ENOSF1,EVI2A,F5,FAM129A,GADD45B,GPT2,HELZ2,HSPA8,LAG3,MAL,PRKCB,S1PR1,SIPA1L2,SPI1,TMEM2,TSC22D3,UHRF1,VPS37B,XAF1
IL1B		cytokine		-0.749	0.0153	A4GALT,APOE,C3,CAT,CCL13,CCR6,CD40,CEBPB,COL1A1,CXCL10,DPP4,DUSP1,EGR1,EHF,ESRRA,FABP5,FGF2,HEXB,HLA-DRA,IL10,IL18,IL1RN,IL32,ITGAM,LCP1,MIF,MMP11,MMP7,MMP9,MUC1,NFKBIZ,NOS3,NR1H3,PLXDC2,PPARG,PPARGC1A,PTGDS,PTGES,RXRA,SELE,SEMA3A,SERPINE1,SERPINH1,SREBF1,STMN2,TNFAIP6,VCAM1,VEGFC
SRC	-1.064	kinase	Activated	2.412	0.0154	GBP1,HIF1A,MMP2,MYC,PLAU,SLC4A7,VCAM1,VEGFC
RBPJ	1.02	transcription regulator		-1.414	0.0162	CD44,CDKN1A,CSF1,ETS1,FOS,HES1,IL17RA,MAPK6,SDC1,TNC
WNT3A		cytokine		0.811	0.0164	AHR,AXIN2,LEF1,TMEM2
SDCBP	1.29	enzyme		0	0.0164	CDH1,CLDN1,CTNNB1,SOX4
WAC	1.24	other		-1	0.0164	ALPL,G6PD,PDK4,PPARG
UGCG	1.28	enzyme		-1	0.0164	ABCB1,BAX,CASP3,CDKN1A
mir-30		microrna		-1.961	0.0164	BAX,CDKN1A,GADD45A,ITGA2
Cbp/p300		group			0.0164	CDKN1A,MGMT,NCR3LG1,UBE2C
PURA	1.48	transcription regulator			0.0164	AR,CDKN1A,ITGAM,ITGAX
SMAD1		transcription regulator			0.0164	BTG2,COL1A1,COL1A2,CTGF
FANCD2		other			0.0164	CDKN1A,DKK1,GPX1,TP63
SKI	-1.042	transcription regulator			0.0164	CDH1,CDKN1A,FAP,SERPINE1
MAPK3	-1.408	kinase			0.0164	HDC,SLC4A7,TNFRSF10A,TNFRSF10B
TGFBR2	1.28	kinase			0.0167	ACSL3,ANGPTL4,AP3S1,DSG2,DYRK2,GADD45B,GGA3,HPGD,MAP3K11,MYOF,PDPN,PTHLH,RBMS3,SERPINE1,SLC2A3,SVEP1,TCF12,TXNIP,ZNF365
KLF5		transcription regulator		0.298	0.0171	CDKN1A,DUSP1,FGF18,HIF1A,KRT5,PTGES,RUNX1
HSF1	1.04	transcription regulator		-0.997	0.0183	ABCB1,BAX,BCL2,CFLAR,CKS1B,CKS2,CLU,COL18A1,CRYAB,CSRP2,DEDD2,EFEMP1,FASN,FBLN1,HNRNPA3,HSPA8,HSPH1,ITGB5,MAPT,MUM1,PDZD2,RARRES3,SERPINH1,SPR,ST13,STAT6,XAF1
PPARGC1A	-1.695	transcription regulator		-0.471	0.0184	BAX,CDKN1A,CPT1B,ESRRA,FASN,GSK3B,INSIG2,MFN2,MITF,PCK2,SREBF1
AMPK		complex		-1.673	0.0185	ACO2,CAT,CDKN1A,IDH3A,PFKFB3,PPARGC1A
PAF1	-1.031	other		1.069	0.0186	ARL4A,BAMBI,BIRC3,CCL3L3,CITED2,HELZ2,HERC5,HOXA9,IFIT3,ISG20,MXD1,NFKBIZ,PLAUR,PNP,SERPINE1
RLIM		enzyme		1.342	0.0188	CDH2,CDKN1A,CDKN2B,CTGF,SERPINE1
WWC1	-1.235	transcription regulator		-0.447	0.0188	BMP2,CDH1,CDH2,CTGF,RASSF4
MNT	1.12	transcription regulator		-0.447	0.0188	BCL6,GADD45B,KLF10,KLF6,TXNIP
TAB1	-1.053	enzyme		0.426	0.0189	BIRC3,CFB,CH25H,CXCL10,GBP1,IFIT1,RGS2,TNFSF13B,XAF1
HDAC3	-1.111	transcription regulator		-0.095	0.0189	BIRC3,CD82,CDH1,CDH2,CDKN1A,COL1A2,CXCL10,MMP9,NCR3LG1
miR-22-3p (miRNAs w/seed AGCUGCC)		mature microrna		-1.054	0.0189	ACVR1B,ARRB1,BIN1,CCDC47,CLIP2,FRAT2,MECOM,MTHFD2,ZCCHC14
ANXA2	-1.176	other		-1.782	0.0189	ANG,BAX,CDK6,CDKN1A,GADD45A,PTEN,TNFRSF10B,TP53I3,ZMAT3
NANOG		transcription regulator		-0.243	0.0193	ABCB1,CCDC85A,CDK6,COL3A1,DLX5,EGR1,FOS,FOSB,FOXH1,HOPX,HOXC4,IER5L,ISL1,LHX2,MAP1B,NRIP1,NSUN5P2,PDCD4,PHACTR2,PILRB,TBC1D3 (includes others),TRGV5,YWHAE,ZFHX3
TP73		transcription regulator		-0.716	0.0204	ADA,AEN,AUH,BAX,BHLHE40,BLZF1,CDC42EP2,CDH1,CDKN1A,COL5A2,CTH,CTNNB1,DHRS3,DUSP11,FASN,FGF2,G6PD,GAB2,HAGH,HIVEP1,IGFBP4,IL4R,KLHL21,LZTS1,MFAP3,N4BP2L2,NAP1L3,PPL,SFN,SNAI2,THBS1,TP53I3,TWIST1
SIRT1	-1.053	transcription regulator		0.538	0.0218	BAX,BIRC3,BNIP3,CDH1,CDH2,DKK1,IGF1,MMP2,MMP9,ZEB1
HMGB1	-1.031	transcription regulator		0.013	0.022	BAX,CD40,CD58,CD83,CDKN1A,HLA-DRB1,IFIT1,VCAM1
NCOR2	1.13	transcription regulator			0.022	AR,AXIN2,BCL2,BIRC3,C3,CDKN1A,FOS,IGF1
IL5		cytokine		1.343	0.023	ATXN1,CD24,CEACAM1,DUSP6,EGR2,HSPH1,IER3,MKNK1,MMD,PIM1,QSOX1,RBM3,SLC1A5,TPM4,XBP1
BCL6	-1.408	transcription regulator		0.183	0.0234	ALCAM,BCL6,CCR6,CD151,CD44,COL1A1,DUSP6,FMOD,FTH1,MGP,MITF,SDC1,SERPINE1,SOX9,TNFRSF14,XBP1
NRXN1		transporter			0.0239	DLX5,F11R,FLRT2,ITGA7,MGP,MMRN1,NPTN,SLC1A3,SOX9,THBS1,TNC
PRKCD	-4.545	kinase		0.318	0.0255	BIRC2,BIRC3,CD70,CDKN1A,COL1A1,COL1A2,ITGAM,MMP2,MMP9,MYC,SERPINE1,VCAM1
TSPYL5	1.52	other		1	0.0258	F11R,FUT8,GABRP,GATB,GLDN,MN1,PTBP2,TASP1,USP24
RARA	1.22	ligand-dependent nuclear receptor		0.115	0.0258	APOM,CDKN1A,CRABP2,HOXA5,MAOB,MYCN,NAV2,NEDD9,PENK
PRDM5		other			0.0264	CD99,CDC42EP4,CEMIP,CKLF,DKK3,EBF1,EDNRA,EMID1,ENO2,ETS2,EVL,GABPA,GADD45B,GPR1,INTS3,MYC,MYOM2,NAV2,NOTCH2,NREP,PML,RUNX1,RUNX2
TEAD		group			0.0265	CAV2,CD44,CTGF
HDL		complex			0.0265	ITGAV,ITGB1,ITGB2
FGF16		growth factor			0.0265	CDH1,MMP2,MMP9
PADI4		enzyme			0.0265	CDKN1A,GADD45A,OSGIN1
OBSCN		kinase			0.0265	BAG4,CASP3,HAX1
KDM6A	1.25	other			0.0265	CSPG4,DKK1,ENO3
PRKDC	1.07	kinase			0.0265	AHR,BIRC3,EGR2
AGT		growth factor			0.0265	COL1A1,EGR1,PPARG
HES1	1.51	transcription regulator			0.0265	BCL2,HES1,PTGDS
miR-291a-3p (and other miRNAs w/seed AAGUGCU)		mature microrna			0.0265	C3,CD46,CDH1
miR-515-5p (and other miRNAs w/seed UCUCCAA)		mature microrna			0.0265	PIK3C2B,SPHK1,TCF7L1
miR-292b-5p (and other miRNAs w/seed CUCAAAA)		mature microrna			0.0265	BCL11A,BCL11B,BTG1
HOXB9		transcription regulator			0.0265	ANGPTL2,FGF2,TGFB2
LIPE	-14.286	enzyme			0.0265	ACSS2,FASN,PC
HAS2		enzyme			0.0265	CD44,HYAL2,TIMP1
PTH		other			0.0265	CSF1,FOS,PTH1R
FOXC2		transcription regulator			0.0265	CDH1,CDH2,PDGFRB
PAXIP1	1.1	other			0.0265	CSPG4,DKK1,ENO3
Notch		group		0.397	0.0286	CCL19,CDKN1A,CDKN2B,GADD45B,HEY2,MMP2,NET1,SMAD6,TAGLN,ZEB1
ITGB1	1.45	transmembrane receptor		-0.403	0.0286	COL1A1,FOS,GAS1,ITGA5,ITGAV,JUNB,MMP9,MYC,PLAU,PLAUR
S100A6	-1.02	transporter		-0.508	0.0286	ADAMTS1,AURKA,DHRS9,PCDHB2,PRNP,RDH5,SELE,STC1,TPM4,TYMS
PHF1	-1.124	transcription regulator		1.387	0.0287	CCNG1,CDKN1A,HOXA6,HOXA9,SFN,TP53I3
KLRC4-KLRK1/KLRK1		transmembrane receptor		0.928	0.0287	CD44,IL10,LEF1,PPARG,RXRA,TNFSF4
FN1		enzyme		0.734	0.0287	CDH1,ITGB1,MMP9,MYC,RUNX2,SNAI2
TMSB4		group		0.64	0.0287	BMP2,ITGA1,ITGA2,ITGB1,RUNX2,SPP1
KLF4	1.37	transcription regulator		0.246	0.0305	ALCAM,ALDH1A1,CDH1,CDKN1A,CDKN2B,SLC4A7,SNAI2,SOCS1
NFYA		transcription regulator			0.0305	CBS/LOC102724560,COL11A1,FASN,FTH1,GADD45A,IGF1,LPIN1,PIDD1
STAT5a/b		group		0	0.0306	AHR,CDKN2C,FAIM3,MMD,MYC,PDE4B,PIM1,RBP1,SLC2A3,STK17B,UGP2
NOS2		enzyme		1.095	0.0315	HIF1A,IL32,S100A8,TIMP1,TSPYL2
CRP		other		0.075	0.0315	EGR1,FCER1A,LPL,PRKCA,PRKCB
mir-373		microrna		-0.19	0.0315	ANGPTL4,CDH1,CDK2,PTHLH,SERPINE1
RPS6KB1	1.06	kinase		-1.432	0.0315	CFLAR,DHCR24,IL10,MUC1,SERPINE1
TGFB2	10.19	growth factor			0.0315	CD46,CD59,EGR1,FOS,SCD
PPARA		ligand-dependent nuclear receptor		-1.23	0.032	ACAA1,ACOX1,ACSL1,ACSS2,APOM,C3,GPT,HIF1A,IGFBP2,PCK1,PLIN2,SCARB1
ROR1	1.24	kinase		1.257	0.0323	CDH1,KRT19,SNAI2,ZEB1
SCUBE3		other		1.214	0.0323	MMP2,MMP9,SERPINE1,SNAI2
NCAM1	10.8	other		1.067	0.0323	HSPA4,NLGN1,NLGN2,THBS1
Smad		complex		0.866	0.0323	ANGPTL4,CDKN1A,PTHLH,SERPINE1
MIA		other		0.849	0.0323	CDH1,CDH2,MMP14,SPARC
C3AR1		g-protein coupled receptor		0.762	0.0323	C3,CD46,HSPA5,SREBF1
SLC9A3R1	-1.695	other		0.152	0.0323	CDH1,KRT19,PTEN,SNAI2
SLC5A8	-1.887	transporter			0.0323	BAX,BCL2,TNFRSF10A,TNFRSF10B
FBXW7	1.26	transcription regulator			0.0323	DTX1,FGFBP1,MYC,SERPINE1
UGT2B17		enzyme			0.0323	ABCG1,KLK4,RAD23A,TMPRSS2
IL6R		transmembrane receptor			0.0323	ABCC3,CDKN1A,TIMP1,VCAM1
UGT2B15		enzyme			0.0323	ABCG1,KLK4,RAD23A,TMPRSS2
Akt		group	Activated	2.431	0.033	COL3A1,ETS1,FOS,HIF1A,KCNA5,LEP,MMP14,MMP2,MMP9,MUC1,MYC,SLC4A7,VCAM1
NCOA1	-1.136	transcription regulator		0.341	0.033	C3,CD24,FRAT2,LOC102724594/U2AF1,MAF1,MTHFSD,NADK,NFKBIZ,POU2F1,SERPINB5,SERPINE1,STRN,TLE1
Mek		group		0.89	0.0341	CDH1,CTNNB1,CXCL10,DDR1,DDX21,DUSP6,EGR1,ETS1,FASN,FGFBP1,GNL3,ITGB1,LEP,MYC,NOX4,PDGFRB,PHLDA1,PLCD1,SERPINE1,SNCG,SPRY4,UNG,VEGFC,ZEB1
SP3	1.22	transcription regulator			0.0341	CBS/LOC102724560,CDH2,CDKN1A,COL1A1,COL1A2,CYP46A1,EGR1,HSD11B2,HSPA5,IGF2,IL10,ITGA2,KRT16,LPL,MAOB,MMP2,MSH6,MYCN,PLAU,PLAUR,RRAS,SLC39A8,SLC4A7,TNFSF14
TBP	-1.163	transcription regulator			0.0342	CDKN1A,ETS2,FOS,HLA-A,HOXA9,IER3,MYC,PPP2R2B,RN7SK
NPC2	1.22	other		0.61	0.0359	AKR1C3,BMP2,PPARG,PTGDS,PTGER2,PTGES,PTGS1
UPF2	-1.124	other		0.508	0.0368	BMP5,CAMK2N1,CLU,DSP,KANK1,KLHL41,NEO1,RCAN1,SERPINB5,TSPAN13
EGR1	2.88	transcription regulator		-0.292	0.0368	CAV1,CDH1,COL1A2,HPGD,IGF2,PPARG,PTGES,SF1,SNAI2,THBS1
RAB1B	-1.538	other	Activated	2.185	0.0385	ARF4,GEM,GOLGA2,GOLGA3,GORASP2,KDELR3,RABAC1,SEC24D,SRP54,STXBP1,YIF1A
Srebp		group			0.0393	CDKN1A,NPC1
Rap1		group			0.0393	RECK,SORL1
Mitochondrial complex 1		complex			0.0393	MAOA,PPARGC1A
RNU7-1		other			0.0393	H3F3A/H3F3B,HIST1H1C
BDNF		growth factor			0.0393	APP,FOS
TOX4		other			0.0393	TWIST1,ZEB1
ZFP91	1.27	transcription regulator			0.0393	CCL19,TNFSF13B
ZDHHC2		enzyme			0.0393	CD151,CD9
NAT8		transcription regulator			0.0393	APP,BACE1
PRDM16	-1.695	transcription regulator			0.0393	CDKN1A,SERPINE1
SSH2	-1.852	phosphatase			0.0393	SSH1,SSH3
TRIM65		other			0.0393	PDCD4,PTEN
HDAC10		transcription regulator			0.0393	MMP2,MMP9
DVL1		other			0.0393	APP,CTNNB1
ULK1	1.1	kinase			0.0393	CASP3,CASP7
MRE11A	-2.128	enzyme			0.0393	LMNB2,MYC
ARTN		growth factor			0.0393	ALDH1A1,BCL2
ITCH	-1.02	enzyme			0.0393	CTGF,CYR61
SOD1	-1.389	enzyme			0.0393	BCL2,TNFRSF10B
TAC4		other			0.0393	MMP14,MMP2
UBA1	-1.25	enzyme			0.0393	BIRC2,BIRC3
DAB2IP		other			0.0393	CLU,EGR1
mir-183		microrna			0.0393	EGR1,PTEN
miR-197-3p (and other miRNAs w/seed UCACCAC)		mature microrna			0.0393	ACVR1,TSPAN3
ADAM12	16.87	peptidase			0.0393	JUNB,SERPINE1
ANGPT1	-2.632	growth factor			0.0393	CDH5,EFNB2
MAPKAP1	-1.124	other			0.0393	HIF1A,PTEN
USP2		peptidase			0.0393	FABP4,SERPINE1
ITGA2	2.44	transmembrane receptor			0.0393	ITGA2,ITGA5
PSEN1		peptidase			0.0393	APP,BACE1
HEYL	1.83	transcription regulator			0.0393	MYH11,SMTN
FOLR1		transporter			0.0393	CAV1,TYMS
NELFA		other			0.0393	CDKN1A,CYP1B1
PTGS1	1.54	enzyme			0.0393	MMP2,MMP9
USP19		peptidase			0.0393	BIRC2,BIRC3
FHL2	2.02	transcription regulator			0.0393	CNN1,FHL2
RAD9A	-1.613	enzyme			0.0393	CDKN1A,ITGB1
KLB	-9.091	enzyme			0.0393	EGR1,FOS
SRY		transcription regulator			0.0393	MAOA,SOX9
SENP1		peptidase			0.0393	MMP2,MMP9
RPTOR		other			0.0393	HIF1A,PTEN
RPS6KA3		kinase			0.0393	FOS,FSCN1
SP7		transcription regulator			0.0393	COL1A1,RUNX2
CREB3L1		transcription regulator			0.0393	HSP90B1,HSPA5
FOXP1	2.2	other			0.0393	CSF1R,ITGAM
NAT8B		enzyme			0.0393	APP,BACE1
RFXANK	1.23	transcription regulator			0.0393	COL1A2,HLA-DRA
TAS1R3		g-protein coupled receptor			0.0393	DDIT4,TSC2
ZFYVE16	1.41	transporter			0.0393	CDKN1A,SERPINE1
Pkc(s)		group		0.617	0.0397	APP,BCL2,CD59,FGF2,FGFBP1,FOS,HPGD,IGF2,JUNB,MMP2,NQO1,RGS2
CD24	1.95	other		0	0.0399	CAV1,CDKN1A,DIAPH2,DUSP5,ECM1,EPHB6,FOXD1,HOMER3,HSPB8,ISG20,JMJD1C,LPPR2,LRPPRC,MTUS1,NRIP1,PLAU,PRDX2,RAD50,RARRES1,RBBP6,SLC30A1,SPHK1,THBS1,TIMP4,TMEM135,TRIM8,TUFT1
mir-155		microrna		-0.711	0.0409	CEBPB,HK2,SERPINE1,SOCS1,SPI1,TP53INP1,WEE1,ZNF652
HOXD10		transcription regulator		0	0.042	EZR,MMP14,NME1,SERPINE1,TIMP1,TIMP2
IKBKE		kinase		-0.106	0.042	BCL2,BIRC2,BIRC3,IFIT1,MMP9,MYC
mir-21		microrna		-0.632	0.042	IRAK1,PDCD4,PTEN,RECK,TIMP3,TPM1
SMARCA2	1.18	transcription regulator			0.042	CD44,CDK2,HOXA9,MYLK,TAGLN,TYMS
F7		peptidase	Activated	2.38	0.0443	AR,CTGF,EGR1,FOS,GADD45A,HBEGF,MYC,PLAUR,PTGER2
IGFBP2	1.55	other		1.062	0.0443	CADM1,CD24,COL11A1,COL14A1,EFEMP1,ELOVL6,PTEN,PTGFRN,RBMS3
COL18A1	2.55	other		-1.691	0.0445	ANTXR1,CDKN2C,DDIT4,EFNB2,EPHB4,ETS1,F10,FGF2,FOS,HIF1A,ID3,ITGB2,JUNB,MMP2,MYC,PLAU,SERPINE1,THBS1,TNFRSF21
EIF2AK2	-1.064	kinase		-0.081	0.0473	ARG1,BCL2,BHLHE40,ERAP2,GABBR1,IFIT1,IRS2,ISG20,LGALS3BP,NEDD9,NMI,NNMT,OAS1,PARP12,REC8,TUBA1A
NOTCH1	-1.053	transcription regulator		1.496	0.0478	BCL2,CDKN1A,CTNNB1,EFNB2,ENO2,HES1,HEY2,ITGAM,LYVE1,MYC,TP63
CXCL12	1.01	cytokine		-0.955	0.048	BAX,BCL2,CD44,CDH1,CDK2,CTNNB1,CXCL10,DOCK9,FOS,GSR,JMJD1C,MAPRE3,MARCKS,MMP9,RBM14
CRTC2		other		1.342	0.0486	BACH2,CDK6,MYC,SMAD6,TCF3
SOX4	3.19	transcription regulator		1.067	0.0486	BAX,CDH2,CTNNB1,MAP4K5,SPI1
NFIX	-1.099	transcription regulator		1	0.0486	ADAM12,FABP4,POSTN,SERPINE1,SPARCL1
FABP2		transporter		0.492	0.0486	ABCA1,ACACB,FASN,NR1H3,PPARG
Pka		complex		0	0.0486	CTGF,LEP,PTHLH,SOX9,TCF3
mir-218		microrna		-0.588	0.0486	BMI1,FZD4,LEF1,LOXL4,NT5E
MBD2	-1.695	transcription regulator		0.335	0.0486	ALOX12B,APOE,BIRC3,CDH1,CKS2,DLK1,DPP4,G6PD,MGMT,MMP2,MMP9,ORC6,PLAU
BMP2	2.34	growth factor		0.293	0.049	CDKN1A,DLX5,GADD45B,KLF9,MYC,RUNX2,SPP1
ZNF217	1.56	transcription regulator		-0.577	0.0499	ATL1,COL8A1,IFI16,KCNK2,LMO3,MPZL2,MYC,MYCBP2,MYCN,MYO1B,NLGN1,RAB22A,RCAN1,SEMA3A,SH3RF2,SOCS2,SPAG9,ST3GAL6,VSNL1,WNT5B
DCLK1	-1.064	kinase		1.982	0.0546	MYC,SNAI2,TWIST1,ZEB1
NFE2L2	1.45	transcription regulator		-1.963	0.0586	ABCC3,CAT,FTH1,IL10,IL1RN,NQO1
AURKB		kinase		-1.914	0.0647	CD70,CD82,CDKN1A,IER3,SERPINB5,TP53I3,ZMAT3
CXCL8		cytokine	Inhibited	-2.035	0.07	AR,CFLAR,COL12A1,COL18A1,ITGAM,ITGB2,MMP9,TNFRSF10B,TPM1
NKX2-1		transcription regulator		-1.987	0.0701	LMO3,MMP2,SERPINE1,SNAI2,TGFB2
STAU1	1.24	transporter	Activated	2	0.0832	ALOX12B,KRT1,KRT10,MYC
CTBP1	-1.053	enzyme		-1.964	0.0832	CDH1,CDKN1A,MMD,SMAD6
OSCAR	-1.37	other	Inhibited	-2	0.0832	BCL2,CD40,CD83,ITGAM
CD44	1.68	enzyme		1.92	0.0852	ABCB1,BIRC2,BIRC3,MMP2,MMP9,PDCD4,PLAU,PTHLH
miR-17-5p (and other miRNAs w/seed AAAGUGC)		mature microrna	Inhibited	-2.236	0.0959	APP,BMP2,PKD2,PURA,RUNX2
MIF	1.48	cytokine		1.931	0.118	FOS,MMP2,MYCN,TIMP1
OSM		cytokine	Activated	2.216	0.126	ABCC3,ABCC4,ANGPT2,CDKN1A,FOS,HIF1A,HSPA5,OSMR
STAT1	-1.042	transcription regulator		1.87	0.14	CCL19,CD40,CDKN1A,CXCL10,FCER1G,GBP1,HIF1A,LY96,MMP9,PIM1,PRKCE,PTN,TNFRSF10B
BCR (complex)		complex	Activated	2.58	0.146	BCL6,CD1C,CD44,FOS,FOSB,ITGB1,JUNB,KLF9,MYC,PIM1,XBP1,ZBTB16
CCND1	-1.02	transcription regulator	Activated	2.213	0.189	AR,AURKA,BCL2,BRWD1,CDK2,CDK6,CDKN1A,CDKN2C,CPED1,ENDOD1,ENPP2,FZD7,H2AFJ,HIST2H2BE,KIAA0101,LINC00467,MFSD6,MYBL1,NT5E,PDCD4,PDLIM3,PTBP3,RBMS3,RGS2,TM7SF2,TMEM17,TMEM204,TOR3A,TP53INP1,TYMS,USE1,ZNF423,ZNF462
MXI1		transcription regulator		-1.964	0.2	MTHFD2,MYCN,SLC1A4,SLC7A1
ETS1	1.89	transcription regulator		1.859	0.204	ARL4C,B4GALT5,BCL11A,CD44,CDK2,CTGF,DNAJA3,FOXD1,MMP9,NQO1,PLAU,PML,RUNX1,SCAMP1,TGFB2,TNFSF14
Gsk3		group		-1.986	0.213	BCL2,CFLAR,FASN,IL10,MYC,SREBF1,TNFRSF10B
PCDH11Y		other	Activated	2.425	0.224	AXIN2,CD44,ENO2,GJA1,MYC,SFRP2
UXT	1.05	other		-2	0.261	ENO2,F5,HPGD,KDELR3,KLK4,PMEPA1,SEC24D,TNFRSF10B
IFNL1		cytokine	Inhibited	-2.087	0.359	CXCL10,DDX60,GBP1,HERC5,IFIT1,IFIT3,IL10,ISG20,LGALS3BP,OAS1,PML,RARRES3,TMEM140
E2F1		transcription regulator		1.954	0.461	ANGPT2,AR,BCL2,BMI1,CASP3,CBX5,CDCA4,CDKN1A,CDKN2C,DUSP1,DUSP10,EYA2,GRAP,HIST1H2AC,ID3,KIAA0101,MAP3K5,MTHFD1,MYC,MYCN,PCNA,PSAT1,RBBP8,RFC4,SOX7,STAM,THBS1,TP53BP2,TP53INP1,UNG,VEGFB,YWHAE
IRF3	-1.282	transcription regulator	Inhibited	-2.176	0.527	ABCC2,CCL19,CXCL10,IFIT1,IRF5,MMP9
RAD21	-1.266	other	Activated	2	0.537	HLA-DQA1,HLA-DQB1,HLA-DRA,HLA-DRB1
AHR	-1.639	ligand-dependent nuclear receptor		1.969	1	CDH1,CDK2,CYP1B1,FGF9,MYC
CD28		transmembrane receptor		-1.879	1	BHLHE40,BTG1,CDK6,EGR2,FYN,HAVCR2,IL10,NDFIP2,PDE4B,PDE4D,SLC7A5
miR-155-5p (miRNAs w/seed UAAUGCU)		mature microrna		-1.982	1	IL13RA1,MAFB,SERPINE1,SOCS1
