# Supplementary material for: Meta-Analysis of Genome-Wide Association Studies and Network Analysis-Based Integration with Gene Expression Data Identify New Suggestive Loci and Unravel a Wnt-Centric Network Associated with Dupuytren’s Disease
Source: PLoS One. 2016 Jul 28;11(7):e0158101. doi: 10.1371/journal.pone.0158101 (PMC4965170; doi:10.1371/journal.pone.0158101)
Supplement: S11 Table — (XLSX) [file pone.0158101.s012.xlsx]

## Sheet: table S10
Table S11. IPA top disease and function
Categories	Diseases or Functions Annotation	p-Value	Predicted Activation State	Activation z-score	Molecules	# Molecules
Cellular Growth and Proliferation	proliferation of cells	4.81e-25	Increased	2.89	ABCB1,ABCB7,ACACA,ACER3,ACTN1,ACVR1,ACVR1B,ACVRL1,ADAM12,ADAM9,ADAMTS1,ADIPOQ,ADRA2A,AFAP1,AHR,AKAP12,AKAP13,AKR1C1/AKR1C2,AKR1C3,ALDH1A1,ALDH1A2,ALDH1L1,ALG13,AMACR,AMD1,ANG,ANGPT1,ANGPT2,ANGPTL1,ANGPTL4,ANO3,ANPEP,ANXA6,APCDD1,APLNR,APOD,APOE,APP,APPL2,AQP1,AQP5,AR,ARG1,ARHGAP24,ARHGEF2,ARL3,ARRDC3,ASCC3,ATF5,ATP5G2,ATP6V0E2,AURKA,AXIN2,AZIN2,BAG4,BAIAP2L1,BAMBI,BARD1,BAX,BCAP31,BCAR1,BCL11B,BC…	828
Cellular Movement	migration of cells	6.51e-19		0.686	ACVRL1,ADAM9,ADAMTS1,ADIPOQ,ADORA1,ADORA3,ADRA2A,AFAP1,ALCAM,ALPP,ANGPT1,ANGPT2,ANGPTL1,ANGPTL4,ANPEP,AOC3,APOE,APP,AQP5,AR,ARHGAP21,ARHGAP24,ARHGEF12,ARHGEF6,ARRB1,ARRDC3,ASAP1,AURKA,BCAR1,BMI1,BMP2,BMP6,BTC,BTG2,C3,C5,CALML3,CAT,CAV1,CCL13,CCL15,CCL19,CCL21,CCL23,CCL28,CCL8,CCR6,CD151,CD24,CD36,CD4,CD40,CD44,CD58,CD82,CD9,CD99,CDC25B,CDH1,CDH11,CDH13,CDH2,CDH3,CDH5,CDK5,CDK6,CDKN1A,CEACAM1,CEMI…	386
Cellular Movement	cell movement	7.27e-19		0.711	ACVRL1,ADAM9,ADAMTS1,ADIPOQ,ADORA1,ADORA3,ADRA2A,AFAP1,ALCAM,ALPP,ANGPT1,ANGPT2,ANGPTL1,ANGPTL4,ANPEP,AOC3,APLNR,APOE,APP,AQP5,AR,ARHGAP21,ARHGAP24,ARHGEF12,ARHGEF6,ARPC1B,ARRB1,ARRDC3,ASAP1,AURKA,BCAR1,BCL11B,BMI1,BMP2,BMP6,BTC,BTG2,C3,C5,C5AR1,CALML3,CAT,CAV1,CCL13,CCL15,CCL19,CCL21,CCL23,CCL28,CCL8,CCR6,CD151,CD24,CD36,CD4,CD40,CD44,CD58,CD82,CD9,CD99,CDC25B,CDH1,CDH11,CDH13,CDH2,CDH3,CDH5,CDK…	426
Cardiovascular Disease, Organismal Injury and Abnormalities, Reproductive System Disease	preeclampsia	6.66e-17			ABHD4,ACACB,ACBD3,ACOX1,ACOX2,ACTG2,ADCY6,ADH1A,ADIRF,ADRA2A,ALDH3A2,AMD1,ANGPTL2,AOC3,APBB3,ARHGEF19,ATF6,ATL3,ATP6V0E2-AS1,ATP6V1A,ATP8B2,BAZ1A,BZRAP1,C16orf45,C1QTNF5,C1S,CALCOCO1,CBFB,CCBE1,CCDC136,CCDC85A,CCL15,CDH13,CIART,CLCNKA,CLEC14A,COL12A1,COL16A1,COL8A1,CXCL10,DAAM2,DCHS1,DICER1-AS1,DNAJB11,DOCK6,DPYSL3,DTX3,EPHX1,F10,F5,FAM109B,FAXDC2,FGGY,FHL1,FIBIN,FKBP2,FMO2,FNDC1,FXYD1,FZD4,GALNT…	175
Cell Death and Survival	apoptosis	1.77e-16		-0.152	A4GALT,ABCB1,ACACA,ACO2,ACSM5,ACVR1B,ADAM12,ADIPOQ,ADORA1,ADORA3,AGPAT2,AHR,AIFM2,AKAP12,ALDH1A1,ALDH1L1,ALDH2,ANGPT1,ANGPT2,ANGPTL4,ANPEP,APIP,APOE,APOPT1,APP,AQP1,AR,ARF4,ARG1,ARHGEF3,ARHGEF6,ARRB1,ARSB,ATF6,ATN1,ATXN2,AURKA,AVP,B4GALT5,BACH2,BAG4,BARD1,BAX,BAZ1A,BCAP31,BCAR1,BCL2,BCL2L13,BCL6,BHLHE40,BIN1,BIRC2,BIRC3,BMI1,BMP2,BMP6,BNIP1,BNIP3,BNIPL,BOK,BRAT1,BRE,BTC,C5,C5AR1,C8orf4,CA4,CAPN3,…	555
Cancer	head and neck cancer	2.66e-16			ABCA8,ABCC3,ABCG1,ACTN1,ACY1,ADAM12,ADAM9,ADAMTS1,ADAMTS2,ADAMTS9,AK5,AKAP12,AKR1C3,AMY1A (includes others),ANGPT2,ANO1,ARL4C,ARRB1,ASPA,ATIC,AURKA,BAX,BCL2,BCL2L13,BGN,BMI1,CAMTA1,CAPN3,CAV1,CCDC6,CCL19,CCL21,CCL8,CD24,CD44,CD83,CD93,CD99,CDH1,CDH13,CDKN1A,CDKN2B,CDKN2C,CILP,CKS2,CLK4,CLU,CNN1,COL11A1,COL1A1,COL1A2,COL3A1,CPXM2,CRYAB,CSF1R,CSPG4,CSRP2,CTGF,CTHRC1,CTNNB1,CXCL10,CYP1B1,DMXL2,DSE,D…	256
Cell Death and Survival	cell death	1.05e-15		-0.544	A4GALT,AAK1,ABCA3,ABCB1,ABCB7,ABCC3,ABCC4,ACACA,ACO2,ACSM5,ACVR1B,ADAM12,ADIPOQ,ADORA1,ADORA3,AFAP1,AGPAT2,AHR,AIFM2,AKAP12,AKR1C3,ALDH1A1,ALDH1L1,ALDH2,ALDH3B1,ALDOA,ANG,ANGPT1,ANGPT2,ANGPTL4,ANPEP,ANTXR1,APIP,APMAP,APOE,APOPT1,APP,AQP1,AR,ARF4,ARG1,ARHGEF3,ARHGEF6,ARL6IP1,ARRB1,ARSB,ATF6,ATG4A,ATN1,ATP13A2,ATXN2,AURKA,AVP,AVPI1,AXIN2,B4GALT5,BACH2,BAG4,BARD1,BAX,BAZ1A,BCAP31,BCAR1,BCL2,BCL2L13,…	694
Cardiovascular Disease	Hypertension	4.52e-15			ABHD4,ACACB,ACBD3,ACOX1,ACOX2,ACTG2,ACVRL1,ADCY6,ADH1A,ADIPOQ,ADIRF,ADRA2A,ALDH3A2,AMD1,ANGPTL2,AOC3,APBB3,AR,ARHGEF19,ATF6,ATL3,ATP6V0E2-AS1,ATP6V1A,ATP8B2,BAZ1A,BZRAP1,C16orf45,C1QTNF5,C1S,CA12,CA3,CA4,CA5B,CA6,CACNA1H,CACNA1I,CACNB3,CALCOCO1,CAV1,CBFB,CCBE1,CCDC136,CCDC85A,CCL15,CDH13,CHRNA5,CIART,CLCNKA,CLEC14A,CLIC5,COL12A1,COL16A1,COL8A1,CSF2RA,CXCL10,DAAM2,DCHS1,DICER1-AS1,DIO2,DNAJB11,DOC…	233
Cell Death and Survival	necrosis	5.16e-15		-0.989	A4GALT,AAK1,ABCB1,ABCB7,ABCC4,ACACA,ACO2,ACSM5,ACVR1B,ADAM12,ADIPOQ,ADORA3,AFAP1,AGPAT2,AHR,AKAP12,ALDH1A1,ALDH1L1,ALDH2,ALDH3B1,ANG,ANGPT2,ANPEP,ANTXR1,APIP,APMAP,APOE,APOPT1,APP,AR,ARG1,ARHGEF3,ARHGEF6,ARL6IP1,ARRB1,ARSB,ATF6,ATG4A,ATN1,ATP13A2,ATXN2,AURKA,AVPI1,B4GALT5,BACH2,BAG4,BARD1,BAX,BAZ1A,BCAR1,BCL2,BCL2L13,BCL6,BHLHE40,BIRC2,BIRC3,BMI1,BMP2,BMP5,BMP6,BNIP3,BOK,BRAT1,BTC,BTG1,BTG2,C3,C5…	579
Cellular Development, Cellular Growth and Proliferation	proliferation of tumor cell lines	1.39e-14		1.867	ABCB1,ABCB7,ACACA,ACVR1,ADAM9,ADIPOQ,AFAP1,AHR,AKAP12,AKR1C3,ALDH1A1,ALDH1L1,AMACR,ANG,ANGPT2,ANGPTL4,ANO3,ANXA6,APP,AQP1,AQP5,AR,ARG1,ARHGEF2,ARRDC3,ASCC3,ATF5,AURKA,AZIN2,BAIAP2L1,BARD1,BAX,BCAR1,BCL2,BCL6,BIN1,BIRC2,BMI1,BMP2,BMP5,BMP6,BNIP3,BNIPL,BOP1,BTC,BTG2,CA3,CABLES1,CAMK2N1,CASP3,CASP7,CAT,CAV1,CCDC6,CD151,CD24,CD4,CD40,CD44,CD59,CD99,CDC25B,CDCA4,CDH1,CDH13,CDK14,CDK2,CDK5,CDK6,CDKN1A,…	449
Cell Death and Survival	apoptosis of tumor cell lines	1.79e-14		-0.024	A4GALT,ABCB1,ACACA,ACO2,ACSM5,ACVR1B,ADIPOQ,AGPAT2,AHR,AKAP12,ALDH1L1,ANGPT2,APOPT1,APP,AR,ARG1,ARHGEF3,ARHGEF6,ARSB,ATF6,AURKA,BACH2,BARD1,BAX,BAZ1A,BCAR1,BCL2,BCL2L13,BCL6,BHLHE40,BIRC2,BIRC3,BMI1,BMP2,BMP6,BNIP3,BOK,BRAT1,C5,C5AR1,CASP3,CASP7,CAT,CAV1,CBX5,CCDC6,CCDC80,CCNG1,CD24,CD4,CD40,CD44,CD59,CD99,CDH1,CDK2,CDK5,CDK6,CDKN1A,CDKN2C,CDKN2D,CEACAM1,CEBPA,CEBPB,CFLAR,CHKA,CLCA2,CLU,CNN2,COL1…	382
Cancer, Organismal Injury and Abnormalities, Reproductive System Disease	uterine serous papillary cancer	2.11e-14			ABCA8,ABCB1,ACTG2,ADH1A,ADH1B,ALDH1A1,AOC3,APOD,AQP1,AURKA,BCL2,CBS/LOC102724560,CCL15,CCL21,CDH11,CDH13,CFB,CHRDL1,CKS1B,CLDN7,CLEC3B,CNN1,COL14A1,COL3A1,CSPG4,DES,DKK1,DST,DYNC1I1,EDNRA,EDNRB,EEF1A2,EMILIN1,ENPP2,ENTPD1,FBLN1,FLRT2,FOXD1,FXYD1,GALNT3,GAS1,GDF10,GEM,GLI3,GUCY1A3,HEPH,HIST1H1C,HMGA1,HSPB6,IGF1,IL18,IL33,IRAK1,ITPR3,JAM3,KCNB1,KCNMA1,KCNMB1,KRT7,LAD1,LAMA4,LAMB3,LMOD1,LRRC17,LUM,M…	109
Organismal Injury and Abnormalities, Reproductive System Disease	disorder of pregnancy	4.91e-14			ABHD4,ACACB,ACBD3,ACOX1,ACOX2,ACTG2,ADCY6,ADH1A,ADIRF,ADRA2A,ALDH3A2,AMD1,ANGPTL2,AOC3,APBB3,ARHGEF19,ATF6,ATL3,ATP6V0E2-AS1,ATP6V1A,ATP8B2,BAZ1A,BZRAP1,C16orf45,C1QTNF5,C1S,CALCOCO1,CBFB,CCBE1,CCDC136,CCDC85A,CCL15,CDH13,CIART,CLCNKA,CLEC14A,COL12A1,COL16A1,COL8A1,CXCL10,DAAM2,DCHS1,DICER1-AS1,DNAJB11,DOCK6,DPYSL3,DTX3,EPHX1,F10,F5,FAM109B,FAXDC2,FGGY,FHL1,FIBIN,FKBP2,FMO2,FNDC1,FXYD1,FZD4,GALNT…	185
Cell Death and Survival	cell death of tumor cell lines	8.76e-14		-0.626	A4GALT,ABCB1,ABCB7,ABCC4,ACACA,ACO2,ACSM5,ACVR1B,ADIPOQ,AFAP1,AGPAT2,AHR,AKAP12,ALDH1L1,ANG,ANGPT2,APMAP,APOE,APOPT1,APP,AR,ARG1,ARHGEF3,ARHGEF6,ARL6IP1,ARSB,ATF6,ATG4A,ATN1,ATP13A2,AURKA,AVPI1,BACH2,BARD1,BAX,BAZ1A,BCAR1,BCL2,BCL2L13,BCL6,BHLHE40,BIRC2,BIRC3,BMI1,BMP2,BMP6,BNIP3,BOK,BRAT1,BTG1,BTG2,C5,C5AR1,CABLES1,CADM1,CASP3,CASP7,CAT,CAV1,CBX5,CCDC6,CCDC80,CCNG1,CD24,CD4,CD40,CD44,CD59,CD99,C…	474
Cellular Movement	invasion of cells	6.71e-13		0.389	ADAM9,ADIPOQ,ALCAM,ANGPT2,ANGPTL4,ANPEP,APP,AR,ARHGAP24,ARRDC3,ASAP1,ATP6V0A4,AURKA,B4GALT5,BCAR1,BCL2,BMP2,BMP6,BTC,CA3,CASP3,CAT,CAV1,CBX5,CCL19,CCNH,CD151,CD24,CD44,CD82,CD9,CDC25B,CDH1,CDH11,CDH2,CDH3,CDK14,CDK5,CDK5RAP3,CDKN1A,CEACAM1,CHRD,CLCA2,CLDN7,CLU,CMTM8,COL11A1,COL18A1,CRMP1,CSPG4,CTGF,CTNNB1,CTSB,CTSK,CTSZ,CYP1B1,CYR61,DIAPH2,DKK1,DKK3,DLC1,DPP4,DSE,EDNRB,EFEMP1,EFNB3,EGR1,ELMO1,ENG…	223
Cardiovascular Disease	vascular disease	7e-13			AADAT,ABCA1,ABCB1,ABCG1,ABI2,ACVRL1,ADA,ADIPOQ,ADORA1,ADORA3,ADRA2A,AGPAT5,AKAP13,ALDH5A1,ALOX5AP,AMPH,AMY2A,ANGPT1,ANGPT2,APOE,APP,AR,ARL4C,BCL6,BIRC3,BTG2,C19orf10,C3,C5AR1,C8orf34,CA4,CACNB3,CAMTA1,CAV1,CCDC109B,CCDC167,CD36,CD46,CD52,CD83,CDH13,CDKN1A,CDR2L,CEMIP,CFB,CHRNA5,CKAP4,CLEC2B,CLIC5,CLU,COL1A1,COL1A2,COL3A1,COL5A2,COL6A1,CPS1,CSF2RA,CTGF,CTNNB1,CTSB,CTSK,CX3CR1,CYP26B1,DGAT1,DGAT2,D…	262
Organismal Injury and Abnormalities, Reproductive System Disease	endometriosis	7.81e-12			ABCG1,ADIPOQ,AHR,ANGPT1,ANGPT2,APOE,AR,BCL2,BCL6,C1S,CADM3,CAV2,CCL15,CCL19,CCL21,CCL23,CCL28,CEBPB,CEMIP,CETP,CITED2,CNTN1,COL18A1,COL6A1,COL6A2,CREB1,CSF1R,CTGF,CXADR,CXCL10,CYR61,DKK1,DUSP1,EGR1,ELL2,EZR,FGF2,FOS,FOXO1,FSTL3,G0S2,GALNT4,GALT,GAS6,GNRH1,GPI,GPX3,GRAP,GSTT1,GUCY1A2,HIF1A,HOXB5,HSD17B4,HSD17B7,HYAL2,IL10,IL18,IRS2,ISG20,ITGA1,ITGA7,ITGAM,ITGB1,JUNB,KRT8,LAMA4,LCAT,LEP,LRP5,MAN2A2…	142
Cellular Movement	invasion of tumor cell lines	1.73e-11		1.008	ADAM9,ADIPOQ,ALCAM,ANGPTL4,APP,AR,ARHGAP24,ARRDC3,ASAP1,ATP6V0A4,AURKA,BCAR1,BCL2,BMP2,BMP6,BTC,CA3,CASP3,CAT,CAV1,CBX5,CCL19,CCNH,CD151,CD24,CD44,CD82,CD9,CDC25B,CDH1,CDH11,CDH2,CDH3,CDK14,CDK5,CDK5RAP3,CDKN1A,CHRD,CLDN7,CMTM8,COL11A1,COL18A1,CRMP1,CSPG4,CTGF,CTNNB1,CTSB,CTSK,CTSZ,CYP1B1,DIAPH2,DKK1,DKK3,DLC1,DPP4,DSE,EFEMP1,EFNB3,EGR1,ELMO1,ENPP2,EPHB4,EPHB6,ETS1,ETS2,EZR,FABP5,FAT1,FBLN1,FGF2,…	197
Cardiovascular Disease	occlusion of blood vessel	6.69e-11			AADAT,ABCA1,ABCB1,ABCG1,ABI2,ADA,ADIPOQ,ADORA1,ADORA3,ADRA2A,AGPAT5,AKAP13,ALDH5A1,ALOX5AP,AMPH,AMY2A,APOE,APP,AR,ARL4C,BIRC3,BTG2,C5AR1,C8orf34,CACNB3,CAMTA1,CCDC109B,CCDC167,CD36,CD83,CDH13,CDKN1A,CDR2L,CEMIP,CLEC2B,CLIC5,CLU,COL1A1,COL1A2,COL5A2,COL6A1,CTNNB1,CTSB,CYP26B1,DGAT1,DGAT2,DISP1,DNAJB1,DNAJB5,DOCK9,EGR1,EGR2,ELF4,ELN,ERN1,EVI2A,F10,FCGR2A,FOS,FOSB,FRMD4A,FTH1,GABRE,GABRP,GBE1,GHR,GL…	190
Cancer, Neurological Disease	glioblastoma cancer	8.16e-11			ABCA8,ACTN1,AK5,AKAP12,ANGPT2,ARL4C,ARRB1,ASPA,BCL2L13,CAMTA1,CAPN3,CAV1,CD93,CD99,CDKN2C,CKS2,CLK4,CLU,COL1A1,COL1A2,COL3A1,CSPG4,CSRP2,DMXL2,DTNA,EFEMP1,EFNB3,ELMO1,ENC1,ENG,ENPP2,EVI2A,GBP1,GPR37,GSK3B,GSR,HIPK2,HSPA5,ID3,IDE,IDH1,IDS,IGFBP2,IL10,IL32,KCNAB1,KIAA0101,LHPP,LPAR1,MAL,MAP4K4,MARCKS,MAST3,MBD2,MGP,MKNK1,MMP9,MYCBP2,NAP1L3,NINJ2,NMB,PALLD,PDPN,PRKCB,PSD3,PTEN,PTGDS,PTPRD,RECK,SEC14…	86
Cardiovascular Disease	disorder of artery	8.16e-11			AADAT,ABCA1,ABCB1,ABCG1,ABI2,ADA,ADIPOQ,ADORA1,ADORA3,ADRA2A,AGPAT5,AKAP13,ALDH5A1,ALOX5AP,AMPH,AMY2A,APOE,AR,ARL4C,BIRC3,BTG2,C19orf10,C5AR1,C8orf34,CACNB3,CAMTA1,CCDC109B,CCDC167,CD36,CD83,CDH13,CDKN1A,CDR2L,CEMIP,CLEC2B,CLIC5,CLU,COL1A1,COL1A2,COL3A1,COL5A2,COL6A1,CTNNB1,CTSB,CTSK,CYP26B1,DGAT1,DGAT2,DISP1,DNAJB1,DNAJB5,DOCK9,EGR1,EGR2,ELF4,ELN,ERN1,EVI2A,F10,FCGR2A,FOS,FOSB,FRMD4A,FTH1,FURIN,…	206
Cardiovascular System Development and Function	development of cardiovascular system	9.45e-11		1.278	ACVRL1,ADAMTS1,ADIPOQ,ALCAM,ANG,ANGPT1,ANGPT2,ANGPTL1,ANGPTL2,ANGPTL4,ANPEP,APOE,APP,AQP1,ARHGAP24,BACE1,BCL2,BMP2,BMP6,BTC,BTG1,C3,CASP3,CAV1,CBLL1,CD151,CD36,CD44,CD9,CDH13,CDH2,CDH5,CDKN1A,CEACAM1,CEBPA,CITED2,CLIC4,COL18A1,COL1A1,COL1A2,COL3A1,CRYAB,CSF1,CSF1R,CTNNB1,CTSB,CXCL10,CYBB,CYR61,DKK1,ECM1,EDNRB,EFNB2,ENG,ETS1,F11R,FABP4,FERMT3,FGF2,FGFR3,FOXO1,GAS6,GBP1,GCLC,GJA1,GSTM1,GTF2I,HIF1A,…	166
Cellular Movement	cell movement of tumor cell lines	9.51e-11		0.594	ADAM9,ADIPOQ,AFAP1,ALCAM,ANGPT2,ANPEP,APP,AQP5,AR,ARHGAP21,ARPC1B,ARRB1,ARRDC3,AURKA,BCAR1,BMI1,BMP2,BMP6,C5,CALML3,CAT,CAV1,CCL13,CCL15,CCL19,CCL23,CCL8,CD151,CD24,CD36,CD40,CD44,CD82,CD9,CD99,CDC25B,CDH1,CDH11,CDH2,CDH3,CDK14,CDK5,CDKN1A,CKLF,CLDN7,CLU,CMTM8,COL11A1,COL18A1,COL1A1,COL4A3BP,CRMP1,CRY1,CSF1,CSF1R,CTGF,CTNNB1,CTSB,CTSZ,CXCL10,CYR61,DKK3,DLC1,DNAJA3,DNM2,DPP4,DSE,DTX1,DYRK1B,EFNB1,…	254
Cell Morphology	morphology of cells	9.89e-11			ACVRL1,AIFM2,AMD1,AP1G2,APP,AQP1,ARHGAP24,ATP1B2,ATP5G3,ATP6V1B2,BAX,BCL2,BLZF1,C5AR1,CALD1,CALML3,CASP3,CAV1,CD151,CD44,CD46,CD59,CD9,CDC5L,CDH1,CDH5,CDKN1A,CEBPA,CFLAR,CHMP1B,CHRD,CLU,CMTM8,COL17A1,COL3A1,CRMP1,CSF1,CTNNB1,CTSZ,DAPK3,DEK,DEPTOR,DKK3,DNM2,DPP4,EDNRB,EFNB1,EFNB3,ETS1,EYA2,EZR,F11R,FASN,FAT1,FGF2,FGFR3,FOXO1,GAB2,GALNT3,GIPC1,GNA12,GOLPH3,GPI,HBEGF,HK2,HOXA10,IGF1,IGFBP2,IGFBP7,IL…	160
Cardiovascular Disease	occlusion of artery	1.05e-10			AADAT,ABCA1,ABCB1,ABCG1,ABI2,ADA,ADIPOQ,ADORA1,ADORA3,ADRA2A,AGPAT5,AKAP13,ALDH5A1,ALOX5AP,AMPH,AMY2A,APOE,AR,ARL4C,BIRC3,BTG2,C5AR1,C8orf34,CACNB3,CAMTA1,CCDC109B,CCDC167,CD36,CD83,CDH13,CDKN1A,CDR2L,CEMIP,CLEC2B,CLIC5,CLU,COL1A1,COL1A2,COL5A2,COL6A1,CTNNB1,CTSB,CYP26B1,DGAT1,DGAT2,DISP1,DNAJB1,DNAJB5,DOCK9,EGR1,EGR2,ELF4,ELN,ERN1,EVI2A,F10,FCGR2A,FOS,FOSB,FRMD4A,FTH1,GABRE,GABRP,GBE1,GHR,GLS,GS…	189
Cellular Movement	migration of tumor cell lines	1.62e-10		0.527	ADAM9,ADIPOQ,AFAP1,ALCAM,ANGPT2,ANPEP,APP,AQP5,AR,ARHGAP21,ARRB1,ARRDC3,AURKA,BCAR1,BMI1,BMP2,BMP6,C5,CALML3,CAT,CAV1,CCL19,CD151,CD24,CD36,CD40,CD44,CD82,CD9,CD99,CDC25B,CDH1,CDH11,CDH2,CDH3,CDK5,CDKN1A,CKLF,CLDN7,CLU,CMTM8,COL11A1,COL18A1,CRMP1,CRY1,CTGF,CTNNB1,CTSZ,CXCL10,CYR61,DNAJA3,DNM2,DPP4,DSE,DTX1,DYRK1B,EFNB1,EFNB3,EGR1,EHF,ELMO1,ENG,ENPP2,ESRRA,ETS1,EZR,FAT1,FBXL2,FGF2,FHL2,FLNB,FLNC,F…	215
Dermatological Diseases and Conditions	psoriasis	1.69e-10			ABCA8,ADAM12,ALDH3A2,ALOX12B,AMD1,APOC1,APOD,APOE,ARG1,ARPC1B,ATXN3,C10orf99,C3,CALML5,CAMK2N1,CAV1,CBFB,CD24,CD36,CD4,CDC25B,CDH1,CDK2,CDK5,CEBPB,CFD,CFL1,CFLAR,CLCA2,CLEC3B,CMAHP,CNN1,COL14A1,COL1A2,CRABP2,CRAT,CSPG4,CSTB,CTNNB1,CTSB,CTSK,CXCL10,CYP1B1,DDR1,DIO2,DPP4,DSG1,DUSP1,EFNB2,EGR1,EIF4A3,ELL2,ELOVL5,EPHX1,FABP5,FADS1,FASN,FGFBP1,FOS,FSCN1,G0S2,GARS,GBA,GBP1,GJA1,GJB2,GPM6B,GSN,GSTM1,HAX…	202
Neurological Disease	Movement Disorders	3.07e-10			ABCB1,ABCB7,ABHD12,ADCK3,ADH1C,ADORA1,ADORA3,ADRA2A,AEBP1,AIG1,ALDH2,ALDH6A1,AMY2A,ANO3,AP1S1,APLNR,APOD,APOE,APP,AQP1,AR,ARMCX2,ATN1,ATP13A2,ATP6V1A,ATP6V1B2,ATXN1,ATXN2,ATXN3,B3GNT2,B4GALT5,BANP,BAX,BBOX1,BCAP31,BCL11B,BCL2,BCL6,BHLHE40,BIRC2,C3,CA11,CA12,CA3,CA4,CA5B,CA6,CACNA1H,CACNA1I,CAMTA1,CAPN3,CAPZB,CASP3,CASP7,CASQ2,CD44,CD68,CDK5,CFLAR,CHN1,CHRNA5,CLU,CNTFR,COCH,COLGALT2,CORO2B,COX5B,C…	271
Cancer, Neurological Disease	glioma cancer	4.64e-10			ABCA8,ACTN1,AK5,AKAP12,ANGPT2,ARL4C,ARRB1,ASPA,BCL2L13,CAMTA1,CAPN3,CAV1,CD93,CD99,CDKN2B,CDKN2C,CKS2,CLK4,CLU,COL1A1,COL1A2,COL3A1,CSPG4,CSRP2,DMXL2,DTNA,EFEMP1,EFNB3,ELMO1,ENC1,ENG,ENPP2,EVI2A,GBP1,GPR37,GSK3B,GSR,HIPK2,HSPA5,ID3,IDE,IDH1,IDS,IGFBP2,IL10,IL32,KCNAB1,KIAA0101,LHPP,LPAR1,MAL,MAP4K4,MARCKS,MAST3,MBD2,MGP,MKNK1,MMP9,MYCBP2,NAP1L3,NINJ2,NMB,PALLD,PDPN,PRKCB,PSD3,PTEN,PTGDS,PTPRD,REC…	87
Gastrointestinal Disease, Hepatic System Disease	hepatic steatosis	5.53e-10			ACACA,ACADL,ACOX1,ACOX2,ADIPOQ,ADIPOR2,ADORA1,AR,CAT,CD44,DGAT1,DPP4,FABP4,FABP5,FASN,GPT,IL10,LEP,LIPE,LPL,NPHP3,PDE3B,PDE4B,PDE4C,PDE4D,PDE7A,PDE7B,PDE8A,PEMT,PLIN2,PPARG,PPARGC1A,RORA,SORT1,SPP1,SREBF1,UCP2	37
Cancer	advanced tumor	1.28e-09		0.132	ABCA8,ABCB1,ABCC3,ADAMTS1,ADIRF,AKR1C1/AKR1C2,AKR1C3,ALDH1A2,ALPL,ANGPTL2,ANPEP,APOE,AR,ARL4C,ATIC,BCL2,C1R,CALB2,CALCOCO2,CASP3,CAV1,CD151,CD24,CD36,CD44,CD52,CD9,CDH2,CDH6,CDKN2C,CEMIP,CLU,CMTM4,CMTM8,COL18A1,COL6A3,COLEC12,CPA4,CRABP2,CSF1R,CTGF,CYP1B1,DACH1,DCK,DKK1,DPP4,DSG2,DTNA,DUSP6,EFEMP1,EIF4A1,ENPP2,EPB41L3,EPB41L4B,EPHB6,ERAP2,FAM153A/FAM153B,FAM171A1,FBN2,FDFT1,FGF18,FGF2,FGFR3,FGR,F…	189
Neurological Disease	chorea	1.73e-09			AEBP1,AIG1,ALDH2,ALDH6A1,AP1S1,APLNR,APOE,AQP1,ARMCX2,ATP6V1A,ATP6V1B2,B3GNT2,B4GALT5,BANP,BAX,BBOX1,BCL11B,BCL2,BCL6,BHLHE40,BIRC2,C3,CA11,CA12,CASP3,CASP7,CASQ2,CD44,CD68,CDK5,CFLAR,CHN1,CLU,COCH,CORO2B,COX5B,CPT1B,CRIM1,CRYAB,CSRP2,CTNNB1,CYP26B1,DAAM2,DHCR7,DIO2,DKK3,DNAJB2,DPYSL3,DRD4,DTNA,DUSP5,DYNC1I1,EEF1A2,ELMO1,EML1,ENO3,EPHX2,ETFB,F11R,F8A1 (includes others),FAM3C,FDFT1,FGF2,FLRT2,FOXP…	182
Neurological Disease, Psychological Disorders	disorder of basal ganglia	1.84e-09			ABCB1,ADH1C,ADORA1,ADORA3,ADRA2A,AEBP1,AIG1,ALDH2,ALDH6A1,AP1S1,APLNR,APOD,APOE,APP,AQP1,ARMCX2,ATN1,ATP13A2,ATP6V1A,ATP6V1B2,ATXN2,ATXN3,B3GNT2,B4GALT5,BANP,BAX,BBOX1,BCL11B,BCL2,BCL6,BHLHE40,BIRC2,C19orf12,C3,CA11,CA12,CAPN3,CAPZB,CASP3,CASP7,CASQ2,CD44,CD68,CDK5,CFLAR,CHN1,CLU,COCH,COLGALT2,CORO2B,COX5B,CPT1B,CRIM1,CRYAB,CSRP2,CTIF,CTNNB1,CYP26B1,DAAM2,DHCR7,DIO2,DKK3,DNAJB2,DPYSL3,DRD4,DTNA,D…	238
Cardiovascular System Development and Function, Organismal Development	development of blood vessel	1.95e-09		1.213	ACVRL1,ADAMTS1,ADIPOQ,ALCAM,ANG,ANGPT1,ANGPT2,ANGPTL1,ANGPTL2,ANGPTL4,ANPEP,APOE,APP,AQP1,ARHGAP24,BACE1,BCL2,BMP2,BMP6,BTC,BTG1,C3,CASP3,CAV1,CBLL1,CD151,CD36,CD44,CD9,CDH13,CDH2,CDH5,CDKN1A,CEACAM1,CLIC4,COL18A1,COL1A1,COL1A2,CRYAB,CSF1,CSF1R,CTNNB1,CXCL10,CYBB,CYR61,DKK1,ECM1,EDNRB,EFNB2,ENG,ETS1,F11R,FABP4,FERMT3,FGF2,FGFR3,FOXO1,GAS6,GBP1,GCLC,GSTM1,GTF2I,HIF1A,HIPK2,HOXA5,ID3,IGF2,IGFBP7,IL…	140
Cancer	advanced malignant tumor	1.96e-09		0.132	ABCA8,ABCB1,ABCC3,ADAMTS1,ADIRF,AKR1C1/AKR1C2,AKR1C3,ALDH1A2,ALPL,ANGPTL2,ANPEP,APOE,AR,ARL4C,ATIC,BCL2,C1R,CALB2,CALCOCO2,CASP3,CAV1,CD151,CD24,CD36,CD44,CD52,CD9,CDH2,CDH6,CDKN2C,CEMIP,CLU,CMTM4,CMTM8,COL18A1,COL6A3,COLEC12,CPA4,CRABP2,CSF1R,CTGF,CYP1B1,DACH1,DCK,DKK1,DPP4,DSG2,DTNA,DUSP6,EFEMP1,EIF4A1,ENPP2,EPB41L3,EPB41L4B,EPHB6,ERAP2,FAM153A/FAM153B,FAM171A1,FBN2,FDFT1,FGF18,FGF2,FGFR3,FGR,F…	188
Hereditary Disorder, Neurological Disease, Psychological Disorders, Skeletal and Muscular Disorders	Huntington's Disease	2e-09			AEBP1,AIG1,ALDH2,ALDH6A1,AP1S1,APLNR,APOE,AQP1,ARMCX2,ATP6V1A,ATP6V1B2,B3GNT2,B4GALT5,BANP,BAX,BBOX1,BCL11B,BCL2,BCL6,BHLHE40,BIRC2,C3,CA11,CA12,CASP3,CASP7,CASQ2,CD44,CD68,CDK5,CFLAR,CHN1,CLU,COCH,CORO2B,COX5B,CPT1B,CRIM1,CRYAB,CSRP2,CTNNB1,CYP26B1,DAAM2,DHCR7,DIO2,DKK3,DNAJB2,DPYSL3,DRD4,DTNA,DUSP5,DYNC1I1,EEF1A2,ELMO1,EML1,ENO3,EPHX2,ETFB,F11R,F8A1 (includes others),FAM3C,FDFT1,FGF2,FLRT2,FOXP…	181
Cellular Development	differentiation of cells	3.08e-09		-0.149	ACVR1,ACVR1B,ACVRL1,ADIPOQ,ADIRF,AIRE,AKR1C1/AKR1C2,AKR1C3,ALPL,ANG,ANGPT1,ANGPTL2,ANPEP,APP,BCL2,BCL6,BHLHE40,BIN1,BIRC2,BMP2,BMP6,BTC,BTG1,BTG2,C10orf11,C1QC,CAMK1,CASP3,CAT,CBFB,CCDC47,CD4,CD40,CD46,CD70,CDH1,CDK2,CDK5,CDK5RAP3,CDK6,CDKN1A,CDKN2B,CEBPA,CEBPB,CES1,CHKA,CHRD,CLEC11A,CLIC4,CMTM8,COL18A1,COL6A1,CREG1,CSF1,CSF1R,CSF2RA,CTF1,CTGF,CTNNB1,CTSK,CXCL10,CYR61,DDX21,DEK,DKK1,DLK1,DPP4,DSP…	248
Neurological Disease	neurological signs	4.95e-09			ADRA2A,AEBP1,AIG1,ALDH2,ALDH6A1,AP1S1,APLNR,APOE,APP,AQP1,ARMCX2,ATP6V1A,ATP6V1B2,B3GNT2,B4GALT5,BANP,BAX,BBOX1,BCL11B,BCL2,BCL6,BHLHE40,BIRC2,C3,CA11,CA12,CACNB3,CASP3,CASP7,CASQ2,CD36,CD44,CD68,CDK5,CFLAR,CHN1,CHRNA5,CLU,COCH,CORO2B,COX5B,CPT1B,CRIM1,CRYAB,CSRP2,CTNNB1,CYP26B1,DAAM2,DHCR7,DIO2,DKK3,DNAJB2,DPYSL3,DRD4,DTNA,DUSP5,DYNC1I1,EEF1A2,ELMO1,EML1,ENO3,EPHX2,ETFB,F11R,F8A1 (includes other…	192
Neurological Disease	dyskinesia	5.11e-09			ADRA2A,AEBP1,AIG1,ALDH2,ALDH6A1,AP1S1,APLNR,APOE,AQP1,ARMCX2,ATP6V1A,ATP6V1B2,B3GNT2,B4GALT5,BANP,BAX,BBOX1,BCL11B,BCL2,BCL6,BHLHE40,BIRC2,C3,CA11,CA12,CASP3,CASP7,CASQ2,CD44,CD68,CDK5,CFLAR,CHN1,CHRNA5,CLU,COCH,CORO2B,COX5B,CPT1B,CRIM1,CRYAB,CSRP2,CTNNB1,CYP26B1,DAAM2,DHCR7,DIO2,DKK3,DNAJB2,DPYSL3,DRD4,DTNA,DUSP5,DYNC1I1,EEF1A2,ELMO1,EML1,ENO3,EPHX2,ETFB,F11R,F8A1 (includes others),FAM3C,FDFT1,F…	188
Cardiovascular System Development and Function, Organismal Development	vasculogenesis	5.23e-09		0.996	ACVRL1,ADAMTS1,ADIPOQ,ALCAM,ANG,ANGPT1,ANGPT2,ANGPTL1,ANGPTL2,ANGPTL4,ANPEP,APOE,APP,ARHGAP24,BACE1,BCL2,BMP2,BMP6,BTC,C3,CAV1,CBLL1,CD151,CD36,CD44,CD9,CDH13,CDH2,CDH5,CDKN1A,CEACAM1,CLIC4,COL18A1,COL1A1,CRYAB,CSF1,CSF1R,CXCL10,CYBB,CYR61,DKK1,ECM1,EDNRB,EFNB2,ENG,F11R,FABP4,FERMT3,FGF2,FGFR3,FOXO1,GAS6,GBP1,GCLC,GSTM1,HIF1A,HIPK2,ID3,IGF2,IGFBP7,IL10,IL4R,INADL,ITGA1,ITGA2,ITGB1,ITGB1BP1,KCNMA1…	124
Cancer	papillary carcinoma	1.08e-08			ABCA8,ABCC3,ADAMTS1,AGPAT2,ALDH1A2,AMACR,ARL4C,CALB2,CALCOCO2,CCDC6,CD24,CD44,CDH1,CDKN1A,CMTM4,CMTM8,DPP4,DTNA,EFNB2,ENG,EPHB6,ETS1,FAM153A/FAM153B,FAM171A1,FCGBP,FGF18,FLRT2,FOXN2,FOXO1,GOLGA5,GSTM5,HIF1A,HSD11B1,IDH1,IGFBP4,ITGA5,KCNK6,KLK11,LGALS3,LRIG1,LSM7,MFAP5,MMP2,MMP9,NRAS,NTRK2,PAPSS2,PDGFRB,PDK4,PPAP2A,PPARG,PRKCE,PTEN,RAP1GAP,RECK,RGCC,RRAS,RUNX2,S1PR1,SEMA3C,SFRP1,SLC5A8,SORT1,SPHK1…	75
Connective Tissue Disorders, Skeletal and Muscular Disorders	arthropathy	1.32e-08			ABCB1,ABCC2,ACO1,ACOX2,ACSL1,ACTL6A,ADA,ADAMTS1,ADAMTS2,ADAMTS9,ADIPOQ,ADORA3,ADRA2A,ADSS,AKAP13,AKR1D1,ALDOA,ALPL,ANG,APLP2,APOE,APOM,AR,ARFGAP1,ARG1,ARL16,ARRB1,ATIC,ATXN1,BARD1,BCL6,BGN,BMP2,BMP5,BTC,C1QA,C2,C3,C5,C6orf47,C9orf152,CALD1,CAMK1,CASP3,CCL13,CCL19,CCL21,CCL23,CCL8,CD24,CD33,CD36,CD40,CD68,CD70,CD83,CDC25B,CDH1,CDH11,CDK2AP2,CDK6,CDKN2D,CEBPB,CELF2,CEMIP,CFB,CILP,CLEC2B,CLSTN2,CLU,…	286
Cardiovascular Disease	arteriosclerosis	2.92e-08			AADAT,ABCA1,ABCB1,ABCG1,ABI2,ADA,ADIPOQ,ADORA1,ADORA3,ADRA2A,AGPAT5,AKAP13,ALDH5A1,ALOX5AP,AMY2A,APOE,AR,BIRC3,C8orf34,CACNB3,CAMTA1,CCDC167,CD36,CDH13,CDKN1A,CDR2L,CLIC5,CLU,COL5A2,CTNNB1,CYP26B1,DGAT1,DGAT2,DISP1,DOCK9,EGR1,ELN,ERN1,F10,FOS,FOSB,FRMD4A,GABRE,GABRP,GBE1,GHR,GSTO1,IGF1,IRS1,ITGA8,ITGAM,ITGAV,ITGB2,JUNB,KLF6,LPL,LRIG1,LRP1,LRP11,LRRC17,MARC1,MARCH6,MECOM,MFGE8,MGP,MMP11,MMP14,MMP2…	124
Cancer, Gastrointestinal Disease	oral cancer	4.24e-08			ADAM12,ADAM9,ATIC,BCL2,BGN,CCL19,CCL21,CCL8,CD83,CDH13,CILP,CNN1,COL11A1,COL1A1,CPXM2,CRYAB,CTGF,CTHRC1,CXCL10,DSG2,DUSP1,EBF1,EDIL3,EGFL6,EMILIN2,EZR,F11R,FABP5,FASN,GAS6,GDF10,GNA12,GNA13,GPC3,H3F3A/H3F3B,HAX1,HILPDA,HSP90B1,IL1RN,ITGA10,ITGA11,ITGA8,KLHL41,LAMA4,LGALS7/LGALS7B,LPAR1,MFAP5,MGP,MMP11,MYC,MYO3B,NPTX2,PCDH7,PDPN,PLOD2,RAB38,RHOJ,RIN2,S100A8,S100P,SCARB2,SCG2,SEMA4D,SERPINB7,SERPIN…	85
Lipid Metabolism, Small Molecule Biochemistry	fatty acid metabolism	5e-08		0.677	A4GALT,ABCA1,ABCB1,ABCC2,ABCC3,ABCD1,ACAA1,ACACB,ACOT1,ACOT2,ACOT4,ACOX1,ACSL1,ACSL3,ACSS1,ADIPOQ,AKR1C1/AKR1C2,AKR1C3,AKR1C4,ALDH5A1,ALOX12B,ALOX5AP,APOC1,APOE,APP,BCL2,C5,C5AR1,CAV1,CD36,CD4,CD40,CD82,CD83,CD9,CERS5,CETP,CHKA,CLU,CNTFR,CYP1B1,DEGS1,DGAT1,ECI2,EDNRA,ELOVL4,ELOVL5,ELOVL6,FAAH,FADS1,FASN,FCER1G,FCGR2A,GBA,GLTP,GLYAT,GPC1,GPX4,HPGD,HSPA8,IGF1,IGF2,IL10,IL18,IL1RN,ITGAV,JAK2,LCAT,LP…	110
Cancer	breast or ovarian cancer	5.07e-08			ABCA8,ABCB1,ABCC4,ACACB,ACBD3,ACOT2,ACOT9,ADAM12,ADAM23,ADAM9,ADAMTS1,ADAMTS9,AGAP6 (includes others),AGPAT2,AIG1,AKAP13,AKR1C1/AKR1C2,ALCAM,ALDH1A1,ALDH1A2,ALDOA,ALOX12B,AMACR,ANG,ANKRD20A4 (includes others),APOE,AQP7,AR,ARHGAP9,ARHGEF17,ARHGEF2,ARL4C,ARRB1,ATIC,ATL3,ATN1,ATP6V1B1,ATP8B2,ATXN2,AVPI1,AXIN2,B3GALTL,BAG4,BARD1,BAX,BCAR1,BCL2,BCL6,BHLHE40,BMI1,BMP2,BNIPL,BRAT1,BTG2,C17orf97,C9orf3,C…	511
Cancer, Gastrointestinal Disease	oral tumor	6.91e-08			ADAM12,ADAM9,ATIC,ATXN1,BCL2,BGN,C17orf97,CCL19,CCL21,CCL8,CD83,CDH13,CILP,CNN1,COL11A1,COL1A1,CPXM2,CRIPAK,CRYAB,CTGF,CTHRC1,CTNNB1,CXCL10,DSG2,DUSP1,EBF1,EDIL3,EGFL6,EMILIN2,ESRRA,ETFB,EZR,F11R,FABP5,FASN,FGFR3,GAS6,GDF10,GNA12,GNA13,GPC3,H3F3A/H3F3B,HAX1,HILPDA,HLA-DQA1,HSP90B1,IGSF3,IL1RN,ITGA10,ITGA11,ITGA8,KLHL41,LAMA4,LAMC3,LEPREL1,LGALS7/LGALS7B,LPAR1,MFAP5,MGP,MLXIPL,MMP11,MYC,MYO3B,NBPF…	109
Cardiovascular Disease	atherosclerosis	7.44e-08			AADAT,ABCA1,ABCB1,ABCG1,ABI2,ADA,ADIPOQ,ADORA1,ADORA3,ADRA2A,AGPAT5,AKAP13,ALDH5A1,ALOX5AP,AMY2A,APOE,AR,BIRC3,C8orf34,CACNB3,CAMTA1,CCDC167,CD36,CDH13,CDKN1A,CDR2L,CLIC5,CLU,COL5A2,CTNNB1,CYP26B1,DGAT1,DGAT2,DISP1,DOCK9,EGR1,ELN,ERN1,F10,FOS,FOSB,FRMD4A,GABRE,GABRP,GBE1,GHR,GSTO1,IGF1,IRS1,ITGA8,ITGAM,ITGAV,ITGB2,JUNB,KLF6,LPL,LRIG1,LRP1,LRP11,LRRC17,MARC1,MARCH6,MECOM,MFGE8,MMP11,MMP14,MMP2,MMP…	121
Cellular Development, Cellular Growth and Proliferation	proliferation of breast cancer cell lines	8.48e-08		1.388	ADIPOQ,AHR,AR,ARRDC3,BCAR1,BCL2,BIN1,BTC,BTG2,CASP3,CAT,CAV1,CD151,CD44,CD59,CDC25B,CDH1,CDKN1A,CEACAM1,CEBPA,CHKA,CISD1,CLU,COL6A3,CSF1,CSPG4,CTGF,CYR61,DEGS1,DLC1,ESRRA,ETS2,FGF2,FOS,FOXO1,FOXP1,FRMD6,FSTL3,GJA1,GLS,GPC1,GPX1,HAT1,HBEGF,HES1,HIF1A,HMGA1,HOXB7,HPGD,HSPA5,HSPB8,HUWE1,IER3,IGF1,IGF2,IGFBP2,IGFBP7,IRS1,ITGA5,ITGB1,ITGB5,JAK2,KRT19,KRT8,LEP,LGALS3,LRIG1,LRRC26,MAGED1,MAPK6,MATK,MB,M…	136
Cell-To-Cell Signaling and Interaction	binding of cells	1.04e-07		-0.044	ABCA1,ADIPOQ,ADRA2A,ALCAM,ANGPTL1,AOC3,APOE,APP,AR,BGN,CASP7,CAV1,CCL15,CCL19,CCL21,CCL28,CD151,CD24,CD36,CD4,CD40,CD44,CD68,CD82,CD83,CDH5,CEACAM1,CSF1,CXADR,CXCL10,CYR61,DOCK8,DPP4,DSE,EFNB1,ELN,ENG,ENTPD1,EPHB6,F10,F5,FCGR2A,FGF2,GAS6,GPC3,HLA-A,IGF1,IGF2,IKBKB,IL10,IL13RA1,IL4R,ITGA1,ITGA2,ITGA5,ITGAM,ITGAV,ITGAX,ITGB1,ITGB2,ITGB5,JAK2,JAM3,KRT1,LAMA2,LGALS3,LGALS3BP,LPL,LRP1,LY96,MARCO,MMP2,…	112
Cancer, Neurological Disease	brain cancer	1.08e-07			ABCA8,ACTN1,ACY1,ADAM12,AK5,AKAP12,ANGPT2,ARL4C,ARRB1,ASPA,BAX,BCL2L13,BMI1,CAMTA1,CAPN3,CAV1,CD93,CD99,CDKN2B,CDKN2C,CKS2,CLK4,CLU,COL1A1,COL1A2,COL3A1,CSPG4,CSRP2,CTNNB1,DMXL2,DTNA,EFEMP1,EFNB3,ELMO1,ENC1,ENG,ENPP2,EVI2A,GBP1,GEMIN5,GNAI1,GPR37,GSK3B,GSR,H3F3A/H3F3B,HIPK2,HOXA9,HSPA5,ID3,IDE,IDH1,IDS,IGFBP2,IL10,IL32,KCNAB1,KIAA0101,LHPP,LPAR1,MAL,MAP4K4,MARCKS,MAST3,MBD2,MGMT,MGP,MKNK1,MMP9,MY…	106
Cancer, Neurological Disease	central nervous system cancer	1.16e-07			ABCA8,ACTN1,ACY1,ADAM12,AK5,AKAP12,ANGPT2,ARL4C,ARRB1,ASPA,ATIC,BAX,BCL2L13,BMI1,CAMTA1,CAPN3,CAV1,CD93,CD99,CDKN2B,CDKN2C,CKS2,CLK4,CLU,COL1A1,COL1A2,COL3A1,CSPG4,CSRP2,CTNNB1,DMXL2,DTNA,EFEMP1,EFNB3,ELMO1,ENC1,ENG,ENPP2,EVI2A,GBP1,GEMIN5,GNAI1,GNAQ,GPR37,GSK3B,GSR,H3F3A/H3F3B,HIPK2,HOXA9,HSPA5,ID3,IDE,IDH1,IDS,IGFBP2,IL10,IL32,KCNAB1,KIAA0101,LHPP,LPAR1,MAL,MAP4K4,MARCKS,MAST3,MBD2,MGMT,MGP,MKN…	109
Connective Tissue Disorders, Inflammatory Disease, Skeletal and Muscular Disorders	arthritis	1.2e-07			ABCB1,ABCC2,ACO1,ACOX2,ACSL1,ACTL6A,ADA,ADAMTS1,ADAMTS2,ADAMTS9,ADIPOQ,ADORA3,ADRA2A,ADSS,AKAP13,AKR1D1,ALDOA,ALPL,ANG,APLP2,APOE,APOM,AR,ARFGAP1,ARG1,ARL16,ARRB1,ATIC,ATXN1,BARD1,BCL6,BGN,BMP2,BMP5,BTC,C1QA,C2,C3,C5,C6orf47,C9orf152,CALD1,CAMK1,CASP3,CCL13,CCL19,CCL21,CCL23,CCL8,CD24,CD33,CD36,CD40,CD68,CD70,CD83,CDC25B,CDH1,CDH11,CDK2AP2,CDK6,CDKN2D,CEBPB,CELF2,CEMIP,CFB,CILP,CLEC2B,CLSTN2,CLU,…	276
Cell-To-Cell Signaling and Interaction, Tissue Development	adhesion of tumor cell lines	1.39e-07		1.588	ADAM12,ADAM9,AFAP1,AKAP12,ARHGAP21,BMI1,CAV1,CCL15,CCL21,CD151,CD44,CD59,CD82,CD9,CD99,CDH1,CDH2,CDH3,CHST6,CLCA2,CTNNB1,CTSZ,CXCL10,CYBB,DKK3,DSG2,DSP,EFEMP1,EFNB1,EMILIN1,ETS1,F10,FERMT3,FOS,FOXO1,FOXP1,GNA13,HAX1,IGF1,INHBB,IRS1,ITGA2,ITGA5,ITGAM,ITGAX,ITGB1,ITGB2,JAM3,LAT,LEP,LGALS3,LRP5,LTBR,MAP2K1,MARCKS,MECOM,MMP14,MMP2,MUC1,NME1,NOS3,NOV,PARVG,PLAU,PLAUR,PNPLA2,PPARG,PRKCA,PTPN6,RALGDS,RA…	92
Neurological Disease, Skeletal and Muscular Disorders	neuromuscular disease	1.45e-07			ABCB1,ADH1C,ADORA1,ADORA3,ADRA2A,AEBP1,AIG1,AK5,ALCAM,ALDH2,ALDH6A1,AP1S1,APLNR,APOD,APOE,APP,AQP1,ARMCX2,ARRB1,ATP13A2,ATP6V1A,ATP6V1B2,ATXN2,ATXN3,B3GNT2,B4GALT5,BANP,BAX,BBOX1,BCL11B,BCL2,BCL6,BHLHE40,BIRC2,C3,C5,CA11,CA12,CA3,CAPN3,CAPZB,CASP3,CASP7,CASQ2,CD44,CD52,CD68,CDK5,CFLAR,CHN1,CLU,COCH,COLGALT2,CORO2B,COX15,COX5B,CPT1B,CRIM1,CRYAB,CSRP2,CTIF,CTNNB1,CYP26B1,DAAM2,DCK,DHCR7,DIO2,DKK3,D…	255
Cardiovascular System Development and Function, Cellular Movement	cell movement of endothelial cells	1.55e-07		0.465	ACVRL1,ADAMTS1,ADIPOQ,ALCAM,ANGPT1,ANGPT2,ANGPTL1,ANPEP,APOE,ARHGAP24,ARHGEF6,BCAR1,BMP6,BTC,CAV1,CD151,CD36,CD9,CDH13,CDH2,CDH5,CEACAM1,CNN2,COL18A1,CRYAB,CYR61,DEPTOR,DKK1,DPP4,EFNB2,ENG,ETS1,F11R,FAP,FGF2,FLNB,FOXO1,GAS6,HOXA9,HSPA5,ID3,ITGB1,ITGB1BP1,LEP,LGALS3,LOX,MAP3K7,MDK,MGP,MMP14,MMP9,NOS3,PDGFRB,PIK3C2B,PIM1,PRKCA,PRKD1,PROS1,PTN,RECK,RGCC,S100P,S1PR1,SCARB1,SCG2,SELE,SERPINE1,SPARC,ST…	86
Cancer	benign neoplasia	1.93e-07			ABCA8,ABI2,ADAM12,ADH1B,ADRA2A,AHR,AIG1,AKAP8L,ALCAM,ALDH1A1,ALDOA,ANGPT2,ANGPTL1,ANTXR1,APP,AR,BCL2,BMP5,CCL15,CD24,CD44,CETN3,CLDN11,CLU,CLUH,COL6A3,CRABP2,CRTAC1,CSF1R,CTGF,CTNNB1,CTSB,CYP1B1,CYR61,DR1,DST,DUSP1,DYRK2,EDNRA,EDNRB,EGR1,EPHB3,FABP4,FBLN1,FGF2,FGFR3,FLT3LG,FMOD,FOS,FOXQ1,FTH1,GABBR1,GNRH1,GPM6B,GPR37,GUCY1A2,HOPX,HSD11B2,HSPB7,HUWE1,IDH1,IFIT1,IFIT3,IGF1,IGF2,IGFBP7,LDLRAD4,LEF1,…	163
Cancer	metastatic cancer	2.5e-07			ADAMTS1,ADIRF,AKR1C1/AKR1C2,AKR1C3,ANGPTL2,ANPEP,AR,ATIC,BCL2,C1R,CAV1,CD36,CD9,CDH2,CDH6,CDKN2C,CEMIP,COL6A3,COLEC12,CPA4,CRABP2,CTGF,DKK1,DSG2,DUSP6,EFEMP1,EIF4A1,ENPP2,EPB41L3,EPB41L4B,ERAP2,FBN2,FDFT1,FGR,FLRT2,FSTL3,FZD7,GNRH1,GSTT1,GYG2,HOXA10,HOXA9,HSP90B1,HTRA1,IFI30,IGF2,IGFBP7,IRS1,ITPR3,KCNK2,KIDINS220,KLF6,KLF8,LGALS3,LRRC17,MAFB,MAP2K1,MAP4K5,MITF,MME,MMP14,MMP2,MMP7,MMP9,MUC1,NRAS,N…	116
Cardiovascular System Development and Function	angiogenesis	2.53e-07		0.887	ACVRL1,ADAMTS1,ADIPOQ,ALCAM,ANG,ANGPT1,ANGPT2,ANGPTL2,ANGPTL4,ANPEP,AQP1,ARHGAP24,BCL2,BMP2,BTC,BTG1,CAV1,CD151,CD44,CD9,CDH13,CDH5,CLIC4,COL18A1,CRYAB,CTNNB1,CTSB,CYR61,ECM1,EDNRB,EFNB2,ENG,ETS1,F11R,FERMT3,FGF2,FLNB,FOXO1,GAS6,GBP1,GSTM1,GTF2I,HIPK2,HOXA5,ID3,IGF2,IGFBP7,IL18,INADL,ITGA1,ITGA2,ITGA5,ITGB1BP1,JAM3,KCNMA1,KDM2B,LEP,LGALS3,LOX,MAP3K7,MGP,MMP14,MMP2,MMP9,MYH9,NCKIPSD,PDE3B,PLAUR,PL…	106
Connective Tissue Disorders	Dupuytren contracture	2.62e-07			ADAMTS1,ADAMTS19,ADAMTS2,ADAMTS9,COL11A1,COL12A1,COL13A1,COL14A1,COL16A1,COL17A1,COL18A1,COL1A1,COL1A2,COL24A1,COL3A1,COL4A5,COL5A1,COL5A2,COL6A1,COL6A2,COL6A3,COL7A1,COL8A1,COL8A2,COL9A2,FGF9,LOXL3,MMP11,MMP14,MMP2,MMP7,TIMP1,TIMP2,TIMP3,TIMP4	35
Cancer, Gastrointestinal Disease	metastatic colorectal cancer	2.8e-07			ADIRF,AKR1C1/AKR1C2,AKR1C3,ANGPTL2,ANPEP,C1R,CAV1,CD36,CD9,CDH2,CDH6,CDKN2C,CEMIP,COL6A3,COLEC12,CPA4,CRABP2,CTGF,DKK1,DSG2,DUSP6,EFEMP1,ENPP2,EPB41L3,ERAP2,FBN2,FLRT2,FSTL3,FZD7,GSTT1,GYG2,HOXA10,HOXA9,HTRA1,IGFBP7,IRS1,ITPR3,KCNK2,LGALS3,LRRC17,MAFB,MME,NUAK1,OLFML3,PAPSS2,PCOLCE,PDGFRB,PDLIM3,PLOD2,PRNP,PRRX1,QPCT,RAB31,RGS4,RTN1,SDC1,SEL1L3,SERPINE1,SERTAD2,SLC16A3,SLC38A6,SRPX,STMN2,TCF12,TE…	72
Neurological Disease	seizures	3.68e-07			ALDH5A1,ANGPTL4,ANKRD37,AP1S1,ARID5B,ARRDC3,ATP1A2,ATP6V0A4,BRAT1,C1QB,C9orf3,CA12,CA3,CA4,CA5B,CA6,CACNA1H,CACNA1I,CD83,CDKN1A,CEMIP,CH25H,CHST6,CITED2,CSTB,CYR61,CYYR1,DNAJB1,DNAJB5,DTNA,DUSP1,DUSP5,DUSP6,EGR1,EGR2,EIF4A3,ELL2,ENC1,FOS,FOSB,GABBR1,GABRE,GABRP,GADD45A,GADD45B,GPR162,HES1,HSPA6,HSPA8,JUNB,KAL1,KCNB1,KCNK1,KLF10,LAMB3,LINC00152,LRRFIP2,METRNL,MMP9,NPTX2,NUBPL,NUDT11,PCOLCE2,PIGA,P…	88
Tissue Development	growth of epithelial tissue	4.33e-07		0.707	ACVRL1,ADAMTS1,ADIPOQ,ANG,ANGPT1,ANGPT2,ANGPTL1,APOE,ARHGAP24,BIRC2,BMP2,BMP5,BMP6,C3,C5,C5AR1,CASK,CBLL1,CD36,CD44,CDH13,CDH2,CDH3,CDK6,CDKN1A,CDKN2B,CEACAM1,CLU,COL18A1,CSF1,CSF1R,CXCL10,CYBB,DKK1,DLC1,ECM1,EDNRB,EFNB2,ENG,F11R,FABP4,FGF2,FGFR3,FHL2,FOXO1,FZD7,GAS6,GBP1,GOLPH3,HBEGF,HIF1A,HIPK2,IGF1,IGFBP4,IL10,ITGB1,ITGB1BP1,KCNK2,LAMB1,LAMC1,LEP,LMNA,MAGED1,MAP3K7,MDK,MGP,MYC,MYOF,NME1,NME2,P…	109
Cancer	papillary adenocarcinoma	5.12e-07			ABCA8,ABCC3,ADAMTS1,ALDH1A2,ARL4C,CALB2,CALCOCO2,CCDC6,CD24,CDH1,CDKN1A,CMTM4,CMTM8,DPP4,DTNA,EFNB2,ENG,EPHB6,ETS1,FAM153A/FAM153B,FAM171A1,FCGBP,FGF18,FLRT2,FOXN2,GOLGA5,GSTM5,HSD11B1,IGFBP4,ITGA5,KCNK6,KLK11,LGALS3,LRIG1,LSM7,MFAP5,NTRK2,PAPSS2,PDGFRB,PDK4,PPAP2A,PPARG,PRKCE,RAP1GAP,RECK,RGCC,RRAS,RUNX2,S1PR1,SEMA3C,SLC5A8,SORT1,SPHK1,SPP1,TBC1D2B,TFF3,THBS1,TIMP1,TIMP3,TRO,TXNIP,YES1,ZFPM2	63
Cardiovascular System Development and Function, Tissue Development	development of cardiovascular tissue	6.18e-07		0.766	ACVRL1,ADAMTS1,ADIPOQ,ANG,ANGPT1,ANGPT2,ANGPTL1,ANPEP,APOE,ARHGAP24,BMP2,BMP6,C3,CBLL1,CD151,CD36,CD44,CDH13,CDH2,CDKN1A,CEACAM1,COL18A1,CSF1,CSF1R,CTNNB1,CXCL10,CYBB,DKK1,ECM1,EDNRB,EFNB2,ENG,F11R,FABP4,FGF2,FGFR3,FOXO1,GAS6,GBP1,HIF1A,HIPK2,IL10,IL4R,ITGB1,ITGB1BP1,LEP,LGALS3,MDK,MGP,MMP2,MYH7,MYL2,MYL3,MYOF,PIK3C2B,PIM1,PRKCA,PRKCE,PRKD1,PROS1,PTN,PTPN1,RGCC,RGS5,RUNX2,SCG2,SERPINE1,SKP2,SPARC…	87
Cellular Movement	cell movement of blood cells	6.24e-07		-0.372	ADORA1,ADORA3,ALCAM,ALPP,AOC3,APP,BCAR1,C3,C5,CCL13,CCL15,CCL19,CCL21,CCL23,CCL28,CCL8,CCR6,CD151,CD36,CD4,CD40,CD44,CD58,CKLF,CORO1A,CSF1,CSF2RA,CTSZ,CXADR,CXCL10,DDR1,DEFB1,DEK,DEPTOR,DPP4,EDNRB,EFNB1,ELN,ENG,ENPP2,EZR,F11R,FCAR,FERMT3,FGF2,FYN,GNA12,GNA13,HIF1A,HLA-A,IL10,IL18,IL33,ITGA5,ITGAM,ITGAV,ITGAX,ITGB1,ITGB2,JAK2,JAM3,LCP1,LEP,LGALS3,MKL1,MMP14,MMP9,MYH9,MYLK,NEO1,PDGFRB,PECAM1,PENK,P…	115
Cancer	metastasis	6.39e-07		0.132	ABCC3,ADAMTS1,ADIRF,AKR1C1/AKR1C2,AKR1C3,ALPL,ANGPTL2,ANPEP,APOE,AR,ATIC,BCL2,C1R,CASP3,CAV1,CD151,CD36,CD44,CD9,CDH2,CDH6,CDKN2C,CEMIP,CLU,COL18A1,COL6A3,COLEC12,CPA4,CRABP2,CSF1R,CTGF,CYP1B1,DKK1,DSG2,DUSP6,EFEMP1,EIF4A1,ENPP2,EPB41L3,EPB41L4B,ERAP2,FBN2,FDFT1,FGFR3,FGR,FLRT2,FNTB,FSTL3,FZD7,GNA12,GNRH1,GSR,GSTT1,GYG2,HIF1A,HOXA10,HOXA9,HSP90B1,HTRA1,IFI30,IGF2,IGFBP7,IRS1,ITGAV,ITGB1,ITPR3,KCN…	147
Developmental Disorder, Skeletal and Muscular Disorders	congenital anomaly of musculoskeletal system	6.83e-07			A4GALT,ADAMTS2,ADAMTSL2,AIRE,ATP7A,BIN1,BMP2,CANT1,CAPN3,CASK,CBS/LOC102724560,CDH1,CDH3,CHKB,CHST14,CHST3,CHSY1,CNTN1,COL11A1,COL1A1,COL1A2,COL3A1,COL5A1,COL5A2,COL6A2,COL9A2,COMP,CRYAB,CYP26B1,DES,DNM2,DSE,DYM,EIF4A3,ETS2,EXT1,FAM20C,FBLN1,FBN2,FGFR3,FHL1,FIG4,FKTN,FLNB,FLNC,FREM1,GABRE,GABRP,GHR,GJA1,GJB2,GLI3,GMPPB,GORAB,GPC1,HLA-A,HLA-DPB1,HLA-DQB1,HLA-DRA,HLA-DRB1,HLA-DRB4,HNRNPU,HOXD13,HSP…	140
Embryonic Development, Organ Development, Organismal Development, Skeletal and Muscular System Development and Function, Tissue Development	formation of muscle	7.18e-07		0.113	ADAM12,AEBP1,CACNA1H,CAPN3,COL6A3,CTF1,CXCL10,DISP1,ENG,EVC,FHL3,FKTN,HBEGF,IGF1,IGF2,ITGA11,KRT19,LAMA2,MAP2K1,MRAS,MYH11,MYH7,MYL2,MYL3,MYOZ1,NCKIPSD,PDGFRB,PPP2R3A,RGS2,SGCD,SGCE,SGCG,SMTN,SOX15,SVIL,TAZ,TCF12,TEAD4,TNNC1,TPM1,VCAM1	41
Connective Tissue Disorders, Inflammatory Disease, Skeletal and Muscular Disorders	Rheumatic Disease	7.68e-07		-0.13	ABCB1,ABCC2,ACO1,ACOX2,ACSL1,ACTL6A,ADA,ADAMTS1,ADAMTS2,ADAMTS9,ADIPOQ,ADORA3,ADRA2A,ADSS,AKAP13,AKR1D1,ALDOA,ALPL,ANG,APLP2,APOE,APOM,AR,ARFGAP1,ARG1,ARL16,ARRB1,ATIC,ATXN1,BANK1,BARD1,BCL6,BGN,BMP2,BMP5,BTC,C1QA,C1QB,C1R,C1S,C2,C3,C5,C6orf47,C9orf152,CALD1,CAMK1,CASP3,CCL13,CCL19,CCL21,CCL23,CCL8,CD24,CD33,CD36,CD40,CD44,CD68,CD70,CD83,CDC25B,CDH1,CDH11,CDK2AP2,CDK6,CDKN2D,CEACAM1,CEBPB,CELF2,C…	291
Cancer, Gastrointestinal Disease	metastatic gastrointestinal tract cancer	7.89e-07			ADIRF,AKR1C1/AKR1C2,AKR1C3,ANGPTL2,ANPEP,BCL2,C1R,CAV1,CD36,CD9,CDH2,CDH6,CDKN2C,CEMIP,COL6A3,COLEC12,CPA4,CRABP2,CTGF,DKK1,DSG2,DUSP6,EFEMP1,ENPP2,EPB41L3,ERAP2,FBN2,FLRT2,FSTL3,FZD7,GSTT1,GYG2,HOXA10,HOXA9,HSP90B1,HTRA1,IGFBP7,IRS1,ITPR3,KCNK2,LGALS3,LRRC17,MAFB,MME,NUAK1,OLFML3,PAPSS2,PCOLCE,PDGFRB,PDLIM3,PLOD2,POLE,PRNP,PRRX1,QPCT,RAB31,RGS4,RTN1,SDC1,SEL1L3,SERPINE1,SERTAD2,SLC16A3,SLC38A6,S…	79
Cellular Development, Tissue Development	differentiation of connective tissue	7.9e-07		0.258	ACVR1,ACVR1B,ACVRL1,ADIPOQ,ADIRF,ALPL,APP,BCL2,BMP2,BMP6,CASP3,CAT,CCDC47,CDK6,CEBPA,CEBPB,CHRD,COL6A1,CSF1,CYR61,DDX21,DKK1,DLK1,DYRK3,EFEMP1,ETS1,FAM213A,FASN,FGF2,FGFR3,FOXO1,FSTL3,GAB2,GADD45B,GAS7,HIPK2,HNRNPU,HOXA10,HOXA5,HSD11B1,HSD17B4,IGF1,IL32,ITGA11,JAK2,JUNB,LILRB3,LMO3,LRP5,MAFB,MAFG,MDK,MIF,MRC2,MYC,NELL1,PPARG,PPARGC1A,PRKCA,PTHLH,PTPN1,RRAS2,RRBP1,RUNX2,SFRP1,SFRP2,SMAD6,SMOC1,SNA…	89
Cellular Movement, Immune Cell Trafficking	leukocyte migration	8.38e-07		-0.495	ADORA1,ADORA3,ALCAM,ALPP,AOC3,APP,BCAR1,C3,C5,CCL13,CCL15,CCL19,CCL21,CCL23,CCL28,CCL8,CCR6,CD151,CD4,CD40,CD44,CD58,CKLF,CORO1A,CSF1,CSF2RA,CTSZ,CXADR,CXCL10,DDR1,DEFB1,DEK,DEPTOR,DPP4,EDNRB,EFNB1,ELN,ENG,ENPP2,EZR,F11R,FCAR,FERMT3,FGF2,FYN,GNA12,GNA13,HIF1A,HLA-A,IL10,IL18,IL33,ITGA5,ITGAM,ITGAV,ITGAX,ITGB1,ITGB2,JAK2,JAM3,LCP1,LEP,LGALS3,MKL1,MMP14,MMP9,MYH9,MYLK,NEO1,PDGFRB,PECAM1,PENK,PLA2G7…	114
Neurological Disease	seizure disorder	9.38e-07			ABCB1,ALDH5A1,ANGPTL4,ANKRD37,AP1S1,ARID5B,ARRDC3,ATP1A2,ATP6V0A4,BRAT1,C1QB,C9orf3,CA12,CA3,CA4,CA5B,CA6,CACNA1H,CACNA1I,CD83,CDKN1A,CEMIP,CH25H,CHST6,CITED2,CLU,CSTB,CTSB,CYR61,CYYR1,DNAJB1,DNAJB5,DOCK7,DTNA,DUSP1,DUSP5,DUSP6,EGR1,EGR2,EIF4A3,ELL2,ENC1,EPHX1,FOS,FOSB,GABBR1,GABRE,GABRP,GADD45A,GADD45B,GBA,GLI3,GPR162,HES1,HNRNPU,HSPA6,HSPA8,IER3IP1,JUNB,KAL1,KCNB1,KCNK1,KCNMA1,KLF10,LAMB3,LINC0…	108
Cardiovascular System Development and Function, Cellular Development, Organismal Development, Tissue Development	endothelial cell development	9.98e-07		0.766	ACVRL1,ADAMTS1,ADIPOQ,ANG,ANGPT1,ANGPT2,ANGPTL1,ANPEP,APOE,ARHGAP24,BMP2,BMP6,C3,CBLL1,CD151,CD36,CD44,CDH13,CDH2,CDKN1A,CEACAM1,COL18A1,CSF1,CSF1R,CXCL10,CYBB,DKK1,ECM1,EDNRB,EFNB2,ENG,F11R,FABP4,FGF2,FGFR3,FOXO1,GAS6,GBP1,HIF1A,HIPK2,IL10,IL4R,ITGB1,ITGB1BP1,LEP,LGALS3,MDK,MGP,MMP2,MYOF,PIK3C2B,PIM1,PRKCA,PRKCE,PRKD1,PROS1,PTN,PTPN1,RGCC,RGS5,RUNX2,SCG2,SERPINE1,SKP2,SPARC,STC1,SULF1,TEK,THBS1,…	80
Connective Tissue Disorders, Immunological Disease, Inflammatory Disease, Skeletal and Muscular Disorders	rheumatoid arthritis	1.11e-06			ABCB1,ACO1,ACOX2,ACSL1,ACTL6A,ADA,ADAMTS2,ADIPOQ,ADSS,AKAP13,AKR1D1,ALDOA,ALPL,ANG,APLP2,APOE,APOM,ARG1,ARL16,ARRB1,ATIC,ATXN1,BCL6,BGN,BMP5,BTC,C1QA,C2,C5,C6orf47,C9orf152,CALD1,CASP3,CCL13,CCL19,CCL21,CCL23,CCL8,CD24,CD33,CD36,CD40,CD68,CD70,CD83,CDH1,CDH11,CDK6,CDKN2D,CEBPB,CELF2,CEMIP,CFB,CLEC2B,CLSTN2,CLU,COL3A1,COL4A5,COMP,COX15,CSF1,CTSB,CXCL10,CYYR1,DDR1,DEDD2,DEK,DNM1,DPP4,DUSP1,DYM,ECHD…	222
Metabolic Disease, Organismal Injury and Abnormalities, Renal and Urological Disease	organic aciduria	1.19e-06			BCKDHB,BTD,D2HGDH,DBT,DLD,ETFB,ETFDH,GCDH,IVD,L2HGDH,MCCC1,MLYCD,MMAB,MMACHC,OGDH,PCCA,PPM1K,SLC25A1,SUCLA2,SUCLG1,SUGCT	21
Cardiovascular System Development and Function, Tissue Development	development of endothelial tissue	1.25e-06		0.766	ACVRL1,ADAMTS1,ADIPOQ,ANG,ANGPT1,ANGPT2,ANGPTL1,ANPEP,APOE,ARHGAP24,BMP2,BMP6,C3,CBLL1,CD151,CD36,CD44,CDH13,CDH2,CDKN1A,CEACAM1,COL18A1,CSF1,CSF1R,CTNNB1,CXCL10,CYBB,DKK1,ECM1,EDNRB,EFNB2,ENG,F11R,FABP4,FGF2,FGFR3,FOXO1,GAS6,GBP1,HIF1A,HIPK2,IL10,IL4R,ITGB1,ITGB1BP1,LEP,LGALS3,MDK,MGP,MMP2,MYOF,PIK3C2B,PIM1,PRKCA,PRKCE,PRKD1,PROS1,PTN,PTPN1,RGCC,RGS5,RUNX2,SCG2,SERPINE1,SKP2,SPARC,STC1,SULF1,TEK…	81
Metabolic Disease	disorder of lipid metabolism	1.25e-06			ABCA1,ACADS,ACADVL,ADIPOQ,AGPAT2,ARSA,CA12,CA3,CA4,CA5B,CA6,CAV1,CD36,CETP,CIDEC,DGAT1,DGAT2,DPP4,DRD4,ETFB,ETFDH,FAAH,FABP4,FDFT1,FLOT2,GBA,GBA2,GCDH,GHR,GPD1,GPIHBP1,HADHB,LEP,LMNA,LMNB2,LPL,LRP1,MLYCD,NNMT,NPC1,OGDH,PLIN1,PPARG,PTGS1,SLC22A5,SLC25A20,SUGCT,USF1,ZMPSTE24	49
Cellular Development, Cellular Growth and Proliferation	proliferation of prostate cancer cell lines	1.51e-06		0.268	ACACA,ADAM9,AFAP1,AKAP12,AKR1C3,ALDH1A1,ALDH1L1,AMACR,AR,ASCC3,BMP6,CASP7,CD151,CD4,CD44,CDC25B,CDH1,CDK6,CDKN1A,CEACAM1,CLU,CXADR,DACH1,DEFB1,EHF,ENTPD1,ETS1,ETS2,FABP5,FASN,FDFT1,FGF2,FGFBP1,FOXO1,FSCN1,GSK3B,HBEGF,HIF1A,IFI16,IGF1,IGF2,IGFBP2,IGFBP7,ITGA7,ITGB1,KCNK2,KLK4,LCP1,LEF1,LEP,LGALS3,LRRC26,LZTS1,MMP9,MYC,NR1H3,NRIP1,OGT,PDCD10,PDCD4,PIM1,PMEPA1,PPARG,PRKCD,PRKCE,PTEN,PTN,PURA,RAD9A,R…	87
Cancer, Gastrointestinal Disease	upper gastrointestinal tract tumor	1.59e-06			ABCA6,ABCA8,ABCB1,ADAM12,ADAM9,AKAP7,ALDH2,ANGPT1,ANGPTL5,ANKRD36C,APOE,ATIC,ATP5G3,ATXN1,BAX,BCL2,BGN,BRSK1,C17orf97,CACNA1H,CALD1,CAV1,CCL19,CCL21,CCL8,CCPG1,CD44,CD58,CD83,CDH1,CDH11,CDH13,CDH2,CDKN1A,CEBPA,CHKA,CILP,CLU,CNN1,COBLL1,COL11A1,COL1A1,COL1A2,CPAMD8,CPXM2,CRIPAK,CRYAB,CSTB,CTGF,CTHRC1,CTNNB1,CXCL10,DKK1,DLEC1,DSE,DSG2,DUSP1,EBF1,EDIL3,EEF1A2,EGFL6,EIF2AK4,ELMO1,EMILIN2,ERCC1,ESRRA,…	219
Cardiovascular System Development and Function, Cellular Movement	migration of endothelial cells	1.62e-06		0.751	ACVRL1,ADAMTS1,ADIPOQ,ALCAM,ANGPT1,ANGPT2,ANGPTL1,APOE,ARHGAP24,ARHGEF6,BCAR1,BMP6,BTC,CAV1,CD151,CD9,CDH13,CDH5,CNN2,COL18A1,CRYAB,CYR61,DEPTOR,DKK1,DPP4,EFNB2,ENG,ETS1,F11R,FAP,FGF2,FLNB,FOXO1,GAS6,HOXA9,HSPA5,ID3,ITGB1,ITGB1BP1,LEP,LOX,MAP3K7,MDK,MGP,MMP14,NOS3,PDGFRB,PIK3C2B,PIM1,PRKCA,PRKD1,PROS1,PTN,RECK,RGCC,S100P,S1PR1,SCARB1,SCG2,SELE,SERPINE1,SPARC,STAB1,STC1,TEK,TGFB3,THBS1,THY1,TIMP1,…	78
Cancer	head and neck neoplasia	2.13e-06			ABCA2,ABCA7,ABCA8,ABCC3,ABCD1,ABCG1,ABHD15,ACOT2,ACTN1,ACTR3B,ACY1,ADAM12,ADAM19,ADAM9,ADAMTS1,ADAMTS2,ADAMTS9,ADAMTSL2,ADSSL1,AEN,AGAP6 (includes others),AHDC1,AIG1,AIRE,AK5,AKAP12,AKAP13,AKR1C1/AKR1C2,AKR1C3,ALDH4A1,ALDH9A1,ALDOC,ALPK1,AMY1A (includes others),AMY2A,ANGPT2,ANKRD20A4 (includes others),ANKRD30B,ANKRD36C,ANO1,AOX1,AP3S1,APBB1IP,APIP,AQP7,ARHGAP15,ARHGAP23,ARL4C,ARRB1,ASPA,ATF5,ATIC…	659
Cardiovascular System Development and Function, Cellular Development, Cellular Growth and Proliferation, Organismal Development, Tissue Development	proliferation of endothelial cells	2.22e-06		1.04	ACVRL1,ADAMTS1,ADIPOQ,ANG,ANGPT1,ANGPT2,ANGPTL1,APOE,ARHGAP24,BMP2,BMP6,C3,CBLL1,CD36,CD44,CDH13,CDH2,CDKN1A,CEACAM1,COL18A1,CSF1,CSF1R,CXCL10,CYBB,DKK1,ECM1,EDNRB,EFNB2,ENG,F11R,FABP4,FGF2,FGFR3,FOXO1,GAS6,GBP1,HIF1A,HIPK2,IL10,ITGB1,ITGB1BP1,LEP,MDK,MGP,MYOF,PIM1,PRKCA,PRKCE,PRKD1,PROS1,PTN,PTPN1,RGCC,RGS5,RUNX2,SCG2,SERPINE1,SKP2,SPARC,SULF1,TEK,THBS1,THBS4,TIMP2,TNFRSF12A,TNFRSF25,TNFRSF6B,TN…	72
Lipid Metabolism, Small Molecule Biochemistry	synthesis of lipid	2.46e-06		-0.142	A4GALT,ABCA1,ABHD5,ACER3,ACSL1,ACSS1,ACSS2,AGPAT2,AKR1D1,ALOX5AP,ANG,ANPEP,APOC1,APOE,APP,BCL2,BMP2,BMP5,BMP6,C3,C5,C5AR1,CACNA1H,CAV1,CD4,CD40,CD82,CD83,CD9,CEPT1,CERK,CERS5,CETP,CHKA,CHKB,CLU,CNTFR,CYP1B1,DEGS1,DGAT1,DGAT2,DHCR24,DHCR7,DHRS9,DKK3,DPP4,EDNRA,ELOVL4,ELOVL5,ELOVL6,FADS1,FASN,FCER1G,FCGR2A,FDFT1,FGF2,FOS,G6PD,GBA,GBA2,GPAM,GPC1,HPGD,HSD11B2,HSD17B8,HSPA8,IGF1,IGF2,IGFBP4,IL10,IL18,…	128
Cancer	connective or soft tissue tumor	2.63e-06		-1.888	ABCB1,ADH1A,AGPAT2,ALPL,ANGPTL4,ANPEP,AR,ATIC,BCL2,BMI1,CD40,CD99,CDH1,CDH11,CDK6,CDKN1A,CDKN2B,CDKN2D,CEBPA,CEBPB,CKS2,CLK4,CRABP2,CREB1,CSF1R,CTNNB1,DDR1,EGR1,EXT1,EZR,FABP4,FDFT1,FGF2,FGFR3,FOXO1,FYN,GSK3B,HES1,HIPK2,HMGA1,HSP90B1,IDH1,IGF1,IGF2,JAZF1,LGALS3BP,LYN,MAP4K4,MED12,MIF,MMP9,MUC1,MYC,NCAM1,NOTCH2,NRAS,PCNA,PDE4D,PDGFRB,PDK4,PDPN,PLAU,PLAUR,PML,POLE,PPARG,PRKCA,PRKCB,PRKCD,PRKCE,PTEN…	103
Cellular Movement, Hematological System Development and Function, Immune Cell Trafficking	cell movement of leukocytes	2.64e-06		-0.79	ADORA1,ADORA3,ALPP,AOC3,APP,C3,C5,CCL13,CCL15,CCL19,CCL21,CCL23,CCL28,CCL8,CCR6,CD151,CD4,CD40,CD44,CD58,CKLF,CORO1A,CSF1,CSF2RA,CTSZ,CXADR,CXCL10,DEFB1,DEK,DEPTOR,DPP4,EDNRB,EFNB1,ELN,ENPP2,EZR,F11R,FCAR,FERMT3,FYN,GNA12,GNA13,HLA-A,IL10,IL18,IL33,ITGA5,ITGAM,ITGAV,ITGAX,ITGB1,ITGB2,JAK2,JAM3,LCP1,LEP,LGALS3,MMP14,MMP9,MYH9,MYLK,NEO1,PECAM1,PENK,PLA2G7,PLAU,PLAUR,PPARG,PRKCB,PRNP,PTGDR,RAC2,RALG…	104
Energy Production, Lipid Metabolism, Small Molecule Biochemistry	oxidation of lipid	2.71e-06		-1.942	ABCD1,ABHD5,ACAA1,ACOX1,ADH1C,ADIPOQ,ADIPOR2,AKR1C1/AKR1C2,AKR1C4,ALDH1A1,APP,BCL2,CYP1B1,DECR1,DHRS9,EHHADH,ESRRA,HACL1,HPGD,HSD17B4,IRS1,IRS2,LCAT,LEP,MLYCD,PHYH,PPARG,PPARGC1A,PRKAG2,RDH5,SLCO2A1,TWIST1,TYSND1,UCP2	34
Cancer	sarcoma	3.17e-06		-1.888	ADH1A,AGPAT2,ANGPTL4,ANPEP,AR,BCL2,BMI1,CD40,CD99,CDH1,CDH11,CDK6,CDKN1A,CDKN2B,CDKN2D,CEBPA,CEBPB,CKS2,CLK4,CRABP2,CSF1R,CTNNB1,EXT1,FDFT1,FGF2,FGFR3,FOXO1,GSK3B,HES1,HIPK2,HMGA1,HSP90B1,IDH1,IGF1,IGF2,JAZF1,LGALS3BP,MAP4K4,MED12,MIF,MMP9,MUC1,MYC,NCAM1,NOTCH2,NRAS,PDE4D,PDGFRB,PDK4,PDPN,PML,POLE,PPARG,PRKCA,PRKCB,PRKCD,PRKCE,PTEN,RASSF1,RUNX2,RXRA,SLC22A18,SLC29A4,SMO,SPARC,SPI1,SPP1,SSTR2,STK3…	82
Cell Death and Survival	cell viability	3.33e-06		1.051	ABCC3,ACVRL1,ADIPOQ,AEN,AK5,AKAP13,AKAP7,AKAP8L,ANGPT1,ANGPT2,ANKS1B,ANTXR1,APOD,APOE,APP,AR,ARRB1,ASCC3,ATF6,ATP7A,AURKA,B4GALT5,BARD1,BAX,BCL2,BCL6,BMI1,BMP2,BMP5,BMP6,BNIP3,BTC,BTG2,C3,C5,CADM1,CALB2,CAMK2N1,CASK,CASP3,CAT,CAV1,CCNG1,CD24,CD40,CD44,CD82,CDC42BPA,CDH1,CDH2,CDK2,CDK6,CDKN1A,CEBPB,CERK,CFLAR,CHKA,CLCA2,CLEC11A,CLU,COL17A1,COL1A1,CREB1,CSF1,CSF1R,CTF1,CTGF,CTNNB1,CUX1,CXCL10,DCK,D…	275
Inflammatory Disease	chronic inflammatory disorder	3.53e-06		1.214	ABCB1,ABCC2,ACO1,ACOX2,ACSL1,ACTL6A,ADA,ADAMTS2,ADIPOQ,ADRA2A,ADSS,AHR,AKAP13,AKR1D1,ALDOA,ALPL,ALPP,AMT,AMY2A,ANG,APLP2,APOE,APOM,APP,ARG1,ARL16,ARRB1,ATIC,ATXN1,BCL6,BGN,BMI1,BMP5,BRWD1,BTC,C1QA,C2,C3,C5,C6orf47,C9orf152,CALD1,CASP3,CCL13,CCL19,CCL21,CCL23,CCL8,CD24,CD33,CD36,CD40,CD59,CD68,CD70,CD83,CDC42BPA,CDH1,CDH11,CDK6,CDKN2D,CEBPB,CELF2,CEMIP,CFB,CKB,CLEC2B,CLSTN2,CLU,COL1A1,COL1A2,COL3A…	286
Connective Tissue Disorders	advanced Dupuytren contracture	3.77e-06			COL11A1,COL12A1,COL13A1,COL14A1,COL16A1,COL17A1,COL18A1,COL1A1,COL1A2,COL24A1,COL3A1,COL4A5,COL5A1,COL5A2,COL6A1,COL6A2,COL6A3,COL7A1,COL8A1,COL8A2,COL9A2	21
Cell Death and Survival	cell survival	3.88e-06		1.2	ABCC3,ACVRL1,ADIPOQ,AEN,AK5,AKAP13,AKAP7,AKAP8L,ANGPT1,ANGPT2,ANKS1B,ANTXR1,APOD,APOE,APP,AR,ARRB1,ASCC3,ATF6,ATP7A,AURKA,B4GALT5,BARD1,BAX,BCL2,BCL6,BMI1,BMP2,BMP5,BMP6,BNIP3,BTC,BTG2,C3,C5,CADM1,CALB2,CAMK2N1,CASK,CASP3,CAT,CAV1,CCNG1,CD24,CD40,CD44,CD82,CDC42BPA,CDH1,CDH2,CDK2,CDK6,CDKN1A,CEBPB,CERK,CFLAR,CHKA,CLCA2,CLEC11A,CLU,CNTFR,COL17A1,COL18A1,COL1A1,CREB1,CSF1,CSF1R,CTF1,CTGF,CTNNB1,CUX…	288
Cancer, Organismal Injury and Abnormalities, Reproductive System Disease	Prostate Cancer and Tumors	3.97e-06			ABCA1,ABCC4,ACADS,ACO1,AFAP1,AGAP6 (includes others),AKR1C3,ALDH1A2,ALPL,AMACR,AMD1,ANKRD36C,ANTXR1,APOD,APOLD1,AQP7,AR,ARL17A/ARL17B,ASS1,ATXN1,AURKA,BAMBI,BCL2,BHLHE40,BIN1,BRF1,C1R,C3,CADM1,CAV1,CBFB,CD24,CD44,CD52,CD82,CDH1,CDH2,CDH3,CEBPA,CFB,CKB,CLDN11,CLSTN1,CLU,COL7A1,CRTAC1,CSF1,CTNNB1,CUX1,CYP1B1,DACH1,DEFB1,DUSP1,EDNRA,EDNRB,EHBP1,EHF,ENOX2,FAM13A,FARP1,FASN,FCGBP,FDFT1,FGFR3,FHL2,FLNC…	206
Cellular Movement	homing	4.05e-06		0.58	ADORA1,ADORA3,APLNR,APP,BCAR1,C3,C5,C5AR1,CAV1,CCL13,CCL15,CCL19,CCL21,CCL23,CCL28,CCL8,CCR6,CD151,CD36,CD4,CD44,CDH13,CEACAM1,CKLF,COL4A3BP,CORO1A,CSF1,CSF2RA,CX3CR1,CXADR,CXCL10,CYR61,DEFB1,DEK,DNM1,DPP4,EDNRB,EFNB2,ELN,ENG,F10,FGF2,FYN,GNA12,GNA13,HBEGF,IGF1,IL10,IL33,ITGA1,ITGA2,ITGA5,ITGAV,ITGB1,ITGB2,JAK2,JAM3,KAL1,LCP1,LEF1,LGALS3,MAP2K1,MAP3K5,MDK,MMP2,MMP9,MYLK,NEDD4,PDGFRB,PENK,PLA2G7,P…	113
Cell-To-Cell Signaling and Interaction, Tissue Development	adhesion of connective tissue cells	4.32e-06		1.554	ADAM12,ARHGAP24,CD4,CD44,CD46,CDH2,CHAD,COL1A1,COL7A1,CTGF,CYR61,ITGA5,ITGAM,ITGAV,ITGB1,MAPK3,TGFBI,THRA,THY1,TLN1,TLN2,TMEM123,TMOD1,TNC,VCAM1,WISP2	26
Embryonic Development, Hair and Skin Development and Function, Organ Development, Organismal Development, Tissue Development	formation of skin	4.4e-06		1.691	ALDH3A2,APCDD1,BTD,CALML5,CDH1,CDH11,CDH3,CDK2,CLIC4,COL17A1,COL1A1,COL1A2,COL3A1,COL5A1,COL5A2,COL7A1,CRABP2,CTGF,CTNNB1,DKK1,DSP,FABP5,FGF2,FLOT2,FYN,IGF1,IL10,ITGA1,ITGA2,ITGB1,KLK5,KLK7,KRT14,KRT16,KRT5,KRT8,KRT9,LAMB3,MAFG,MYC,NME2,PLOD1,PTHLH,ROCK2,SFN,SFRP4,SH3PXD2A,SPRR1B,TGFB2,TGM3,TGM5,THY1,TP63,TXNIP,WAS,ZNF750	56
Cell Death and Survival	cell death of breast cancer cell lines	4.72e-06		-1.408	ABCC4,ADIPOQ,ANGPT2,BARD1,BAX,BCAR1,BCL2,BCL2L13,BIRC2,BIRC3,BNIP3,CASP3,CASP7,CAV1,CCDC80,CD44,CDH1,CDKN1A,CEACAM1,CERS5,CFLAR,CLCA2,CLU,CRABP2,CTGF,CTNNB1,CYB5A,CYR61,DDIT4,DNM2,DUSP1,ETS2,FASN,FBLN1,FGF2,FRMD6,FTH1,GADD45A,GPX2,GPX7,GSK3B,HCST,HIF1A,HK2,HOXA5,HSPA5,HSPB8,IER3,IFI16,IGF1,IGFBP2,KLF8,LGALS3,MAP2K1,MAP3K5,MAPK3,MIF,MKNK1,MMP14,MUC1,NEDD9,NME1,NOD1,NOS3,NQO1,OSGIN1,PCK2,PDCD4,PDE4…	108
Cellular Movement	cell movement of muscle cells	4.94e-06	Increased	2.011	ADIPOQ,APOE,BMP2,CDK6,CLIC4,CSF1,ENPP2,FGF2,FHL1,HBEGF,IGF1,IGFBP2,IGFBP4,IL18,ITGAM,MMP2,MMP7,MMP9,NEO1,NFATC1,NOS3,PDGFRB,PLAU,PLAUR,S1PR1,SF1,SPP1,TEK,THBS1,THBS4,TRIB1	31
Cancer, Organismal Injury and Abnormalities, Reproductive System Disease	prostate cancer	4.98e-06			ABCA1,ABCC4,ACADS,ACO1,AFAP1,AGAP6 (includes others),AKR1C3,ALDH1A2,ALPL,AMACR,AMD1,ANKRD36C,ANTXR1,APOD,APOLD1,AQP7,AR,ARL17A/ARL17B,ASS1,ATXN1,BAMBI,BCL2,BHLHE40,BIN1,C1R,C3,CADM1,CAV1,CBFB,CD24,CD44,CD52,CD82,CDH1,CDH2,CDH3,CEBPA,CFB,CKB,CLDN11,CLSTN1,CLU,COL7A1,CSF1,CTNNB1,CUX1,CYP1B1,DACH1,DEFB1,DUSP1,EDNRA,EDNRB,EHBP1,EHF,ENOX2,FAM13A,FARP1,FASN,FCGBP,FDFT1,FGFR3,FHL2,FLNC,GALNT3,GLI3,GLIPR…	201
Developmental Disorder, Hereditary Disorder, Metabolic Disease	inborn error of amino acid metabolism	5.14e-06			ADRA2A,ALDH4A1,ALDH5A1,ALDH6A1,AMT,ARG1,ASPA,ASS1,BCKDHB,BTD,CBS/LOC102724560,CTH,DBT,DLD,ETFB,ETFDH,FAH,FMO3,GAMT,GCDH,GCSH,IVD,LOC102724788/PRODH,MCCC1,MMAB,MMACHC,MYO5A,NOS3,OGDH,PCBD1,PCCA,PPM1K,QDPR,RAB27A,SLC25A15,SPR,SUCLA2,SUCLG1,SUGCT,SUOX	40
Neurological Disease	epileptic seizure	5.92e-06			ANGPTL4,ANKRD37,ARID5B,ARRDC3,C1QB,C9orf3,CD83,CDKN1A,CEMIP,CH25H,CITED2,CYR61,DNAJB1,DNAJB5,DTNA,DUSP1,DUSP5,DUSP6,EGR1,EGR2,EIF4A3,ELL2,ENC1,FOS,FOSB,GABRE,GADD45A,GADD45B,HES1,HSPA6,HSPA8,JUNB,KAL1,KCNB1,KCNK1,KLF10,LAMB3,LINC00152,METRNL,NPTX2,NUDT11,PIM3,POLG,RGS16,RGS2,SCG2,SLC2A3,SLC39A14,SLN,SSTR2,TBC1D24,TIPARP,TMEM70,TMTC1,TRIB1,TRIM9,TYRO3	57
Cancer, Endocrine System Disorders, Organismal Injury and Abnormalities, Reproductive System Disease	ovarian neoplasia	6.15e-06			ABCA8,ADAMTS9,AGPAT2,ALCAM,ALDH1A1,ALDH1A2,APOE,ARL4C,ATIC,ATP6V1B1,BARD1,BCL2,BRF1,CALB2,CALCOCO2,CD24,CDH1,CDK2,CDKN1A,CDKN2D,CLDN7,CLEC3B,CLU,CMTM4,CMTM8,COL18A1,CSF1R,CTNNB1,DACH1,DAPK3,DDR1,DHCR24,DPP4,DTNA,EEF1A2,EFNB2,EPHB6,ERCC1,EVL,EYA2,FABP4,FAM153A/FAM153B,FAM171A1,FBLN7,FGF18,FGF2,FGFR3,FLRT2,FOS,FOXN2,GAB2,GPR4,GPX3,GSK3B,GSTM1,GSTM5,HMGA1,HOXA5,HOXA9,HOXB2,HOXB5,HRNR,HSD11B1,HSP90B1…	164
Cancer, Gastrointestinal Disease	upper gastrointestinal tract cancer	6.41e-06			ABCA6,ABCA8,ADAM12,ADAM9,AKAP7,ALDH2,ANGPT1,ANGPTL5,ANKRD36C,APOE,ATIC,ATP5G3,BAX,BCL2,BGN,BRSK1,CACNA1H,CALD1,CAV1,CCL19,CCL21,CCL8,CCPG1,CD44,CD58,CD83,CDH1,CDH11,CDH13,CDH2,CDKN1A,CEBPA,CHKA,CILP,CLU,CNN1,COBLL1,COL11A1,COL1A1,COL1A2,CPAMD8,CPXM2,CRYAB,CSTB,CTGF,CTHRC1,CTNNB1,CXCL10,DKK1,DLEC1,DSE,DSG2,DUSP1,EBF1,EDIL3,EEF1A2,EGFL6,EIF2AK4,ELMO1,EMILIN2,ERCC1,EZR,F11R,F5,FABP5,FASN,FBN2,FBXO34…	195
Energy Production, Lipid Metabolism, Small Molecule Biochemistry	oxidation of fatty acid	6.62e-06		-1.876	ABCD1,ABHD5,ACAA1,ACOX1,ADH1C,ADIPOQ,ADIPOR2,BCL2,DECR1,EHHADH,ESRRA,HACL1,HPGD,HSD17B4,IRS1,IRS2,LEP,MLYCD,PHYH,PPARG,PPARGC1A,PRKAG2,SLCO2A1,TWIST1,TYSND1,UCP2	26
Cell Morphology	cell spreading	6.78e-06		1.155	ANTXR1,C3,CD151,CD36,CD9,CDH11,CHAD,CORO1A,CRYAB,DIAPH2,EDNRB,EFNB1,EPHB6,FCGR2A,FERMT3,FLNB,IRAK1,ITGA1,ITGA2,ITGA5,ITGAV,ITGB1,LYN,MAPK3,MAPRE3,MAPT,MARCKS,MATK,MMP9,PARVG,PDE3B,PLAU,PODXL,PRKCE,PRKD1,PRNP,RAP1B,RAP1GAP,RAP2C,RAPGEF3,RRBP1,SEMA3A,SERPINE1,SPARC,SPHK1,SYNM,TESK1,TGFBI,THBS1,TNC,TPM1,UCHL1,VCAM1	53
Cancer, Organismal Injury and Abnormalities, Reproductive System Disease	HER2 negative hormone receptor negative breast cancer	6.85e-06			ABCB1,AR,BCL2,BCL6,CAV1,CDH11,CDK6,CDKN1A,CDKN2C,CEBPA,COL4A3BP,CSF1R,CTGF,DLC1,EGR1,ETS1,ETS2,FGF2,FGFR3,FGR,FOS,FYN,GAS1,HCK,IGF1,IGFBP2,JUNB,LAMB1,MAPK10,MMP2,MMP9,MUC1,MYC,MYCN,NQO1,NTRK2,PDGFRB,PIM1,POLE,PPARG,PTEN,PTHLH,SERPINE1,SPI1,SPP1,TEK,TGFBI,TIMP1,TIMP2,TIMP3,TUBA1A,TUBB3,TUBB4B,TUBG2,TYMS,WEE1	56
Cell Morphology	shape change of tumor cell lines	6.96e-06		1.189	AKAP12,AKAP13,C3,CASP3,CD151,CD9,CDH11,DIAPH2,EDNRA,EDNRB,EPHB6,FERMT3,FLNB,GEM,GNA12,GNA13,GNAQ,INHBB,ITGA5,ITGB1,LYN,MAPRE3,MARCKS,MATK,MMP9,MYC,MYH9,NTN1,PARVG,PLAU,PLD1,PODXL,PRKD1,PRNP,RAP1B,RAP1GAP,RAP2C,SPARC,SPHK1,SYNM,TESK1,THBS1,TNC,TPM1,UCHL1,VCAM1	46
Cell Death and Survival	apoptosis of breast cancer cell lines	7.12e-06		-1.244	ADIPOQ,ANGPT2,BARD1,BAX,BCAR1,BCL2,BCL2L13,BIRC2,BIRC3,BNIP3,CASP3,CASP7,CAV1,CCDC80,CD44,CDH1,CDKN1A,CEACAM1,CFLAR,CLCA2,CLU,CRABP2,CTGF,CTNNB1,CYB5A,CYR61,DDIT4,DNM2,DUSP1,ETS2,FASN,FBLN1,FGF2,FTH1,GADD45A,GPX2,GSK3B,HIF1A,HK2,HOXA5,HSPA5,HSPB8,IER3,IFI16,IGF1,LGALS3,MAP2K1,MAP3K5,MAPK3,MIF,MKNK1,MMP14,MUC1,NEDD9,NME1,NOD1,NOS3,NQO1,OSGIN1,PDCD4,PDE4D,PDHA1,PI3,PPARG,PRKCA,PRKCE,PRNP,PTEN,PTHLH…	93
Cellular Development, Tissue Development	differentiation of connective tissue cells	7.44e-06		0.143	ACVR1,ACVRL1,ADIPOQ,ADIRF,ALPL,BMP2,BMP6,CAT,CCDC47,CDK6,CEBPA,CEBPB,CHRD,COL6A1,CSF1,CYR61,DDX21,DKK1,DLK1,EFEMP1,FAM213A,FASN,FGF2,FGFR3,FOXO1,FSTL3,GAB2,GADD45B,GAS7,HNRNPU,HSD11B1,HSD17B4,IGF1,IL32,ITGA11,LILRB3,LMO3,LRP5,MAFG,MDK,MRC2,NELL1,PPARG,PPARGC1A,PTHLH,RRAS2,RRBP1,RUNX2,SFRP1,SFRP2,SMAD6,SMOC1,SNAI2,SNRNP200,SOX9,SPP1,STC1,SYNCRIP,TCF7L2,TGFB2,TNC,TP63,TPM4,TRIB2,TWIST1,TWIST2,ZBTB1…	69
Cancer, Gastrointestinal Disease	oral cavity carcinoma	7.44e-06			ADAM12,ADAM9,ATIC,BCL2,BGN,CCL8,CD83,CDH13,CILP,CNN1,COL11A1,CPXM2,CTGF,CTHRC1,CXCL10,DSG2,EBF1,EDIL3,EGFL6,EMILIN2,EZR,F11R,FASN,GAS6,GDF10,GPC3,HAX1,HSP90B1,IL1RN,ITGA10,ITGA11,ITGA8,KLHL41,LAMA4,LPAR1,MFAP5,MGP,MMP11,MYO3B,NPTX2,PCDH7,PDPN,PLOD2,RAB38,RHOJ,RIN2,SCG2,SEMA4D,SERPINB7,SERPINE1,SERPINI1,SOD3,SPON1,SRRM2,SULF1,TAGLN,TGM2,THBS4,TIMP1,TIMP3,TM4SF1,TNC,TPM1,TRAM1,TUBA1A,TUBB3,TUBB4B,T…	69
Cell-To-Cell Signaling and Interaction, Tissue Development	adhesion of epithelial cells	7.68e-06		0.5	ANTXR1,C3,C5,CDH1,DSG1,EFNB1,ENG,EPHB3,F10,HBEGF,ITGA5,ITGAM,ITGAV,ITGB1,ITGB2,KRT16,LRP1,MAP2K1,MUC1,PI3,PLAU,PLAUR,PLXNB1,POSTN,RRAS,SH3PXD2A,SLPI,TIMP1,TIMP3,TMEM123	30
Cancer	head and neck carcinoma	7.9e-06			ABCG1,ADAM12,ADAM9,ANO1,BCL2,BGN,CCL8,CD24,CD83,CDH13,CILP,CLU,CNN1,COL11A1,CPXM2,CSPG4,CTGF,CTHRC1,CTNNB1,CXCL10,CYP1B1,DSE,DSG2,EBF1,EDIL3,EGFL6,EHF,EMILIN2,EZR,F11R,GAS6,GDF10,GPC3,GSTM1,HAX1,HSP90B1,IL1RN,ITGA10,ITGA11,ITGA8,KLHL41,LPAR1,LYN,LZTS1,MFAP5,MGP,MYO3B,NFE2L2,NPTX2,PCDH7,PDPN,PLOD2,POSTN,PTEN,PTPRD,RAB25,RAB38,RAP1GAP,RHOJ,RIN2,SCG2,SEMA4D,SERPINB7,SERPINE1,SERPINI1,SOD3,SPON1,STAT…	87
Cellular Growth and Proliferation	colony formation of cells	7.99e-06		-0.956	ADIPOQ,ALDH1A1,BACH2,BAMBI,BCL2,BCL6,BMI1,CABLES1,CADM1,CAT,CAV1,CCL23,CCL3L3,CD4,CD44,CD82,CDKN1A,CLCA2,CLEC11A,CLU,CTNNB1,CTSB,CYR61,DCK,DLC1,DYRK1B,DYRK3,EHF,EZR,FBLN1,FGF2,FLT3LG,FOS,FRMD6,GADD45A,GADD45B,GPC3,HCK,HIF1A,HMGA1,HOXA10,HOXA9,HOXB7,HPGD,IFI16,IGF1,IGFBP4,IGFBP7,JAK2,KLF6,KRT19,KRT8,LAPTM4B,LEO1,LGALS7/LGALS7B,LMO3,LOX,LOXL4,LUM,LZTS1,LZTS2,MAP3K1,MCPH1,MDK,MECOM,MITF,MKNK1,MKNK2,…	112
Cell Cycle	interphase	8.27e-06		-0.944	ABCB1,ACVR1,ACVR1B,ACVRL1,ADIPOQ,AHR,AMACR,ANGPT1,APOE,AR,ARRB1,ATF5,AURKA,BAX,BCL2,BHLHE40,BMP2,BRE,BRSK1,BTG2,CAMK1,CAMK2N1,CCNG1,CCNY,CD40,CD44,CDC25B,CDH1,CDH13,CDK14,CDK2,CDK5RAP3,CDK6,CDKN1A,CDKN2B,CDKN2C,CDKN2D,CEBPA,CHKA,CKS2,CREG1,CSF1,CSF1R,CYP1B1,CYR61,DEGS1,DPP4,DYRK1B,ELF4,ERCC1,ESRRA,ETS1,FASN,FBXL2,FGF2,FOXO1,GADD45A,GJA1,GNL3,GORASP2,HBEGF,HES1,HMGA1,HOXA10,ID3,IDH1,IGF1,IGF2,ITGA…	150
Cellular Growth and Proliferation	colony formation	8.97e-06		-0.942	ADIPOQ,ALDH1A1,BACH2,BAMBI,BCL2,BCL6,BMI1,CABLES1,CADM1,CAT,CAV1,CCL23,CCL3L3,CD4,CD44,CD82,CDC25B,CDKN1A,CLCA2,CLEC11A,CLU,CTNNB1,CTSB,CYR61,DCK,DLC1,DYRK1B,DYRK3,EHF,EZR,FBLN1,FGF2,FLT3LG,FOS,FRMD6,GADD45A,GADD45B,GPC3,HCK,HIF1A,HMGA1,HOXA10,HOXA9,HOXB7,HPGD,IFI16,IGF1,IGFBP4,IGFBP7,JAK2,KLF6,KRT19,KRT8,LAPTM4B,LEO1,LGALS3,LGALS7/LGALS7B,LMO3,LOX,LOXL4,LUM,LZTS1,LZTS2,MAP3K1,MCPH1,MDK,MECOM,MIT…	114
Cancer, Organismal Injury and Abnormalities, Reproductive System Disease	progesterone receptor-negative breast cancer	9.09e-06			ABCB1,AR,BCL2,BCL6,CAV1,CDH11,CDK6,CDKN1A,CDKN2C,CEBPA,COL4A3BP,CSF1R,CTGF,DLC1,EGR1,ETS1,ETS2,FGF2,FGFR3,FGR,FOS,FSCN1,FYN,GAS1,HCK,IGF1,IGFBP2,JUNB,LAMB1,MAPK10,MMP2,MMP9,MUC1,MYC,MYCN,NQO1,NTRK2,PDGFRB,PIM1,POLE,PPARG,PTEN,PTHLH,SERPINE1,SPI1,SPP1,TEK,TGFBI,TIMP1,TIMP2,TIMP3,TUBA1A,TUBB3,TUBB4B,TUBG2,TYMS,WEE1	57
Cancer	malignant neoplasm of aerodigestive tract	9.13e-06			ABCA8,ADAM12,ADAM9,AKR1C3,ALDH2,ANGPT1,ANKRD36C,ATIC,AURKA,BCL2,BGN,BRSK1,CACNA1H,CAV1,CCL19,CCL21,CCL8,CD44,CD83,CDH11,CDH13,CDH2,CDKN1A,CILP,CLU,CNN1,COL11A1,COL1A1,CPAMD8,CPXM2,CRYAB,CSTB,CTGF,CTHRC1,CTNNB1,CXCL10,DLEC1,DSE,DSG2,DUSP1,EBF1,EDIL3,EEF1A2,EGFL6,ELMO1,EMILIN2,EZR,F11R,F5,FABP5,FASN,FBN2,FTH1,FZD4,GAS6,GDF10,GNA12,GNA13,GNAQ,GPC3,H3F3A/H3F3B,HAX1,HILPDA,HK2,HSP90B1,IFI16,IL1RN,ITGA…	145
Cancer	squamous-cell carcinoma	9.14e-06			ABCB1,ABCG1,ACOT2,ACOX1,ADAM12,ADAM9,ADH1B,AKR1C1/AKR1C2,ALCAM,ALDH1L1,ANO1,AQP1,ATN1,ATXN1,ATXN3,AURKA,BCL11A,BCL2,BGN,BTG2,C17orf97,CADM1,CAV1,CCL8,CCR6,CD24,CD44,CD83,CDC42BPA,CDH13,CDK6,CILP,CLU,CNN1,COL11A1,COL12A1,CPS1,CPXM2,CRIPAK,CSPG4,CSRP2,CTGF,CTHRC1,CTNNB1,CXCL10,DMKN,DSC3,DSE,DSG2,EBF1,EDIL3,EGFL6,EHF,EMILIN2,ESRRA,ETFB,EZR,F11R,FAM134B,FAT1,FGFR3,FLG2,FOXP1,FUT8,GABBR1,GAS1,GAS6,GDF…	209
Cancer	intraepithelial neoplasia	9.19e-06			ABCC4,AMACR,ASS1,AURKA,BAMBI,BCL2,BHLHE40,C1R,C3,CDH3,CFB,COL7A1,CUX1,DMC1,FHL2,GPC1,GPX2,GPX3,HLA-DRB4,HOXB2,HOXD11,IER3,KCNK2,KRT7,MFGE8,MMP7,MUC1,MXRA5,MYL9,PLEKHB1,PRKCD,PSAT1,PTEN,PTGDS,S100A8,SLC16A5,SOCS1,SULF1,TFF3,TMC6,TNRC6A,ZNF827	42
Cellular Movement	cell movement of hepatoma cell lines	9.46e-06		0.033	ADIPOQ,AR,CAV1,CDC25B,CDK14,CMTM8,CTGF,DLC1,FGF2,FHL2,GNAI1,IGF1,IGF2,ITGA1,ITGA2,LEP,LYVE1,NME1,PRKCA,PTEN,RAP1B,SNCG,SPP1,STARD13,TAGLN2,THBS2,VCAM1	27
Cancer, Organismal Injury and Abnormalities, Reproductive System Disease	progesterone receptor negative breast tumor	9.66e-06			ABCB1,AR,BCL2,BCL6,CAV1,CDH11,CDK6,CDKN1A,CDKN2C,CEBPA,COL4A3BP,CSF1R,CTGF,DLC1,EGR1,ETS1,ETS2,FGF2,FGFR3,FGR,FOS,FSCN1,FYN,GAS1,HCK,IGF1,IGFBP2,JUNB,LAMB1,MAPK10,MMP2,MMP9,MUC1,MYC,MYCN,NQO1,NTRK2,PDGFRB,PIM1,POLE,PPARG,PTEN,PTHLH,SERPINE1,SPI1,SPP1,TEK,TGFBI,TIMP1,TIMP2,TIMP3,TP63,TUBA1A,TUBB3,TUBB4B,TUBG2,TYMS,WEE1	58
Neurological Disease, Psychological Disorders	Dementia	9.69e-06			ABCA1,ABCA2,ABCA7,ADAM12,ADRA2A,ALDH1L1,ALDH2,ALDH5A1,AMPH,APBB3,APLP2,APOC1,APOD,APOE,APP,AQP1,AR,ARG1,ARNT2,BACE1,BAX,BCL2,BCYRN1,BGN,BIN1,BLMH,BMP6,C1R,C3,C5,CASP3,CASP7,CBS/LOC102724560,CD33,CD36,CD68,CDK2,CDK5,CETP,CFB,CFD,CH25H,CHCHD10,CLEC3B,CLU,CLUH,CNKSR3,CNN1,CSF1R,CTGF,CTSB,CXCL10,CYP46A1,DHCR24,DHCR7,DRD4,DTNA,EPRS,ETS2,FAAH,FAM3C,FCGR2A,FDFT1,FGF2,FIS1,GAB2,GABRE,GABRP,GBA,GGA1,GGA3,…	171
Cell-To-Cell Signaling and Interaction	binding of tumor cell lines	9.85e-06		1.208	ALCAM,APP,AR,CASP7,CD36,CD44,CD68,CD82,CSF1,CXADR,DOCK8,DPP4,DSE,ELN,EPHB6,FCGR2A,FGF2,GAS6,GPC3,HLA-A,IGF1,IGF2,ITGA2,ITGA5,ITGAV,ITGB1,ITGB2,ITGB5,JAK2,JAM3,LGALS3,LGALS3BP,LPL,LRP1,MMP2,NPFFR2,PECAM1,PLAU,PLD1,PRNP,PROS1,RAP1GAP,SCARB1,SERPINA5,SERPINB5,SERPINE1,SLC35A2,SPN,SPP1,TGM2,THBS1,TNC,VCAM1,VIPR1,WWOX	55
Tissue Development	development of epithelial tissue	1.05e-05		0.429	ABCA3,ACVRL1,ADAMTS1,ADIPOQ,ANG,ANGPT1,ANGPT2,ANGPTL1,ANPEP,APOE,ARHGAP24,BMP2,BMP6,C3,CBLL1,CD151,CD36,CD44,CDH13,CDH2,CDKN1A,CEACAM1,COL18A1,CSF1,CSF1R,CTNNB1,CXCL10,CYBB,DKK1,ECM1,EDNRB,EFNB2,ENG,F11R,FABP4,FGF2,FGFR3,FOXO1,GAS6,GBP1,HIF1A,HIPK2,IL10,IL4R,ITGB1,ITGB1BP1,LEP,LGALS3,MDK,MGP,MMP2,MYOF,PIK3C2B,PIM1,PRKCA,PRKCE,PRKD1,PROS1,PTN,PTPN1,RGCC,RGS5,RUNX2,SCG2,SERPINE1,SKP2,SNAI2,SPARC,ST…	84
Dermatological Diseases and Conditions, Developmental Disorder, Organismal Injury and Abnormalities	congenital anomaly of skin	1.19e-05			ABHD5,ADAMTS2,ALDH18A1,ALOX12B,ANTXR1,AP1S1,AP3B1,ATP7A,C10orf11,CD151,CDH3,CHST14,CLDN1,COL11A1,COL17A1,COL1A1,COL1A2,COL3A1,COL5A1,COL5A2,COL7A1,CTNNB1,CYP4F22,DOCK6,DSE,DSP,DST,ELN,ELOVL4,GJA1,GJB2,GJB6,GNAQ,HPGD,HPS4,IFT122,KRT1,KRT10,KRT14,KRT16,KRT5,KRT6B,KRT9,LAMB3,LMNA,LTBP4,MC1R,NRAS,PKP1,PLOD1,POFUT1,POSTN,PRKCA,PTEN,PYCR1,SNAI2,TP63,TSC1,TSC2,TWIST2,WDR19,ZMPSTE24	62
Metabolic Disease	amyloidosis	1.24e-05			ABCA1,ABCA2,ABCA7,ADAM12,ADRA2A,ALDH1L1,ALDH2,ALDH5A1,AMPH,APBB3,APLP2,APOC1,APOD,APOE,APP,AQP1,AR,ARG1,ARNT2,BACE1,BAX,BCL2,BCL6,BCYRN1,BGN,BIN1,BLMH,BMP6,C1R,C3,C5,CASP3,CASP7,CBS/LOC102724560,CD33,CD36,CD68,CDK2,CDK5,CETP,CFB,CFD,CH25H,CLEC3B,CLU,CLUH,CNKSR3,CNN1,CTGF,CTSB,CXCL10,CYP46A1,DHCR24,DHCR7,DRD4,DTNA,EPRS,ETS2,FAAH,FAM3C,FCGR2A,FDFT1,FGF2,FIS1,FURIN,GAB2,GABRE,GABRP,GGA1,GGA3,GSK3B,G…	173
Cancer, Endocrine System Disorders, Organismal Injury and Abnormalities, Reproductive System Disease	ovarian cancer	1.3e-05			ABCA8,AGPAT2,ALCAM,ALDH1A1,ALDH1A2,APOE,ARL4C,ATIC,ATP6V1B1,BARD1,BCL2,CALB2,CALCOCO2,CD24,CDH1,CDK2,CDKN1A,CLDN7,CLEC3B,CLU,CMTM4,CMTM8,COL18A1,CTNNB1,DACH1,DAPK3,DDR1,DHCR24,DPP4,DTNA,EEF1A2,EFNB2,EPHB6,ERCC1,EVL,EYA2,FABP4,FAM153A/FAM153B,FAM171A1,FBLN7,FGF18,FGF2,FLRT2,FOS,FOXN2,GAB2,GPR4,GPX3,GSK3B,GSTM1,GSTM5,HMGA1,HOXA5,HOXA9,HOXB2,HOXB5,HRNR,HSD11B1,HSP90B1,IFI30,IGF2,IGFBP2,IGFBP4,IL10,J…	154
Cancer, Endocrine System Disorders	malignant malignant thyroid gland neoplasm	1.38e-05			ABCC3,ADAMTS1,AMY1A (includes others),ANGPT2,BCL2,CCDC6,CDH1,CDKN1A,CSF1R,CTNNB1,ECM1,EFNB2,ENG,EPHB4,ESRRA,ETS1,FCGBP,FGF2,FGFR3,GALNT3,GOLGA5,HUWE1,IDH1,ITGA5,KLK7,LGALS3,LSM7,MMP2,MMP9,MUC1,MYC,NRAS,NTRK2,PDGFRB,PPARG,PPARGC1A,PRKCE,PTEN,PTK6,RAP1GAP,RUNX2,S1PR1,SFRP2,SLC5A8,SLPI,SOCS1,SOCS5,SPHK1,SPP1,TDG,TEK,TFF3,THBS1,THRA,TIMP1,TIMP3,TP63,TUBA1A,TUBB3,TUBB4B,TUBG2	61
Cancer	head and neck squamous cell cancer	1.44e-05			ABCG1,ADAM12,ADAM9,ANO1,BCL2,BGN,CCL8,CD24,CD83,CDH13,CILP,CLU,CNN1,COL11A1,CPXM2,CSPG4,CTGF,CTHRC1,CTNNB1,CXCL10,DSE,DSG2,EBF1,EDIL3,EGFL6,EHF,EMILIN2,EZR,F11R,GAS6,GDF10,GPC3,HAX1,HSP90B1,IL1RN,ITGA10,ITGA11,ITGA8,KLHL41,LPAR1,LYN,LZTS1,MFAP5,MGP,MYO3B,NFE2L2,NPTX2,PCDH7,PDPN,PLOD2,POSTN,PTEN,PTPRD,RAB25,RAB38,RAP1GAP,RHOJ,RIN2,SCG2,SEMA4D,SERPINB7,SERPINE1,SERPINI1,SOD3,SPON1,STAT5B,SULF1,TAGL…	85
Cancer	leiomyomatosis	1.48e-05			ABCA8,ABI2,ADAM12,ADH1B,ADRA2A,AHR,AIG1,AKAP8L,ALDH1A1,ALDOA,CD24,CETN3,CLDN11,CLUH,COL6A3,CRABP2,CSF1R,CTGF,CYP1B1,CYR61,DR1,DST,DUSP1,DYRK2,EDNRB,FBLN1,FGF2,FGFR3,FLT3LG,FMOD,FOS,FTH1,GABBR1,GNRH1,GUCY1A2,HOPX,HSPB7,IFIT1,IFIT3,IGF1,IGF2,LDLRAD4,LRCH4,LSP1,LYN,MAOA,MAPK3,MDH1,MED12,MEX3D,MGST1,MLX,MMP11,MMP2,MR1,MTHFD2,MYBL1,MYC,NDUFS7,NOV,PCCA,PCNA,PDGFRB,PDK4,PDS5B,PKIA,PPAP2A,PPARG,PTGER2,PT…	97
Neurological Disease	epilepsy	1.49e-05			ABCB1,ALDH5A1,ANGPTL4,ANKRD37,ARID5B,ARRDC3,ATP1A2,C1QB,C9orf3,CA12,CA3,CA4,CA5B,CA6,CACNA1H,CACNA1I,CD83,CDKN1A,CEMIP,CH25H,CITED2,CLU,CSTB,CTSB,CYR61,DNAJB1,DNAJB5,DOCK7,DTNA,DUSP1,DUSP5,DUSP6,EGR1,EGR2,EIF4A3,ELL2,ENC1,EPHX1,FOS,FOSB,GABBR1,GABRE,GABRP,GADD45A,GADD45B,GBA,GLI3,HES1,HNRNPU,HSPA6,HSPA8,IER3IP1,JUNB,KAL1,KCNB1,KCNK1,KCNMA1,KLF10,LAMB3,LINC00152,METRNL,NNAT,NPTX2,NUDT11,PIM3,POLG,…	94
Cellular Movement, Hematological System Development and Function, Immune Cell Trafficking	migration of mononuclear leukocytes	1.53e-05		-1.042	AOC3,APP,C5,CCL19,CCL21,CCL23,CCL28,CCL8,CD151,CD4,CD44,CD58,CXCL10,DEFB1,DEK,DEPTOR,DPP4,EFNB1,ENPP2,EZR,F11R,FERMT3,FYN,HLA-A,IL10,IL18,ITGA5,ITGAM,ITGAV,ITGAX,ITGB1,ITGB2,JAK2,LCP1,LEP,LGALS3,MMP14,MMP9,MYH9,MYLK,PECAM1,PLAU,PPARG,RALGDS,RARRES2,S1PR1,SELE,SEMA3A,SEMA4D,SPP1,STAB1,TGM2,THBS1,TIMP1,TIMP2,TIMP3,TNFRSF6B,TNFSF14,VCAM1	59
Cancer	glandular intraepithelial neoplasm	1.55e-05			ABCC4,AMACR,ASS1,AURKA,BAMBI,BCL2,BHLHE40,C1R,C3,CDH3,CFB,COL7A1,CUX1,FHL2,GPC1,GPX2,GPX3,HLA-DRB4,HOXB2,HOXD11,IER3,KCNK2,KRT7,MFGE8,MMP7,MUC1,MXRA5,MYL9,PLEKHB1,PRKCD,PSAT1,PTGDS,S100A8,SLC16A5,SOCS1,TFF3,TNRC6A,ZNF827	38
Cellular Movement	chemotaxis	1.58e-05		0.341	ADORA1,ADORA3,APLNR,APP,BCAR1,C3,C5,C5AR1,CAV1,CCL13,CCL15,CCL19,CCL21,CCL23,CCL28,CCL8,CCR6,CD151,CD36,CD4,CD44,CDH13,CEACAM1,CKLF,COL4A3BP,CORO1A,CSF1,CSF2RA,CX3CR1,CXADR,CXCL10,CYR61,DEFB1,DEK,DPP4,EDNRB,EFNB2,ELN,ENG,F10,FGF2,FYN,GNA12,GNA13,HBEGF,IGF1,IL10,IL33,ITGA1,ITGA2,ITGAV,ITGB1,ITGB2,JAM3,KAL1,LCP1,LEF1,LGALS3,MAP2K1,MAP3K5,MMP2,MMP9,MYLK,NEDD4,PDGFRB,PENK,PLA2G7,PLAU,PLAUR,PLD1,PPARG…	109
Cell-To-Cell Signaling and Interaction, Embryonic Development, Tissue Development	adhesion of embryonic cells	1.6e-05		1.559	ANTXR1,C3,EFNB1,EPHB3,F10,ITGAM,ITGAV,ITGB1,ITGB2,LRP1,PLAU,PLAUR,PLXNB1,POSTN,RRAS,TIMP1,TIMP3,TMEM123,TNMD	19
Endocrine System Disorders, Gastrointestinal Disease, Hepatic System Disease, Metabolic Disease	nonalcoholic fatty liver disease	1.6e-05			ACACA,ACADL,ACOX1,ACOX2,ADIPOQ,CAT,DGAT1,DPP4,FABP4,FABP5,FASN,LEP,LIPE,LPL,PLIN2,PPARG,PPARGC1A,SREBF1,UCP2	19
Cellular Assembly and Organization, Cellular Function and Maintenance	organization of cytoplasm	1.61e-05		0.876	ABCA1,ABCD1,ABI2,ACAP1,ACTR2,ACTR3,ACVRL1,ADRA2A,ALDOA,ANPEP,ANTXR1,APOE,APP,AR,ARHGAP21,ARHGAP24,ARHGAP44,ARHGEF17,ARHGEF19,ARHGEF2,ARL3,ARPC5,ARSB,ASAP1,ATL1,ATL3,ATXN3,AURKA,BCAR1,BCL11A,BLZF1,BNIP1,BRWD1,BTG2,C5,CALML3,CAMK1D,CAMSAP2,CAPZB,CCDC28B,CCL13,CCL21,CD82,CDC25B,CDC42BPA,CDC42EP2,CDC42EP4,CDC42EP5,CDH1,CDH13,CDK5,CDK5RAP3,CFL1,CHMP1B,CLIP3,CLU,CNN2,COG4,CORO1A,CRIPAK,CRMP1,CSF1,CSF1R…	225
Cancer	malignant connective or soft tissue neoplasm	1.68e-05		-1.888	ADH1A,AGPAT2,ALPL,ANGPTL4,ANPEP,AR,ATIC,BCL2,BMI1,CD40,CD99,CDH1,CDH11,CDK6,CDKN1A,CDKN2B,CDKN2D,CEBPA,CEBPB,CKS2,CLK4,CRABP2,CSF1R,CTNNB1,EXT1,FDFT1,FGF2,FGFR3,FOXO1,GSK3B,HES1,HIPK2,HMGA1,HSP90B1,IDH1,IGF1,IGF2,JAZF1,LGALS3BP,MAP4K4,MED12,MIF,MMP9,MUC1,MYC,NCAM1,NOTCH2,NRAS,PDE4D,PDGFRB,PDK4,PDPN,PML,POLE,PPARG,PRKCA,PRKCB,PRKCD,PRKCE,PTEN,RASSF1,RUNX2,RXRA,SLC22A18,SLC29A4,SMO,SPARC,SPI1,SPP1,…	85
Cellular Movement, Skeletal and Muscular System Development and Function	cell movement of smooth muscle cells	1.7e-05		1.824	ADIPOQ,APOE,BMP2,CDK6,CLIC4,CSF1,ENPP2,FGF2,FHL1,HBEGF,IGF1,IGFBP2,IGFBP4,IL18,ITGAM,MMP2,MMP9,NEO1,NFATC1,NOS3,PDGFRB,PLAU,PLAUR,S1PR1,SF1,SPP1,TEK,THBS1,TRIB1	29
Embryonic Development, Hair and Skin Development and Function, Organ Development, Organismal Development, Tissue Development	formation of epidermis	1.7e-05			ALDH3A2,APCDD1,BTD,CALML5,CDH11,COL17A1,COL7A1,CRABP2,CTGF,CTNNB1,DSP,FABP5,FLOT2,KLK5,KLK7,KRT14,KRT16,KRT5,KRT9,LAMB3,NME2,PLOD1,PTHLH,SPRR1B,TGFB2,TGM3,TGM5,WAS,ZNF750	29
Carbohydrate Metabolism	metabolism of monosaccharide	1.72e-05			ALDOA,ALDOC,APOD,APOE,DCXR,FBP1,FUCA2,G6PD,GALM,GALT,GFPT2,GSK3B,HBEGF,IRS2,LRP5,OAS1,OMA1,PCK1,PFKFB1,PMM1,SLC35A2	21
Dermatological Diseases and Conditions	chronic psoriasis	1.74e-05			ALDH3A2,AMD1,APOE,ARG1,CBFB,CD24,CDC25B,CEBPB,CFLAR,CNN1,CRABP2,CSTB,CTSB,EIF4A3,ELL2,FABP5,FGFBP1,FSCN1,GARS,GJB2,HIF1A,HSPA8,HSPH1,IFIT1,IL4R,IRAK1,KDELR2,KIAA0101,KLK7,KRT16,KRT6C,KYNU,LAD1,LGALS3BP,MALL,MANF,MARCKS,ME1,PCBD1,PGD,PI3,PKP1,POSTN,PPP2CA,SERPINB8,SLC23A2,SLC39A6,SPRR1B,SQLE,SRM,TAGLN,TGM3,TIMP3,UBE2N	54
Cellular Movement, Hematological System Development and Function, Immune Cell Trafficking	cell movement of mononuclear leukocytes	1.75e-05		-0.804	AOC3,APP,C5,CCL13,CCL15,CCL19,CCL21,CCL23,CCL28,CCL8,CD151,CD4,CD44,CD58,CKLF,CXCL10,DEFB1,DEK,DEPTOR,DPP4,EFNB1,ELN,ENPP2,EZR,F11R,FERMT3,FYN,GNA12,GNA13,HLA-A,IL10,IL18,ITGA5,ITGAM,ITGAV,ITGAX,ITGB1,ITGB2,JAK2,LCP1,LEP,LGALS3,MMP14,MMP9,MYH9,MYLK,PECAM1,PENK,PLA2G7,PLAU,PLAUR,PPARG,PRKCB,PRNP,PTGDR,RALGDS,RARRES2,S1PR1,SELE,SEMA3A,SEMA4D,SERPINE1,SPP1,STAB1,TGM2,THBS1,TIMP1,TIMP2,TIMP3,TNFRSF6B…	75
Cancer, Gastrointestinal Disease	oral squamous cell carcinoma	2.03e-05			ADAM12,ADAM9,BCL2,BGN,CCL8,CD83,CDH13,CILP,CNN1,COL11A1,CPXM2,CTGF,CTHRC1,CXCL10,DSG2,EBF1,EDIL3,EGFL6,EMILIN2,EZR,F11R,GAS6,GDF10,GPC3,HAX1,HSP90B1,IL1RN,ITGA10,ITGA11,ITGA8,KLHL41,LPAR1,MFAP5,MGP,MYO3B,NPTX2,PCDH7,PDPN,PLOD2,RAB38,RHOJ,RIN2,SCG2,SEMA4D,SERPINB7,SERPINE1,SERPINI1,SOD3,SPON1,SULF1,TAGLN,TGM2,THBS4,TIMP3,TM4SF1,TPM1,TUBA1A,TUBB3,TUBB4B,TUBG2,TYMS	61
Cancer	upper aero-digestive squamous cell carcinoma	2.22e-05			ADAM12,ADAM9,BCL2,BGN,CCL8,CD83,CDH13,CILP,CLU,CNN1,COL11A1,CPXM2,CTGF,CTHRC1,CTNNB1,CXCL10,DSE,DSG2,EBF1,EDIL3,EGFL6,EMILIN2,EZR,F11R,GAS6,GDF10,GPC3,HAX1,HSP90B1,IL1RN,ITGA10,ITGA11,ITGA8,KLHL41,LPAR1,LZTS1,MFAP5,MGP,MYO3B,NFE2L2,NPTX2,PCDH7,PDPN,PLOD2,POSTN,RAB38,RHOJ,RIN2,SCG2,SEMA4D,SERPINB7,SERPINE1,SERPINI1,SOD3,SPON1,SULF1,TAGLN,TGM2,THBS4,THY1,TIMP3,TM4SF1,TNRC6A,TPM1,TUBA1A,TUBB3,TUBB4B…	70
Cell Death and Survival	necrosis of epithelial tissue	2.23e-05		0.973	AAK1,ADIPOQ,ALDH1A1,ALDH2,ALDH3B1,ANGPT2,APP,AR,ATP13A2,BAG4,BAX,BCL2,BCL6,BIRC2,BIRC3,BNIP3,BOK,CASP3,CASP7,CAT,CAV1,CD36,CD40,CD44,CDH1,CFLAR,COL18A1,CRYAB,ELOVL4,ERN1,FGF2,FOXO1,GAS6,GPR37,HIPK2,HK2,HSPA5,HSPB8,ICMT,IER3,IGF1,IL10,IL17RD,IL18,IL32,IRS1,ITGA2,ITGAV,ITGB1,ITSN1,JAK2,KLB,LEP,LGALS7/LGALS7B,LRP1,LYN,MAP3K1,MAP3K5,MAPK3,MAPT,MC1R,MITF,MYC,MYLK,NFE2L2,NMNAT3,NOL3,PLAU,PLAUR,PPARG,PP…	112
Neurological Disease, Psychological Disorders	tauopathy	2.27e-05			ABCA1,ABCA2,ABCA7,ADAM12,ADRA2A,ALDH1L1,ALDH2,ALDH5A1,AMPH,APBB3,APLP2,APOC1,APOD,APOE,APP,AQP1,AR,ARG1,ARNT2,BACE1,BAX,BCL2,BCYRN1,BGN,BIN1,BLMH,BMP6,C1R,C3,C5,CASP3,CASP7,CBS/LOC102724560,CD33,CD36,CD68,CDK2,CDK5,CETP,CFB,CFD,CH25H,CLEC3B,CLU,CLUH,CNKSR3,CNN1,CTGF,CTSB,CXCL10,CYP46A1,DHCR24,DHCR7,DRD4,DTNA,EPRS,ETS2,FAAH,FAM3C,FCGR2A,FDFT1,FGF2,FIS1,GAB2,GABRE,GABRP,GGA1,GGA3,GSK3B,GSTO1,HIF1A,…	172
Cancer, Organismal Injury and Abnormalities, Reproductive System Disease	malignant neoplasm of male genital organ	2.29e-05			ABCA1,ABCC4,ACADS,ACO1,AFAP1,AGAP6 (includes others),AKR1C3,ALDH1A2,ALPL,ALPP,AMACR,AMD1,ANKRD36C,ANTXR1,APOD,APOLD1,AQP7,AR,ARL17A/ARL17B,ASS1,ATXN1,BAMBI,BCL2,BHLHE40,BIN1,BLMH,C1R,C3,CADM1,CAV1,CBFB,CD24,CD44,CD52,CD82,CDH1,CDH2,CDH3,CEBPA,CFB,CKB,CLDN11,CLSTN1,CLU,COL7A1,CSF1,CTNNB1,CUX1,CYP1B1,DACH1,DEFB1,DUSP1,EDNRA,EDNRB,EHBP1,EHF,ENOX2,FAM13A,FAM20C,FARP1,FASN,FCGBP,FDFT1,FGFR3,FHL2,FLNC,…	213
Developmental Disorder, Skeletal and Muscular Disorders	congenital anomaly of limb	2.32e-05			BMP2,CASK,CDH3,CHSY1,COL11A1,COL9A2,ETS2,FBLN1,FBN2,FLNB,GJA1,GJB2,GLI3,GPC1,HNRNPU,HOXD13,KRT16,KRT6B,LMBR1,LMNA,LRP4,MED12,MMP9,MYCN,PTH1R,PTHLH,RAB23,RBBP8,ROR2,RUNX2,SCARF2,SMOC1,SOX9,TCF7L2,TP63,TWIST1,ZMPSTE24	37
Cancer, Endocrine System Disorders	epithelial thyroid cancer	2.37e-05			ABCC3,ADAMTS1,AMY1A (includes others),ANGPT2,BCL2,CCDC6,CDH1,CDKN1A,CSF1R,CTNNB1,EFNB2,ENG,EPHB4,ETS1,FCGBP,FGFR3,GOLGA5,HUWE1,IDH1,ITGA5,LGALS3,LSM7,MMP2,MMP9,NRAS,NTRK2,PDGFRB,PPARG,PRKCE,PTEN,PTK6,RAP1GAP,RUNX2,S1PR1,SLC5A8,SPHK1,SPP1,TDG,TEK,TFF3,THBS1,THRA,TIMP1,TIMP3,TP63,TUBA1A,TUBB3,TUBB4B,TUBG2	49
Inflammatory Response	inflammatory response	2.46e-05		-0.313	ADIPOQ,ADORA1,ADORA3,AOC3,AOX1,APOE,APP,BIRC2,BIRC3,C1QTNF3,C3,C5,CCL13,CCL15,CCL19,CCL21,CCL23,CCL28,CCL3L3,CCL8,CCR6,CD151,CD4,CDO1,CEBPB,CKLF,CORO1A,CSF1,CSF1R,CSF2RA,CXADR,CXCL10,DEFB1,DEK,DPP4,EDNRB,ELN,F11R,FCAR,FOS,FYN,GNA12,GNA13,GPR68,HCK,HYAL2,IKBKB,IL10,IL18,IL33,ITGAM,ITGB2,JAK2,JAM3,LCP1,LGALS3,MGLL,MMP9,MOK,MYLK,NFRKB,NMI,NOD1,NOX4,OTULIN,PENK,PLA2G2D,PLA2G7,PLAU,PLAUR,PPARG,PRKCB,P…	103
Cancer	abdominal neoplasm	2.53e-05		1.015	AACS,AADAC,AAK1,ABCA1,ABCA2,ABCA3,ABCA6,ABCA7,ABCA8,ABCA9,ABCB1,ABCC2,ABCC3,ABCC4,ABCD1,ABCG1,ABHD17C,ABHD3,ABI2,ACAA1,ACAA2,ACACA,ACACB,ACAD10,ACADS,ACADVL,ACBD3,ACCS,ACKR4,ACO1,ACO2,ACOT4,ACOT9,ACOX1,ACOX2,ACP6,ACSF2,ACSL1,ACSL3,ACSS1,ACSS2,ACTG2,ACTN1,ACTR2,ACTR3,ACTR3B,ACTRT1,ACVR1,ACVR1B,ACVRL1,ACY1,ACYP2,ADA,ADAL,ADAM12,ADAM19,ADAM23,ADAM9,ADAMTS1,ADAMTS19,ADAMTS2,ADAMTS9,ADCK1,ADCK3,ADCY6,…	2482
Organismal Survival	organismal death	2.63e-05		1.167	ACADL,AEBP1,AKR1C3,AR,ARF5,AURKA,BAX,BLMH,BMI1,BMP6,C5,CAPZB,CAV1,CCNG1,CD24,CD68,CFL1,CLK1,COL11A1,COL5A1,COL6A2,CSAD,CTNNB1,CUX1,CXCL10,DEFB1,DNAJB1,EEF1A2,EIF4A1,ENG,EPB41L3,ERCC1,F5,FGF2,FLT3LG,FSCN1,GLIS3,GNAQ,GSN,GSTM1,H1F0,HBEGF,HIF1A,HOXA9,HOXB2,IL10,IL18,IL4R,ILF2,IRAK1,LCP1,LMO3,LOX,LPAR6,MAP2K1,MAPK3,MMP2,MMP9,MSN,MTHFR,MTUS1,MYC,MYCN,NOTCH2,NQO1,NT5E,PDCD4,PLAU,PLS3,POGZ,POSTN,PRKCD,R…	86
Cell-To-Cell Signaling and Interaction, Renal and Urological System Development and Function, Tissue Development	adhesion of kidney cell lines	2.73e-05		1.602	C3,CD44,CTNNB1,EFNB1,EPHB3,F10,HBEGF,ITGAM,ITGAV,ITGB1,ITGB2,LRP1,PLAU,PLAUR,PLXNB1,POSTN,RRAS,TIMP1,TIMP3,TSC2	20
Cancer, Endocrine System Disorders, Organismal Injury and Abnormalities, Reproductive System Disease	advanced ovarian cancer	2.74e-05			ABCA8,ALDH1A2,ARL4C,BCL2,CALB2,CALCOCO2,CD24,CMTM4,CMTM8,DACH1,DPP4,DTNA,EPHB6,FAM153A/FAM153B,FAM171A1,FGF18,FLRT2,FOXN2,GSTM5,HSD11B1,IGFBP4,KCNK6,KLF8,KLK11,LRIG1,MECOM,MFAP5,MMP14,MSLN,MUC1,PAPSS2,PPAP2A,RECK,RGCC,RRAS,SEMA3C,SORT1,SPP1,TBC1D2B,TFE3,TRO,TUBA1A,TUBB3,TUBB4B,TUBG2,TXNIP,YES1,ZFPM2	48
Cell-To-Cell Signaling and Interaction, Tissue Development	attachment of cells	2.88e-05		1.772	ANTXR1,BCAP31,CD36,CD44,CD46,COMP,DSG2,EGR1,ETS1,F11R,ITGA1,ITGA2,ITGA5,ITGB1,ITGB2,JAK2,LRP1,PLD1,PTEN,PTGER2,PTN,RALB,SPARC,SPP1,TGFBI,TLN1,TLN2	27
Cancer, Endocrine System Disorders, Organismal Injury and Abnormalities, Reproductive System Disease	serous ovarian carcinoma	2.94e-05			ABCA8,AGPAT2,ALDH1A2,APOE,ARL4C,CALB2,CALCOCO2,CD24,CLDN7,CLEC3B,CLU,CMTM4,CMTM8,DPP4,DTNA,EPHB6,FAM153A/FAM153B,FAM171A1,FGF18,FLRT2,FOXN2,GPX3,GSTM5,HSD11B1,IGFBP2,IGFBP4,KCNK6,KLK11,LRIG1,MFAP5,MGP,MSLN,MUC1,PAPSS2,PDK4,PPAP2A,RECK,RGCC,RRAS,SEMA3C,SLPI,SORT1,SPP1,TBC1D2B,TIMP3,TRO,TXNIP,YES1,ZFPM2	49
Cancer, Organismal Injury and Abnormalities, Reproductive System Disease	male genital neoplasm	2.98e-05			ABCA1,ABCC4,ACADS,ACO1,AFAP1,AGAP6 (includes others),AKR1C3,ALDH1A2,ALPL,ALPP,AMACR,AMD1,ANKRD36C,ANTXR1,APOD,APOLD1,AQP7,AR,ARL17A/ARL17B,ASS1,ATXN1,AURKA,BAMBI,BCL2,BHLHE40,BIN1,BLMH,BRF1,C1R,C3,CADM1,CAV1,CBFB,CD24,CD44,CD52,CD82,CDH1,CDH2,CDH3,CEBPA,CFB,CKB,CLDN11,CLSTN1,CLU,COL7A1,CRTAC1,CSF1,CTNNB1,CUX1,CYP1B1,DACH1,DEFB1,DUSP1,EDNRA,EDNRB,EHBP1,EHF,ENOX2,FAM13A,FAM20C,FARP1,FASN,FCGBP,FDFT…	218
Cancer, Endocrine System Disorders	differentiated thyroid cancer	3.02e-05			ABCC3,ADAMTS1,ANGPT2,CCDC6,CDH1,CDKN1A,CSF1R,EFNB2,ENG,EPHB4,ETS1,FCGBP,FGFR3,GOLGA5,IDH1,ITGA5,LGALS3,LSM7,MMP2,MMP9,NRAS,NTRK2,PDGFRB,PPARG,PRKCE,PTEN,PTK6,RAP1GAP,RUNX2,S1PR1,SLC5A8,SPHK1,SPP1,TEK,TFF3,THBS1,THRA,TIMP1,TIMP3	39
Dermatological Diseases and Conditions, Organismal Injury and Abnormalities	hyperkeratosis	3.16e-05			AQP5,DSG1,DSP,GJA1,GJB2,IL10,KRT1,KRT16,KRT6C,KRT9,PDCD4,PTEN,PTGS1,RSPO1,SLURP1	15
Cardiovascular System Development and Function, Cellular Movement	movement of vascular endothelial cells	3.17e-05		-0.584	ADAMTS1,ADIPOQ,ANGPT2,ANPEP,ARHGEF6,BTC,CD151,CD36,CD9,CDH13,CDH5,CNN2,COL18A1,DEPTOR,DKK1,EFNB2,F11R,FGF2,FLNB,FOXO1,GAS6,HOXA9,HSPA5,ID3,ITGB1,LEP,LGALS3,LOX,MAP3K7,MDK,MMP14,MMP9,PIK3C2B,PROS1,PTN,RECK,SELE,STAB1,TGFB3,THBS1,THBS2,THY1,TIMP1,TIMP2,TNFRSF25,TNFRSF6B,TNFSF15	47
Cancer	abdominal cancer	3.2e-05		0.751	AACS,AADAC,AAK1,ABCA1,ABCA2,ABCA3,ABCA6,ABCA7,ABCA8,ABCA9,ABCB1,ABCC2,ABCC3,ABCC4,ABCD1,ABCG1,ABHD17C,ABHD3,ABI2,ACAA1,ACAA2,ACACA,ACACB,ACAD10,ACADS,ACADVL,ACBD3,ACCS,ACKR4,ACO1,ACO2,ACOT4,ACOT9,ACOX1,ACOX2,ACP6,ACSF2,ACSL1,ACSL3,ACSS1,ACSS2,ACTG2,ACTN1,ACTR2,ACTR3,ACTR3B,ACTRT1,ACVR1,ACVR1B,ACVRL1,ACY1,ACYP2,ADA,ADAL,ADAM12,ADAM19,ADAM23,ADAM9,ADAMTS1,ADAMTS19,ADAMTS2,ADCK1,ADCK3,ADCY6,ADH1A,AD…	2461
Carbohydrate Metabolism	metabolism of polysaccharide	3.59e-05		1.143	ABHD5,ANGPT1,APLNR,APOE,CANT1,CD40,CD44,CEMIP,CHST12,CHST14,CHST3,CHST6,CHST7,CHSY1,CPS1,CTGF,CTNNB1,DSE,DYRK2,EXT1,FGF2,GBE1,GLCE,GPC1,GSK3B,GYS1,HYAL2,IGF1,IGF2,IRS1,IRS2,PDGFRB,PRKAG2,PYGL,SORBS1,SPP1,SULF1,SULF2,TCF7L2,TGFB2,TGFB3,UGDH,VIMP	43
Metabolic Disease, Neurological Disease, Psychological Disorders	Alzheimer's disease	3.8e-05			ABCA1,ABCA2,ABCA7,ADAM12,ADRA2A,ALDH1L1,ALDH2,ALDH5A1,AMPH,APBB3,APLP2,APOC1,APOD,APOE,APP,AQP1,AR,ARG1,ARNT2,BACE1,BAX,BCL2,BCYRN1,BGN,BIN1,BLMH,BMP6,C1R,C3,C5,CASP3,CASP7,CBS/LOC102724560,CD33,CD36,CD68,CDK2,CDK5,CETP,CFB,CFD,CH25H,CLEC3B,CLU,CLUH,CNKSR3,CNN1,CTGF,CTSB,CXCL10,CYP46A1,DHCR24,DHCR7,DRD4,DTNA,EPRS,ETS2,FAAH,FAM3C,FCGR2A,FDFT1,FGF2,FIS1,GAB2,GABRE,GABRP,GGA1,GGA3,GSK3B,GSTO1,HIF1A,…	163
Cancer, Organismal Injury and Abnormalities, Reproductive System Disease	mammary tumor	3.82e-05		0.362	ABCA8,ABCB1,ABCC4,ACACB,ACBD3,ACOT2,ACOT9,ADAM12,ADAM23,ADAM9,ADAMTS1,ADAMTS9,AGAP6 (includes others),AGPAT2,AIG1,AKAP13,AKR1C1/AKR1C2,ALDH1A1,ALDOA,ALOX12B,AMACR,ANG,ANKRD20A4 (includes others),APOE,AQP7,AR,ARHGAP9,ARHGEF17,ARHGEF2,ARRB1,ARRDC3,ASAP1,ATL3,ATN1,ATP8B2,ATXN2,AVPI1,AXIN2,B3GALTL,BAG4,BARD1,BAX,BCAR1,BCL2,BCL6,BHLHE40,BIN1,BMI1,BMP2,BNIPL,BRAT1,BTG2,C17orf97,C9orf3,CADM1,CALD1,CANT1…	428
Cell Morphology	cell spreading of tumor cell lines	3.86e-05		0.134	C3,CD151,CD9,CDH11,DIAPH2,EDNRB,EPHB6,FERMT3,FLNB,ITGA5,ITGB1,LYN,MAPRE3,MARCKS,MATK,MMP9,PARVG,PLAU,PODXL,PRKD1,PRNP,RAP1B,RAP1GAP,RAP2C,SPARC,SPHK1,SYNM,TESK1,THBS1,TNC,TPM1,UCHL1,VCAM1	33
Cancer, Organismal Injury and Abnormalities, Reproductive System Disease	breast cancer	4.01e-05			ABCA8,ABCB1,ABCC4,ACACB,ACBD3,ACOT2,ACOT9,ADAM12,ADAM23,ADAM9,ADAMTS1,ADAMTS9,AGAP6 (includes others),AGPAT2,AIG1,AKAP13,AKR1C1/AKR1C2,ALDH1A1,ALDOA,ALOX12B,AMACR,ANG,ANKRD20A4 (includes others),APOE,AQP7,AR,ARHGAP9,ARHGEF17,ARHGEF2,ARRB1,ATL3,ATN1,ATP8B2,ATXN2,AVPI1,AXIN2,B3GALTL,BAG4,BARD1,BAX,BCAR1,BCL2,BCL6,BHLHE40,BMI1,BMP2,BNIPL,BRAT1,BTG2,C17orf97,C9orf3,CADM1,CALD1,CANT1,CASP3,CAV1,CBX2,C…	414
Cellular Growth and Proliferation, Tissue Development	proliferation of connective tissue cells	4.02e-05		1.537	ADIPOQ,APLNR,AQP1,AR,BMI1,BMP2,CASK,CD40,CD44,CDH13,CDH3,CDK6,CDKN1A,CDKN2B,CEBPB,COL14A1,COL1A1,CTF1,CTGF,CTNNB1,CYR61,FBLN1,FGF2,FGF9,FOXO1,FTH1,GAS6,IGF1,IGF2,IGFBP4,IL10,IL18,ITGA5,ITGB1,KCNMA1,LGALS3,LMNA,MAP3K7,MAPK3,MIF,MYC,NELL1,NRAS,PARP10,PLAU,PLAUR,PRDX4,PRKCD,PRKCH,PTEN,PTHLH,PTPRK,SFRP1,SNAI2,SPHK1,STC1,TGFB2,TNFAIP8,TNFRSF10B,TNFRSF12A,TNFSF15,TNK2,TPM1,TWIST1,WISP1,WNT2	66
Cellular Movement	cell movement of breast cancer cell lines	4.05e-05		1.677	ADAM9,ANGPT2,ARPC1B,ARRB1,ARRDC3,BCAR1,BMP2,BMP6,CD151,CD9,CDH1,CDH2,COL4A3BP,CTGF,CTNNB1,CXCL10,DNAJA3,ESRRA,ETS1,FGF2,FURIN,GAB2,GEMIN5,GIPC1,GJA1,GPI,GRINA,HIF1A,IGF1,ITGA2,ITGAV,ITGB1,ITGB5,KRT19,KRT8,LEP,LPAR1,LRIG1,MAP2K1,MAP4K4,MATK,MB,MMP14,MMP2,MMP9,MTUS1,MYC,MYH9,NME1,OSGIN1,PALLD,PLAU,PLAUR,PRKCD,PRKD1,PTHLH,RAP1GAP,RNF144A,SDC1,SEMA3A,SEMA4D,SERPINA5,SERPINB5,SERPINE1,SFN,SH2B1,SNAI2,…	83
Developmental Disorder, Skeletal and Muscular Disorders	congenital anomaly of digit	4.22e-05			BMP2,CHSY1,ETS2,FBLN1,FBN2,GJA1,GLI3,GPC1,HNRNPU,HOXD13,LMBR1,LMNA,LRP4,MED12,PTHLH,RAB23,ROR2,RUNX2,SCARF2,TP63,TWIST1	21
Cell Cycle	cell cycle progression of tumor cell lines	4.25e-05		0.948	AHR,AR,ARG1,AURKA,BAX,BCAR1,BCL2,BCL6,BMI1,CAMK2N1,CAV1,CCNG1,CD44,CDC25B,CDK14,CDK2,CDK6,CDKN1A,CDKN2C,CEBPB,CLU,DDIT4,DUSP1,EHF,FHL2,FLT3LG,FRMD6,GLIPR1,GSK3B,HBEGF,HIF1A,HPGD,HYPK,ID3,IER3,IFI16,IGF1,KRT14,KRT19,LGALS3,LRIG1,LYN,MAP3K7,MIF,MSLN,MYC,NEDD9,NET1,PCNA,PI3,PML,PPARG,PPP2R3A,PRKCD,PRKCH,PTEN,RASSF1,RECK,SFN,SLFN11,TACC2,TNC,USP1,WAS,WEE1,WWOX,XBP1,YWHAE,ZNF655	69
Cancer, Organismal Injury and Abnormalities, Reproductive System Disease	prostatic intraepithelial neoplasia	4.54e-05			ABCC4,AMACR,ASS1,AURKA,BAMBI,BCL2,BHLHE40,C1R,C3,CDH3,CFB,COL7A1,CUX1,FHL2,GPC1,GPX2,GPX3,HLA-DRB4,HOXD11,IER3,KCNK2,KRT7,MFGE8,MMP7,MUC1,MXRA5,MYL9,PLEKHB1,PRKCD,PSAT1,PTGDS,S100A8,SLC16A5,TFF3,TNRC6A,ZNF827	36
Cancer, Hematological Disease	hematological neoplasia	4.85e-05		1	ABCA7,ABCB1,ABCC3,ACAD11,ADA,ADAM9,ADAMTS9,ADIPOQ,ADORA1,ADORA3,AGL,AHR,AIG1,ALDH1A1,ALOX12B,AMACR,AMPH,ANKRD36C,ANTXR1,ANXA6,ARHGAP1,ARHGEF12,ARID5B,ATIC,ATN1,ATP1A2,ATP6V1B2,AURKA,BAALC,BAX,BCL11B,BCL2,BCL2L13,BCL6,BIRC3,BTG1,BTG2,C3,C5,C5orf15,C9orf91,CALD1,CAMTA1,CASP7,CAV1,CBFB,CBX2,CCL21,CCNH,CCPG1,CD33,CD36,CD4,CD40,CD44,CD52,CD58,CD70,CDC42EP2,CDK2,CDK6,CDKN1A,CDKN2B,CEBPA,CEBPB,CEMIP,CFL…	339
Cellular Movement	cell movement of carcinoma cell lines	4.91e-05		0.9	ADIPOQ,ALCAM,ANPEP,AR,CAV1,CD44,CDK14,CLDN7,CTGF,CYR61,DLC1,DSE,ETS1,FBXL2,FGF2,GNAI1,GOLGA2,IGF1,IRS1,ITGA1,ITGA2,ITGA5,ITGB1,LEP,LRP1,MIF,MMP7,NOV,NTRK2,PODXL,POSTN,PRKCD,PTN,PTPN1,RAP1B,RAP1GAP,RASSF1,RUNX2,SPP1,TAGLN2,TGM2,VCAM1,VEGFC,WISP1	44
Cell Cycle	interphase of tumor cell lines	5.03e-05		-1.119	ADIPOQ,AHR,AMACR,AR,ARRB1,ATF5,BAX,BCL2,BHLHE40,BMP2,BTG2,CAMK1,CAMK2N1,CCNG1,CD40,CDC25B,CDH1,CDH13,CDK2,CDK5RAP3,CDK6,CDKN1A,CDKN2B,CEBPA,CHKA,CREG1,CYP1B1,CYR61,DEGS1,DPP4,DYRK1B,ERCC1,ESRRA,ETS1,FASN,FBXL2,FGF2,FOXO1,GADD45A,GJA1,GNL3,GORASP2,HES1,HMGA1,HOXA10,IGF1,IGF2,ITGA5,ITGAV,ITGB1,JAK2,KAT2A,KIAA0101,LATS2,LGALS3,MAP3K11,MAP3K5,MEIS2,MGEA5,MGMT,MMP9,MSLN,MXD1,MXD3,MYC,NFE2L2,NOTCH2,NOX…	106
Amino Acid Metabolism, Small Molecule Biochemistry	metabolism of amino acid analogs	5.31e-05			ADH5,ALDH5A1,ASS1,BHMT2,DHFRP1,GGH,MTHFD1L,MTHFD2,MTHFS,SHMT1	10
Dermatological Diseases and Conditions	burn	5.68e-05			COL11A1,COL12A1,COL13A1,COL14A1,COL16A1,COL17A1,COL18A1,COL1A1,COL1A2,COL24A1,COL3A1,COL4A5,COL5A1,COL5A2,COL6A1,COL6A2,COL6A3,COL7A1,COL8A1,COL8A2,COL9A2,F10,IGF1,IL1RN,PTGS1,SCN1B,SCN9A	27
Carbohydrate Metabolism	metabolism of carbohydrate	5.76e-05	Increased	2.2	ABHD5,AGPAT2,ALDH2,ALDOA,ALDOC,AMY2A,ANGPT1,APLNR,APOD,APOE,AVP,CANT1,CD40,CD44,CEMIP,CEPT1,CETP,CHKA,CHKB,CHST12,CHST14,CHST15,CHST3,CHST6,CHST7,CHSY1,COQ3,CPS1,CS,CTGF,CTNNB1,DCXR,DGAT2,DSE,DSEL,DYRK2,EXT1,EXTL2,F2RL2,FBP1,FCGR2A,FGF2,FUCA2,FUT8,G6PD,GALM,GALT,GBE1,GFPT2,GLCE,GNG2,GPC1,GSK3B,GSTO1,GYS1,HBEGF,HLA-A,HYAL2,IGF1,IGF2,IRS1,IRS2,ITGAV,ITGB1,LAT,LCAT,LRP5,MGAT2,MGEA5,MIF,NAGPA,OAS1,OM…	105
Cellular Assembly and Organization, Cellular Function and Maintenance	organization of actin cytoskeleton	6.13e-05		0.05	ACVRL1,ADRA2A,ALDOA,ANTXR1,ARHGEF17,ARHGEF19,ARHGEF2,ARPC5,ATXN3,BCAR1,CDC42BPA,CDC42EP2,CDH1,CFL1,CLU,CORO1A,CXADR,DLC1,DMTN,ELMO1,ENG,EVL,EZR,FGD1,FLNB,FSCN1,GPM6B,HCK,IGF1,LCP1,LLGL1,MAD2L2,MRAS,MYH9,MYO1B,PLEK,PLS3,PRNP,PTK7,PTPN1,RAC2,RALA,RALB,RHOJ,RHOQ,ROCK2,SSH1,SSH2,SSH3,STK35,TGM2	51
Immunological Disease	systemic autoimmune syndrome	6.16e-05		-0.266	ABCB1,ACAD10,ACO1,ACOX2,ACSL1,ACTL6A,ADA,ADAMTS2,ADIPOQ,ADSS,AIRE,AKAP13,AKR1D1,ALDH2,ALDOA,ALPL,ANG,APLP2,APOE,APOM,AR,ARG1,ARL16,ARRB1,ATIC,ATXN1,ATXN2,BACH2,BANK1,BCL6,BGN,BMP5,BTC,C1QA,C1QTNF6,C1R,C1S,C2,C3,C5,C6orf47,C9orf152,CALD1,CASP3,CAT,CCDC101,CCL13,CCL19,CCL21,CCL23,CCL8,CD151,CD24,CD33,CD36,CD40,CD44,CD68,CD70,CD83,CDH1,CDH11,CDK6,CDKN2D,CEACAM1,CEBPB,CELF2,CEMIP,CFB,CLEC2B,CLSTN2,CL…	265
Cellular Growth and Proliferation	colony formation of tumor cell lines	6.23e-05		-0.885	ADIPOQ,ALDH1A1,BACH2,BCL2,BCL6,BMI1,CABLES1,CADM1,CAV1,CD44,CD82,CDKN1A,CLCA2,CLU,CTNNB1,CTSB,CYR61,DLC1,DYRK1B,EHF,FBLN1,FGF2,FOS,FRMD6,GADD45A,GADD45B,HCK,HIF1A,HMGA1,HOXB7,HPGD,IFI16,IGFBP4,IGFBP7,JAK2,KLF6,KRT19,KRT8,LGALS7/LGALS7B,LMO3,LOX,LOXL4,LUM,LZTS1,MAP3K1,MDK,MECOM,MITF,MKNK1,MMP14,MYC,NME2,PCGF2,PLA2G16,PLAU,PLCD4,PTEN,PTGES,PTN,RASD1,RASSF1,RUNX2,SEMA3F,SFN,SLC5A8,SLPI,SPARC,SPRY4,S…	81
Cellular Movement, Skeletal and Muscular System Development and Function	migration of muscle cells	6.28e-05		1.902	ADIPOQ,APOE,BMP2,CDK6,CLIC4,FGF2,FHL1,HBEGF,IGF1,IGFBP2,IGFBP4,IL18,ITGAM,MMP7,MMP9,NEO1,NFATC1,NOS3,PDGFRB,PLAUR,S1PR1,SF1,SPP1,TEK,THBS1,THBS4	26
Cancer	primary tumor	6.4e-05			ALPL,ALPP,ATIC,ATP6V1B1,BARD1,BCL2,CD24,CD44,CDK5,CDK5RAP3,CDKN2B,CLEC3B,CLU,DHCR24,EFNB2,ELMO1,EYA2,FABP4,FOXO1,HMGA1,HSP90B1,IFI30,IL10,KIAA0101,KIDINS220,KRT23,LGALS12,LGALS3,LRIG1,LYN,MGLL,MMP14,MMP7,MRE11A,MSLN,MTHFD2,MUC1,NCR3LG1,PDE4D,PLAUR,PLXNB1,POLE,POSTN,PPARG,PSAT1,RAB25,RAD50,RXRA,S100P,SCGB2A1,SEMA4D,SERPINE1,SFRP1,SLC16A3,SPP1,SSTR2,TFF3,TP63,TUBA1A,TUBB3,TUBB4B,TUBG2,TYMS,USP1	64
Cancer	growth of tumor	6.71e-05		0.467	APCDD1,BAMBI,BCL2,CASP3,CAV1,CD40,CD44,CD82,CDH5,CDK6,CDKN1A,CSF2RA,CTNNB1,CTSB,CYR61,DLK1,EGR1,EZR,FGF18,FGF2,FOS,GPC3,HES1,HIF1A,ICMT,ID3,IGF1,IGF2,IGFBP2,IL10,INHBB,ITGB1,LEP,LGALS12,LGALS7/LGALS7B,LZTS1,LZTS2,MAP2K1,MGMT,MUC1,MYC,PLAUR,PPP2CA,PRKCA,PRKCB,PRKCD,PRKCE,PTEN,RXRA,SERPINB5,SFRP1,SIX1,SKP2,SSTR2,STAT5B,TFF3,TFG,TGFB2,TGFB3,THBS1,TIMP1,TNFSF13B,TP63,VEGFC,WISP1,XBP1,ZMAT3	67
Cell-To-Cell Signaling and Interaction, Embryonic Development, Tissue Development	adhesion of embryonic cell lines	6.72e-05		1.824	C3,EFNB1,EPHB3,F10,ITGAM,ITGAV,ITGB1,ITGB2,LRP1,PLAU,PLAUR,PLXNB1,POSTN,RRAS,TIMP1,TIMP3,TNMD	17
Cell-To-Cell Signaling and Interaction, Hematological System Development and Function, Immune Cell Trafficking, Tissue Development	adhesion of immune cells	6.79e-05		-0.235	ADAM9,ADIPOQ,ADORA1,ALCAM,ANGPT2,AOC3,APOE,C5,CCL15,CCL19,CCL21,CCL28,CD151,CD4,CD44,CD46,CD58,CD83,CDH1,CERCAM,CORO1A,CSF1,CXCL10,DEPTOR,EZR,F11R,FCGR2A,FERMT3,GAS6,IL10,IL33,ITGA5,ITGAM,ITGAX,ITGB1,ITGB2,JAK2,JAM3,LGALS3,MAP2K1,MARCO,MSN,PECAM1,PLAU,PLAUR,PPARG,PRDX2,RALGDS,S100A8,SCARB1,SELE,SPP1,STAB1,TGM2,THBS1,THY1,TLR5,TNIP1,VCAM1	59
Lipid Metabolism, Molecular Transport, Small Molecule Biochemistry	concentration of sterol	6.83e-05		-0.133	ABCA1,ABCG1,ADIPOQ,AHR,APOE,APP,CAV1,CD36,CETP,DHCR24,FDFT1,GHR,HMGA1,IL33,IRS1,LPL,NPC1,PPARG,TCF7L2	19
Carbohydrate Metabolism, Small Molecule Biochemistry	metabolism of hexose	6.86e-05			ALDOA,ALDOC,APOD,APOE,DCXR,FBP1,FUCA2,GALM,GALT,GSK3B,HBEGF,IRS2,LRP5,OAS1,OMA1,PCK1,PMM1,SLC35A2	18
Cell Morphology	tubulation of cells	6.99e-05		1.143	ADIPOQ,ALCAM,ANGPTL4,BTC,CAV1,CD44,CD9,CLIC4,CRYAB,EDNRB,EFNB2,F11R,FERMT3,FGF2,FOXO1,GAS6,GBP1,ID3,INADL,ITGB1,KCNMA1,LEP,MAP3K7,MGP,MMP2,NCKIPSD,PLAUR,PLD1,PRKCA,PTN,RAP1B,RGS4,RHOJ,S1PR1,SEMA3A,TEAD4,TEK,THY1,TIMP3,VEGFC	40
Cancer, Organismal Injury and Abnormalities, Renal and Urological Disease	urinary tract tumor	7.53e-05		0.64	ABCA3,ABCA6,ABCA7,ABCD1,ACACB,ACADS,ACSL3,ACSS1,ADAM19,ADAM23,ADAMTS9,ADH1A,ADPRHL1,AKAP13,ALDH5A1,AMACR,ANKRD36C,ANPEP,AQP7,AR,ARHGAP21,ARHGAP23,ATIC,ATP1A2,ATP9A,ATXN2L,AURKA,BASP1,BAX,BCL2,BCL6,BIRC3,BLVRB,BOP1,BPGM,BRF1,BTG2,C17orf97,C1orf85,C1S,C3orf70,CADM1,CALCOCO2,CASP3,CAV1,CCDC109B,CCDC91,CCNY,CD276,CD44,CD70,CD9,CDC34,CDH1,CDH23,CDH5,CDH6,CDK19,CDK2,CDKN1A,CERS4,CFAP74,CHRD,CLIC6,CLU,C…	361
Cancer, Endocrine System Disorders, Organismal Injury and Abnormalities, Reproductive System Disease	gonadal tumor	7.85e-05			ABCA8,ADAMTS9,AGPAT2,ALCAM,ALDH1A1,ALDH1A2,ALPP,APOE,ARL4C,ATIC,ATP6V1B1,BARD1,BCL2,BLMH,BRF1,CALB2,CALCOCO2,CD24,CDH1,CDK2,CDKN1A,CDKN2D,CLDN11,CLDN7,CLEC3B,CLU,CMTM4,CMTM8,COL18A1,CSF1R,CTNNB1,DACH1,DAPK3,DDR1,DHCR24,DPP4,DTNA,EEF1A2,EFNB2,EPHB6,ERCC1,EVL,EYA2,FABP4,FAM153A/FAM153B,FAM171A1,FAM20C,FBLN7,FGF18,FGF2,FGFR3,FLRT2,FOS,FOXN2,GAB2,GPR4,GPRC5C,GPX3,GSK3B,GSTM1,GSTM5,HMGA1,HOXA5,HOXA9,H…	176
Cancer, Gastrointestinal Disease	digestive organ tumor	7.99e-05		0.141	AADAC,ABCA1,ABCA2,ABCA3,ABCA6,ABCA7,ABCA8,ABCA9,ABCB1,ABCC2,ABCC3,ABCC4,ABCD1,ABCG1,ABHD17C,ABHD3,ACAA1,ACAA2,ACACA,ACACB,ACAD10,ACADS,ACADVL,ACBD3,ACCS,ACKR4,ACO1,ACO2,ACOT4,ACOT9,ACOX1,ACOX2,ACP6,ACSF2,ACSL1,ACSL3,ACTG2,ACTN1,ACTR2,ACTR3,ACTR3B,ACTRT1,ACVR1,ACVR1B,ACVRL1,ACY1,ACYP2,ADA,ADAL,ADAM12,ADAM19,ADAM23,ADAM9,ADAMTS1,ADAMTS19,ADAMTS2,ADCK1,ADCK3,ADH1A,ADH1B,ADH1C,ADH5,ADIPOR2,ADIRF,ADOR…	2103
Cellular Assembly and Organization, Tissue Development	formation of filaments	8.16e-05		1.786	APOE,APP,AR,ARHGEF12,ARHGEF17,ARHGEF3,ARRB1,BAIAP2L1,BCAR1,CALD1,CAV1,CCL21,CDC25B,CDC42EP2,CDC42EP5,CDK6,CLIP3,COL6A3,CREB1,CRYAB,CTGF,DLC1,EVL,FCGR2A,FGF2,GNA13,GNG12,GNG2,GNG7,GPI,GSN,HAX1,HCK,IDE,IGF1,ITGB1,ITGB5,KANK1,KRT14,MAPT,MKL1,MME,NCK2,NCKIPSD,NET1,NFATC1,PFN2,PKP1,PLAUR,POSTN,PRKCE,RAPGEF3,RGCC,ROCK2,S1PR1,SELE,SERPINH1,SH3PXD2A,SPHK1,STMN2,TESK1,TGFBI,TNFAIP1,TP63,TPM1,TPPP,TSC1,TTC…	71
Organismal Injury and Abnormalities	ulcer	8.25e-05			COL11A1,COL12A1,COL13A1,COL14A1,COL16A1,COL17A1,COL18A1,COL1A1,COL1A2,COL24A1,COL3A1,COL4A5,COL5A1,COL5A2,COL6A1,COL6A2,COL6A3,COL7A1,COL8A1,COL8A2,COL9A2,F10,PTGS1	23
Cancer, Gastrointestinal Disease	digestive tract cancer	8.42e-05		0.431	AADAC,ABCA1,ABCA2,ABCA3,ABCA6,ABCA7,ABCA8,ABCA9,ABCB1,ABCC2,ABCC3,ABCC4,ABCD1,ABCG1,ABHD17C,ABHD3,ACAA1,ACAA2,ACACA,ACACB,ACAD10,ACADS,ACADVL,ACBD3,ACCS,ACKR4,ACO1,ACO2,ACOT4,ACOT9,ACOX1,ACOX2,ACP6,ACSF2,ACSL1,ACSL3,ACTG2,ACTN1,ACTR2,ACTR3,ACTR3B,ACTRT1,ACVR1,ACVR1B,ACVRL1,ACY1,ACYP2,ADA,ADAL,ADAM12,ADAM19,ADAM23,ADAM9,ADAMTS1,ADAMTS19,ADAMTS2,ADCK1,ADCK3,ADH1A,ADH1B,ADH1C,ADH5,ADIPOR2,ADIRF,ADOR…	2095
Cancer, Gastrointestinal Disease	malignant neoplasm of digestive system	8.42e-05		0.431	AADAC,ABCA1,ABCA2,ABCA3,ABCA6,ABCA7,ABCA8,ABCA9,ABCB1,ABCC2,ABCC3,ABCC4,ABCD1,ABCG1,ABHD17C,ABHD3,ACAA1,ACAA2,ACACA,ACACB,ACAD10,ACADS,ACADVL,ACBD3,ACCS,ACKR4,ACO1,ACO2,ACOT4,ACOT9,ACOX1,ACOX2,ACP6,ACSF2,ACSL1,ACSL3,ACTG2,ACTN1,ACTR2,ACTR3,ACTR3B,ACTRT1,ACVR1,ACVR1B,ACVRL1,ACY1,ACYP2,ADA,ADAL,ADAM12,ADAM19,ADAM23,ADAM9,ADAMTS1,ADAMTS19,ADAMTS2,ADCK1,ADCK3,ADH1A,ADH1B,ADH1C,ADH5,ADIPOR2,ADIRF,ADOR…	2095
Cellular Movement	homing of cells	8.49e-05		0.498	ADORA1,ADORA3,APLNR,APP,BCAR1,C3,C5,CAV1,CCL13,CCL15,CCL19,CCL21,CCL23,CCL28,CCL8,CCR6,CD151,CD36,CD4,CD44,CDH13,CEACAM1,CKLF,COL4A3BP,CORO1A,CSF1,CSF2RA,CXADR,CXCL10,CYR61,DEFB1,DEK,DNM1,DPP4,EDNRB,ELN,ENG,F10,FGF2,FYN,GNA12,GNA13,HBEGF,IGF1,IL10,IL33,ITGA1,ITGA2,ITGA5,ITGAV,ITGB1,ITGB2,JAK2,JAM3,LCP1,LEF1,LGALS3,MAP3K5,MDK,MMP2,MMP9,MYLK,NEDD4,PDGFRB,PENK,PLA2G7,PLAU,PLAUR,PPARG,PRKCB,PRKCD,PRN…	103
Cancer, Hematological Disease	blood tumor	8.83e-05		1	ABCA7,ABCB1,ABCC3,ACAD11,ADA,ADAM9,ADAMTS9,ADIPOQ,ADORA1,ADORA3,AGL,AHR,AIG1,ALDH1A1,ALOX12B,AMACR,AMPH,ANKRD36C,ANTXR1,ANXA6,ARHGAP1,ARHGEF12,ARID5B,ATIC,ATN1,ATP1A2,ATP6V1B2,AURKA,BAALC,BAX,BCL11B,BCL2,BCL2L13,BCL6,BIRC3,BMP6,BTG1,BTG2,C3,C5,C5orf15,C9orf91,CALD1,CAMTA1,CASP7,CAV1,CBFB,CBX2,CCL21,CCNH,CCPG1,CD33,CD36,CD4,CD40,CD44,CD52,CD58,CD70,CDC42EP2,CDK2,CDK6,CDKN1A,CDKN2B,CEBPA,CEBPB,CEMI…	339
Carbohydrate Metabolism	synthesis of polysaccharide	8.85e-05		0.631	ABHD5,ANGPT1,APLNR,APOE,CANT1,CD40,CHST12,CHST3,CHST6,CHST7,CHSY1,CTGF,CTNNB1,DSE,DYRK2,EXT1,FGF2,GLCE,GPC1,GSK3B,GYS1,IGF1,IGF2,IRS1,IRS2,PDGFRB,SORBS1,SPP1,TCF7L2,TGFB2,TGFB3,UGDH,VIMP	33
Cancer, Hematological Disease	hematologic cancer	8.89e-05		1	ABCA7,ABCB1,ABCC3,ACAD11,ADA,ADAM9,ADAMTS9,ADIPOQ,ADORA1,ADORA3,AGL,AHR,AIG1,ALDH1A1,ALOX12B,AMACR,AMPH,ANKRD36C,ANTXR1,ANXA6,ARHGAP1,ARHGEF12,ARID5B,ATIC,ATN1,ATP1A2,ATP6V1B2,AURKA,BAALC,BAX,BCL11B,BCL2,BCL2L13,BCL6,BIRC3,BTG1,BTG2,C3,C5,C5orf15,C9orf91,CALD1,CAMTA1,CASP7,CAV1,CBFB,CBX2,CCL21,CCNH,CCPG1,CD33,CD36,CD4,CD40,CD44,CD52,CD58,CD70,CDC42EP2,CDK2,CDK6,CDKN1A,CDKN2B,CEBPA,CEBPB,CEMIP,CFL…	335
Digestive System Development and Function, Gastrointestinal Disease, Hepatic System Development and Function, Hepatic System Disease, Inflammatory Disease, Inflammatory Response, Organ Development	steatohepatitis	9.1e-05			ADIPOQ,ADIPOR2,ADORA1,GPT,LEP,PDE3B,PDE4B,PDE4C,PDE4D,PDE7A,PDE7B,PDE8A,PEMT,PPARG	14
Cell Morphology	cell rounding of brain cancer cell lines	9.41e-05		1.964	AKAP13,EDNRA,EDNRB,GNA12,GNA13,GNAQ,TNC	7
Cellular Movement, Hematological System Development and Function, Immune Cell Trafficking	cell movement of myeloid cells	9.49e-05		-0.388	ADORA1,ALPP,APP,C3,C5,CCL13,CCL15,CCL19,CCL21,CCL23,CCL8,CCR6,CD151,CD4,CKLF,CORO1A,CSF1,CSF2RA,CXADR,CXCL10,DEFB1,DEK,EDNRB,ELN,FCAR,IL10,IL33,ITGAM,ITGAV,ITGAX,ITGB1,ITGB2,JAM3,LEP,LGALS3,MMP14,MMP9,NEO1,PECAM1,PENK,PLA2G7,PLAU,PLAUR,PPARG,PRKCB,PRNP,RAC2,RARRES2,ROCK2,S100A8,SCG2,SELE,SEMA3A,SEMA4D,SERPINE1,SPHK1,SPP1,STAB1,TGFB2,TGM2,THBS4,TIMP2,TIMP3,TNFRSF6B,TSC1,VCAM1,VEGFB,VEGFC,VIPR1,WAS…	71
Cancer	growth of malignant tumor	0.000103		0.36	APCDD1,BAMBI,BCL2,CASP3,CAV1,CD40,CD44,CDH5,CSF2RA,CTNNB1,CTSB,CYR61,DLK1,EGR1,EZR,FGF18,FGF2,FOS,GPC3,HES1,ICMT,ID3,IGF1,IGF2,IL10,INHBB,LEP,LGALS12,LGALS7/LGALS7B,LZTS1,LZTS2,MAP2K1,MGMT,MUC1,MYC,PLAUR,PPP2CA,PRKCA,PRKCB,PRKCD,PRKCE,PTEN,RXRA,SFRP1,SIX1,SKP2,STAT5B,TFF3,TGFB2,TGFB3,THBS1,TP63,VEGFC,WISP1,XBP1	55
Cancer, Gastrointestinal Disease	gastrointestinal tract cancer	0.000107		0.596	AADAC,ABCA6,ABCA7,ABCA8,ABCA9,ABCB1,ABCC2,ABCC3,ABCC4,ABHD17C,ACAA2,ACACA,ACAD10,ACADS,ACADVL,ACBD3,ACCS,ACKR4,ACOT4,ACOT9,ACOX1,ACOX2,ACP6,ACSL3,ACTN1,ACTRT1,ACVR1B,ACVRL1,ADAM12,ADAM23,ADAM9,ADAMTS1,ADAMTS2,ADH1B,ADH5,ADIRF,ADORA1,ADORA3,ADRA2A,ADSS,ADSSL1,AGL,AHDC1,AHR,AKAP12,AKAP13,AKAP7,AKR1C1/AKR1C2,AKR1C3,AKR1C4,ALCAM,ALDH1A2,ALDH2,ALDH3A2,ALDH3B2,ALG11,ALG13,ALG9,AMACR,ANGPT1,ANGPT2,ANGPT…	1331
Cell-To-Cell Signaling and Interaction, Hair and Skin Development and Function, Tissue Development	adhesion of epithelial cell lines	0.000109		1.824	C3,EFNB1,EPHB3,F10,ITGAM,ITGAV,ITGB1,ITGB2,LRP1,MUC1,PLAU,PLAUR,PLXNB1,POSTN,RRAS,TIMP1,TIMP3	17
Cancer, Endocrine System Disorders	malignant neoplasm of endocrine gland	0.00011		-0.152	ABCC3,ADAMTS1,AMY1A (includes others),ANGPT2,BCL2,BMP2,BMP5,CCDC6,CDH1,CDKN1A,CKB,COL11A1,CSF1R,CTNNB1,DNAJC28,ECM1,EFNB2,ENG,ENO2,EPHB4,ESRRA,ETS1,FCGBP,FGF2,FGFR3,GALNT3,GOLGA5,GSTM1,HSP90B1,HUWE1,IDH1,IGF2,ITGA5,KLK7,LGALS3,LSM7,MMP2,MMP9,MUC1,MYC,MYCN,NCAM1,NRAS,NTRK2,ODF2L,PDGFRB,PDK4,POLE,PPARG,PPARGC1A,PRKCE,PTEN,PTK6,RAP1GAP,RUNX2,S1PR1,SFRP2,SKP2,SLC5A8,SLPI,SOCS1,SOCS5,SPHK1,SPP1,SSTR2,…	78
Amino Acid Metabolism, Small Molecule Biochemistry	metabolism of amino acids	0.000112		0.647	AADAT,ALDH18A1,ALDH5A1,ALDH6A1,ARG1,ASPA,ASS1,BCKDHB,BPHL,CBS/LOC102724560,CDO1,CPS1,CTH,DIO2,GAMT,GCLC,GCSH,GGH,GLS,HDC,HIBADH,ME1,MTHFR,MYC,NIT2,NOS3,NOX4,PEPD,PYCR1,QDPR,SHMT1,SLC25A15,SLC7A5,SLC7A6,SLC7A8	35
Cellular Assembly and Organization, Cellular Function and Maintenance	organization of cytoskeleton	0.000115		0.792	ABI2,ACAP1,ACTR2,ACTR3,ACVRL1,ADRA2A,ALDOA,ANPEP,ANTXR1,APOE,APP,AR,ARHGAP24,ARHGAP44,ARHGEF17,ARHGEF19,ARHGEF2,ARL3,ARPC5,ASAP1,ATXN3,AURKA,BCAR1,BCL11A,BRWD1,BTG2,C5,CALML3,CAMK1D,CAMSAP2,CAPZB,CCDC28B,CCL13,CCL21,CD82,CDC25B,CDC42BPA,CDC42EP2,CDC42EP4,CDC42EP5,CDH1,CDH13,CDK5,CDK5RAP3,CFL1,CHMP1B,CLIP3,CLU,CNN2,CORO1A,CRIPAK,CRMP1,CSF1,CSF1R,CTNNB1,CXADR,CXCL10,DES,DIAPH2,DLC1,DMTN,DOCK7,DSP,D…	194
Cellular Development, Cellular Growth and Proliferation, Hair and Skin Development and Function	proliferation of epithelial cell lines	0.000117		0.813	AR,BAIAP2L1,CCDC6,CCNH,CD24,CDK2,CDKN1A,CEBPA,CHKA,CLU,CTNNB1,CYR61,DLC1,EGR1,ENC1,FBN2,FGF2,FGFR3,FSCN1,GNRH1,GNRH2,GPR12,HSPA4,IGF1,ITGA5,ITGAV,KLB,KLF8,MAGED1,MYC,NME1,NTN1,NUDT1,PEMT,PLAUR,POLG,PPM1A,PTEN,PTGES,PTHLH,PTN,QPCT,RARRES3,RASSF1,RXRA,RYBP,STK26,STT3B,TAZ,TFDP1,TP63,TSC22D3,UNC5B	53
Skeletal and Muscular Disorders	myopathy	0.000117			ACADVL,ACVR1,ADRA2A,AMY2A,AR,ATP1A2,ATP7A,BIN1,CA4,CAPN3,CHKB,CNTN1,COL3A1,COL6A1,COL6A2,COL6A3,COX15,CRYAB,CXCL10,DES,DGAT1,DGAT2,DMPK,DNAJB2,DNM2,ECHS1,EGR2,F10,FHL1,FIG4,FKTN,FLNC,FOXRED1,GARS,GMPPB,GOLPH3,GYS1,HLA-A,HLA-DPB1,HLA-DQB1,HLA-DRA,HLA-DRB1,HLA-DRB4,HSP90B1,HSPA5,HSPB8,IFIT3,INF2,ITGA7,ITGB1,KCNA5,KCNK2,KCNMA1,KCNMB1,LAMA2,LAMP2,LMNA,LRPPRC,MAOA,MAOB,MFN2,MTMR2,MYBPC1,MYH7,MYL1,MYL2…	116
Cancer, Gastrointestinal Disease	gastrointestinal neoplasia	0.000119		0.596	AADAC,ABCA6,ABCA7,ABCA8,ABCA9,ABCB1,ABCC2,ABCC3,ABCC4,ABHD17C,ACAA2,ACACA,ACAD10,ACADS,ACADVL,ACBD3,ACCS,ACKR4,ACOT4,ACOT9,ACOX1,ACOX2,ACP6,ACSL3,ACTN1,ACTRT1,ACVR1B,ACVRL1,ADAM12,ADAM23,ADAM9,ADAMTS1,ADAMTS2,ADH1B,ADH5,ADIRF,ADORA1,ADORA3,ADRA2A,ADSS,ADSSL1,AGL,AHDC1,AHR,AKAP12,AKAP13,AKAP7,AKR1C1/AKR1C2,AKR1C3,AKR1C4,ALCAM,ALDH1A2,ALDH2,ALDH3A2,ALDH3B2,ALG11,ALG13,ALG9,AMACR,ANGPT1,ANGPT2,ANGPT…	1340
Cardiovascular Disease, Hematological Disease	Budd-Chiari syndrome	0.000119			ANGPT1,ANGPT2,CTGF,F5,JAK2,MMP2,MMP7,PDGFRB,PLAU,STMN2,THBS1,VEGFC	12
Carbohydrate Metabolism, Small Molecule Biochemistry	binding of glycosaminoglycan	0.000119		-0.004	CD4,CD44,FGF2,IGF1,IL10,MMP14,PRNP,SPP1,SULF2,THBS1,TNC,TNFAIP6	12
Cell Cycle	re-entry into S phase	0.000119		-0.283	CDK2,CDKN1A,CSF1,CSF1R,IGF1,MXD1,MYC,MYCN,PPARG,SKP2,TF,TFDP1	12
Cardiovascular Disease, Organismal Injury and Abnormalities	coronary artery disease	0.000122			AADAT,ABCA1,ABCB1,ABCG1,ADIPOQ,ADORA1,ADORA3,ADRA2A,AGPAT5,AKAP13,ALDH5A1,ALOX5AP,AMY2A,APOE,C8orf34,CACNB3,CAMTA1,CCDC167,CD36,CDH13,CDR2L,CLIC5,COL5A2,DISP1,DOCK9,F10,FOS,FRMD4A,GABRE,GABRP,GBE1,GSTO1,IRS1,ITGA8,ITGAM,ITGAV,ITGB2,LPL,LRIG1,LRP1,LRP11,LRRC17,MARC1,MARCH6,MECOM,MTHFD1L,MYO3B,NNMT,NOS3,NPFFR2,NPR3,OGDH,PDE3B,PDE4B,PDE4C,PDE4D,PDE7A,PDE7B,PDE8A,PLA2G7,PLEKHB1,PLXNA2,PNLIPRP3,PPARG,…	84
Cell Morphology	morphology of tumor cell lines	0.000123			ARHGAP24,BCL2,CALML3,CASP3,CD59,CD9,CDH1,CDKN1A,CEBPA,CFLAR,CLU,CMTM8,CRMP1,CTNNB1,DKK3,DPP4,EFNB3,EYA2,EZR,F11R,FASN,FGFR3,FOXO1,GIPC1,GNA12,HBEGF,IGF1,LRP1,LRP5,MAD2L2,MARCO,MGEA5,MITF,MMP14,PECAM1,PLD1,PRKCA,PRKCD,PRKCE,PTEN,RAP1GAP,RASSF1,RORA,SEMA3F,SERPINB5,SIX1,SNAI2,STARD13,TIMP3,TNC,TP63,TRIB2,TWIST1,VCAM1,ZBTB16	55
Tissue Development	growth of connective tissue	0.000126		1.056	ADIPOQ,ANPEP,APLNR,AQP1,AR,BMI1,BMP2,CASK,CD40,CD44,CD83,CDH13,CDH3,CDK6,CDKN1A,CDKN2B,CEACAM1,CEBPB,COL14A1,COL1A1,CSF1,CTF1,CTGF,CTNNB1,CYR61,DPP4,FBLN1,FGF2,FGF9,FLT3LG,FOXO1,FTH1,GAS6,HMGA1,HOXA5,IGF1,IGF2,IGFBP4,IL10,IL10RA,IL18,ITGA5,ITGB1,KCNMA1,LGALS3,LMNA,MAP3K7,MAPK3,MIF,MYC,MYH9,NELL1,NRAS,PARP10,PLAU,PLAUR,PRDX4,PRKCD,PRKCH,PTEN,PTHLH,PTPRK,RUNX1,SFRP1,SNAI2,SPHK1,STC1,TGFB2,TNFAIP8,T…	78
Cell Death and Survival	cell viability of tumor cell lines	0.000133	Increased	2.186	ABCC3,ACVRL1,AEN,AK5,AKAP13,AKAP7,AKAP8L,ANGPT2,ANKS1B,APP,AR,ARRB1,ASCC3,ATF6,AURKA,BARD1,BAX,BCL2,BCL6,BMI1,BMP2,BMP5,BNIP3,BTG2,CADM1,CAMK2N1,CASK,CASP3,CAT,CAV1,CCNG1,CD24,CD44,CD82,CDC42BPA,CDH1,CDH2,CDK2,CDK6,CDKN1A,CEBPB,CERK,CFLAR,CHKA,CLU,COL1A1,CREB1,CTGF,CTNNB1,CUX1,DCK,DNM1,DNM2,DPP4,DUSP1,DUSP10,DUSP12,DUSP19,DUSP5,DUSP6,DYRK1B,DYRK3,EIF2AK4,EIF4A1,EIF4A3,ENG,EPHB4,FBXL2,FGF2,FGFR3,F…	212
Digestive System Development and Function, Gastrointestinal Disease, Hepatic System Development and Function, Hepatic System Disease, Inflammatory Disease, Inflammatory Response, Organ Development	nonalcoholic steatohepatitis	0.000144			ADIPOQ,ADIPOR2,ADORA1,GPT,LEP,PDE3B,PDE4B,PDE4C,PDE4D,PDE7A,PDE7B,PDE8A,PPARG	13
Nutritional Disease	obesity	0.000145			ADIPOQ,ADORA1,ADRA2A,ALDH5A1,ANG,ANGPT1,ANGPT2,ANGPTL4,AR,CA12,CA3,CA4,CA5B,CA6,CACNA1H,CACNA1I,CD44,CD68,CXCL10,DGAT1,DGAT2,DPP4,EPHX2,F10,FASN,FFAR4,GABRE,GABRP,GHR,GPT,GYS1,HIF1A,HSD11B1,INSIG2,IRS1,LEP,LIPE,LMNA,MAOA,MAOB,MED12,MMP28,MMP9,MRAP2,NPC1,NPY5R,NTRK2,PDE3B,PDE4B,PDE4C,PDE4D,PDE7A,PDE7B,PDE8A,PDK4,PLIN1,PPARG,PTER,PTGS1,SCARB1,SCN1B,SCN2B,SCN4B,SCN9A,SERPINE1,SERTAD2,SORBS1,SPHK1,SP…	78
Cellular Development, Hematological System Development and Function, Hematopoiesis	differentiation of hematopoietic cells	0.000147		0.173	BCL2,BTG2,CBFB,CDKN1A,CDKN2B,CEBPA,CLEC11A,CSF1,CSF1R,DEK,DKK1,GLI3,HIST1H4C,HIST1H4K,HOXA10,HOXA5,HOXA9,IGF1,IL10,JAK2,JUNB,MAFG,MLLT11,MYC,MZF1,N4BP2L2,PML,PRKCA,PRMT1,PTPN1,RUNX1,SCIN,SMO,SPI1,TCF3,TESC,TIMP1,TNFRSF10B,TNFRSF12A,TNFSF13B,ZBTB16	41
Endocrine System Disorders, Metabolic Disease	metabolic syndrome X	0.000147			ACACA,ACADL,ACOX1,ACOX2,ACSL1,ADIPOQ,AR,CA12,CA3,CA4,CA5B,CA6,CAT,CETP,COL5A2,DGAT1,DGAT2,DPP4,DRD4,DYRK1B,FABP4,FABP5,FASN,GBE1,GHR,LEP,LIPE,LPL,NNMT,PDE3B,PLIN2,PPARG,PPARGC1A,PRCP,RBP4,SCD,SELE,SERPINE1,SREBF1,THBS1,UCP2	41
Cancer	neoplasia of tumor cell lines	0.000151		-1.279	ANG,CASP3,CAV1,CD151,CD44,CD82,CDKN1A,CKS1B,CNN1,CTSB,CXADR,CYR61,DPP4,ETS1,FOS,GPBAR1,IL27RA,KLF6,MAP2K1,MUC1,MYC,NEDD9,NME1,PIM1,PLAUR,PPAP2A,PTGES,SNCG,STK26,TSC2,TXNIP	31
Cancer	breast or colorectal cancer	0.00016		1.229	AADAC,ABCA7,ABCA8,ABCA9,ABCB1,ABCC2,ABCC3,ABCC4,ABHD17C,ACAA2,ACACA,ACACB,ACAD10,ACADS,ACADVL,ACBD3,ACCS,ACKR4,ACOT2,ACOT4,ACOT9,ACOX1,ACOX2,ACP6,ACSL3,ACTN1,ACTRT1,ACVR1B,ACVRL1,ADAM12,ADAM23,ADAM9,ADAMTS1,ADAMTS2,ADAMTS9,ADH1B,ADH5,ADIRF,ADORA1,ADORA3,ADRA2A,ADSS,ADSSL1,AGAP6 (includes others),AGL,AGPAT2,AHDC1,AHR,AIG1,AKAP12,AKAP13,AKAP7,AKR1C1/AKR1C2,AKR1C3,AKR1C4,ALCAM,ALDH1A1,ALDH1A2,ALDH2,…	1444
Cell-To-Cell Signaling and Interaction, Reproductive System Development and Function	binding of gonadal cell lines	0.00016		-0.262	APOE,CD24,CD44,IL13RA1,IL4R,ITGAM,ITGAX,ITGB2,JAM3,MMP2,MOGS,PDGFRB,SDC1,VCAM1	14
Cancer, Organismal Injury and Abnormalities, Renal and Urological Disease	urological cancer	0.000161		0.64	ABCA3,ABCA6,ABCA7,ABCD1,ACACB,ACADS,ACSL3,ACSS1,ADAM19,ADAM23,ADH1A,ADPRHL1,AKAP13,ALDH5A1,AMACR,ANKRD36C,ANPEP,AQP7,AR,ARHGAP21,ARHGAP23,ATIC,ATP1A2,ATP9A,ATXN2L,AURKA,BASP1,BAX,BCL2,BCL6,BIRC3,BLVRB,BOP1,BPGM,BTG2,C17orf97,C1orf85,C1S,C3orf70,CADM1,CALCOCO2,CASP3,CAV1,CCDC109B,CCDC91,CCNY,CD276,CD44,CD70,CD9,CDC34,CDH1,CDH23,CDH5,CDH6,CDK19,CDK2,CDKN1A,CERS4,CFAP74,CHRD,CLIC6,CLU,COG6,CPXM1,CPX…	351
Cellular Movement	migration of brain cancer cell lines	0.000165		1.416	BCAR1,BMI1,CD24,CDH2,COL18A1,CRMP1,DNM2,DTX1,EFNB3,EGR1,ELMO1,ENPP2,FAT1,FGF2,FOXQ1,FYN,IGFBP2,ITGB1,LPAR1,LRP1,LYN,MAP2K1,MAPK8IP3,MMP14,MMP2,MMP9,NREP,PDCD4,PLAU,PLAUR,PTEN,PTN,SYNM,TWIST1	34
Cancer, Endocrine System Disorders, Organismal Injury and Abnormalities, Reproductive System Disease	advanced epithelial ovarian cancer	0.000166			ABCA8,ALDH1A2,ARL4C,BCL2,CALB2,CALCOCO2,CD24,CMTM4,CMTM8,DPP4,DTNA,EPHB6,FAM153A/FAM153B,FAM171A1,FGF18,FLRT2,FOXN2,GSTM5,HSD11B1,IGFBP4,KCNK6,KLK11,LRIG1,MFAP5,MSLN,MUC1,PAPSS2,PPAP2A,RECK,RGCC,RRAS,SEMA3C,SORT1,SPP1,TBC1D2B,TRO,TUBA1A,TUBB3,TUBB4B,TUBG2,TXNIP,YES1,ZFPM2	43
Tissue Development	aggregation of cells	0.000166		1.347	ADRA2A,APP,CADM1,CANT1,CD44,CD9,CDH1,CDH11,CDH2,CDH3,CDKN1A,CES1,CLIC1,CLMP,CMIP,COL14A1,CTNNB1,CXCL10,DAPK3,ENTPD1,FCGR2A,FERMT3,FGF2,FIBP,GAS6,GSN,ITGA2,ITGA5,ITGAV,ITGB2,MMP14,MMP7,MMP9,MYH9,MYL9,NCAM1,NOS3,PDPN,PECAM1,PLEK,PRKD1,PTEN,PTHLH,SEMA3A,SERPINE2,SPN,STXBP1,STXBP3,THBS1,TIMP2,TLN1,TWIST1,VCAM1	53
Cellular Movement, Hematological System Development and Function, Immune Cell Trafficking, Inflammatory Response	cell movement of phagocytes	0.00017		-0.729	ADORA1,ADORA3,APP,C3,C5,CCL15,CCL19,CCL21,CCL23,CCL8,CCR6,CD151,CD4,CD40,CD44,CKLF,CORO1A,CSF1,CSF2RA,CTSZ,CXADR,CXCL10,DEFB1,DEK,EDNRB,ELN,FCAR,IL10,IL33,ITGAM,ITGAV,ITGAX,ITGB2,JAM3,LGALS3,MMP14,MMP9,PECAM1,PENK,PLA2G7,PLAU,PLAUR,PPARG,PRKCB,PRNP,PTGDR,RAC2,RARRES2,S100A8,SCN9A,SELE,SEMA3A,SEMA4D,SERPINE1,SPHK1,SPP1,STAB1,TGFB2,THBS4,TIMP1,TIMP2,TIMP3,TNFRSF6B,TSC1,VCAM1,VEGFB,VEGFC,VIPR1,WAS	69
Cell Death and Survival	apoptosis of hepatoma cell lines	0.000171		1.19	ACVR1B,ADIPOQ,BAX,BCL2,BNIP3,CASP3,CAT,CCNG1,CD40,CDKN1A,CFLAR,CTNNB1,CTSB,FOS,FOSB,IRF5,MAP2K1,MAP3K11,MAP3K7,MFN2,MMP7,MYC,NOX4,PMEPA1,PML,PPARG,PPARGC1A,PPP2CA,PRKCD,SCD,SOD3,SOX4,STAT6,SULF2,TBPL1,TENC1,TNFRSF10B,TNFSF14,TP63,ZFYVE16	40
Lipid Metabolism, Molecular Transport, Small Molecule Biochemistry	accumulation of lipid	0.000171		-0.389	ABCD1,ACOX1,ALDH1L1,BAX,BCL2,CCL19,CCL21,CD36,CERS5,DGAT1,DHRS3,ESRRA,FABP4,GBA,GLB1,GRINA,HEXB,IGF1,LCAT,LEP,LPIN1,MARCKS,MGLL,NPC1,PIK3C2B,PLIN1,PPARG,SREBF1	28
Cancer, Organismal Injury and Abnormalities, Reproductive System Disease	uterine leiomyoma	0.000179			ABCA8,ABI2,ADAM12,ADH1B,ADRA2A,AHR,AIG1,AKAP8L,ALDH1A1,ALDOA,CD24,CETN3,CLDN11,CLUH,COL6A3,CRABP2,CYP1B1,CYR61,DR1,DST,DYRK2,EDNRB,FGF2,FLT3LG,FMOD,FOS,FTH1,GABBR1,GNRH1,GUCY1A2,HOPX,HSPB7,IFIT1,IFIT3,IGF2,LDLRAD4,LRCH4,LSP1,LYN,MAOA,MAPK3,MDH1,MED12,MEX3D,MGST1,MLX,MMP11,MMP2,MR1,MTHFD2,MYC,NDUFS7,PCCA,PCNA,PDK4,PDS5B,PKIA,PPAP2A,PPARG,PTGR1,RAB23,RAPGEF3,RGS5,RORA,RORB,RREB1,RXRA,SCARA5,SCG2,SD…	84
Skeletal and Muscular Disorders	skeletal myopathy	0.000182			AR,ATP7A,CAPN3,CHKB,COL6A1,COL6A2,COL6A3,CRYAB,DES,DMPK,DNAJB2,FHL1,FKTN,FLNC,GARS,GMPPB,HLA-A,HLA-DPB1,HLA-DQB1,HLA-DRA,HLA-DRB1,HLA-DRB4,HSPB8,ITGA7,ITGB1,LAMA2,LMNA,MYH7,MYL1,MYL2,MYL3,MYOT,REEP1,RRM2B,RYR1,SEPN1,SGCD,SGCG,TIA1,TIMP3,TNNT3	41
Cancer, Endocrine System Disorders, Gastrointestinal Disease	pancreatic adenocarcinoma	0.000184			CD59,CDKN1A,CTNNB1,CYR61,GABRP,HBEGF,HIF1A,HLA-DRA,ITGAE,KRT10,KRT19,KRT7,LAMA4,MMP11,MMP7,MSLN,PLAU,POLE,PTEN,PTGES,PTHLH,SERPINE2,SPP1,TIMP1,TYMS	25
Gene Expression	expression of RNA	0.000184	Decreased	-2.368	ABCA2,ABHD14B,ACTR2,ACTR3,ACVR1,ACVR1B,ACVRL1,ADIPOQ,ADIRF,AEBP1,AHR,AIRE,AKAP8L,AKNA,ALOX12B,ANG,APP,AR,ARF4,ARHGEF2,ARID5B,ARNT2,ARRB1,ASPH,ATF5,ATF6,ATN1,ATP2B4,ATXN1,ATXN3,AVP,BACH2,BAMBI,BASP1,BCL11A,BCL11B,BCL2,BCL6,BCL9L,BEND6,BHLHE40,BIRC2,BLZF1,BMI1,BMP2,BMP5,BMP6,BRF1,BTG1,BTG2,C1orf85,CALCOCO1,CAPN3,CAV1,CBFB,CBX2,CBX5,CCNH,CD40,CD44,CD46,CD82,CD9,CDH1,CDH13,CDH3,CDK2,CDK5,CDKN1A,CDKN2…	436
Dermatological Diseases and Conditions, Organismal Injury and Abnormalities	palmoplantar keratoderma	0.000184			AQP5,DSG1,DSP,GJA1,GJB2,KRT1,KRT16,KRT6C,KRT9,RSPO1,SLURP1	11
Cell Morphology	shape change of brain cancer cell lines	0.000184		1.416	AKAP13,EDNRA,EDNRB,GNA12,GNA13,GNAQ,MARCKS,NTN1,SYNM,TNC,TPM1	11
Cancer, Cellular Development, Cellular Growth and Proliferation, Tumor Morphology	proliferation of tumor cells	0.000186		0.866	APCDD1,BAMBI,BCL2,CASP3,CAV1,CD40,CD44,CD82,CDH5,CDK6,CDKN1A,CSF2RA,CTNNB1,CTSB,CYR61,DLK1,EGR1,EZR,FGF18,FGF2,FOS,GPC3,HES1,ICMT,ID3,IGF1,IGF2,IL10,INHBB,LEP,LGALS12,LGALS7/LGALS7B,LZTS1,LZTS2,MAP2K1,MGMT,MUC1,MYC,PLAUR,PPP2CA,PRKCA,PRKCD,PRKCE,PTEN,RXRA,SFRP1,SIX1,SKP2,SSTR2,TFF3,TFG,TGFB2,TGFB3,THBS1,TNFSF13B,TP63,VEGFC,XBP1,ZMAT3	59
Carbohydrate Metabolism	gluconeogenesis	0.000189			ADIPOQ,C1QTNF3,FBP1,PCK1,PFKFB1,PGM1,PPARGC1A,RBP4,VIMP	9
Cancer, Cellular Development, Cellular Growth and Proliferation, Tumor Morphology	proliferation of cancer cells	0.000193		0.688	APCDD1,BAMBI,BCL2,CASP3,CAV1,CD40,CD44,CDH5,CSF2RA,CTNNB1,CTSB,CYR61,DLK1,EGR1,EZR,FGF18,FGF2,FOS,GPC3,HES1,ICMT,ID3,IGF1,IGF2,IL10,INHBB,LEP,LGALS12,LGALS7/LGALS7B,LZTS1,LZTS2,MAP2K1,MGMT,MUC1,MYC,PLAUR,PPP2CA,PRKCA,PRKCD,PRKCE,PTEN,RXRA,SFRP1,SIX1,SKP2,TFF3,TGFB2,TGFB3,THBS1,TP63,VEGFC,XBP1	52
Cell-To-Cell Signaling and Interaction, Tissue Development	adhesion of blood cells	0.000196		-0.744	ADAM9,ADIPOQ,ADORA1,ALCAM,ANGPT2,AOC3,APOE,APP,C3,C5,CCL15,CCL19,CCL21,CCL28,CD151,CD36,CD4,CD44,CD46,CD58,CD59,CD83,CDH1,CERCAM,CORO1A,CSF1,CXCL10,DEPTOR,EZR,F10,F11R,FCGR2A,FERMT3,GAS6,IL10,IL33,ITGA1,ITGA2,ITGA5,ITGAM,ITGAX,ITGB1,ITGB2,JAK2,JAM3,LGALS3,MAP2K1,MARCO,MSN,PECAM1,PLAU,PLAUR,PPARG,PRDX2,RALGDS,S100A8,SCARB1,SELE,SPP1,STAB1,TGM2,THBS1,THY1,TLR5,TNIP1,VCAM1	66
Cellular Growth and Proliferation	formation of cells	0.000197		0.772	ADAM12,ADIPOQ,AKAP12,APP,BMP2,CAPN3,CASP3,CD36,CD9,CDH11,CDKN1A,COL18A1,CSF1,CTNNB1,DEAF1,DIAPH2,DMC1,FGF2,GNRH1,HBEGF,IGF1,IGF2,IL10,IL33,ITGA2,ITGA5,ITGB1,KRT19,LCP1,LIG3,MAP2K1,MKL1,MLLT11,MMP14,MYC,MYH11,MYH9,MYL9,MYOZ1,NANOS3,NBEAL2,NCKIPSD,ORC6,PDGFRB,PECAM1,PLS3,PTHLH,REC8,ROR2,RUNX2,SELE,SEMA3F,SERPINE1,SNAI2,SOX15,SPAG9,SPI1,SSH1,STAT5A,TESK1,TGFB2,THBS1,THNSL2,TOB2,TPM1,VCAM1,WAS,WIPF1,…	70
Cell Death and Survival	necrosis of vascular endothelial cells	0.000198	Increased	2.417	ADIPOQ,ALDH2,APP,BCL2,CASP3,CAV1,CD36,CFLAR,COL18A1,ERN1,FGF2,GAS6,HSPA5,IL18,IL32,ITSN1,JAK2,LEP,LRP1,MAPK3,NFE2L2,PTEN,RBP4,RGS5,SERPINB5,THBS1,TNFRSF10A,TNFRSF10B,TNFSF15	29
Cellular Movement	transmigration of cells	0.000198		0.885	ALCAM,ALPP,AOC3,C5,CCL19,CD44,CDH1,ENG,ID3,IGF1,ITGAM,ITGAV,ITGAX,ITGB1,ITGB2,JAM3,MMP14,MMP9,MYH9,PECAM1,PPARG,RAP1GAP,STAB1,TGM2,THY1,TIMP2,TIMP3,TNC,VCAM1	29
Cellular Movement	cell movement of brain cancer cell lines	0.000198		0.96	BCAR1,BMI1,CD24,CDH2,COL18A1,CRMP1,DNM2,DTX1,EFNB3,EGR1,ELMO1,ENPP2,FAT1,FGF2,FOXQ1,FYN,IGFBP2,IL34,ITGAV,ITGB1,LPAR1,LRIG1,LRP1,LYN,MAP2K1,MAPK8IP3,MMP14,MMP2,MMP9,NREP,PDCD4,PLAU,PLAUR,PTEN,PTN,SEMA3A,SPP1,SYNM,TWIST1	39
Cellular Assembly and Organization, Cellular Function and Maintenance, Tissue Development	formation of actin filaments	0.000206		1.993	AR,ARHGEF12,ARHGEF17,ARHGEF3,ARRB1,BAIAP2L1,BCAR1,CALD1,CAV1,CCL21,CDC42EP2,CDC42EP5,CDK6,CREB1,CTGF,DLC1,EVL,FCGR2A,FGF2,GNA13,GNG12,GNG2,GNG7,GPI,GSN,HAX1,HCK,IGF1,ITGB1,ITGB5,KANK1,MKL1,NCK2,NCKIPSD,NET1,NFATC1,PFN2,PRKCE,RAPGEF3,RGCC,ROCK2,S1PR1,SELE,SH3PXD2A,SPHK1,TESK1,TGFBI,TNFAIP1,TP63,TPM1,TSC1,TTC17,WAS,WASL,WNT11	55
Cellular Movement, Skeletal and Muscular System Development and Function	migration of smooth muscle cells	0.000207		1.705	ADIPOQ,APOE,BMP2,CDK6,CLIC4,FGF2,FHL1,HBEGF,IGF1,IGFBP2,IGFBP4,IL18,ITGAM,MMP9,NEO1,NFATC1,NOS3,PDGFRB,PLAUR,S1PR1,SF1,SPP1,TEK,THBS1	24
Cell Morphology, Cellular Function and Maintenance	permeability of cells	0.000221		1.01	ANGPT1,C5AR1,CASP3,CDH5,CLMP,CREB1,ENTPD1,F11R,NOS3,NT5E,NTN4,PLAU,PPP2CA,PRKCD,PTEN,PTPN6,RAP1B,RAP2C,RNASE1,S1PR1,SPHK1,TEK,TIMP2,TJP2,TMEM123,ZEB1	26
Cardiovascular Disease	peripheral arterial occlusive disease	0.000226			AMPH,APOE,ARL4C,BTG2,C5AR1,CCDC109B,CD36,CD83,CEMIP,CLEC2B,COL1A1,COL1A2,COL6A1,CTSB,DNAJB1,DNAJB5,EGR2,ELF4,EVI2A,F10,FCGR2A,FTH1,GLS,HCK,HEBP2,HIBCH,HLA-DRB1,HSPA4,HSPH1,IFI30,KIAA0907,LAPTM5,LCP1,LEPREL1,LILRB2,LPAR1,LYN,MAFB,MAP4K4,MARCKS,MARK1,MTHFR,NEDD9,NPR3,NXT1,OMD,PLAUR,PLEKHO2,PTGER2,PTGER3,RCN2,RUNX1,SCP2,SCRG1,SIDT2,SLC22A3,SLC2A3,SMARCA1,SNX10,SPP1,SUB1,SUCLA2,TBC1D2B,TGFB2,THBS1,TH…	71
Cellular Movement, Hematological System Development and Function, Immune Cell Trafficking	homing of leukocytes	0.000227		-0.243	ADORA1,ADORA3,APP,C3,C5,CCL13,CCL15,CCL19,CCL21,CCL23,CCL28,CCL8,CCR6,CD151,CD4,CKLF,CORO1A,CSF1,CSF2RA,CXADR,CXCL10,DEFB1,DEK,DPP4,EDNRB,ELN,FYN,GNA12,GNA13,IL10,IL33,ITGB2,JAK2,JAM3,LCP1,LGALS3,MMP9,MYLK,PENK,PLA2G7,PLAU,PLAUR,PPARG,PRKCB,PRNP,PTGDR,RAC2,RARRES2,S100A8,S1PR1,SCG2,SELE,SERPINE1,SPHK1,SPP1,TGFB2,THBS1,THBS4,TNFRSF6B,TNFSF14,TSC1,VEGFB,VEGFC,VIPR1,WAS,YARS,ZNF580	67
Cellular Movement	cell movement of epithelial cells	0.000231		-0.766	ADAM9,ADIPOQ,CD82,CDH1,CDH11,COL17A1,COL7A1,CSPG4,FGF2,HBEGF,ITGA2,KRT16,MAP3K7,MMP9,MYC,PLAUR,PTPRF,RGS4,S1PR1,SH3PXD2A,TGFB3,TIMP1,TP63	23
Inflammatory Response	inflammation of organ	0.000231		-0.083	ABCA1,ABCC2,ACADVL,ACKR4,ACVR1,ADA,ADIPOQ,ADIPOR2,ADORA1,ALPP,AMY2A,ARFGAP3,AVP,BCL11B,BCL2,BGN,BMI1,C3,C5,CA12,CA3,CA4,CA5B,CA6,CAPN3,CAPZB,CAT,CCL13,CCL21,CCL23,CCL8,CD151,CD40,CD44,CDH1,CDH11,CFL1,CHRNA5,CKB,CLU,CNN3,COL1A1,COL1A2,COL3A1,COL4A5,CSF1,CSF2RA,CXCL10,DEFB1,DGAT1,DGAT2,DPP4,DSG1,DUSP1,DUSP10,EDNRA,EDNRB,F10,FABP4,FABP5,FAM153A/FAM153B,FAN1,FCER1A,FCER1G,FCGBP,FCGR2A,FGFR3,FGR,FYN,G…	173
Free Radical Scavenging	metabolism of reactive oxygen species	0.000239		0.635	ABCA1,ALDH2,ANGPT2,APLNR,APP,BCL2,BNIP3,C5,C5AR1,CAT,CAV1,CCL13,CD36,CD52,CDH5,CDKN1A,COL18A1,COX5B,CRYAB,CSF1,CYBB,DDIT4,DUOX1,ETS1,FCGR2A,FGF2,FNTB,FTH1,G6PD,GAB2,GPX1,GPX3,GSN,HK2,IGF1,IL10,IL18,ITGAM,ITGAX,ITGB1,ITGB2,ITSN1,LAT,LILRB2,LOC102724788/PRODH,MAP2K1,MSRB2,MUC1,MYLK,NCF1C,NOS3,NOX4,NOXA1,NQO1,NRAS,PIM1,PNPT1,POLG,PRDX2,PRDX6,PRKCA,PRKCB,PRKCD,PRSS23,PTEN,PTPN6,RAC2,RALGDS,SELE,SEPP1…	81
Post-Translational Modification	phosphorylation of protein	0.000249		0.731	AAK1,ACVR1,ACVR1B,ACVRL1,ADIPOQ,ANG,APP,AR,ARRB1,AURKA,AVP,AXIN2,BARD1,BMP2,BRSK1,C3,CACTIN,CAMK1,CCL8,CCNH,CD24,CD33,CD36,CD4,CD40,CD9,CDC25B,CDC42BPA,CDK5,CDK6,CDKN1A,CDKN2B,CDKN2C,CDKN2D,CHST15,COL4A3BP,CREB1,CSF1,CSF1R,CYR61,DAPK2,DAPK3,DDR1,DMPK,DNAJC10,DYRK1B,DYRK2,DYRK3,ENG,EPHB3,EPHB4,EPHB6,ERN1,FAM20C,FCER1G,FCGR2A,FGF2,FGFR3,FGR,FYN,FZD7,GAS6,GLYCTK,GSK3B,GTF2H3,HCK,HIP1,HIPK2,IBTK,IGF1…	134
Metabolic Disease	glucose metabolism disorder	0.000251		0.807	AACS,ABCA1,ACAA2,ACACA,ACAD10,ACADL,ACOX1,ACOX2,ACSL1,ADAMTS9,ADIPOQ,ADRA2A,AEBP1,AKR1C3,ALDH1A1,ALDH2,AMY2A,APOC1,APOD,APOM,AQP1,AQP5,AR,ATXN2,BACH2,BAX,BCL2,BMP2,C6orf47,CA12,CA3,CA4,CA5B,CA6,CAMTA1,CAPN3,CASP3,CAT,CCDC101,CD24,CD44,CD52,CDKN1A,CDKN2B,CETP,CFB,CHP1,CLEC2B,CLEC3B,CLIC5,CLU,CMAHP,COL1A1,COL1A2,COL5A2,CTNNB1,CTSK,CXADR,DDR1,DECR1,DGAT1,DGAT2,DKK3,DPP4,DPYSL3,DRD4,DYM,DYRK1B,ECHS1,…	217
Cardiovascular System Development and Function, Cellular Movement	cell movement of microvascular endothelial cells	0.000255		-0.538	ARHGEF6,CDH5,COL18A1,DKK1,EFNB2,FGF2,GAS6,RECK,TGFB3,THBS1,THBS2,TIMP1,TIMP2	13
Cellular Movement	chemotaxis of cells	0.000256		0.256	ADORA1,ADORA3,APLNR,APP,BCAR1,C3,C5,CAV1,CCL13,CCL15,CCL19,CCL21,CCL23,CCL28,CCL8,CCR6,CD151,CD36,CD4,CD44,CDH13,CEACAM1,CKLF,COL4A3BP,CORO1A,CSF1,CSF2RA,CXADR,CXCL10,CYR61,DEFB1,DEK,DPP4,EDNRB,ELN,ENG,F10,FGF2,FYN,GNA12,GNA13,HBEGF,IGF1,IL10,IL33,ITGA1,ITGA2,ITGAV,ITGB1,ITGB2,JAM3,LCP1,LEF1,LGALS3,MAP3K5,MMP2,MMP9,MYLK,NEDD4,PDGFRB,PENK,PLA2G7,PLAU,PLAUR,PPARG,PRKCB,PRKCD,PRNP,PTEN,PTGDR,RAC2,RA…	99
Cellular Function and Maintenance	engulfment of cells	0.000262		-0.164	ABCA1,ADIPOQ,ADORA1,ANTXR1,ATP6V1B2,BCAR1,C3,CAMK1D,CAV1,CD302,CD36,CD4,CD93,CDC5L,CDH13,CERK,CHRD,CIB2,CLIP3,COLEC12,CORO1A,CSF1,CXCL10,DNM2,ELMO1,EZR,F10,FCGR2A,FCN1,FOXP1,GAS6,HAX1,HCK,IQSEC1,ITGAM,ITGAV,ITGB2,LEP,LGALS3,LRP1,LRRC29,MARCO,NR1H3,PDZD8,PECAM1,PICALM,PICK1,PLEKHG6,PRKCA,PRKCB,PROS1,PTPN1,RAB27A,RAPGEF3,RRAS2,SHARPIN,SNX5,STON1,SWAP70,TGM2,THBS1,USE1,WAS,WIPF1,ZFYVE16	65
Carbohydrate Metabolism	synthesis of carbohydrate	0.000262		1.609	ABHD5,AGPAT2,ANGPT1,APLNR,APOE,AVP,CANT1,CD40,CEPT1,CHKA,CHKB,CHST12,CHST15,CHST3,CHST6,CHST7,CHSY1,CTGF,CTNNB1,DGAT2,DSE,DSEL,DYRK2,EXT1,F2RL2,FCGR2A,FGF2,FUT8,G6PD,GLCE,GNG2,GPC1,GSK3B,GYS1,HLA-A,IGF1,IGF2,IRS1,IRS2,ITGAV,ITGB1,LAT,LCAT,MIF,PDGFRB,PGM3,PIGA,PIGC,PIGZ,PIK3C2B,PLAU,PLEK,PRDX2,PTH1R,RGS10,RGS4,SLC27A1,SORBS1,SPP1,ST6GALNAC6,TCF7L2,TGFB2,TGFB3,UGDH,VIMP,XBP1	66
Developmental Disorder, Hereditary Disorder, Metabolic Disease, Neurological Disease	familial amyloidotic polyneuropathy	0.000264			APOE,BGN,CLU,FURIN,GSN,IL10,MMP9,TGFBI	8
Cell Signaling	Ras protein signal transduction	0.000271			ADRA2A,FBP1,FGF2,GRAP,IGF1,LAT,MFN2,MRAS,PLCE1,PLD1,RASSF1,RIT1,RRAS,RREB1	14
Carbohydrate Metabolism, Small Molecule Biochemistry	metabolism of D-hexose	0.000271			ALDOA,ALDOC,APOD,APOE,DCXR,FBP1,GALM,GSK3B,HBEGF,IRS2,LRP5,OAS1,OMA1,PCK1	14
Cell-To-Cell Signaling and Interaction, Renal and Urological System Development and Function, Tissue Development	adhesion of kidney cells	0.000282		1.61	ANTXR1,C3,CADM1,CD44,CTNNB1,EFNB1,EPHB3,F10,HBEGF,ITGAM,ITGAV,ITGB1,ITGB2,LRP1,PLAU,PLAUR,PLXNB1,POSTN,PTEN,RRAS,TIMP1,TIMP3,TMEM123,TSC2	24
Cancer, Endocrine System Disorders, Organismal Injury and Abnormalities, Reproductive System Disease	advanced serous ovarian adenocarcinoma	0.000288			ABCA8,ALDH1A2,ARL4C,CALB2,CALCOCO2,CD24,CMTM4,CMTM8,DPP4,DTNA,EPHB6,FAM153A/FAM153B,FAM171A1,FGF18,FLRT2,FOXN2,GSTM5,HSD11B1,IGFBP4,KCNK6,KLK11,LRIG1,MFAP5,PAPSS2,PPAP2A,RECK,RGCC,RRAS,SEMA3C,SORT1,TBC1D2B,TRO,TXNIP,YES1,ZFPM2	35
Lipid Metabolism, Molecular Transport, Small Molecule Biochemistry	quantity of steroid	0.000294		-0.12	ABCA1,ABCB1,ABCG1,ADIPOQ,AHR,APOE,APP,CAV1,CD36,CETP,DHCR24,FDFT1,GHR,GNRH1,HMGA1,IGF1,IL10,IL33,IRS1,LEP,LPL,NPC1,PPARG,TCF7L2,TIMP1,TSPYL5	26
Cellular Movement, Hematological System Development and Function, Immune Cell Trafficking, Inflammatory Response	chemotaxis of leukocytes	0.000303		-0.347	ADORA1,ADORA3,APP,C3,C5,CCL13,CCL15,CCL19,CCL21,CCL23,CCL28,CCL8,CCR6,CD151,CD4,CKLF,CORO1A,CSF1,CSF2RA,CXADR,CXCL10,DEFB1,DEK,DPP4,EDNRB,ELN,FYN,GNA12,GNA13,IL10,IL33,ITGB2,JAM3,LCP1,LGALS3,MMP9,MYLK,PENK,PLA2G7,PLAU,PLAUR,PPARG,PRKCB,PRNP,PTGDR,RAC2,RARRES2,S100A8,S1PR1,SCG2,SELE,SERPINE1,SPHK1,SPP1,TGFB2,THBS1,THBS4,TNFRSF6B,TNFSF14,TSC1,VEGFB,VEGFC,VIPR1,WAS,YARS,ZNF580	66
Cancer, Cell Death and Survival, Tumor Morphology	apoptosis of tumor cells	0.00031		-0.762	ADAM12,ANPEP,AR,ATXN2,B4GALT5,BAX,BCL2,BOK,CASP3,CAT,CD24,CD40,CD44,CDC25B,CDH1,CDK2,CDKN1A,CEACAM1,CFLAR,CTSB,ETS1,FBXL2,FOXO1,GSK3B,HBEGF,HES1,HIF1A,HIPK2,HSPB8,IGF1,IL10,IRF5,ITGAV,JAK2,LPAR1,MUC1,MYC,NRAS,PHLDA1,PPP2CA,PRKCD,PRKCE,PTEN,SNAI2,SPI1,TF,TNFRSF10A,TNFRSF10B,TNFSF13B,VEGFC	50
Cancer	upper aerodigestive tract carcinoma	0.000319			ABCA8,ADAM12,ADAM9,AKR1C3,ANKRD36C,ATIC,AURKA,BCL2,BGN,BRSK1,CACNA1H,CAV1,CCL8,CD44,CD83,CDH11,CDH13,CILP,CLU,CNN1,COL11A1,CPAMD8,CPXM2,CTGF,CTHRC1,CTNNB1,CXCL10,DSE,DSG2,EBF1,EDIL3,EEF1A2,EGFL6,ELMO1,EMILIN2,EZR,F11R,F5,FABP5,FASN,FBN2,FTH1,GAS6,GDF10,GNA12,GNAQ,GPC3,HAX1,HK2,HSP90B1,IFI16,IL1RN,ITGA10,ITGA11,ITGA8,KLHL41,LAMA4,LPAR1,LRP1B,LTBR,LZTS1,MFAP5,MGP,MMP11,MMP2,MYC,MYO3B,NFE2L2,NPTX2,N…	117
Cardiovascular System Development and Function, Cellular Movement	migration of vascular endothelial cells	0.000334		-0.521	ADAMTS1,ADIPOQ,ANGPT2,ARHGEF6,BTC,CD151,CD9,CDH13,CDH5,CNN2,COL18A1,DEPTOR,DKK1,EFNB2,F11R,FGF2,FLNB,FOXO1,GAS6,HOXA9,HSPA5,ID3,ITGB1,LEP,LOX,MAP3K7,MDK,MMP14,PIK3C2B,PROS1,PTN,RECK,SELE,STAB1,TGFB3,THY1,TIMP1,TIMP2,TNFRSF25,TNFRSF6B,TNFSF15	41
Cancer, Endocrine System Disorders	papillary thyroid cancer	0.00034			ABCC3,ADAMTS1,CCDC6,CDH1,CDKN1A,EFNB2,ENG,ETS1,FCGBP,GOLGA5,ITGA5,LGALS3,LSM7,NTRK2,PDGFRB,PPARG,PRKCE,RAP1GAP,RUNX2,S1PR1,SLC5A8,SPHK1,SPP1,TFF3,THBS1,TIMP1,TIMP3	27
Cardiovascular System Development and Function, Tissue Development	adhesion of endothelial tissue	0.000347		-0.2	C3,F10,ITGAM,SELE,THY1	5
Cell-To-Cell Signaling and Interaction, Cellular Function and Maintenance, Hematological System Development and Function, Inflammatory Response	phagocytosis of red blood cells	0.000347		-0.506	CD36,CERK,FCGR2A,ITGAM,ITGB2	5
Cellular Assembly and Organization	rearrangement of actin filaments	0.000347		-1	CDH5,MYH9,SELE,SLC9A3R1,VCAM1	5
Cancer, Cellular Development, Cellular Growth and Proliferation, Tumor Morphology	proliferation of leiomyoma cells	0.000348		0.916	FGF2,IGF1,IGF2,PRKCA,PRKCD,PRKCE,TGFB3	7
Cellular Function and Maintenance	endocytosis	0.000349		-0.025	ABCA1,AMPH,ANTXR1,AP1S1,APOC1,APOE,ATP6V1B2,CAV1,CD36,CD44,CDC5L,CDH13,CDK5,CERK,CHRD,CIB2,CLIP3,COLEC12,CSF1,DENND1A,DNM1,DNM2,EHD1,EZR,FCGR2A,HAX1,HIP1,HOOK2,ITGAM,ITGB2,ITSN1,LDLRAP1,LGALS3,LGALS3BP,LRP1,LRRC29,MARCO,NR1H3,PDLIM7,PDZD8,PICALM,PICK1,PLEKHG6,PRKCA,PTPN1,RAB22A,RAB5A,SCARA3,SCARB1,SERPINE1,SHARPIN,SNX5,SORL1,SORT1,STAB1,STEAP2,STON1,TSC2,VLDLR,WIPF1,ZFYVE16	61
Cellular Movement	invasion of breast cancer cell lines	0.00035		0.772	ANGPTL4,ARHGAP24,ARRDC3,ASAP1,ATP6V0A4,BMP2,BMP6,CASP3,CAV1,CBX5,CCNH,CD44,CD82,CDH1,CDKN1A,CTNNB1,CTSB,CTSK,DIAPH2,EPHB4,EPHB6,EZR,FGF2,FURIN,GAB2,GIPC1,GSK3B,HIF1A,IGF1,IRS2,ITGA5,KLF8,KRT19,KRT8,LEP,LOX,LRP1,MATK,MBD2,MMP14,MMP2,MMP9,MUC1,MYC,PALLD,PLAU,PLAUR,PLEKHG6,PODXL,PRKCA,PTGER2,RNF144A,SEMA3F,SERPINB5,SLC9A3R1,SPARC,SPP1,TCIRG1,TGFB2,TIMP1,TIMP4,TRIP10,TWIST1,ZEB1	64
Cancer, Endocrine System Disorders	follicular thyroid tumor	0.000356			ADAMTS1,ANGPT2,CSF1R,EFNB2,ENG,EPHB4,ETS1,FGFR3,IDH1,ITGA5,MMP2,MMP9,NRAS,PDGFRB,PPARG,PTEN,S1PR1,SLC5A8,SPHK1,SPP1,THBS1,THRA	22
Cellular Development, Connective Tissue Development and Function, Skeletal and Muscular System Development and Function, Tissue Development	differentiation of chondrocytes	0.000357		-0.958	ACVRL1,BMP2,EFEMP1,FGFR3,GADD45B,GAS7,PTHLH,SNAI2,SOX9,STC1,ZBTB16	11
Connective Tissue Disorders, Developmental Disorder, Skeletal and Muscular Disorders	dysplasia of skeleton	0.000363			A4GALT,ADAMTS2,ADAMTSL2,AIRE,ATP7A,CANT1,CHST14,CHST3,COL11A1,COL1A1,COL1A2,COL3A1,COL5A1,COL5A2,COL9A2,COMP,DSE,DYM,EXT1,FGFR3,FLNB,GJA1,GLI3,GORAB,IFT122,IFT140,KIF22,LMNA,LRP5,MMP9,NOTCH2,PAPSS2,PDE4D,PEX13,PLOD1,PTH1R,ROR2,RUNX2,SH3PXD2B,SOX9,TRIP11,WDR19,ZMPSTE24	43
Cellular Development, Skeletal and Muscular System Development and Function, Tissue Development	differentiation of osteoblasts	0.000384		1.743	ACVR1,ALPL,BMP2,BMP6,CAT,CCDC47,CDK6,CHRD,COL6A1,CSF1,CYR61,DDX21,DKK1,FASN,FGF2,HNRNPU,HSD17B4,IGF1,ITGA11,LRP5,MRC2,NELL1,RRAS2,RRBP1,RUNX2,SMOC1,SNAI2,SNRNP200,SYNCRIP,TGFB2,TNC,TP63,TPM4,TWIST1,TWIST2,ZHX3	36
Cancer	primary neoplasm	0.000388			ADAM19,ALPL,ALPP,ATIC,ATP6V1B1,BARD1,BCL2,BMI1,CD24,CD44,CDK5,CDK5RAP3,CDKN2B,CLEC3B,CLU,DHCR24,EFEMP1,EFNB2,ELMO1,EYA2,FABP4,FOXO1,HMGA1,HSP90B1,IFI30,IL10,KIAA0101,KIDINS220,KRT23,LGALS12,LGALS3,LRIG1,LYN,MGLL,MMP14,MMP7,MRE11A,MSLN,MTHFD2,MUC1,NCR3LG1,PDE4D,PDGFRB,PLAUR,PLXNB1,POLE,POSTN,PPARG,PSAT1,PTEN,RAB25,RAD50,RXRA,S100P,SCGB2A1,SEMA4D,SERPINE1,SFRP1,SLC16A3,SPP1,SSTR2,TFF3,TP63,TSPYL2,T…	71
Cancer, Organismal Injury and Abnormalities	urogenital cancer	0.000397		0.853	AACS,AAK1,ABCA1,ABCA3,ABCA6,ABCA7,ABCA8,ABCA9,ABCB1,ABCC2,ABCC4,ABCD1,ABI2,ACACA,ACACB,ACADS,ACO1,ACOX1,ACSL1,ACSL3,ACSS1,ACSS2,ACTG2,ACTN1,ACTR3,ACVR1,ACY1,ADAM19,ADAM23,ADAM9,ADAMTS1,ADAMTS2,ADCY6,ADH1A,ADH1B,ADPRHL1,AFAP1,AGAP6 (includes others),AGPAT2,AGPAT4,AK5,AKAP13,AKR1C1/AKR1C2,AKR1C3,ALCAM,ALDH1A1,ALDH1A2,ALDH1L1,ALDH4A1,ALDH5A1,ALG11,ALG13,ALG9,ALPK1,ALPL,ALPP,AMACR,AMD1,AMPH,ANGPT2,AN…	1237
Lipid Metabolism, Molecular Transport, Small Molecule Biochemistry	concentration of cholesterol	0.000397		-0.05	ABCA1,ABCG1,AHR,APOE,APP,CAV1,CETP,DHCR24,FDFT1,GHR,HMGA1,IL33,IRS1,LPL,NPC1,PPARG,TCF7L2	17
Cellular Assembly and Organization	formation of cytoskeleton	0.000404		1.504	AR,ARHGEF12,ARHGEF17,ARHGEF3,ARRB1,BAIAP2L1,BCAR1,CALD1,CAV1,CCL21,CDC25B,CDC42EP2,CDC42EP5,CDK6,CLIP3,CREB1,CTGF,DLC1,EVL,FCGR2A,FGF2,GNA13,GNG12,GNG2,GNG7,GPI,GSN,HAX1,HCK,IGF1,ITGB1,ITGB5,KANK1,MAPT,MKL1,MYC,NCK2,NCKIPSD,NET1,NFATC1,PFN2,PLAU,PRKCE,RAPGEF3,RGCC,ROCK2,S1PR1,SELE,SH3PXD2A,SPHK1,STMN2,TESK1,TGFBI,TNFAIP1,TP63,TPM1,TPPP,TSC1,TTC17,VCAM1,WAS,WASL,WNT11	63
Free Radical Scavenging	synthesis of reactive oxygen species	0.000419		0.929	ABCA1,ALDH2,ANGPT2,APLNR,APP,BCL2,BNIP3,C5,C5AR1,CAT,CAV1,CCL13,CD36,CD52,CDH5,CDKN1A,COL18A1,COX5B,CRYAB,CSF1,CYBB,DDIT4,DUOX1,ETS1,FCGR2A,FGF2,FNTB,FTH1,G6PD,GAB2,GPX1,GSN,HK2,IGF1,IL10,IL18,ITGAM,ITGAX,ITGB1,ITGB2,ITSN1,LAT,LILRB2,LOC102724788/PRODH,MAP2K1,MSRB2,MUC1,MYLK,NCF1C,NOS3,NOX4,NOXA1,NQO1,NRAS,PIM1,PNPT1,POLG,PRDX2,PRKCA,PRKCB,PRKCD,PRSS23,PTEN,PTPN6,RAC2,RALGDS,SELE,SERPINB5,SMOX,ST…	76
Cell-To-Cell Signaling and Interaction, Tissue Development	attachment of tumor cell lines	0.000419	Increased	3.084	BCAP31,CD36,CD44,CD46,COMP,DSG2,EGR1,ETS1,ITGA5,ITGB1,LRP1,PLD1,PTGER2,PTN,RALB,SPARC	16
Cell Morphology	cell spreading of leukemia cell lines	0.000433		0.239	C3,DIAPH2,FERMT3,ITGB1,LYN,MATK,SPHK1,TNC,VCAM1	9
Cellular Movement, Hematological System Development and Function, Immune Cell Trafficking, Inflammatory Response	transendothelial migration of monocytes	0.000433		0.867	C5,ITGAV,ITGB2,MMP14,PECAM1,PPARG,TIMP2,TIMP3,VCAM1	9
Cellular Development, Cellular Growth and Proliferation, Hair and Skin Development and Function	proliferation of skin cell lines	0.000433		-1.293	ANPEP,DPP4,FGF2,IGF1,NTN4,PNPT1,PRKCA,PTHLH,RXRA,THBS1,THBS2,TRPV1,VEGFC	13
Cardiovascular System Development and Function, Cell-To-Cell Signaling and Interaction, Tissue Development	adhesion of endothelial cell lines	0.000441		1.552	ANGPT2,CAV1,CD151,CD44,CDH13,FGF2,ITGB1,LGALS3,NTN4,RAP1B,THBS1,TNFRSF6B,VCAM1,VEGFC	14
Cell Death and Survival	cell death of hepatoma cell lines	0.000451		1.058	ACVR1B,ADIPOQ,BAX,BCL2,BNIP3,CASP3,CAT,CCNG1,CD40,CDKN1A,CFLAR,CTNNB1,CTSB,FOS,FOSB,HCST,IRF5,MAP2K1,MAP3K11,MAP3K7,MFN2,MMP7,MYC,NOX4,NUAK1,PMEPA1,PML,PPARG,PPARGC1A,PPP2CA,PRKCD,PTEN,SCD,SOD3,SOX4,STAT6,SULF2,TBPL1,TENC1,TNFRSF10A,TNFRSF10B,TNFSF14,TP63,ZFYVE16	44
Cellular Assembly and Organization	organization of organelle	0.000456		0.816	A4GALT,ABCA1,ABCD1,ACVRL1,ALDOA,ARHGAP21,ARHGEF2,ARSB,ATL1,ATL3,BCAR1,BLZF1,BNIP1,CAV1,CAV2,CCL21,CDAN1,CDC25B,CDH1,CENPT,CENPV,COG4,COL1A1,COL1A2,COL3A1,COL5A1,COL5A2,DMPK,DNM1,DSP,DYM,EVL,FAM109B,FIS1,GEM,GOLGA2,GOLGA5,GOLPH3,GORASP2,HAUS2,HOOK2,HPS4,KIAA0101,KIF5C,KRT9,LCP1,MAD2L2,MFN2,MSTO1,MUM1,MYC,MYO1B,MYO7A,NAGPA,NLGN4X,NPLOC4,PEX19,PLEK,PLEKHA1,PLS3,PRKD1,PRNP,RAB6A,RAC2,RRBP1,SEC61A1,SN…	79
Neurological Disease	amyotrophic lateral sclerosis	0.000457			ABCA8,ADAMTS1,ADIRF,ALDH5A1,ANG,APP,ATXN1,BAX,BCL2,CDKN1A,CEBPA,CELF2,CHCHD10,COL1A1,COL1A2,COL3A1,CYP26B1,CYR61,DBI,DMPK,DRD4,EIF4A1,ELN,ENO3,ETS2,EZR,FBLN1,FHL3,FIG4,FOXO1,GABRE,GABRP,GADD45A,GPNMB,GSN,HIATL2,HPRT1,IGF1,KIAA0040,LMOD1,LUM,MAGED1,MAGED2,MN1,MTHFD2,MYL3,MYL5,NEFH,NNMT,PDE4B,PPP1R1A,PRNP,PRPH,RYR3,SCN1B,SCN2B,SCN4B,SCN9A,SLC1A3,SLC1A4,SLC7A6,SOX4,SPARC,TARDBP,TIMP1,TUBA1A,ZNF91	67
Cancer, Endocrine System Disorders, Organismal Injury and Abnormalities, Reproductive System Disease	ovarian adenocarcinoma	0.000466			ABCA8,AGPAT2,ALDH1A2,APOE,ARL4C,CALB2,CALCOCO2,CD24,CLDN7,CLEC3B,CLU,CMTM4,CMTM8,CTNNB1,DAPK3,DPP4,DTNA,EPHB6,EVL,FAM153A/FAM153B,FAM171A1,FGF18,FLRT2,FOXN2,GPX3,GSTM5,HRNR,HSD11B1,IGFBP2,IGFBP4,KCNK6,KLK11,LPAR6,LRIG1,MFAP5,MGP,MSH6,MSLN,MUC1,NADK,NRAS,PAPSS2,PDK4,PPAP2A,PTEN,PTGER2,PTGES,PTGS1,RECK,RGCC,RRAS,SEMA3C,SLPI,SORT1,SPP1,TBC1D2B,TIMP3,TRO,TXNIP,UBE2C,WNT11,YES1,ZFPM2	63
Cancer, Cell Death and Survival, Tumor Morphology	cell death of tumor cells	0.000468		-0.299	ADAM12,ANPEP,APP,AR,ATXN2,B4GALT5,BAX,BCL2,BMP2,BMP5,BMP6,BOK,CASP3,CAT,CD24,CD40,CD44,CDC25B,CDH1,CDK2,CDKN1A,CEACAM1,CFLAR,CTSB,ETS1,FBXL2,FLT3LG,FOXO1,GSK3B,HBEGF,HES1,HIF1A,HIPK2,HSPB8,IGF1,IL10,IRF5,ITGAV,JAK2,LPAR1,MUC1,MYC,MYCN,NRAS,PHLDA1,PPARG,PPP2CA,PRKCD,PRKCE,PRNP,PTEN,SFRP1,SNAI2,SPI1,TF,TNFRSF10A,TNFRSF10B,TNFSF13B,TWIST1,VCAM1,VEGFC	61
Cellular Assembly and Organization	development of cytoplasm	0.000481		1.566	ABCD1,ANG,AR,ARHGEF12,ARHGEF17,ARHGEF3,ARRB1,BAIAP2L1,BCAR1,CALD1,CAV1,CCL21,CDC25B,CDC42EP2,CDC42EP5,CDK6,CLIP3,CREB1,CTGF,DLC1,EVL,FCGR2A,FGF2,FIS1,GNA13,GNG12,GNG2,GNG7,GPI,GSN,HAX1,HCK,HSPA8,IGF1,ITGB1,ITGB5,KANK1,MAPT,MKL1,MRPL14,MYC,NCK2,NCKIPSD,NET1,NFATC1,NUBPL,PEX19,PFN2,PLAU,PPARGC1A,PRKCE,RAB22A,RAB23,RAB5A,RAPGEF3,RGCC,ROCK2,S1PR1,SELE,SH3PXD2A,SPHK1,STMN2,SUPV3L1,TESK1,TGFBI,TNFAIP1,…	75
Immunological Disease	allergy	0.000488			ABCA1,ACADVL,ACKR4,ADIPOQ,ADRA2A,AR,ARFGAP3,BCL11B,BCL2,BGN,C1R,C1S,C3,CAPZB,CAT,CCL13,CCL21,CCL23,CD44,CFL1,CNN3,CSF2RA,DEFB1,DUSP1,DUSP10,FABP4,FABP5,FAM153A/FAM153B,FCER1A,FCER1G,FCGBP,FGR,FYN,GADD45A,GPD1,GSN,GSTO1,H3F3A/H3F3B,HAVCR2,HCK,HDC,HLA-DPB1,HLA-DQA1,HLA-DQB1,HLA-DRA,HLA-DRB1,HLA-DRB5,HRNR,IDE,IFI30,IL10,IL1RN,IL4R,JUNB,KLK4,KLK5,KLK7,KRT1,KRT10,KRT16,KRT5,LPL,LYN,MAD2L2,MSN,MUCL1,MY…	99
Cardiovascular Disease	aneurysm	0.000489			CTSK,EDNRA,ELN,IGFBP7,MMP11,MMP14,MMP2,MMP7,MMP9,MTHFR,MYH11,MYLK,PLAU,RRBP1,SPARC,TGFB2,TIMP1,TIMP2,TIMP3	19
Cellular Movement, Hematological System Development and Function, Immune Cell Trafficking	cell movement of lymphocytes	0.000518		-1.447	AOC3,CCL13,CCL19,CCL21,CCL23,CCL28,CCL8,CD151,CD4,CD44,CD58,CKLF,CXCL10,DEFB1,DEK,DEPTOR,DPP4,EFNB1,ENPP2,EZR,F11R,FERMT3,FYN,GNA12,GNA13,HLA-A,IL10,IL18,ITGA5,ITGB1,ITGB2,JAK2,LCP1,LEP,MMP9,MYH9,MYLK,PLAU,PTGDR,RALGDS,RARRES2,S1PR1,SELE,SEMA3A,SPP1,STAB1,TGM2,THBS1,TIMP1,TNFRSF6B,TNFSF14	51
Cardiovascular Disease, Hematological Disease	Thrombosis	0.000519			ANGPT1,ANGPT2,C3,CD46,CFB,CTGF,CX3CR1,EDNRA,EDNRB,F10,F5,HIVEP1,JAK2,LPL,MB,MMP2,MMP7,MTHFR,NNMT,PDGFRB,PLAU,PPP3CA,PROS1,PTGER2,PTGER3,PTGS1,SERPINA5,SERPINE1,STMN2,STXBP5,THBS1,VEGFB,VEGFC,VKORC1	34
Cellular Movement	migration of carcinoma cell lines	0.000519		0.793	ADIPOQ,ALCAM,ANPEP,AR,CAV1,CLDN7,CYR61,DSE,ETS1,FBXL2,GNAI1,GOLGA2,IGF1,IRS1,ITGB1,LEP,LRP1,MIF,MMP7,NOV,NTRK2,PODXL,POSTN,PRKCD,PTN,PTPN1,RAP1B,RAP1GAP,RASSF1,RUNX2,SPP1,TGM2,VCAM1,VEGFC	34
Cancer, Organismal Injury and Abnormalities, Renal and Urological Disease	Renal Cancer and Tumors	0.000525		0	ABCA3,ABCA6,ABCA7,ACADS,ACSL3,ACSS1,ADAM19,ADAM23,ADAMTS9,ADH1A,ALDH5A1,AMACR,ANKRD36C,ANPEP,AQP7,AR,ARHGAP21,ARHGAP23,ATP1A2,AURKA,BASP1,BAX,BLVRB,BPGM,BRF1,BTG2,C17orf97,C1orf85,C1S,CADM1,CALCOCO2,CAV1,CCDC109B,CCDC91,CD276,CD44,CD70,CD9,CDC34,CDH1,CDH23,CDH5,CDH6,CDK2,CERS4,CFAP74,CLU,CSF1R,CSPG4,CTNNB1,DEFB1,DMTN,DNAJC10,DPY19L1,DUSP6,EBPL,EEF1A2,EHHADH,EIF2AK4,ELOVL5,EPB42,ETFDH,ETS2,EXTL2,F…	242
Cell-To-Cell Signaling and Interaction, Cellular Function and Maintenance, Inflammatory Response	phagocytosis of cells	0.000526		-0.102	ABCA1,ADIPOQ,ADORA1,C3,CAMK1D,CD302,CD36,CD4,CD93,CERK,COLEC12,CORO1A,CSF1,CXCL10,ELMO1,F10,FCGR2A,FCN1,FOXP1,GAS6,HCK,IQSEC1,ITGAM,ITGAV,ITGB2,LEP,LGALS3,PECAM1,PRKCB,PROS1,RAB27A,RAPGEF3,RRAS2,SWAP70,TGM2,THBS1,USE1,WAS	38
Cancer, Endocrine System Disorders	follicular thyroid cancer	0.000548			ADAMTS1,ANGPT2,CSF1R,EFNB2,ENG,EPHB4,ETS1,FGFR3,IDH1,ITGA5,MMP2,MMP9,NRAS,PDGFRB,PPARG,PTEN,S1PR1,SPHK1,SPP1,THBS1,THRA	21
Cardiovascular Disease, Hematological Disease	thrombosis of vein	0.000548			ANGPT1,ANGPT2,CTGF,F10,F5,HIVEP1,JAK2,LPL,MMP2,MMP7,NNMT,PDGFRB,PLAU,PROS1,PTGS1,STMN2,STXBP5,THBS1,VEGFB,VEGFC,VKORC1	21
Free Radical Scavenging	generation of reactive oxygen species	0.000551		1.455	ABCA1,ALDH2,APP,BCL2,BNIP3,C5,CAT,CAV1,CD36,CDKN1A,COX5B,CRYAB,CYBB,DDIT4,DUOX1,FCGR2A,GPX1,IL18,ITGB1,ITSN1,LOC102724788/PRODH,MUC1,NOS3,NOX4,NOXA1,PNPT1,POLG,PRKCA,PRKCD,PTEN,SERPINB5,STAT5A,TNFSF14,TRAP1,XBP1	35
Dermatological Diseases and Conditions, Immunological Disease, Inflammatory Disease	lichen planus	0.000551			APOE,BAX,CALML3,CALML5,CCL13,CCL19,CCL21,CD52,CFD,CFL1,COL1A1,COL3A1,COMP,FTH1,GSN,HLA-A,HLA-DPA1,HLA-DPB1,HLA-DQB1,HLA-DRA,HLA-DRB1,IFI30,IFIT1,KRT16,KRT5,LAPTM5,LCP1,LSM7,MUCL1,NDUFA3,PPP3CA,RAMP3,SLURP1,TRAM1,VKORC1	35
Developmental Disorder, Hereditary Disorder, Immunological Disease	complement component deficiency	0.000563			C1QA,C1QB,C1QC,C1R,C1S,C2,C3,C5,C6,CFD	10
Dermatological Diseases and Conditions, Hereditary Disorder, Organismal Injury and Abnormalities	hereditary palmoplantar keratoderma	0.000563			AQP5,DSG1,DSP,GJB2,KRT1,KRT16,KRT6C,KRT9,RSPO1,SLURP1	10
Infectious Disease, Respiratory Disease	severe acute respiratory syndrome	0.000571			ACSL1,ACTN1,ANPEP,ARL4C,CD24,CD9,CLU,CTSZ,EGR1,EIF1AY,FLOT2,GSTO1,HIST1H1C,HIST1H2AC,HIST2H2BE,IER3,IL10RA,IMPA2,IRS2,ITGAM,LEF1,MSRB2,MXD1,PDXK,PYGL,RAB13,RAB31,RRAGD,S100P,SLC2A3,SLPI,SNN,SPARC,STXBP2,TALDO1,TCIRG1,TIMP1,TIMP2,TKT,TUBB4B	40
Hereditary Disorder	X-linked hereditary disease	0.000579			ABCB7,ABCD1,ALG13,AR,ARHGEF6,ATP7A,BCAP31,C3,C5,CA12,CA3,CA4,CA5B,CA6,CASK,COL4A5,CYBB,DNM2,DTNA,F10,F8,FCGR2A,FGD1,FHL1,FRMD7,FTSJ1,G6PD,GABBR1,GPC3,GPC4,HLA-A,HLA-DPB1,HLA-DQB1,HLA-DRA,HLA-DRB1,HLA-DRB4,HPRT1,HUWE1,IDS,IQSEC2,KAL1,LAMP2,MAGT1,MAOA,MAOB,MED12,MID1,MYL1,MYL2,MYL3,NLGN4X,PCNA,PDHA1,PDK3,PHKA2,PIGA,RP2,SCN1B,SCN2B,SCN4B,SCN9A,SHROOM4,SLC1A3,SLC1A4,TAZ,TIMP3,TNNT3,TSPAN7,WAS,ZDHHC9	70
Cellular Movement	cell movement of melanoma cell lines	0.000603		1.151	ALCAM,CD151,CD36,CDH1,CTGF,GEMIN5,ITGA2,ITGB1,KRT8,LPAR1,MAP4K4,MC1R,MITF,MSN,NME1,PRDX2,PRKCA,PRNP,RAP1GAP,RAPGEF3,SDC1,SEMA3A,SERPINA5,SERPINE1,SH2B1,SPHK1,SPP1,TGFB3,TIMP2,TNFAIP8	30
Cellular Movement	invasion of squamous cell carcinoma cell lines	0.000628		0.229	BTC,CCL19,CD44,DSE,EZR,FOXP1,FSCN1,FURIN,HAX1,HBEGF,MMP9,NME1,PLAUR,POSTN,SPP1,WNT5B	16
Cellular Development, Hematological System Development and Function, Hematopoiesis	differentiation of hematopoietic progenitor cells	0.000639		-0.053	BCL2,BTG2,CBFB,CDKN1A,CDKN2B,CEBPA,CLEC11A,CSF1,CSF1R,DEK,DKK1,HIST1H4C,HIST1H4K,HOXA10,HOXA5,HOXA9,IGF1,IL10,JAK2,JUNB,MAFG,MLLT11,MYC,N4BP2L2,PML,PRKCA,PRMT1,PTPN1,RUNX1,SCIN,SPI1,TCF3,TESC,TIMP1,TNFRSF10B,TNFRSF12A,TNFSF13B,ZBTB16	38
Cell Death and Survival	cell death of kidney cell lines	0.00064		-0.053	AAK1,ALDH3B1,APP,AR,ATF6,ATP13A2,BAG4,BAX,BCL2,BCL6,BIRC2,BIRC3,BNIP3,BOK,CA4,CASP3,CASP7,CCBL1,CD44,CFLAR,COMP,CRYAB,ELOVL4,ERN1,FDFT1,FOXO1,GNA13,GPR37,GSK3B,GSN,HIPK2,HK2,HSPA5,IER3,IGF1,IL17RD,IRS1,ITGAV,ITGB1,JAK2,KLB,LGALS12,LYN,MAP1S,MAP2K1,MAP3K1,MAP3K5,MAPT,NFE2L2,NMNAT3,NOL3,PPARG,PPM1A,PRNP,PTGDS,RASSF1,RASSF4,RBP4,RGS4,RNF216,SLC47A1,SPHK1,SPP1,SRXN1,STK26,TCF12,TCF3,TCF4,TGFB1I1,TICA…	80
Organ Morphology, Skeletal and Muscular System Development and Function	muscle contraction	0.000642		1.067	ALDOA,ANO1,ASPH,ATP1A2,CACNA1H,CASP3,CASQ2,CKMT2,CNN1,CRYAB,DES,DTNA,FXYD1,GAMT,GJA1,GJC1,HRC,HSPB6,KCNMA1,KLHL41,MYH7,MYL1,MYL2,MYL3,MYL5,MYL9,MYOF,MYOT,PLCE1,ROCK2,SCN1B,SCN2B,SCN4B,SMTN,SNTA1,SPHK1,STBD1,TAZ,TNNC1,TNNC2,TNNI2,TNNT3,TPM1,VIPR1	44
Cardiovascular System Development and Function, Cellular Movement	migration of microvascular endothelial cells	0.000649		-0.818	ARHGEF6,CDH5,COL18A1,DKK1,EFNB2,FGF2,GAS6,RECK,TGFB3,TIMP1,TIMP2	11
Cell Death and Survival, Nervous System Development and Function, Tissue Morphology	loss of neurons	0.000651			APP,AR,ATN1,ATXN1,ATXN3,BACE1,MAPT,MME	8
Cell-To-Cell Signaling and Interaction, Tissue Development	adhesion of lymphoma cell lines	0.000666		-0.506	CCL15,CCL21,CD59,FOXO1,ITGAM,ITGAX,ITGB2,NOS3,PARVG,PNPLA2,PTPN6,RCAN1,SDC1,TNFRSF6B,VCAM1	15
Cellular Movement	migration of connective tissue cells	0.000666		1.184	APOE,CDKN1A,CSF1,FGF2,HBEGF,HYAL2,IGF1,KCNMA1,MAPK3,PLAU,POSTN,S1PR1,TGFB3,THBS1,TWIST1	15
Cell Death and Survival	cell death of epithelial cells	0.000688		0.219	AAK1,ALDH1A1,ALDH3B1,APP,AR,ATP13A2,BAG4,BAX,BCL2,BCL6,BIRC2,BIRC3,BNIP3,BOK,CASP3,CASP7,CAT,CD40,CD44,CDH1,CFLAR,CRYAB,ELOVL4,ERN1,FGF2,FOXO1,GPR37,HIPK2,HK2,HSPA5,HSPB8,IER3,IGF1,IL10,IL17RD,IRS1,ITGAV,ITGB1,KLB,LGALS7/LGALS7B,LYN,MAP3K1,MAP3K5,MAPT,MC1R,MITF,MYC,MYLK,NFE2L2,NMNAT3,NOL3,PLAU,PLAUR,PPARG,PPM1A,PRNP,RASSF1,RASSF4,RGS4,RNF216,SFRP1,SLC47A1,SPHK1,SPP1,SRXN1,STAT6,STK26,TCF12,TCF3,T…	88
Organismal Injury and Abnormalities, Renal and Urological Disease	acute kidney injury	0.000694			ADORA1,ADORA3,ADRA2A,CLU,CYR61,IL18,PDE3B,PDE4B,PDE4C,PDE4D,PDE7A,PDE7B,PDE8A,TNNC1	14
Cellular Movement, Hematological System Development and Function, Immune Cell Trafficking, Inflammatory Response	chemotaxis of phagocytes	0.000704		-0.566	ADORA1,ADORA3,APP,C3,C5,CCL15,CCL19,CCL21,CCL23,CCL8,CCR6,CD151,CD4,CKLF,CORO1A,CSF1,CSF2RA,CXADR,CXCL10,DEFB1,DEK,EDNRB,ELN,IL10,IL33,ITGB2,JAM3,LGALS3,PENK,PLA2G7,PLAU,PLAUR,PRKCB,PRNP,PTGDR,RAC2,RARRES2,S100A8,SELE,SERPINE1,SPHK1,SPP1,TGFB2,THBS4,TNFRSF6B,TSC1,VEGFB,VEGFC,VIPR1,WAS	50
Developmental Disorder	dysplasia	0.000704			A4GALT,ADAMTS2,ADAMTSL2,AIRE,ATP7A,CANT1,CHST14,CHST3,CLU,COL11A1,COL1A1,COL1A2,COL3A1,COL5A1,COL5A2,COL9A2,COMP,CSF1,DSE,DYM,ELN,EXT1,FAM20C,FGFR3,FLNB,GJA1,GLI3,GNA12,GORAB,IFT122,IFT140,ITGA8,KIF22,LMNA,LRP5,MMP9,NOTCH2,PAPSS2,PDE4D,PEX13,PLOD1,PTGES,PTH1R,ROR2,RUNX2,SH3PXD2B,SOX9,TRIP11,WDR19,ZMPSTE24	50
Cellular Development, Cellular Growth and Proliferation, Embryonic Development, Organ Development, Organismal Development, Skeletal and Muscular System Development and Function, Tissue Development	formation of muscle cells	0.000705		0.896	ADAM12,CAPN3,HBEGF,IGF2,KRT19,MAP2K1,MYH11,MYOZ1,NCKIPSD,PDGFRB,SOX15,TPM1,VCAM1	13
Cell Death and Survival	necrosis of prostate cancer cell lines	0.000708		1.381	ACACA,AKAP12,AR,BAX,BCL2,BIRC2,BIRC3,BMP2,CASP3,CASP7,CAT,CAV1,CDK5,CFLAR,CLU,CREB1,DKK3,EGR1,EHF,ETS2,FASN,FDFT1,FOS,FOXO1,GADD45A,GLIPR1,GSK3B,HBEGF,HCST,HIF1A,HSPA5,HSPB8,ICMT,IGF1,IGFBP4,IGFBP7,ITGB1,LGALS3,MAP2K1,MAP3K7,MME,MYC,NOX4,PIM1,PLAU,PLAUR,PRKCA,PRKCD,PRKCE,PTEN,RAD9A,SERPINB5,ST3GAL1,STAT5A,STUB1,TGFB2,TNFRSF10A,TNFRSF10B,TWIST1,UACA,VEGFC,VPRBP	62
Cellular Movement, Hematological System Development and Function, Immune Cell Trafficking, Inflammatory Response	chemotaxis of myeloid cells	0.000715		-0.226	ADORA1,APP,C3,C5,CCL13,CCL15,CCL19,CCL21,CCL23,CCL8,CCR6,CD151,CD4,CKLF,CORO1A,CSF1,CSF2RA,CXADR,CXCL10,DEFB1,DEK,EDNRB,ELN,IL10,IL33,ITGB2,JAM3,LGALS3,PENK,PLA2G7,PLAU,PLAUR,PPARG,PRKCB,PRNP,RAC2,RARRES2,S100A8,SCG2,SELE,SERPINE1,SPHK1,SPP1,TGFB2,THBS4,TNFRSF6B,TSC1,VEGFB,VEGFC,VIPR1,WAS,YARS	52
Cellular Movement	migration of breast cancer cell lines	0.000755		1.416	ADAM9,ANGPT2,ARRB1,ARRDC3,BCAR1,BMP2,BMP6,CD9,CDH2,CTGF,CTNNB1,CXCL10,DNAJA3,ESRRA,ETS1,FGF2,GAB2,GIPC1,GJA1,GRINA,HIF1A,IGF1,ITGAV,ITGB1,ITGB5,KRT19,KRT8,LEP,MAP2K1,MAP4K4,MATK,MMP14,MMP2,MMP9,MTUS1,MYC,MYH9,NME1,OSGIN1,PALLD,PLAU,PLAUR,PRKCD,PRKD1,PTHLH,RAP1GAP,RNF144A,SDC1,SEMA3A,SEMA4D,SERPINA5,SERPINE1,SFN,SH2B1,SNAI2,SPP1,SSH1,TFAP2C,TGFB3,TGM2,TIMP1,TIMP2,TNFAIP8,TNK2,TRIP10,TWIST2,WBP2,WN…	69
Endocrine System Disorders, Gastrointestinal Disease, Metabolic Disease	non-insulin-dependent diabetes mellitus	0.000771			AACS,ABCA1,ACAA2,ACACA,ADAMTS9,ADIPOQ,ADRA2A,AEBP1,ALDH2,AMY2A,APOC1,AR,CA12,CA3,CA4,CA5B,CA6,CAMTA1,CD44,CDKN1A,CETP,CHP1,CLIC5,CLU,COL1A1,COL1A2,CTSK,DECR1,DGAT1,DGAT2,DPP4,ECHS1,EDNRA,EDNRB,ETFDH,FAH,FBXO28,FBXO3,FOS,FOXP1,FYN,GAS1,GCDH,GPNMB,HK2,HMGA1,IDE,IGFBP7,IL1RN,IRS1,IRS2,ITGB5,JAZF1,KLF10,LPL,LRIG1,MAPK10,MARCH6,MGP,MYC,MYO3B,NOTCH2,NRAS,PCK1,PDE3B,PDE4B,PDGFRL,PHACTR3,PIEZO2,PNLIPRP3,…	97
Cellular Development	epithelial-mesenchymal transition	0.000801		-0.063	ARHGAP21,BMI1,BMP2,CAV1,CD44,CDH1,CDH11,CTGF,CTNNB1,EYA2,FFAR4,FGF2,FOXO1,GPI,GSK3B,HIF1A,IDH1,IRS1,KLF8,LEF1,LEP,LOXL3,MDK,MYC,NOTCH2,PLAU,PLAUR,PRNP,PTEN,SIX1,SNAI2,SPARCL1,SPP1,TAZ,TGFB2,TGM2,TP63,TWIST1,ZEB1	39
Hereditary Disorder, Skeletal and Muscular Disorders	Muscular Dystrophy	0.000814			CAPN3,CHKB,COL6A1,COL6A2,COL6A3,DES,DMPK,FHL1,FKTN,GMPPB,HLA-A,HLA-DPB1,HLA-DQB1,HLA-DRA,HLA-DRB1,HLA-DRB4,ITGA7,ITGB1,LAMA2,LMNA,MYH7,MYL1,MYL2,MYL3,MYOT,RYR1,SEPN1,SGCD,SGCG,TIMP3,TNNT3	31
Cardiovascular Disease	advanced stage peripheral arterial occlusive disease	0.000828			AMPH,APOE,ARL4C,CCDC109B,CD36,CEMIP,CLEC2B,COL1A1,COL1A2,COL6A1,CTSB,DNAJB1,DNAJB5,ELF4,EVI2A,F10,FTH1,GLS,HIBCH,HSPA4,HSPH1,IFI30,LAPTM5,LCP1,LEPREL1,LYN,MAFB,MAP4K4,MARCKS,MARK1,NEDD9,NPR3,NXT1,PLEKHO2,RUNX1,SCP2,SIDT2,SLC22A3,SMARCA1,SNX10,SPP1,SUB1,TBC1D2B,TGFB2,THBS1,THY1,TP53BP2,TTLL7,UCP2,UST,VSIG4	51
Cancer, Cell Death and Survival, Tumor Morphology	cell death of cancer cells	0.000834		-0.017	ANPEP,APP,AR,ATXN2,B4GALT5,BAX,BCL2,BMP2,BMP5,BMP6,BOK,CASP3,CAT,CD24,CD40,CD44,CDC25B,CDH1,CDKN1A,CFLAR,CTSB,ETS1,FBXL2,FLT3LG,GSK3B,HES1,HIPK2,HSPB8,IGF1,IL10,IRF5,ITGAV,JAK2,LPAR1,MUC1,MYC,MYCN,NRAS,PHLDA1,PPARG,PRKCD,PRKCE,PRNP,PTEN,SFRP1,SPI1,TF,TNFRSF10A,TNFRSF10B,TNFSF13B,TWIST1,VCAM1,VEGFC	53
Cell Death and Survival	apoptosis of prostate cancer cell lines	0.000835	Increased	2.321	ACACA,AKAP12,AR,BAX,BCL2,BIRC2,BIRC3,BMP2,CASP3,CASP7,CAT,CAV1,CDK5,CFLAR,CLU,CREB1,DKK3,EGR1,EHF,ETS2,FASN,FOS,FOXO1,GADD45A,GLIPR1,HBEGF,HIF1A,HSPA5,HSPB8,IGF1,IGFBP4,IGFBP7,ITGB1,LGALS3,MAP3K7,MME,MYC,NOX4,PIM1,PLAU,PLAUR,PRKCA,PRKCD,PRKCE,PTEN,RAD9A,SERPINB5,ST3GAL1,STAT5A,STUB1,TNFRSF10A,TNFRSF10B,TWIST1,UACA,VPRBP	55
Cell Death and Survival	cell death of lung cancer cell lines	0.000844		-0.553	ACO2,ALDH1L1,BAX,BCL2,BIRC2,BIRC3,BOK,CASP3,CDKN1A,CDKN2C,CEBPA,CEBPB,CFLAR,CREB1,DAPK3,DUSP1,FBXL2,FGF2,FOXO1,G0S2,GADD45A,GADD45B,GLIPR1,GPI,GPX1,GSK3B,HCST,HIF1A,HIPK2,HSPA5,ID3,IGF1,IGF2,KLF6,LGALS3,LOC102724788/PRODH,MAP3K5,MAP3K7,MYC,NQO1,NT5E,OGT,OSGIN1,PDE4D,PFKFB1,PIDD1,PMEPA1,PML,PPARG,PPP2CA,PRKCD,PRKCE,PTEN,PTPN6,RASD1,RRM2B,RTKN,SKP2,SPP1,TGM2,TNFRSF10B,TP63,TRAP1,TUBB3,UACA,WNT2,WWO…	70
Gene Expression	transcription of RNA	0.000865		-1.81	ABCA2,ABHD14B,ACTR2,ACTR3,ACVR1,ACVR1B,ACVRL1,ADIPOQ,ADIRF,AEBP1,AHR,AIRE,AKNA,ANG,AR,ARF4,ARHGEF2,ARID5B,ARNT2,ARRB1,ASPH,ATF5,ATF6,ATN1,ATP2B4,ATXN1,ATXN3,BACH2,BAMBI,BASP1,BCL11A,BCL11B,BCL2,BCL6,BCL9L,BEND6,BHLHE40,BIRC2,BLZF1,BMI1,BMP2,BMP5,BMP6,BRF1,BTG1,BTG2,C1orf85,CALCOCO1,CAPN3,CAV1,CBFB,CBX2,CBX5,CCNH,CD40,CD44,CD82,CD9,CDH1,CDH13,CDK2,CDK5,CDKN1A,CDKN2C,CEBPA,CEBPB,CFLAR,CIAO1,CITED2,…	383
Cellular Movement, Hematological System Development and Function, Immune Cell Trafficking, Inflammatory Response	chemotaxis of granulocytes	0.000866		-0.228	ADORA1,APP,C5,CCL13,CCL15,CCL19,CCL21,CCL23,CCL8,CCR6,CD151,CKLF,CORO1A,CSF1,CSF2RA,CXADR,CXCL10,DEFB1,DEK,IL33,ITGB2,JAM3,LGALS3,PENK,PLAUR,PPARG,PRKCB,RAC2,S100A8,SCG2,SELE,SPP1,TGFB2,THBS4,TSC1,YARS	36
Cell Death and Survival	necrosis of brain cancer cell lines	0.000869		1.077	APP,BAX,BCL2,BCL2L13,BIRC2,BIRC3,CASP3,CAT,CD59,CERK,CFLAR,CRYAB,CSPG4,DHCR24,DKK1,FGF2,FGF9,FTH1,HIF1A,HIP1,HIPK2,IGF1,MAPT,MITF,MMP9,NOTCH2,NT5E,NTN1,PMEPA1,PML,PPARG,PRKCD,PRKCE,PRNP,PTEN,SEMA3A,SPP1,TASP1,TNFRSF10B,TNFRSF6B,UNC5B,WWOX	42
Cellular Movement	invasion of brain cancer cell lines	0.000876	Increased	2.452	ASAP1,BCAR1,CASP3,CD24,CDH2,CRMP1,CTSB,EFNB3,ELMO1,FAT1,GBP1,IGFBP2,LRIG1,LRP1,MARCKS,MMP14,MMP9,NOTCH2,NTN1,PDCD4,PLAUR,PTEN,TIMP2,VCAM1	24
Cell Death and Survival	cell death of kidney cells	0.000885		-0.085	AAK1,ALDH3B1,APP,AR,ATF6,ATP13A2,BAG4,BAX,BCL2,BCL6,BIRC2,BIRC3,BNIP3,BOK,CA4,CASP3,CASP7,CCBL1,CD44,CFLAR,COMP,CRYAB,CTGF,ELOVL4,ERN1,FDFT1,FOXO1,GNA13,GPR37,GSK3B,GSN,HIPK2,HK2,HSPA5,IER3,IGF1,IL17RD,IRS1,ITGAV,ITGB1,JAK2,KLB,LGALS12,LYN,MAP1S,MAP2K1,MAP3K1,MAP3K5,MAPT,NFE2L2,NMNAT3,NOL3,PPARG,PPM1A,PRNP,PTGDS,RASSF1,RASSF4,RBP4,RGS4,RNF216,SLC47A1,SPHK1,SPP1,SRXN1,STK26,TCF12,TCF3,TCF4,TGFB1I1…	81
Skeletal and Muscular Disorders	contracture	0.000886			DNM2,MYBPC1,PDE4B,PDE4C,PDE4D,PDE7A,PDE7B,PDE8A,PDE8B	9
Ophthalmic Disease	corneal dystrophy	0.000886			APOE,CDH3,CHST6,CLU,COL8A2,POSTN,SLC4A11,TGFBI,ZEB1	9
Cardiovascular System Development and Function, Cellular Development, Cellular Growth and Proliferation, Organismal Development, Tissue Development	proliferation of vascular endothelial cells	0.000918		-0.003	ACVRL1,ADIPOQ,ANG,ANGPT2,C3,CBLL1,CDH13,CDKN1A,COL18A1,CYBB,DKK1,EFNB2,ENG,FABP4,FGF2,FOXO1,GAS6,HIF1A,HIPK2,LEP,MDK,MYOF,PRKCE,PROS1,PTN,PTPN1,RGS5,SKP2,THBS1,TNFRSF12A,TNFRSF25,TNFRSF6B,TNFSF15	33
Cellular Movement, Hematological System Development and Function, Immune Cell Trafficking	transmigration of mononuclear leukocytes	0.000918		-0.271	AOC3,C5,ITGAV,ITGAX,ITGB1,ITGB2,MMP14,MMP9,MYH9,PECAM1,PPARG,STAB1,TGM2,TIMP2,TIMP3,VCAM1	16
Cancer, Organismal Injury and Abnormalities, Renal and Urological Disease	renal cancer	0.000936		0	ABCA3,ABCA6,ABCA7,ACADS,ACSL3,ACSS1,ADAM19,ADAM23,ADH1A,ALDH5A1,AMACR,ANKRD36C,ANPEP,AQP7,AR,ARHGAP21,ARHGAP23,ATP1A2,AURKA,BASP1,BAX,BLVRB,BPGM,BTG2,C17orf97,C1orf85,C1S,CADM1,CALCOCO2,CAV1,CCDC109B,CCDC91,CD276,CD44,CD70,CD9,CDC34,CDH1,CDH23,CDH5,CDH6,CDK2,CERS4,CFAP74,CLU,CSF1R,CSPG4,CTNNB1,DEFB1,DMTN,DNAJC10,DPY19L1,DUSP6,EBPL,EEF1A2,EHHADH,EIF2AK4,ELOVL5,EPB42,ETFDH,ETS2,EXTL2,F2RL2,FAAH,FAB…	233
Cancer, Endocrine System Disorders, Organismal Injury and Abnormalities, Reproductive System Disease	primary ovarian cancer	0.000938			ATP6V1B1,BARD1,CD24,CLEC3B,DHCR24,EFNB2,EYA2,FABP4,HMGA1,IFI30,KIAA0101,KRT23,LRIG1,MMP7,MRE11A,MSLN,MTHFD2,MUC1,POSTN,PSAT1,RAD50,S100P,SCGB2A1,SLC16A3,SPP1,TFF3,TYMS	27
Cancer	advanced malignant solid tumor	0.00094			ABCA8,ALDH1A2,AR,ARL4C,ATIC,BCL2,CALB2,CALCOCO2,CD24,CMTM4,CMTM8,CSF1R,DPP4,DTNA,EIF4A1,EPHB6,FAM153A/FAM153B,FAM171A1,FGF18,FGFR3,FGR,FLRT2,FOXN2,GNRH1,GSTM5,HSD11B1,HSP90B1,IGFBP4,KCNK6,KIDINS220,KLK11,LRIG1,MAP2K1,MAP4K5,MFAP5,MSLN,MUC1,PAPSS2,PDGFRB,POLE,PPAP2A,RAB25,RECK,RGCC,RRAS,SEMA3C,SORT1,SPP1,SSTR2,TBC1D2B,TNK2,TRO,TUBA1A,TUBB3,TUBB4B,TUBG2,TXNIP,TYMS,YES1,ZFPM2	60
Infectious Disease	Viral Infection	0.000943		-0.551	A4GALT,ABCB1,ABCC2,ACACB,ACSL1,ACTN1,ACTR2,ADA,ADAL,ADORA1,ADRA2A,AKAP13,ALPP,AMDHD2,AMPH,AMY2A,ANG,ANPEP,ANXA6,AP1G2,AP1S1,APBB1IP,APLNR,APOC1,AR,ARHGAP21,ARHGAP23,ARHGEF12,ARHGEF19,ARL4C,ARPC1B,ARPC3,ARRB1,ARRDC3,ATP1A2,ATP6V0A4,ATP6V0B,ATP6V1A,ATP6V1B2,ATXN2,BAX,BCL11A,BCL2,BCL9,BGN,BIRC3,BMP2,BTG2,BZRAP1,C15orf52,C1R,C1S,C2,C3,C5,CALCOCO1,CALD1,CAMK1,CAMK1D,CANT1,CAPN3,CAV1,CAV2,CBLL1,CCDC51,…	429
Lipid Metabolism, Small Molecule Biochemistry	homeostasis of lipid	0.000948			ABCA1,ABCG1,ACOX1,AKR1C1/AKR1C2,APOE,C19orf80,CAV1,CD24,CETP,EPHX2,GPIHBP1,IRS2,LCAT,LDLRAP1,LPL,LRP5,NPC1,PPARG,RORA	19
Vitamin and Mineral Metabolism	metabolism of folic acid and derivative	0.000957			ADH5,DHFRP1,GGH,MTHFD1L,MTHFD2,MTHFS,SHMT1	7
Metabolic Disease	proteinosis	0.000957			ABCA1,ABCA3,ABCG1,CSF2RA,ECM1,NR1H3,PPARG	7
Free Radical Scavenging	production of reactive oxygen species	0.000957		0.641	ABCA1,ANGPT2,APLNR,APP,BCL2,C5,C5AR1,CAT,CAV1,CCL13,CD36,CD52,CDH5,CDKN1A,COL18A1,CSF1,CYBB,DUOX1,ETS1,FCGR2A,FGF2,FTH1,G6PD,GSN,HK2,IGF1,IL10,IL18,ITGAM,ITGAX,ITGB2,LAT,LILRB2,LOC102724788/PRODH,MAP2K1,MSRB2,MYLK,NCF1C,NOX4,NOXA1,NRAS,PIM1,PNPT1,PRDX2,PRKCA,PRKCB,PRKCD,PRSS23,PTPN6,RAC2,RALGDS,SELE,SMOX,TGM2,THRA,TLR5,TRAP1	57
Cell Death and Survival	cell death of leukemia cell lines	0.000982		-0.132	ABCB1,AHR,ARG1,BAX,BCL2,BIRC2,BIRC3,BTG1,C5,C5AR1,CASP3,CAT,CAV1,CD4,CD59,CD99,CDH1,CDKN1A,CEACAM1,CEBPA,CFLAR,CHKA,COL1A1,CSF2RA,CTNNB1,CTSB,DPP4,DUSP1,EMILIN2,EPHB6,ERN1,FAIM3,FBXL2,FCER1A,FGR,FLT3LG,GIMAP5,GPX4,GSK3B,GSN,HCK,HCST,HES1,HLA-DRB4,HSPA8,IGF1,ITGAM,ITGB1,JAK2,LGALS3,LGALS3BP,LRP1,LYN,MAP2K1,MAP3K1,MSN,MSRB2,MUC1,MYC,MZF1,NOTCH2,OGT,PLA2G7,PML,PPP1R1B,PRKCA,PRKCB,PRKCD,PTEN,RUNX1,S1…	91
Neurological Disease	progressive motor neuropathy	0.00099			ABCA8,ABCB1,ADAMTS1,ADH1C,ADIRF,ADORA1,ADORA3,ADRA2A,AK5,ALCAM,ALDH5A1,ANG,APOD,APOE,APP,ARRB1,ATP13A2,ATXN1,ATXN2,ATXN3,BAX,BBOX1,BCL2,C3,C5,CAPN3,CAPZB,CD52,CDKN1A,CEBPA,CELF2,CHCHD10,COL1A1,COL1A2,COL3A1,COLGALT2,CRYAB,CTIF,CYP26B1,CYR61,DBI,DCK,DMPK,DNAJB11,DRD4,EGR1,EIF4A1,ELN,ENO2,ENO3,ETS2,EZR,FARSB,FBLN1,FCGR2A,FHL3,FIG4,FOXO1,FTH1,FURIN,GABBR1,GABRE,GABRP,GADD45A,GALNT3,GBA,GPNMB,GSK3B,G…	145
Cancer	development of tumor	0.000993		-1.619	BCL2,CDKN1A,CEBPA,CEBPB,MC1R,MIF,MUC1,MYC,MYCN,PDE4D,PML,PPARG,SERPINE1,SPI1,WISP1	15
Developmental Disorder, Hereditary Disorder, Metabolic Disease	familial amyloidosis	0.000993			APOC1,APOE,APP,BGN,CH25H,CLU,FURIN,GSN,IL10,LPL,MAPT,MMP9,OSMR,SORL1,TGFBI	15
Cellular Movement, Hematological System Development and Function, Immune Cell Trafficking	transmigration of leukocytes	0.000999		0.524	ALPP,AOC3,C5,CCL19,ITGAM,ITGAV,ITGAX,ITGB1,ITGB2,JAM3,MMP14,MMP9,MYH9,PECAM1,PPARG,STAB1,TGM2,THY1,TIMP2,TIMP3,VCAM1	21
Cellular Development	epithelial-mesenchymal transition of tumor cell lines	0.00102		-0.329	ARHGAP21,BMI1,CAV1,CDH1,CDH11,CTGF,CTNNB1,EYA2,FFAR4,FGF2,FOXO1,GPI,HIF1A,IDH1,IRS1,LEF1,LEP,MDK,MYC,NOTCH2,PLAU,PLAUR,PTEN,SIX1,SPARCL1,SPP1,TGM2,ZEB1	28
Cancer, Cell Death and Survival, Tumor Morphology	apoptosis of cancer cells	0.00103		-0.407	ANPEP,AR,ATXN2,B4GALT5,BAX,BCL2,BOK,CASP3,CAT,CD24,CD40,CD44,CDC25B,CDH1,CDKN1A,CFLAR,CTSB,ETS1,FBXL2,GSK3B,HES1,HIPK2,HSPB8,IGF1,IL10,IRF5,ITGAV,JAK2,LPAR1,MUC1,MYC,NRAS,PHLDA1,PRKCD,PRKCE,PTEN,SPI1,TF,TNFRSF10A,TNFRSF10B,TNFSF13B,VEGFC	42
Connective Tissue Disorders, Dermatological Diseases and Conditions, Developmental Disorder, Hereditary Disorder, Metabolic Disease, Organismal Injury and Abnormalities, Skeletal and Muscular Disorders	Ehlers-Danlos syndrome	0.00104			ADAMTS2,ATP7A,CHST14,COL1A1,COL1A2,COL3A1,COL5A1,COL5A2,DSE,PLOD1	10
Cell Cycle	arrest in cell cycle progression of tumor cell lines	0.00105			AHR,AR,AURKA,CAV1,CCNG1,CDC25B,CDK14,CDK2,CDKN1A,CDKN2C,CEBPB,CLU,DDIT4,EHF,FLT3LG,HIF1A,HYPK,IFI16,KRT19,LGALS3,LYN,MAP3K7,MIF,MYC,PI3,PML,PPARG,PRKCH,PTEN,RASSF1,RECK,SLFN11,TNC,USP1,XBP1,YWHAE	36
Lipid Metabolism, Small Molecule Biochemistry	synthesis of acylglycerol	0.00106	Decreased	-2.103	AGPAT2,ANG,C3,DGAT1,DGAT2,FASN,GPAM,IGF2,NR1H3,PLAU,PLCE1,PNPLA2,RGS2,SLC27A1	14
Lipid Metabolism, Small Molecule Biochemistry	metabolism of acylglycerol	0.00106	Decreased	-2.103	AGPAT2,ANG,APOE,C3,CETP,CPS1,DGAT1,DGAT2,FASN,GPAM,IGF2,LPL,NR1H3,PLAU,PLCE1,PNPLA2,RGS2,SLC27A1	18
Gene Expression	transcription	0.00109		-1.976	ABCA2,ABHD14B,ACTR2,ACTR3,ACVR1,ACVR1B,ACVRL1,ADIPOQ,ADIRF,AEBP1,AHR,AIRE,AKAP13,AKNA,ANG,AP1G2,AR,ARF4,ARHGEF2,ARID5B,ARNT2,ARRB1,ASPH,ATF5,ATF6,ATN1,ATP2B4,ATXN1,ATXN3,BACH2,BAMBI,BASP1,BCL11A,BCL11B,BCL2,BCL6,BCL9L,BEND6,BHLHE40,BIRC2,BLZF1,BMI1,BMP2,BMP5,BMP6,BRF1,BTG1,BTG2,C1orf85,CALCOCO1,CAPN3,CAV1,CBFB,CBX2,CBX5,CCNH,CD40,CD44,CD82,CD9,CDH1,CDH13,CDK2,CDK5,CDKN1A,CDKN2C,CEBPA,CEBPB,CFLAR,…	391
Cell Death and Survival	apoptosis of lymphoma cell lines	0.00109		0.799	A4GALT,BACH2,BCL2,BIRC3,BMP2,CASP3,CAT,CBX5,CD24,CD40,CD59,CDKN1A,CFLAR,CNN2,DNM1,DUSP1,EBF1,ERN1,EZR,FBXL2,FCER1A,FOXO1,JAK2,LGALS3,LSP1,LYN,MAP2K1,MECOM,MSN,MUC1,MYC,PDE4B,PML,PPARG,PTPN6,RUNX1,SMO,SPI1,STK38,TGM2,TNFRSF10B,TNFRSF6B,WAS,WWOX,XBP1,ZNF385B	46
Endocrine System Disorders, Metabolic Disease	insulin resistance	0.0011		1.109	ACACA,ACADL,ACOX1,ACOX2,ACSL1,ADIPOQ,AMY2A,AR,CA12,CA3,CA4,CA5B,CA6,CAT,CETP,COL5A2,DGAT1,DGAT2,DPP4,DRD4,DYRK1B,FABP4,FABP5,FASN,GBE1,GHR,IKBKB,IRS1,LEP,LIPE,LPL,NNMT,PDE3B,PLIN2,PPARG,PPARGC1A,PRCP,PTGS1,PTPN1,RBP4,SCD,SELE,SERPINE1,SREBF1,TGM2,THBS1,UCP2	47
Cellular Movement, Hematological System Development and Function, Immune Cell Trafficking, Inflammatory Response	chemotaxis of neutrophils	0.0011		-0.716	ADORA1,APP,C5,CCL19,CCL21,CCL23,CCL8,CCR6,CD151,CKLF,CORO1A,CSF1,CSF2RA,CXADR,DEFB1,DEK,IL33,ITGB2,JAM3,LGALS3,PENK,PRKCB,RAC2,S100A8,SELE,SPP1,TGFB2,THBS4,TSC1	29
Cancer, Organismal Injury and Abnormalities	lymphatic neoplasia	0.00111		1	ABCA7,ABCB1,ABCC3,ACAD11,ADA,ADAMTS9,ADORA1,ADORA3,AGL,AHR,AIG1,ALDH1A1,AMPH,ANKRD36C,ANTXR1,APOE,ARHGEF12,ARID5B,ATIC,ATN1,ATP1A2,ATP6V1B2,AURKA,BAALC,BAX,BCL11B,BCL2,BCL2L13,BCL6,BIRC3,BMP6,BTG1,BTG2,C5orf15,C9orf91,CAMTA1,CBFB,CCL19,CCL21,CCNH,CCPG1,CD33,CD36,CD4,CD40,CD44,CD52,CD58,CD70,CDC42EP2,CDK6,CDKN1A,CDKN2B,CEBPA,CEBPB,CEMIP,CFL1,CFLAR,CHIC2,CKMT2,CMIP,CNTNAP1,COL12A1,COL17A1,COL1A1,CO…	278
Cell Death and Survival	cell death of microvascular endothelial cells	0.00111		1.749	ADIPOQ,APP,BCL2,CASP3,CD36,COL18A1,HSPA5,IL18,ITSN1,LRP1,THBS1,TNFRSF10A,TNFRSF10B	13
Cardiovascular Disease	abdominal aortic aneurysm	0.00111			CTSK,ELN,MMP11,MMP14,MMP2,MMP7,MMP9,PLAU,TIMP1,TIMP2,TIMP3	11
Cell-To-Cell Signaling and Interaction	binding of breast cancer cell lines	0.00111		1.006	CD44,EPHB6,IGF1,ITGB1,ITGB5,LGALS3,MMP2,SERPINA5,SERPINE1,SPP1,THBS1	11
Cellular Movement, Hematological System Development and Function, Immune Cell Trafficking, Inflammatory Response	transmigration of monocytes	0.00111		0.429	C5,ITGAV,ITGAX,ITGB2,MMP14,MMP9,PECAM1,PPARG,TIMP2,TIMP3,VCAM1	11
Cell Death and Survival	cell death of connective tissue cells	0.00112		-0.57	APP,ATF6,BAX,BCL2,BIRC2,BIRC3,BMP2,CA4,CASP3,CD40,CD44,CDKN1A,CFLAR,CIDEA,CLU,COMP,CSF1,CYR61,DUSP1,FOXO1,GNA13,GPI,GSN,IGF1,IL10,ITGB1,LGALS12,LMNA,MAP1S,MAP3K5,MAPT,MMP9,MYC,NPC1,PPARG,S1PR1,SFRP1,SNAI2,STC1,TFDP1,TGFB2,TIMP3,TNFAIP8,TNFRSF10A,TNFRSF10B,TNFRSF25,TNFRSF6B,TNFSF14,TRIM29,TWIST1	50
Cell Death and Survival	cell death of lymphoma cell lines	0.00112		0.9	A4GALT,BACH2,BCL2,BIRC3,BMP2,BTG2,CASP3,CAT,CBX5,CD24,CD40,CD59,CD99,CDKN1A,CFLAR,CNN2,DNM1,DUSP1,EBF1,ERN1,EZR,FBXL2,FCER1A,FOXO1,FTH1,GPX1,HLA-DRB4,IL10,JAK2,LGALS3,LSP1,LYN,MAP2K1,MECOM,MSN,MUC1,MYC,PDE4B,PML,PPARG,PRKCB,PTPN6,RUNX1,SMO,SPI1,STK38,TGM2,TNFRSF10B,TNFRSF6B,WAS,WWOX,XBP1,ZNF385B	53
Cancer, Organismal Injury and Abnormalities	hemangioma	0.00117			ALCAM,ANGPT2,ANGPTL1,ANTXR1,BMP5,CCL15,CLU,EDNRA,EDNRB,EPHB3,GPM6B,GPR37,IDH1,IGFBP7,LHX6,LPAR1,LPHN1,MAP2K1,MXRA5,NTRK2,PDCD10,SERPINE2,SPON2,STAB1,STMN2,TEK,THBS1,THY1,TNFSF13B,VCAM1	30
Cancer, Organismal Injury and Abnormalities	vascular tumor	0.00118			ALCAM,ANGPT2,ANGPTL1,ANGPTL4,ANTXR1,BCL2,BMP5,CCL15,CLU,CSF1R,CTNNB1,EDNRA,EDNRB,EPHB3,GPM6B,GPR37,IDH1,IGFBP7,LHX6,LPAR1,LPHN1,MAP2K1,MXRA5,NTRK2,PDCD10,PDGFRB,RXRA,SERPINE2,SPON2,STAB1,STMN2,TEK,THBS1,THY1,TNFSF13B,TUBA1A,TUBB3,TUBB4B,TUBG2,VCAM1	40
Gastrointestinal Disease, Organismal Injury and Abnormalities	oral submucous fibrosis	0.00119			COMP,CYP4B1,ETNK2,HILPDA,IL1RN,KLHL41,KRT19,LRRC15,MB,MYBPC1,MYL2,SFRP4,SLN,THBS4,TM4SF1,TNNC1,TPM1	17
Cancer, Organismal Injury and Abnormalities, Reproductive System Disease	TNM stage III breast cancer	0.00126			BAX,CAV1,CDH3,COL1A2,ETNK2,FIS1,GIPC1,GJB2,KRT14,KRT19,KRT5,KRT8,LAMB3,LYPLA1,MMP11,MYC,NME1,NME2,PCNA,SDC1,SERPINB5,SLC9A3R1,SQLE,TSPAN15,ZNF423	25
Cell-To-Cell Signaling and Interaction, Cellular Assembly and Organization, Cellular Function and Maintenance, Tissue Development	formation of focal adhesions	0.00128		0.786	ACTN1,ACVRL1,APOD,ARHGEF3,CALD1,CAV1,COL18A1,DAPK3,DSE,FGF2,GNG12,GNG2,GNG7,GPM6B,ITGB1BP1,PRKCA,PRKCE,PTEN,PTPRK,RAP1GAP,RCC2,RHOD,ROCK2,TEK,TESK1,TGM2,THBS1,TSC1	28
Cancer, Cell Death and Survival, Tumor Morphology	apoptosis of leukemia cells	0.00129		-0.151	ANPEP,BCL2,CASP3,CAT,CD24,CD40,CD44,FBXL2,GSK3B,HES1,JAK2,LPAR1,MUC1,PRKCD,PTEN,TNFRSF10A,TNFRSF10B,TNFSF13B,VEGFC	19
Cancer	neoplasia of cells	0.0013		-1.468	ANG,CASP3,CAV1,CD151,CD44,CD82,CDKN1A,CKS1B,CNN1,COL18A1,CTSB,CXADR,CYR61,DPP4,ETS1,FOS,GPBAR1,IL27RA,ITGAV,KLF6,LZTS1,MAP2K1,MUC1,MYC,NEDD9,NME1,NTRK2,PIM1,PLAUR,PPAP2A,PTGES,RASSF1,SNCG,STK26,TSC2,TXNIP,ZEB1	37
Lipid Metabolism, Small Molecule Biochemistry	metabolism of membrane lipid derivative	0.00131	Increased	2.24	A4GALT,ABCA1,ABCG1,ABHD5,ACER3,ACP6,AGPAT2,AKR1D1,ALOX12B,APOE,APP,BCL2,CAV1,CD40,CD82,CD9,CEPT1,CERK,CERS5,CETP,CHKA,CHKB,CYP46A1,DHCR24,DHCR7,ENPP2,FADS1,FASN,FCGR2A,FGF2,FOS,G6PD,GBA,GBA2,GLB1,GPX4,ITGB1,LCAT,LPL,LSS,MAP2K1,NPC1,ORMDL3,PCYT2,PDGFRB,PIGA,PIGC,PIGZ,PIK3C2B,PLA2G16,PLCD1,PLEK,PRDX2,PRDX6,PRKCD,RARRES3,RXRA,SLC27A1,SLC35A2,SPHK1,SPTLC1,ST3GAL5,ST6GALNAC6,TAZ,XBP1	65
Cancer	tumorigenesis of tumor cell lines	0.00131		-1.638	ANG,CD82,CDKN1A,CKS1B,CNN1,CTSB,CXADR,CYR61,DPP4,ETS1,FOS,GPBAR1,IL27RA,KLF6,MAP2K1,MYC,PIM1,PLAUR,PPAP2A,PTGES,SNCG,STK26,TSC2	23
Cellular Movement	cell movement of dermal cells	0.00132		-0.968	ADAM9,ADIPOQ,COL17A1,COL7A1,CSPG4,HBEGF,ITGA2,KRT16,MAP3K7,MMP9,MYC,S1PR1,SH3PXD2A,TGFB3,TIMP1,TP63	16
Cell Death and Survival, Hair and Skin Development and Function	cell viability of skin cell lines	0.00135		-0.651	FGF2,IGF1,NTN4,THBS1,THBS2,VEGFC	6
Cellular Movement	migration of synovial cells	0.00135		1.404	CDKN1A,KCNMA1,PLAU,POSTN,S1PR1,TWIST1	6
Cell Death and Survival, Cellular Development, Cellular Function and Maintenance	self-renewal of tumor cell lines	0.00135		0.054	CD44,FZD4,LEF1,MUC1,PCGF2,SKP2	6
Cardiovascular System Development and Function, Cellular Movement	cell movement of endothelial cell lines	0.00137		0	ACVRL1,ALCAM,ANGPTL4,BTG2,CD36,CD44,CD9,CDH13,COL18A1,COL1A1,CSF1R,CTSB,CXCL10,CYR61,FGF2,INADL,ITGB1,NTN4,PLAU,PLD1,RAP1B,RUNX2,SELE,SLPI,THBS1,TMOD3,VEGFB,VEGFC,YARS	29
Cellular Development, Cellular Growth and Proliferation, Connective Tissue Development and Function, Tissue Development	proliferation of fibroblasts	0.00137		1.984	AQP1,BMI1,BMP2,CD40,CD44,CDK6,CDKN1A,CDKN2B,COL14A1,CTF1,CTNNB1,FGF2,FTH1,GAS6,IGF1,IGF2,IGFBP4,ITGA5,ITGB1,LMNA,MIF,MYC,NRAS,PARP10,PRDX4,SFRP1,SPHK1,TNFAIP8,TNFSF15,TNK2,TPM1,WISP1,WNT2	33
Cell Cycle	cell cycle progression	0.00137		1.761	ACSM5,ACVRL1,AHR,APOE,AR,ARG1,ARSB,AURKA,BAX,BAZ1A,BCAR1,BCL2,BCL6,BIRC2,BMI1,BMP2,BMP6,BOP1,CALD1,CAMK2N1,CAV1,CCNG1,CCPG1,CD24,CD44,CDC25B,CDH1,CDK14,CDK2,CDK6,CDKN1A,CDKN2B,CDKN2C,CDKN2D,CEBPB,CENPT,CKS1B,CKS2,CLU,COL1A1,CSF1R,CTNNB1,CXCL10,CYR61,DAPK3,DDIT4,DUSP1,EGFL6,EHF,ETS1,FASN,FGF2,FGF9,FGFRL1,FHL2,FLT3LG,FOS,FRMD6,FYN,GAB2,GADD45A,GAS1,GAS6,GAS7,GEM,GLIPR1,GOLGA2,GPI,GSK3B,HAUS2,HBEGF,…	192
Cancer, Respiratory Disease	respiratory system tumor	0.00139		-0.306	ABCB1,ABCC2,ACOX1,ADAM12,ADAM9,ADAMTS1,ADH1C,AHR,AKR1C3,ALCAM,ALDH1L1,ALDOA,ALDOC,ALPP,ANGPT1,ANKRD13A,APLP2,AR,ATIC,ATN1,ATXN1,ATXN3,AURKA,BAIAP2L2,BAX,BCL2,BCL9L,BMP2,BRF1,C1orf159,CADM1,CAV1,CCDC3,CCDC71,CCL19,CCL21,CCR6,CD24,CD44,CDH1,CDH13,CDK6,CDKN1A,CEACAM1,CEBPA,CERS4,CERS5,CHRNA5,CHST12,CKB,CKS1B,CKS2,CLCNKA,CLK4,CLU,COL11A1,COL12A1,COMMD8,CPEB2,CPS1,CSF1R,CSPG4,CTNNB1,CYP1B1,DLEC1,DLK1,…	265
Infectious Disease	infection by human T-lymphotropic virus type 1	0.00139			ADORA1,PDE3B,PDE4B,PDE4C,PDE4D,PDE7A,PDE7B,PDE8A	8
Organismal Injury and Abnormalities	physical disability	0.00139			ADORA1,PDE3B,PDE4B,PDE4C,PDE4D,PDE7A,PDE7B,PDE8A	8
Cancer, Hematological Disease, Organismal Injury and Abnormalities	myeloproliferative disorder	0.00142			ABCB1,ADA,ADORA1,ADORA3,ANKRD36C,ARHGEF12,AURKA,BAALC,BCL2L13,BMP6,CBFB,CD33,CDKN2B,CEBPA,CHIC2,CPT1B,CSF1R,CSF2RA,CUX1,DCK,DDR1,DEK,DTX1,DTX3,EPHX1,F10,FBXL2,FGR,FNTB,FOXO1,FOXP1,FYN,GHR,GPX3,GSTM1,GSTT1,HCK,HES1,HEY2,HEYL,HK3,HLA-DRA,HPRT1,IDH1,JAK2,KCNMA1,LILRB3,LOC102724594/U2AF1,LYN,MECOM,MKL1,MN1,MYC,MYCN,NCAM1,NQO1,NRARP,NRAS,NSD1,NUP214,PDE4B,PDE4C,PDE4D,PDE7A,PDE7B,PDE8A,PDGFRB,PICALM,PL…	84
Immunological Disease	hypersensitive reaction	0.00143			ABCA1,ACADVL,ACKR4,ADIPOQ,ADRA2A,ALDH3A2,ARFGAP3,ARG1,BCL11B,BCL2,BGN,C3,CAPZB,CAT,CCL13,CCL21,CCL23,CD44,CDC25B,CFL1,CNN3,CSF2RA,DEFB1,DUSP1,DUSP10,FABP4,FABP5,FAM153A/FAM153B,FCER1A,FCER1G,FCGBP,FGR,FYN,GADD45A,GARS,GPD1,GSN,GSTO1,H3F3A/H3F3B,HAVCR2,HCK,HLA-A,HLA-DQA1,HLA-DRA,HLA-DRB1,HLA-DRB5,HRNR,IDE,IFI30,IL10,IL1RN,IL4R,JUNB,KLK4,KLK5,KLK7,KRT1,KRT10,KRT16,KRT5,KRT6C,LGALS3BP,LPL,LYN,MAD2L2…	92
Cancer	stage 3 cancer	0.00144			ATIC,BAX,BCL2,CAV1,CDH3,COL1A2,ETNK2,FGR,FIS1,GIPC1,GJB2,KRT14,KRT19,KRT5,KRT8,LAMB3,LYPLA1,MAP4K5,MMP11,MMP2,MMP9,MSLN,MUC1,MYC,NME1,NME2,PCNA,PLAU,SDC1,SERPINB5,SERPINE1,SLC9A3R1,SPP1,SQLE,TNK2,TSPAN15,TUBA1A,TUBB3,TUBB4B,TUBG2,TYMS,ZNF423	42
Cell-To-Cell Signaling and Interaction, Tissue Development	detachment of cells	0.00145		0.143	ACVRL1,CDH13,CDK2,DNAJA3,ENG,FERMT3,ITGB1,LRP1,MMP14,MMP7,PI3,SERPINE1,SLPI,TFF3,TLN1	15
Cellular Development, Cellular Growth and Proliferation	proliferation of leukemia cell lines	0.00145		0.347	AHR,AKR1C3,ALDH1A1,ARG1,BCL2,BIRC2,BTC,CAT,CD44,CDC25B,CDKN1A,CEBPA,CEBPB,CLEC11A,CTNNB1,DLK1,DUSP1,EPHB6,FGF2,FLT3LG,FOXO1,FTH1,GAB2,GNL3,GSK3B,HCK,HES1,IGF1,IGF2,JAK2,LEP,LGALS3,LYN,MAP2K1,MUC1,MYC,NRAS,PIM1,PLAU,PTEN,PTPN6,RUNX1,RUNX2,SKP2,SOX4,SPHK1,STAT5A,STAT5B,SUV39H1,TCF3,TPMT,TXNIP,VEGFC,WWOX,YWHAG,ZBTB16	56
Cellular Movement	cell movement of tumor cells	0.00146		1.566	CAV1,CD44,CSF1,CSF2RA,CTNNB1,CTSB,EZR,GNA12,IGF1,ITGB1,LGALS3,LSP1,LYN,MMP14,MMP2,PRKCA,PRKCE,SELE,SERPINB5,SFRP1,SH3BP4,SPP1,TGFB2,ZBTB16	24
Tissue Development	aggregation of tumor cell lines	0.00146		0.973	CD44,CDH1,CDH3,CDKN1A,CMIP,CTNNB1,DAPK3,FGF2,ITGAV,ITGB2,MMP14,MMP7,MMP9,NCAM1,PRKD1,TIMP2,TWIST1,VCAM1	18
Gene Expression	expression of DNA	0.00151	Decreased	-3.094	ABCA2,ABHD14B,ACVR1,ACVR1B,ACVRL1,ADIPOQ,ADIRF,AEBP1,AHR,AIRE,AKNA,ALOX12B,ANG,AR,ARF4,ARHGEF2,ARID5B,ARNT2,ARRB1,ASPH,ATF5,ATF6,ATN1,ATP2B4,ATXN1,AVP,BAMBI,BASP1,BCL11A,BCL11B,BCL6,BCL9L,BEND6,BHLHE40,BLZF1,BMI1,BMP2,BMP5,BMP6,BRF1,C1orf85,CALCOCO1,CAPN3,CBFB,CBX2,CBX5,CCNH,CD40,CD46,CDH1,CDH13,CDH3,CDK5,CEBPA,CEBPB,CIAO1,CITED2,COL1A1,CRABP2,CRCP,CREB1,CREG1,CRTC1,CRY1,CSF1,CSRNP1,CTNNB1,CUX1,C…	321
Cell-To-Cell Signaling and Interaction	activation of cells	0.00153		-0.111	ADA,ADAM9,ADIPOQ,ANGPT1,APOE,APP,BMP2,C3,C5,CADM1,CD1C,CD24,CD276,CD4,CD40,CD46,CD58,CD9,CD93,CDH1,CDK5RAP3,CEBPB,CRYAB,CSF1,DACH1,DDIT4,DDOST,DPP4,EGR2,ENTPD1,ERN1,F5,FCAR,FCER1G,FCGR2A,FGF2,GAS6,GJA1,HBEGF,HLA-A,HLA-DPA1,HLA-DPB1,HOXA9,HSPB8,HSPH1,HYAL2,ID3,IGF1,IGF2,IL10,IL32,IL33,ITGA5,ITGAM,ITGB2,LAT,LGALS3,LILRB1,LILRB2,LRP5,LTBR,LY96,MAGT1,MAPT,MMP14,MMP2,MR1,NCR3LG1,NOS3,NPFFR2,NT5E,NUAK1…	107
Carbohydrate Metabolism	binding of polysaccharide	0.00157		0.152	CD33,CD4,CD44,FGF2,IGF1,IL10,LY96,MMP14,PRNP,SPP1,SULF2,THBS1,TNC,TNFAIP6	14
Cellular Growth and Proliferation	outgrowth of cells	0.00159	Increased	2.482	APOE,APP,AR,BCL2,CDH5,CDK5,CYR61,EFNB1,FGF2,FGFR3,IGF1,ITGA1,ITGB1,JAK2,MMP14,MMP2,NCAM1,NINJ2,PDGFRB,RAP1GAP,RIT1,SCN1B,TCF12,TGM2,THBS1,TNC,TNFSF13B,TWIST1	28
Cell-To-Cell Signaling and Interaction	communication	0.00161		1.332	ABCA1,ACTL6A,ACVR1,ACVR1B,ACVRL1,ADAP1,ADIPOQ,ADORA1,ADORA3,ADRA2A,AHR,AKAP12,AKAP7,AKR1C1/AKR1C2,AKR1C3,ALCAM,ANGPT1,ANGPT2,ANTXR1,APOE,APPL2,AR,ARHGAP1,ARHGEF12,ATF6,AVP,BAG4,BIRC2,BIRC3,BMP2,BRE,C1orf85,C1QA,C3,C5,C5AR1,CACNA1I,CALML5,CANT1,CAP2,CAPN3,CAPS,CARHSP1,CCL13,CCL15,CCL19,CCL21,CCL23,CCL8,CCR6,CD33,CD4,CD44,CD59,CD70,CD83,CHKA,CHN1,CLEC1A,CLIC1,CNIH1,CNTNAP1,CRABP2,CSF1R,CSNK1G3,CSPG…	283
Cancer	serous adenocarcinoma	0.00162			ABCA8,AGPAT2,ALDH1A2,APOE,ARL4C,CALB2,CALCOCO2,CD24,CLDN7,CLEC3B,CLU,CMTM4,CMTM8,DAPK3,DPP4,DTNA,EPHB6,EVL,FAM153A/FAM153B,FAM171A1,FGF18,FLRT2,FOXN2,GPX3,GSTM5,HRNR,HSD11B1,IGFBP2,IGFBP4,KCNK6,KLK11,LPAR6,LRIG1,MFAP5,MGP,MSH6,MSLN,MUC1,NADK,NRAS,PAPSS2,PDK4,PPAP2A,PTEN,RECK,RGCC,RRAS,SEMA3C,SLPI,SORT1,SPP1,TBC1D2B,TIMP3,TRO,TXNIP,WNT11,YES1,ZFPM2	58
Cellular Development, Cellular Growth and Proliferation, Hematological System Development and Function	proliferation of T lymphocytes	0.00164	Increased	2.576	AKAP13,APOE,BCL2,BTNL9,C10orf54,CAV1,CD24,CD276,CD33,CD36,CD37,CD4,CD46,CD83,CD84,CEACAM1,CREB1,CTNNB1,CTSZ,EPHB6,GSK3B,HAVCR2,HLA-DPA1,HLA-DPB1,HLA-DRB1,HSPA5,IGF1,IGF2,IGFBP2,IKBKB,IL10,IL18,ISG20,LEP,LGALS3,LILRB1,LILRB2,MVP,MYC,NCK2,PDE4D,PECAM1,PIM1,PNP,PRKCE,PTEN,PTPN6,SPN,SPP1,TCIRG1,TGFB2,THBS1,TNFRSF14,TNFSF14,VCAM1,VSIG4,WAS	57
Cellular Function and Maintenance, Inflammatory Response	phagocytosis	0.00165		-0.05	ABCA1,ADIPOQ,ADORA1,C3,CAMK1D,CD302,CD36,CD4,CD93,CERK,COLEC12,CORO1A,CSF1,CXCL10,ELMO1,F10,FCGR2A,FCN1,FOXP1,GABARAPL2,GAS6,HCK,IQSEC1,ITGAM,ITGAV,ITGB2,LEP,LGALS3,PECAM1,PRKCB,PROS1,RAB27A,RAPGEF3,RRAS2,SIK2,SWAP70,TGM2,THBS1,USE1,WAS	40
Hereditary Disorder	autosomal recessive disease	0.00166			ABHD12,ACADS,ACO2,ADA,ADAMTS2,ADAMTSL2,ADCK3,ADCK4,AIRE,ALDH18A1,ALDH6A1,ALOX12B,AMACR,ANTXR1,AP3B1,APP,ARSA,ASPA,ATP13A2,ATP6V0A4,ATP6V1B1,AVP,B9D2,BCL2,BEST1,BIN1,C10orf11,C1QA,C1QB,C1QC,C1QTNF5,C3,C8orf37,CA12,CANT1,CAPN3,CASQ2,CAV1,CBS/LOC102724560,CD40,CD59,CDH23,CDH3,CFD,CHKB,CIB2,CIDEC,CNTN1,COL1A2,COL3A1,COL6A1,COL6A2,COL6A3,COL7A1,COL9A2,CORO1A,CRYAB,CTC1,CYBB,CYP1B1,CYP4F22,DCLRE1C,DHDD…	237
Cancer, Organismal Injury and Abnormalities, Renal and Urological Disease	papillary renal cell carcinoma	0.00166			AMACR,CD44,FOXO1,HIF1A,MMP2,MMP9,SFRP1,TIMP1,TIMP2	9
Cancer, Organismal Injury and Abnormalities, Reproductive System Disease	stage 3 breast cancer	0.00169			BAX,CAV1,CDH3,COL1A2,ETNK2,FIS1,GIPC1,GJB2,KRT14,KRT19,KRT5,KRT8,LAMB3,LYPLA1,MMP11,MYC,NME1,NME2,PCNA,SDC1,SERPINB5,SLC9A3R1,SQLE,TSPAN15,TUBA1A,TUBB3,TUBB4B,TUBG2,ZNF423	29
Cancer, Endocrine System Disorders, Organismal Injury and Abnormalities, Reproductive System Disease	FIGO stage IIIc/IV ovarian cancer	0.00171			MMP2,MMP9,PLAU,SERPINE1	4
Cellular Development, Cellular Growth and Proliferation	cell proliferation of tumor cell lines	0.00171		0.064	CDKN1A,KRT19,MMP2,SOX9	4
Cell-To-Cell Signaling and Interaction, Tissue Development	detachment of lymphoma cell lines	0.00171		1.969	FERMT3,MMP7,SERPINE1,TLN1	4
Dermatological Diseases and Conditions, Hereditary Disorder, Organismal Injury and Abnormalities	diffuse palmoplantar keratoderma	0.00171			AQP5,KRT1,KRT9,SLURP1	4
Organismal Injury and Abnormalities	ethylene glycol poisoning	0.00171			ADH1A,ADH1B,ADH1C,CAT	4
Cancer, Organismal Injury and Abnormalities, Renal and Urological Disease	grade 4 renal-cell carcinoma	0.00171			MMP2,MMP9,TIMP1,TIMP2	4
Lipid Metabolism, Small Molecule Biochemistry, Vitamin and Mineral Metabolism	metabolism of bile acid	0.00171			ACAA1,AKR1C1/AKR1C2,AMACR,GBA2	4
Organismal Injury and Abnormalities	methanol poisoning	0.00171			ADH1A,ADH1B,ADH1C,CAT	4
Carbohydrate Metabolism, Drug Metabolism, Small Molecule Biochemistry	modification of hyaluronic acid	0.00171			CD44,HYAL2,THBS1,TNFAIP6	4
Cell Morphology	morphology of cellular protrusions	0.00171			APP,IGF1,PLS3,WAS	4
Cancer, Organismal Injury and Abnormalities, Renal and Urological Disease	non-clear cell renal carcinoma	0.00171			MMP2,MMP9,TIMP1,TIMP3	4
Cell-To-Cell Signaling and Interaction, Cellular Function and Maintenance, Inflammatory Response	phagocytosis of connective tissue cells	0.00171			ABCA1,CD36,CSF1,THBS1	4
Cell Morphology	shape change of keratinocytes	0.00171		1.982	ITGA5,ITGAV,ITGB1,PRKCH	4
Neurological Disease, Psychological Disorders	spongy degeneration of central nervous system	0.00171			APP,ASPA,MAPT,PRNP	4
Cellular Movement, Hematological System Development and Function, Immune Cell Trafficking	Lymphocyte migration	0.00172		-1.536	AOC3,CCL19,CCL21,CCL23,CCL28,CD151,CD4,CD44,CD58,CXCL10,DEFB1,DEK,DEPTOR,DPP4,EFNB1,ENPP2,EZR,F11R,FERMT3,FYN,HLA-A,IL10,IL18,ITGA5,ITGB1,ITGB2,JAK2,LCP1,LEP,MYH9,MYLK,PLAU,RALGDS,RARRES2,S1PR1,SELE,SEMA3A,SPP1,STAB1,TGM2,THBS1,TIMP1,TNFRSF6B,TNFSF14	44
Lipid Metabolism, Small Molecule Biochemistry	synthesis of fatty acid	0.00172		-0.288	ABCA1,ACSS1,ALOX5AP,APOC1,APOE,APP,C5,C5AR1,CD4,CD40,CD83,CLU,CNTFR,DEGS1,DGAT1,EDNRA,ELOVL4,ELOVL5,ELOVL6,FADS1,FASN,FCER1G,FCGR2A,GPC1,HPGD,IGF1,IGF2,IL10,IL18,IL1RN,JAK2,LPL,MCAT,MIF,MLXIPL,MLYCD,NR1H3,PDK4,PLA2G2D,PPARG,PRKCA,PRKD1,PRNP,PTGDS,PTGER2,PTGES,PTGS1,S1PR1,SPHK1,SREBF1,TECR	51
Cellular Movement, Hematological System Development and Function, Immune Cell Trafficking	cell movement of granulocytes	0.00172		-0.063	ADORA1,ALPP,APP,C5,CCL13,CCL15,CCL19,CCL21,CCL23,CCL8,CCR6,CD151,CKLF,CORO1A,CSF1,CSF2RA,CXADR,CXCL10,DEFB1,DEK,IL33,ITGAM,ITGB1,ITGB2,JAM3,LEP,LGALS3,NEO1,PECAM1,PENK,PLAU,PLAUR,PPARG,PRKCB,RAC2,ROCK2,S100A8,SCG2,SELE,SPP1,TGFB2,THBS4,TSC1,VCAM1,YARS	45
Developmental Disorder, Hereditary Disorder, Metabolic Disease, Neurological Disease, Ophthalmic Disease	Finnish type amyloidosis	0.00173			APOE,CLU,FURIN,GSN,TGFBI	5
Cell-To-Cell Signaling and Interaction	binding of neuroblastoma cell lines	0.00173		0.339	IGF1,LRP1,NPFFR2,PRNP,SERPINE1	5
Cardiovascular System Development and Function, Cell Morphology, Organismal Development	branching of blood vessel	0.00173		1.982	ANGPT1,ANGPT2,IGF2,ITGB1BP1,VEGFC	5
Lipid Metabolism, Small Molecule Biochemistry	catabolism of fatty acid	0.00173			ALDH5A1,ECI2,FAAH,LPL,PLA2G15	5
Developmental Disorder, Hereditary Disorder, Metabolic Disease, Organismal Injury and Abnormalities, Renal and Urological Disease	glutaric aciduria	0.00173			ETFB,ETFDH,GCDH,OGDH,SUGCT	5
Connective Tissue Disorders, Hereditary Disorder, Ophthalmic Disease	granular corneal dystrophy	0.00173			APOE,CDH3,CLU,POSTN,TGFBI	5
Cardiovascular Disease, Organismal Injury and Abnormalities	aortic valve disease	0.00174			CTNNB1,ELN,F10,GABRE,GABRP,KLF15,LRP5,MLXIPL,MMP2,MMP9,RUNX2,SELE,SLC20A1,SMAD6,SOX9,SPP1,TIMP1,TIMP2,VCAM1	19
Connective Tissue Disorders, Immunological Disease, Inflammatory Disease, Skeletal and Muscular Disorders	polyarticular juvenile rheumatoid arthritis	0.00178			ANG,APOE,BCL6,BTC,CD83,CDH1,CEBPB,DNM1,F11R,FOS,FOSB,GADD45B,GSR,HLA-DRA,HSPB8,IL17RA,MAPK3,MME,NCF4,PECAM1,PLAUR,PRNP,PTGS1,RALB,S100A8,SOCS1,SORL1,STAT6,THBS1,TNFSF13B	30
Carbohydrate Metabolism, Small Molecule Biochemistry	metabolism of D-glucose	0.00182			APOD,APOE,DCXR,GALM,GSK3B,HBEGF,IRS2,LRP5,OAS1,OMA1,PCK1	11
Cardiovascular Disease, Organismal Injury and Abnormalities	coronary disease	0.00184			AADAT,ABCA1,ABCB1,ABCG1,ADA,ADIPOQ,ADORA1,ADORA3,ADRA2A,AGPAT5,AKAP13,ALDH5A1,ALOX5AP,AMY2A,APLNR,APOE,APP,C3,C5,C8orf34,CACNB3,CAMTA1,CCDC167,CD36,CDH13,CDR2L,CHRNA5,CLIC5,COL5A2,DISP1,DOCK9,F10,FCGR2A,FOS,FRMD4A,GABRE,GABRP,GBE1,GSTM1,GSTO1,IRS1,ITGA8,ITGAM,ITGAV,ITGB2,KCNA5,LPL,LRIG1,LRP1,LRP11,LRRC17,MARC1,MARCH6,MB,MECOM,MTHFD1L,MYO3B,NNMT,NOS3,NPFFR2,NPR3,OGDH,PDE3B,PDE4B,PDE4C,PDE4D,PDE7A,…	97
Cellular Growth and Proliferation	formation of blood cells	0.00185		0.461	CASP3,CD36,CSF1,IL10,IL33,MKL1,MLLT11,MYH9,MYL9,NBEAL2,PECAM1,PTHLH,SPI1,STAT5A,THNSL2,XBP1	16
Cell Signaling	small GTPase mediated signal transduction	0.00186		0.816	ABI2,ADRA2A,ARHGAP1,ARHGEF3,ARL3,ARRB1,CDH13,CFL1,CHP1,COL1A2,DLC1,ELMO1,FBP1,FGF2,GRAP,IGF1,KANK1,LAT,MFN2,MRAS,OGT,PLCE1,PLD1,RASSF1,RHOD,RIT1,RRAS,RREB1,RTKN,TNFAIP1,TNK2	31
Cancer	cell transformation	0.00192	Increased	2.529	AMD1,ARHGEF3,AURKA,BMP2,BTG2,CAT,CDH1,CDKN1A,CEBPB,DDIT4,DKK1,DNAJA3,FTH1,FZD9,HMGA1,HYAL2,IRS1,JAK2,MATK,MMP9,MRAS,MXD1,MYC,NRAS,PDGFRB,PPP2R1B,PRKCE,PTEN,PTN,RRAS2,RUNX1,SFRP1,SKP2,STARD13,TFF3,THRA,TRIB2,WISP1,ZAK	39
Cancer	neoplasia of epithelial tissue	0.00193		-1.938	AACS,AADAC,AAK1,ABCA1,ABCA2,ABCA3,ABCA6,ABCA7,ABCA8,ABCA9,ABCB1,ABCC2,ABCC3,ABCC4,ABCD1,ABCG1,ABHD17C,ABHD3,ABI2,ACAA1,ACAA2,ACACA,ACACB,ACAD10,ACADS,ACADVL,ACBD3,ACCS,ACKR4,ACO1,ACO2,ACOT2,ACOT4,ACOT9,ACOX1,ACP6,ACSF2,ACSL1,ACSL3,ACSS1,ACSS2,ACTG2,ACTN1,ACTR2,ACTR3,ACTR3B,ACTRT1,ACVR1,ACVR1B,ACVRL1,ACY1,ACYP2,ADA,ADAL,ADAM12,ADAM19,ADAM23,ADAM9,ADAMTS1,ADAMTS19,ADAMTS2,ADAMTS9,ADCK1,ADCK3,ADCY6,…	2496
Cellular Development, Tissue Development	differentiation of bone cells	0.00198	Increased	2.295	ACVR1,ALPL,BMP2,BMP6,CAT,CCDC47,CDK6,CHRD,COL6A1,CSF1,CYR61,DDX21,DKK1,FAM213A,FASN,FGF2,FSTL3,GAB2,HNRNPU,HSD17B4,IGF1,IL32,ITGA11,LILRB3,LRP5,MDK,MRC2,NELL1,RRAS2,RRBP1,RUNX2,SMOC1,SNAI2,SNRNP200,SYNCRIP,TGFB2,TNC,TP63,TPM4,TWIST1,TWIST2,ZHX3	42
Cell Death and Survival	cell death of brain	0.00198		1.686	ADAM12,APP,BCL2,BMP2,CASP3,CDC34,DNAJB2,EPHX2,ETS2,GBA,GTF2F2,IGF1,MFN2,ROCK2,SH3PXD2A,SNCAIP,TFDP1,UNG	18
Cellular Movement	invasion of hepatoma cell lines	0.00198		-1.122	ADIPOQ,CA3,CDC25B,CDH1,CDK14,CDK5RAP3,CMTM8,DLC1,FHL2,GNAI1,LEP,LPAR1,MMP9,NME1,PRKCA,PRKCD,SPP1,TAGLN2	18
Connective Tissue Disorders, Inflammatory Disease, Skeletal and Muscular Disorders	osteoarthritis	0.00199			ADAMTS1,ADAMTS2,ADAMTS9,ADRA2A,AR,BMP2,BMP5,CDH11,CEMIP,CLU,COL11A1,CRYAB,CYTL1,F10,FDFT1,FGF2,HYAL2,IL18,JAM3,LRP1,LRP5,MMP2,MMP28,MMP9,NFATC1,PTGDS,PTGS1,RARRES2,SCN1B,SCN2B,SCN4B,SCN9A,SDC1,SERPINB5,SLC1A3,SLC1A4,TCF7L2,TIMP1,TIMP3,TIMP4,TNFRSF10A,TNFSF13B,TUBA1A,TUBB3,TUBB4B,TUBG2,VCAM1,WNT11,WNT5B	49
Cancer, Cell Death and Survival, Tumor Morphology	apoptosis of sarcoma cells	0.002		-0.369	ANPEP,BCL2,CASP3,CAT,CD24,CD40,CD44,FBXL2,GSK3B,HES1,IGF1,JAK2,LPAR1,MUC1,PRKCD,PTEN,TNFRSF10A,TNFRSF10B,TNFSF13B,VEGFC	20
Lipid Metabolism, Small Molecule Biochemistry, Vitamin and Mineral Metabolism	metabolism of terpenoid	0.002		-1.077	ABCA1,ABCG1,ACAA1,AKR1C1/AKR1C2,AKR1C3,AKR1C4,AKR1D1,AMACR,APOE,BMP2,BMP5,BMP6,CACNA1H,CAV1,CETP,CYP1B1,CYP26B1,CYP46A1,DHCR24,DHCR7,DHRS3,DHRS9,DKK3,FGF2,G6PD,GBA2,HSD17B14,HSD17B4,HSPA8,IGF1,IGF2,IGFBP4,LCAT,LSS,NPC1,PHYH,RARRES2,RBP1,RBP4,RDH10,RDH5,RETSAT,RXRA,SCP2,STC1,SULT1A1,WWOX	47
Dermatological Diseases and Conditions, Developmental Disorder, Organismal Injury and Abnormalities	genodermatosis	0.00201			ANTXR1,AP1S1,CD151,CDH3,COL11A1,COL17A1,COL7A1,DSP,DST,GJA1,GJB2,GJB6,HPGD,IFT122,KRT14,KRT16,KRT5,KRT6B,LAMB3,PKP1,POFUT1,POSTN,TP63,TWIST2,WDR19	25
Cell Death and Survival	cell death of colon cancer cell lines	0.00202		-0.369	BAX,BCL2,BNIP3,CASP3,CD44,CDKN1A,CEACAM1,CFLAR,CLU,COL18A1,CTNNB1,DAPK2,DSG2,ENC1,ENDOG,EPHB4,ETS1,FASN,FGF2,FOXO1,G0S2,GADD45A,GLI3,GLIPR1,GSK3B,GSN,HCST,HIPK2,HMGA1,HOXA5,IGF1,IGF2,IRF5,ITGAV,ITGB1,LEP,LGALS3,LGALS7/LGALS7B,LMNA,LTBR,MAP2K1,MAP3K7,MGMT,MIF,MMP7,MSH3,MT1F,MUC1,MYC,NFE2L2,NUAK1,PECAM1,PMEPA1,PPARG,PPP1R1B,PRKCD,PRKD1,PTEN,PTPN13,RTKN,RUNX1,SFN,SOX9,SPARC,SPHK1,SPP1,SRPK1,TCF4,TFF…	82
Gene Expression	binding of DNA	0.00203		-0.747	ADIPOQ,AHR,AR,BCL2,BMP2,BTG2,CAT,CAV1,CD40,CDK2,CDKN1A,CEBPA,CEBPB,CFL1,CFLAR,CLU,CREB1,CYP1B1,DNAJB1,EBF1,EGR1,ELF4,ESRRA,ETS1,ETS2,F10,FGF2,FOS,FZD8,GPX1,GSK3B,GSTM5,HCK,HEY2,HIF1A,HMGA1,HOXA10,ID3,IER3,IFI16,IGF1,IKBKB,IL10,IL18,IL32,IL4R,ITGA5,ITGAM,ITGB2,JUNB,LEP,LMNA,LPL,MAD2L2,MAP2K1,MAP3K1,MAP3K7,MEG3,MGMT,MIF,MYC,MYCN,NFKBIZ,NR2C1,NR2C2,OAS1,PCNA,PDGFRB,PLAU,PNPT1,POLG,POU2F1,PPARG,PRDX4…	100
Cell Death and Survival	apoptosis of kidney cell lines	0.00203		-0.084	APP,ATF6,BAX,BCL2,BCL6,BIRC2,BIRC3,BOK,CA4,CASP3,CD44,CFLAR,COMP,ELOVL4,FOXO1,GNA13,GSK3B,GSN,HIPK2,HSPA5,IER3,IGF1,IL17RD,IRS1,ITGAV,ITGB1,JAK2,KLB,LGALS12,LYN,MAP1S,MAP2K1,MAP3K1,MAP3K5,MAPT,NFE2L2,NOL3,PPM1A,PTGDS,RASSF4,RBP4,RGS4,RNF216,SPHK1,SPP1,SRXN1,STK26,TCF12,TCF3,TCF4,TICAM1,TJP2,TNFRSF10A,TNFRSF10B,TNFRSF19,TNFRSF25,TP53BP2,TP53INP1,VOPP1,YWHAQ	60
Cancer, Endocrine System Disorders, Gastrointestinal Disease	pancreatic cancer	0.00204			ABCA3,ABCA7,ABCA9,ACSF2,ACTR3,ACVR1B,ADAM23,ADAM9,ADAMTS1,ADAMTS19,ADAMTS2,ADH1A,ADH1B,ADH1C,ADRA2A,AGL,AGPAT5,AHR,AKAP8L,ALG13,ALPL,ANGPT1,ANO3,APOC1,APPL2,ARHGEF6,ARMCX2,ASAP1,ASCC3,ATP2B4,ATP6V1B2,BCL2,BCL9,BCORL1,BEND6,BNIP3,BZRAP1,C10orf35,C9orf152,CACNA1H,CALD1,CASP3,CCDC146,CCDC85A,CD44,CD59,CD93,CDC25B,CDH1,CDH19,CDH2,CDH3,CDK5,CDKN1A,CELF2,CFAP74,CHST6,CILP2,CLK1,CLSTN2,CNKSR3,COL12A1,CO…	335
Cancer, Organismal Injury and Abnormalities	lymphoid cancer	0.00208		1	ABCA7,ABCB1,ABCC3,ACAD11,ADA,ADAMTS9,ADORA1,ADORA3,AGL,AHR,AIG1,ALDH1A1,AMPH,ANKRD36C,ANTXR1,APOE,ARHGEF12,ARID5B,ATIC,ATN1,ATP1A2,ATP6V1B2,AURKA,BAALC,BAX,BCL11B,BCL2,BCL2L13,BCL6,BIRC3,BTG1,BTG2,C5orf15,C9orf91,CAMTA1,CBFB,CCL19,CCL21,CCNH,CCPG1,CD33,CD36,CD4,CD40,CD44,CD52,CD58,CD70,CDC42EP2,CDK6,CDKN1A,CDKN2B,CEBPA,CEBPB,CEMIP,CFL1,CFLAR,CHIC2,CKMT2,CMIP,CNTNAP1,COL12A1,COL17A1,COL1A1,COL1A2,…	269
Dermatological Diseases and Conditions, Hereditary Disorder, Organismal Injury and Abnormalities	autosomal dominant palmoplantar keratoderma	0.00217			DSG1,DSP,GJB2,KRT1,KRT16,KRT6C,KRT9	7
Carbohydrate Metabolism, Drug Metabolism, Small Molecule Biochemistry	binding of hyaluronic acid	0.00217		0.598	CD4,CD44,IGF1,IL10,MMP14,SPP1,TNFAIP6	7
Cancer, Endocrine System Disorders, Organismal Injury and Abnormalities, Reproductive System Disease	stage 3c ovarian cancer	0.00217			MMP2,MMP9,MSLN,MUC1,PLAU,SERPINE1,SPP1	7
Tissue Development	tubulation of epithelial tissue	0.00217		0.409	ADIPOQ,ALCAM,BTC,CAV1,CD9,CRYAB,EDNRB,EFNB2,F11R,FERMT3,FGF2,FOXO1,GAS6,GBP1,ID3,KCNMA1,LEP,MAP3K7,MGP,MMP2,NCKIPSD,PLAUR,PRKCA,PTN,RGS4,RHOJ,TEK,THY1,TIMP3,VEGFC	30
Cancer	advanced stage solid tumor	0.00224			ABCA8,ALDH1A2,ARL4C,ATIC,BCL2,CALB2,CALCOCO2,CD24,CD44,CMTM4,CMTM8,CSF1R,DPP4,DTNA,EIF4A1,EPHB6,FAM153A/FAM153B,FAM171A1,FGF18,FGFR3,FLRT2,FOXN2,GSTM5,HSD11B1,HSP90B1,IGFBP4,KCNK6,KLK11,LRIG1,MFAP5,MSLN,MUC1,PAPSS2,PDGFRB,POLE,PPAP2A,RECK,RGCC,RRAS,SEMA3C,SORT1,SPP1,TBC1D2B,TRO,TUBA1A,TUBB3,TUBB4B,TUBG2,TXNIP,TYMS,YES1,ZFPM2	52
Cell-To-Cell Signaling and Interaction, Cellular Assembly and Organization, Tissue Development	adhesion of cell-associated matrix	0.00226			ADAM9,CASK,COL13A1,COL17A1,COL3A1,ITGA11,ITGA2,ITGA7,ITGA8,ITGAV,ITGB1,ITGB1BP1,ITGB2,ITGB5,LYVE1,PARVG,SGCE,SORBS1,THBS1,TSC1,VCAM1	21
Cancer	growth of sarcoma	0.00228		-0.085	BCL2,CD40,FGF2,HES1,IGF1,IGF2,MUC1,MYC,PRKCA,PRKCB,PRKCD,PRKCE,TGFB3,VEGFC	14
Cell Death and Survival	cell death of epithelial cell lines	0.0023		0.316	AAK1,ALDH3B1,APP,AR,ATP13A2,BAG4,BAX,BCL2,BCL6,BIRC2,BIRC3,BNIP3,BOK,CASP3,CASP7,CAT,CD44,CDH1,CFLAR,CRYAB,ELOVL4,ERN1,FGF2,FOXO1,GPR37,HIPK2,HK2,HSPA5,HSPB8,IER3,IGF1,IL17RD,IRS1,ITGAV,ITGB1,KLB,LYN,MAP3K1,MAP3K5,MAPT,NFE2L2,NMNAT3,NOL3,PPARG,PPM1A,PRNP,RASSF1,RASSF4,RGS4,RNF216,SLC47A1,SPHK1,SPP1,SRXN1,STK26,TCF12,TCF3,TCF4,TGFB1I1,TICAM1,TJP2,TNFRSF10A,TNFRSF10B,TNFRSF19,TNFRSF25,TP53BP2,TP53I…	72
Endocrine System Disorders, Gastrointestinal Disease, Metabolic Disease, Organismal Injury and Abnormalities, Renal and Urological Disease	diabetic nephropathy	0.0023			AKR1C3,APOD,AQP1,AQP5,AR,BAX,BMP2,CAPN3,CD24,CLEC3B,CLU,CTNNB1,CXADR,DKK3,DPYSL3,EDNRA,ELMO1,FBP1,GAS1,GAS6,HPGD,HYAL2,IFIT1,IGFBP2,LEF1,LGALS3,LILRB1,MME,MYC,MYO1B,OAS1,PECAM1,PPARG,PTGDS,SPG7,SPP1,ST3GAL6,SULF1,TEK,TUSC3,TYRO3	41
Cellular Development, Connective Tissue Development and Function, Tissue Development	differentiation of adipocytes	0.0023		-1.116	ADIPOQ,ADIRF,BMP2,CEBPA,DLK1,FOXO1,HSD11B1,LMO3,LRP5,PPARG,PPARGC1A,SFRP1,SFRP2,SMAD6,SPP1,TCF7L2,TRIB2,ZBTB16,ZFPM2	19
Cell Death and Survival	apoptosis of vascular endothelial cells	0.00234	Increased	2.7	ADIPOQ,ALDH2,APP,BCL2,CASP3,CAV1,CD36,COL18A1,FGF2,GAS6,HSPA5,IL18,ITSN1,JAK2,LEP,LRP1,MAPK3,PTEN,RBP4,RGS5,SERPINB5,THBS1,TNFRSF10A,TNFRSF10B	24
Cellular Compromise, Cellular Function and Maintenance	endoplasmic reticulum stress response	0.00234		0.216	ATF6,COL3A1,CTH,DNAJB1,DNAJB2,EFEMP1,EPHX2,ERN1,GBA2,GSK3B,HSP90B1,HSPA5,HSPA6,HSPB7,HSPH1,IGF1,MGAT2,PTPN1,SERPINH1,STT3B,VIMP,WFS1,XBP1,YOD1	24
Cardiovascular System Development and Function	heart rate	0.00234		-1	ADORA3,ALDH2,ATP1A2,AVP,CACNA1H,CASP3,CASQ2,CELF2,DES,DMPK,FXYD1,GPX1,HRC,HSPB7,MYH7,MYL3,PDE4D,SCN1B,SCN2B,SCN4B,TAZ,TGFB2,TNNC1,TPM1	24
Cellular Movement	migration of melanoma cell lines	0.00234		1.021	ALCAM,CD36,CDH1,CTGF,ITGA2,ITGB1,KRT8,MAP4K4,MC1R,MITF,MSN,PRDX2,PRKCA,PRNP,RAP1GAP,RAPGEF3,SDC1,SEMA3A,SH2B1,SPHK1,SPP1,TGFB3,TIMP2,TNFAIP8	24
Cardiovascular System Development and Function, Tissue Development	morphogenesis of endothelial tissue	0.00249		-0.664	ACVRL1,ANPEP,COL18A1,CTNNB1,EFNB2,FGF2,IL4R,LGALS3,MMP2,PIK3C2B,STC1,TIMP2,VCAM1	13
Tissue Development	adhesion of extracellular matrix	0.0025			ADAM9,CASK,CDH1,COL13A1,COL17A1,COL3A1,ITGA11,ITGA2,ITGA7,ITGA8,ITGAV,ITGB1,ITGB1BP1,ITGB2,ITGB5,LYVE1,PARVG,SGCE,SORBS1,THBS1,TSC1,VCAM1	22
Gastrointestinal Disease, Hepatic System Disease	alcoholic liver disease	0.00255			ADORA1,ALPP,CCL28,COL3A1,CXCL10,GABBR1,GPT,IL10,MMP9,PDE3B,PDE4B,PDE4C,PDE4D,PDE7A,PDE7B,PDE8A	16
Cancer, Gastrointestinal Disease	colorectal neoplasia	0.00258		0.954	AADAC,ABCA7,ABCA8,ABCA9,ABCB1,ABCC2,ABCC3,ABCC4,ABHD17C,ACAA2,ACACA,ACAD10,ACADS,ACADVL,ACBD3,ACCS,ACKR4,ACOT4,ACOT9,ACOX1,ACOX2,ACP6,ACSL3,ACTN1,ACTRT1,ACVR1B,ACVRL1,ADAM12,ADAM23,ADAMTS1,ADAMTS2,ADH1B,ADH5,ADIRF,ADORA1,ADORA3,ADRA2A,ADSS,ADSSL1,AGL,AHDC1,AHR,AKAP12,AKAP13,AKAP7,AKR1C1/AKR1C2,AKR1C3,AKR1C4,ALCAM,ALDH1A2,ALDH2,ALDH3A2,ALDH3B2,ALG11,ALG13,ALG9,AMACR,ANGPT2,ANGPTL2,ANGPTL4,ANKRD13D…	1248
Dermatological Diseases and Conditions, Immunological Disease, Inflammatory Disease, Inflammatory Response	atopic dermatitis	0.0026			ABCA1,ACADVL,ACKR4,ADIPOQ,ARFGAP3,BCL11B,BCL2,BGN,C3,CAPZB,CAT,CCL13,CCL21,CCL23,CD44,CFL1,CNN3,CSF2RA,DEFB1,DUSP1,DUSP10,FABP4,FABP5,FAM153A/FAM153B,FCER1A,FCER1G,FCGBP,FGR,FYN,GADD45A,GPD1,GSN,GSTO1,H3F3A/H3F3B,HAVCR2,HCK,HLA-DQA1,HLA-DRA,HLA-DRB1,HLA-DRB5,HRNR,IDE,IFI30,IL10,IL1RN,IL4R,JUNB,KLK4,KLK5,KLK7,KRT1,KRT10,KRT16,KRT5,LPL,LYN,MAD2L2,MSN,MUCL1,MYL9,NOS3,OSMR,P4HA2,PDE4B,PDK4,PGM3,PHGDH…	80
Cardiovascular System Development and Function, Tissue Development	morphogenesis of cardiovascular tissue	0.00264		-0.664	ACVRL1,ANPEP,COL18A1,CTNNB1,EFNB2,FGF2,IL4R,LGALS3,MMP2,MYH7,MYL2,MYL3,PIK3C2B,STC1,TIMP2,TNNC1,TPM1,VCAM1	18
Cell Cycle	arrest in cell cycle progression of prostate cancer cell lines	0.00267			AR,CDK2,CLU,DDIT4,EHF,LGALS3,PTEN,SLFN11	8
Cell Cycle	arrest in sub-G1 phase	0.00267			AR,CDK2,CDKN1A,CDKN2B,CYP1B1,DEGS1,FOXO1,TXNIP	8
Cell-To-Cell Signaling and Interaction	binding of melanoma cell lines	0.00267		0.712	IGF1,ITGAV,ITGB1,SCARB1,SERPINA5,SERPINE1,SPP1,THBS1	8
Cell Death and Survival	cell death of retinal cells	0.00267		-0.077	APP,BCL2,CASP3,FGF2,MYC,PLAU,PLAUR,TIMP3	8
Cellular Movement	cell movement of glioma cells	0.00267		1.977	CSF2RA,CTSB,EZR,LYN,PRKCE,SFRP1,SPP1,TGFB2	8
Cell Death and Survival	cell viability of stomach cancer cell lines	0.00267		-0.986	BCL2,CAV1,CD44,CUX1,ITGB1,PTEN,SPP1,TCF7L1	8
Organismal Injury and Abnormalities	intermittent claudication	0.00267			ADORA1,PDE3B,PDE4B,PDE4C,PDE4D,PDE7A,PDE7B,PDE8A	8
Dermatological Diseases and Conditions	localized cutaneous leishmaniasis	0.00267			ADORA1,PDE3B,PDE4B,PDE4C,PDE4D,PDE7A,PDE7B,PDE8A	8
Cancer, Gastrointestinal Disease	colorectal cancer	0.00267		0.954	AADAC,ABCA7,ABCA8,ABCA9,ABCB1,ABCC2,ABCC3,ABCC4,ABHD17C,ACAA2,ACACA,ACAD10,ACADS,ACADVL,ACBD3,ACCS,ACKR4,ACOT4,ACOT9,ACOX1,ACOX2,ACP6,ACSL3,ACTN1,ACTRT1,ACVR1B,ACVRL1,ADAM12,ADAM23,ADAMTS1,ADAMTS2,ADH1B,ADH5,ADIRF,ADORA1,ADORA3,ADRA2A,ADSS,ADSSL1,AGL,AHDC1,AHR,AKAP12,AKAP13,AKAP7,AKR1C1/AKR1C2,AKR1C3,AKR1C4,ALCAM,ALDH1A2,ALDH2,ALDH3A2,ALDH3B2,ALG11,ALG13,ALG9,AMACR,ANGPT2,ANGPTL2,ANGPTL4,ANKRD13D…	1244
Connective Tissue Disorders, Skeletal and Muscular Disorders	bone deformity	0.00269			BMP2,CHSY1,GPC1,HOXD13,LMNA,NSD1,PTEN,PTHLH,RIN2,ROR2,RUNX2,TBC1D7	12
Developmental Disorder, Hereditary Disorder, Metabolic Disease	fatty acid oxidation disorder	0.00269			ACADS,ACADVL,ETFB,ETFDH,GCDH,HADHB,MLYCD,OGDH,PPARG,SLC22A5,SLC25A20,SUGCT	12
Post-Translational Modification, Protein Synthesis	homotetramerization of protein	0.00269			ACACB,ALDH5A1,CAT,CTH,DCXR,DECR1,FBP1,GLS,GPX3,HPRT1,RXRA,TP63	12
Cellular Development, Cellular Growth and Proliferation, Hematological System Development and Function	proliferation of mononuclear leukocytes	0.00271	Increased	2.576	AKAP13,ANPEP,APOE,BCL2,BTNL9,C10orf54,CAV1,CD24,CD276,CD33,CD36,CD37,CD4,CD40,CD46,CD70,CD83,CD84,CDKN1A,CEACAM1,CREB1,CSF1,CSF1R,CTNNB1,CTSZ,DPP4,EPHB6,FLT3LG,GSK3B,HAVCR2,HLA-DPA1,HLA-DPB1,HLA-DRB1,HMGA1,HSPA5,IGF1,IGF2,IGFBP2,IKBKB,IL10,IL10RA,IL18,IL4R,ISG20,ITGA5,ITGB1,LEP,LGALS3,LILRB1,LILRB2,MIF,MVP,MYC,NCK2,PDE4D,PECAM1,PIM1,PNP,PRKCE,PTEN,PTPN6,SPN,SPP1,TCF3,TCIRG1,TGFB2,THBS1,TNFRSF10B,…	74
Cancer, Respiratory Disease	lung tumor	0.00284		-0.306	ABCB1,ABCC2,ACOX1,ADAM12,ADAM9,ADAMTS1,ADH1C,AHR,ALCAM,ALDH1L1,ALDOA,ALDOC,ALPP,ANGPT1,ANKRD13A,APLP2,AR,ATIC,ATN1,ATXN1,ATXN3,AURKA,BAIAP2L2,BAX,BCL2,BCL9L,BMP2,BRF1,C1orf159,CADM1,CAV1,CCDC3,CCDC71,CCL19,CCL21,CCR6,CD24,CD44,CDH1,CDH13,CDK6,CDKN1A,CEACAM1,CEBPA,CERS4,CERS5,CHRNA5,CHST12,CKB,CKS1B,CKS2,CLCNKA,CLK4,CLU,COL11A1,COL12A1,COMMD8,CPEB2,CPS1,CSF1R,CSPG4,CTNNB1,CYP1B1,DLEC1,DLK1,DMKN,DM…	260
Cancer, Hematological Disease, Immunological Disease, Organismal Injury and Abnormalities	myeloid leukemia	0.00284			ABCB1,ADA,ADORA1,ADORA3,ANKRD36C,ARHGEF12,AURKA,BAALC,BCL2L13,CBFB,CD33,CDKN2B,CEBPA,CHIC2,CPT1B,CSF1R,CSF2RA,CUX1,DCK,DDR1,DEK,DTX1,DTX3,EPHX1,FBXL2,FGR,FNTB,FOXO1,FOXP1,FYN,GHR,GPX3,GSTM1,GSTT1,HCK,HES1,HEY2,HEYL,HK3,HLA-DRA,HPRT1,IDH1,JAK2,LILRB3,LOC102724594/U2AF1,LYN,MECOM,MKL1,MN1,MYCN,NCAM1,NQO1,NRARP,NRAS,NSD1,NUP214,PDGFRB,PICALM,PML,POLE,PTPN6,RPL34,RRM2B,RUNX1,RXRA,SPI1,STAT5A,STAT5B,T…	72
Gene Expression	transcription of DNA	0.00287	Decreased	-3.026	ABCA2,ABHD14B,ACVR1,ACVR1B,ACVRL1,ADIPOQ,ADIRF,AEBP1,AHR,AIRE,AKNA,ANG,AR,ARF4,ARHGEF2,ARID5B,ARNT2,ARRB1,ASPH,ATF5,ATF6,ATN1,ATP2B4,ATXN1,BAMBI,BASP1,BCL11A,BCL11B,BCL6,BCL9L,BEND6,BHLHE40,BLZF1,BMI1,BMP2,BMP5,BMP6,BRF1,C1orf85,CALCOCO1,CAPN3,CBFB,CBX2,CBX5,CCNH,CD40,CDH1,CDH13,CDK5,CEBPA,CEBPB,CIAO1,CITED2,COL1A1,CRABP2,CRCP,CREB1,CREG1,CRTC1,CRY1,CSRNP1,CTNNB1,CUX1,CXCL10,CYR61,DACH1,DACT1,DAP…	305
Cellular Movement, Hair and Skin Development and Function	cell movement of keratinocytes	0.00288		-0.767	ADAM9,ADIPOQ,COL17A1,COL7A1,CSPG4,HBEGF,ITGA2,KRT16,MAP3K7,MMP9,MYC,S1PR1,SH3PXD2A,TIMP1,TP63	15
Cellular Movement	cell movement of pancreatic cancer cell lines	0.00288	Increased	2.12	CAV1,CD44,CDH2,CDH3,CDK5,COL1A1,FSCN1,HBEGF,IGF1,ITGB1,LOX,PLAU,PLAUR,TP53INP1,VEGFB	15
Cell-To-Cell Signaling and Interaction, Tissue Development	adhesion of carcinoma cell lines	0.0029	Increased	2.97	ADAM12,ADAM9,CAV1,CDH1,ITGB1,MUC1,RASSF1,THBS1,VCAM1	9
Cancer, Cell Death and Survival, Tumor Morphology	cell death of acute leukemia cells	0.0029		0.883	ANPEP,BCL2,CD24,CD40,FBXL2,HES1,MUC1,PRKCD,PTEN	9
Cell Cycle	delay in cell cycle progression of tumor cell lines	0.0029			AURKA,BAX,BCL2,CDC25B,CDKN1A,KRT14,PCNA,PTEN,RASSF1	9
Cardiovascular Disease	vascular lesion	0.0029			CTSK,EDNRA,ELN,IGF1,IGFBP7,MMP11,MMP14,MMP2,MMP7,MMP9,MTHFR,MYH11,MYLK,PLAU,RRBP1,SPARC,TGFB2,TIMP1,TIMP2,TIMP3,VCAM1	21
Respiratory Disease	bronchiectasis	0.00294			ADORA1,ADORA3,PDE3B,PDE4B,PDE4C,PDE4D,PDE7A,PDE7B,PDE8A,SCNN1B	10
