# Supplementary material for: Meta-Analysis of Genome-Wide Association Studies and Network Analysis-Based Integration with Gene Expression Data Identify New Suggestive Loci and Unravel a Wnt-Centric Network Associated with Dupuytren’s Disease
Source: PLoS One. 2016 Jul 28;11(7):e0158101. doi: 10.1371/journal.pone.0158101 (PMC4965170; doi:10.1371/journal.pone.0158101)
Supplement: S12 Table — (XLSX) [file pone.0158101.s013.xlsx]

## Sheet: table S11
Table S12. IPA top pathway - Wnt signaling
Symbol	Entrez Gene Name	Illumina	Fold Change	Expected	Location	Type(s)	Biomarker Application(s)	Drug(s)	Entrez Gene ID for Human	Entrez Gene ID for Mouse	Entrez Gene ID for Rat
ACVR1	activin A receptor, type I	ILMN_1760490	2.19	Down	Plasma Membrane	kinase			90	11477	79558
ACVR1B	activin A receptor, type IB	ILMN_2243308	-1.538	Down	Plasma Membrane	kinase			91	11479	29381
APPL2	adaptor protein, phosphotyrosine interaction, PH domain and leucine zipper containing 2	ILMN_1765076	1.56		Cytoplasm	other			55198	216190	362860
AXIN2	axin 2	ILMN_1724480	1.69	Up	Cytoplasm	other			8313	12006	29134
BCL9	B-cell CLL/lymphoma 9	ILMN_1704452	1.52	Up	Nucleus	other			607	77578	310704
CD44	CD44 molecule (Indian blood group)	ILMN_1803429	1.68	Up	Plasma Membrane	enzyme	diagnosis,disease progression,prognosis,unspecified application		960	12505	25406
CDH1	cadherin 1, type 1, E-cadherin (epithelial)	ILMN_1770940	1.95		Plasma Membrane	other	diagnosis,disease progression,efficacy,prognosis		999	12550	83502
CDH2	cadherin 2, type 1, N-cadherin (neuronal)	ILMN_1779228	9.75		Plasma Membrane	other	diagnosis,prognosis	N-ac-CHAVC-NH2	1000	12558	83501
CDH3	cadherin 3, type 1, P-cadherin (placental)	ILMN_1704294	2.77		Plasma Membrane	other	diagnosis,efficacy,prognosis		1001	12560	116777
CDH5	cadherin 5, type 2 (vascular endothelium)	ILMN_1719236	1.52		Plasma Membrane	other	diagnosis		1003	12562	307618
CSNK1G3	casein kinase 1, gamma 3	ILMN_1652024	1.47		Cytoplasm	kinase			1456	70425	64823
CTNNB1	catenin (cadherin-associated protein), beta 1, 88kDa	ILMN_1746396	1.94	Up	Nucleus	transcription regulator	diagnosis,disease progression,efficacy,prognosis		1499	12387	84353
DKK1	dickkopf WNT signaling pathway inhibitor 1	ILMN_1773337	-1.923	Down	Extracellular Space	growth factor	efficacy,prognosis,unspecified application		22943	13380	293897|100912050
DKK3	dickkopf WNT signaling pathway inhibitor 3	ILMN_2398159	3.03	Down	Extracellular Space	cytokine			27122	50781	171548
FZD1	frizzled class receptor 1	ILMN_1696546	3.74	Up	Plasma Membrane	G-protein coupled receptor			8321	14362	58868
FZD2	frizzled class receptor 2	ILMN_1653711	1.56	Up	Plasma Membrane	G-protein coupled receptor			2535	57265	64512
FZD4	frizzled class receptor 4	ILMN_1743367	-3.571	Up	Plasma Membrane	G-protein coupled receptor	diagnosis		8322	14366	64558
FZD7	frizzled class receptor 7	ILMN_1804351	1.55	Up	Plasma Membrane	G-protein coupled receptor			8324	14369	100360552
FZD8	frizzled class receptor 8	ILMN_1729368	2.82	Up	Plasma Membrane	G-protein coupled receptor			8325	14370	364754|100909849
FZD9	frizzled class receptor 9	ILMN_1704398	1.41	Up	Plasma Membrane	G-protein coupled receptor			8326	14371	266608
GJA1	gap junction protein, alpha 1, 43kDa	ILMN_1727087	5.79	Up	Plasma Membrane	transporter			2697	14609	24392
GNAQ	guanine nucleotide binding protein (G protein), q polypeptide	ILMN_1659923	1.89	Up	Plasma Membrane	enzyme			2776	14682	81666
GSK3B	glycogen synthase kinase 3 beta	ILMN_1779376	1.55	Down	Nucleus	kinase	efficacy	enzastaurin	2932	56637	84027
KREMEN1	kringle containing transmembrane protein 1	ILMN_1700994	2.16		Plasma Membrane	other			83999	84035	114107
LEF1	lymphoid enhancer-binding factor 1	ILMN_1679185	4.97	Up	Nucleus	transcription regulator			51176	16842	161452
LRP1	low density lipoprotein receptor-related protein 1	ILMN_1669772	-1.562	Up	Plasma Membrane	transmembrane receptor			4035	16971	299858
LRP5	low density lipoprotein receptor-related protein 5	ILMN_1702775	-1.515	Up	Plasma Membrane	transmembrane receptor	diagnosis		4041	16973	293649
MAP3K7	mitogen-activated protein kinase kinase kinase 7	ILMN_1810176	1.41	Down	Cytoplasm	kinase			6885		313121
MARK2	MAP/microtubule affinity-regulating kinase 2	ILMN_2413572	-1.493	Up	Cytoplasm	kinase			2011	13728	60328
MMP7	matrix metallopeptidase 7 (matrilysin, uterine)	ILMN_2192072	1.44	Up	Extracellular Space	peptidase	diagnosis	marimastat	4316	17393	25335
MYC	v-myc avian myelocytomatosis viral oncogene homolog	ILMN_1680618	2.04	Up	Nucleus	transcription regulator	diagnosis,efficacy,prognosis,response to therapy,unspecified application		4609	17869	24577
PPP2CA	protein phosphatase 2, catalytic subunit, alpha isozyme	ILMN_1722858	1.44		Cytoplasm	phosphatase			5515	19052	24672
PPP2R4	protein phosphatase 2A activator, regulatory subunit 4	ILMN_1729123	1.58		Cytoplasm	phosphatase			5524	110854	362102
PPP2R1B	protein phosphatase 2, regulatory subunit A, beta	ILMN_1704656	-3.448		Plasma Membrane	phosphatase			5519	73699	315648
PPP2R2B	protein phosphatase 2, regulatory subunit B, beta	ILMN_1660732	2.98		Cytoplasm	phosphatase			5521	72930	60660
PPP2R3A	protein phosphatase 2, regulatory subunit B'', alpha	ILMN_1656393	1.47		Nucleus	phosphatase			5523	235542	363122
PPP2R5A	protein phosphatase 2, regulatory subunit B', alpha	ILMN_1738784	-2.381		Cytoplasm	phosphatase			5525	226849	312754
SFRP1	secreted frizzled-related protein 1	ILMN_2149164	-1.667	Down	Plasma Membrane	transmembrane receptor	diagnosis,prognosis		6422	20377	84402
SFRP2	secreted frizzled-related protein 2	ILMN_1722898	5.8	Down	Plasma Membrane	transmembrane receptor	diagnosis		6423	20319	310552
SFRP4	secreted frizzled-related protein 4	ILMN_1810172	2.86	Down	Plasma Membrane	transmembrane receptor	diagnosis		6424	20379	89803
SMO	smoothened, frizzled class receptor	ILMN_1782098	2.03	Up	Plasma Membrane	G-protein coupled receptor	response to therapy	vismodegib, gemcitabine/vismodegib, erlotinib/vismodegib	6608	319757	25273
SOX4	SRY (sex determining region Y)-box 4	ILMN_1815745	3.19	Down	Nucleus	transcription regulator			6659	20677	364712
SOX7	SRY (sex determining region Y)-box 7	ILMN_1815032	2.03	Down	Nucleus	transcription regulator	unspecified application		83595	20680	290317
SOX8	SRY (sex determining region Y)-box 8	ILMN_1789244	-2.857	Down	Nucleus	transcription regulator			30812	20681	302993
SOX9	SRY (sex determining region Y)-box 9	ILMN_1805466	-1.562	Down	Nucleus	transcription regulator	disease progression,prognosis		6662	20682	140586
SOX15	SRY (sex determining region Y)-box 15	ILMN_1784217	1.94	Down	Nucleus	transcription regulator			6665	20670
SOX17	SRY (sex determining region Y)-box 17	ILMN_1671092	1.68	Down	Nucleus	transcription regulator			64321	20671	312936
SOX18	SRY (sex determining region Y)-box 18	ILMN_1812968	1.8	Down	Nucleus	transcription regulator			54345	20672	311723
TCF3	transcription factor 3	ILMN_1664434	1.41	Up	Nucleus	transcription regulator	unspecified application		6929	21423	171046
TCF4	transcription factor 4	ILMN_1814194	1.59	Up	Nucleus	transcription regulator			6925	21413	84382
TCF7L1	transcription factor 7-like 1 (T-cell specific, HMG-box)	ILMN_1733841	-2.174	Up	Nucleus	transcription regulator			83439	21415	312451
TCF7L2	transcription factor 7-like 2 (T-cell specific, HMG-box)	ILMN_1672486	-1.786	Up	Nucleus	transcription regulator	efficacy		6934	21416	679869
TGFB2	transforming growth factor, beta 2	ILMN_1812526	10.19	Down	Extracellular Space	growth factor	efficacy	trabedersen	7042	21808	81809
TGFB3	transforming growth factor, beta 3	ILMN_1687652	5.03	Down	Extracellular Space	growth factor			7043	21809	25717
TLE1	transducin-like enhancer of split 1 (E(sp1) homolog, Drosophila)	ILMN_1751572	-2.5		Nucleus	transcription regulator			7088	21885	362533
TLE3	transducin-like enhancer of split 3	ILMN_2234412	-1.587		Nucleus	other			7090	21887	84424
TLE4	transducin-like enhancer of split 4	ILMN_2103761	1.89		Nucleus	transcription regulator			7091	21888	25565
WNT2	wingless-type MMTV integration site family member 2	ILMN_1694011	-1.449	Up	Extracellular Space	cytokine			7472	22413	114487
WNT11	wingless-type MMTV integration site family, member 11	ILMN_1662188	-3.571	Up	Extracellular Space	other			7481	22411	140584
WNT5B	wingless-type MMTV integration site family, member 5B	ILMN_1772824	1.4	Up	Extracellular Space	other			81029	22419	282582
