# Supplementary material for: Meta-Analysis of Genome-Wide Association Studies and Network Analysis-Based Integration with Gene Expression Data Identify New Suggestive Loci and Unravel a Wnt-Centric Network Associated with Dupuytren’s Disease
Source: PLoS One. 2016 Jul 28;11(7):e0158101. doi: 10.1371/journal.pone.0158101 (PMC4965170; doi:10.1371/journal.pone.0158101)
Supplement: S13 Table — (XLSX) [file pone.0158101.s014.xlsx]

## Sheet: Table S12
Table S13. Genes from dmGWAS top 5% modules
Chr	Gene	Gene-based p-value (from VEGAS2)	Top SNP (from VEGAS2)	Top SNP pvalue	Name
1	ACTA1	0.178	rs7521083	0.0214	actin, alpha 1, skeletal muscle
2	ACTG2	0.357	rs7557701	0.0063	actin, gamma 2, smooth muscle, enteric
1	ADORA3	0.432	rs6661465	0.0013	adenosine A3 receptor
16	ALDOA	0.057	rs11150582	0.0034	aldolase A, fructose-bisphosphate
17	AXIN2	0.054	rs8074143	0.0008	axin 2
6	BACH2	0.042	rs755178	0.0134	BTB and CNC homology 1, basic leucine zipper transcription factor 2
10	BMI1	0.669	rs985000	0.1453	BMI1 polycomb ring finger oncogene
10	BNIP3	0.293	rs11146478	0.0163	BCL2/adenovirus E1B 19kDa interacting protein 3
19	C5AR1	0.042	rs151327580	0.0036	complement component 5a receptor 1
4	CASP3	0.951	rs113830866	0.0214	caspase 3, apoptosis-related cysteine peptidase
21	CBS	0.289	rs760124	0.0273	cystathionine-beta-synthase
17	CBX2	0.848	rs11653768	0.0032	chromobox homolog 2 (Pc class homolog, Drosophila)
11	CD151	0.134	rs10466744	0.0050	CD151 molecule (Raph blood group)
11	CD44	0.131	rs11033027	0.0142	CD44 molecule (Indian blood group)
1	CD46	0.054	rs10449311	0.0029	CD46 molecule, complement regulatory protein
6	CDKN1A	0.203	rs7761744	7.31x10-5	cyclin-dependent kinase inhibitor 1A (p21, Cip1)
19	CEBPA	0.312	rs1862465	0.0104	CCAAT/enhancer binding protein (C/EBP), alpha
1	CKS1B	0.006	rs4578216	0.0020	CDC28 protein kinase regulatory subunit 1B
19	CNN1	0.560	rs12151062	0.0216	calponin 1, basic, smooth muscle
9	CNTFR	0.029	rs4879804	0.0106	ciliary neurotrophic factor receptor
8	COL14A1	0.029	rs10109558	0.0007	collagen, type XIV, alpha 1
1	COL24A1	0.886	rs61783136	0.0333	collagen, type XXIV, alpha 1
21	COL6A1	0.086	rs11701124	0.0026	collagen, type VI, alpha 1
3	COL8A1	0.024	rs7651545	0.0024	collagen, type VIII, alpha 1
2	CREB1	0.262	rs141248610	0.0398	cAMP responsive element binding protein 1
5	CSNK1G3	0.005	rs9327298	0.0016	casein kinase 1, gamma 3
1	CTH	0.531	rs34046663	0.0629	cystathionase (cystathionine gamma-lyase)
2	CYP1B1	0.567	rs4670814	0.0292	cytochrome P450, family 1, subfamily B, polypeptide 1
2	DES	0.111	rs62193995	0.0332	desmin
7	DLD	0.005	rs57860394	0.0003	dihydrolipoamide dehydrogenase
6	DST	0.513	rs35089136	0.0467	dystonin
5	EBF1	0.534	rs17717829	0.0019	early B-cell factor 1
17	ENO3	0.256	rs2586529	0.0154	enolase 3 (beta, muscle)
1	EPHX1	0.259	rs2854452	0.0221	epoxide hydrolase 1, microsomal (xenobiotic)
21	ETS2	0.819	rs145420467	0.0443	v-ets erythroblastosis virus E26 oncogene homolog 2 (avian)
11	FERMT3	0.688	rs28395878	0.0276	fermitin family homolog 3 (Drosophila)
1	FGR	0.814	rs75794099	0.0280	Gardner-Rasheed feline sarcoma viral (v-fgr) oncogene homolog
2	FHL2	0.120	rs2376741	0.0062	four and a half LIM domains 2
9	GALT	0.172	rs11794861	0.0258	galactose-1-phosphate uridylyltransferase
14	GNG2	0.889	rs12889199	0.0576	guanine nucleotide binding protein (G protein), gamma 2
2	GPC1	0.126	rs2228331	0.0014	glypican 1
3	GPX1	0.610	rs75534462	0.1307	glutathione peroxidase 1
19	GPX4	0.099	rs4147937	4.43x10-5	glutathione peroxidase 4 (phospholipid hydroperoxidase)
7	GSTK1	0.574	rs1134309	0.1342	glutathione S-transferase kappa 1
1	GSTM1	0.695	rs11101993	0.0128	glutathione S-transferase mu 1
20	HCK	0.041	rs8119189	0.0012	hemopoietic cell kinase
6	HLA-DPA1	0.152	rs116205101	0.0074	major histocompatibility complex, class II, DP alpha 1
7	HOXA5	0.549	rs11764513	0.0440	homeobox A5
3	HYAL2	0.880	rs11549673	0.0627	hyaluronoglucosaminidase 2
12	IGF1	0.035	rs5742665	0.0017	insulin-like growth factor 1 (somatomedin C)
17	IGFBP4	0.003	rs584438	0.0007	insulin-like growth factor binding protein 4
1	IL10	0.327	rs3021094	0.0092	interleukin 10
15	ISG20	1x10-6	rs4932410	1.47x10-7	interferon stimulated exonuclease gene 20kDa
1	ITGA10	0.262	rs6424379	0.0580	integrin, alpha 10
15	ITGA11	0.030	rs7169899	0.0000	integrin, alpha 11
5	ITGA2	0.315	rs13175167	0.0021	integrin, alpha 2 (CD49B, alpha 2 subunit of VLA-2 receptor)
10	ITGA8	0.378	rs76761646	0.0240	integrin, alpha 8
16	ITGAX	0.515	rs4889542	0.0426	integrin, alpha X (complement component 3 receptor 4 subunit)
10	ITGB1	0.175	rs76816989	0.0069	integrin, beta 1 (fibronectin receptor, beta polypeptide, antigen CD29 includes MDF2, MSK12)
21	ITGB2	0.949	rs12482072	0.0717	integrin, beta 2 (complement component 3 receptor 3 and 4 subunit)
7	LAMB1	0.047	rs10268835	0.0003	laminin, beta 1
1	LAMB3	0.793	rs114871024	0.0095	laminin, beta 3
9	LAMC3	0.462	rs4740392	0.0200	laminin, gamma 3
12	LDHB	0.456	rs11513420	0.0730	lactate dehydrogenase B
19	LILRA5	0.090	rs12610273	0.0205	leukocyte immunoglobulin-like receptor, subfamily A (with TM domain), member 5
20	MAFB	3.16x10-4	rs3577	1.12x10-7	v-maf musculoaponeurotic fibrosarcoma oncogene homolog B (avian)
2	MAL	0.512	rs71427013	0.0819	mal, T-cell differentiation protein
18	MBD2	0.551	rs8093886	0.0437	methyl-CpG binding domain protein 2
19	MEIS3	0.225	rs151327580	0.0036	Meis homeobox 3; Meis homeobox 3 pseudogene 2
14	MMP14	0.322	rs11625306	0.0011	matrix metallopeptidase 14 (membrane-inserted)
20	MMP9	0.578	rs2250889	0.0143	matrix metallopeptidase 9 (gelatinase B, 92kDa gelatinase, 92kDa type IV collagenase)
22	MPST	0.134	rs7287097	0.0133	mercaptopyruvate sulfurtransferase
1	MTHFR	0.081	rs4075033	0.0081	5,10-methylenetetrahydrofolate reductase (NADPH)
12	MYBPC1	0.958	rs825085	0.0592	myosin binding protein C, slow type
14	MYH7	0.531	rs445754	0.0322	myosin, heavy chain 7, cardiac muscle, beta
22	MYH9	0.637	rs13055450	0.0332	myosin, heavy chain 9, non-muscle
12	MYL2	0.577	rs5028790	0.0497	myosin, light chain 2, regulatory, cardiac, slow
3	MYL3	0.316	rs7647507	0.0156	myosin, light chain 3, alkali; ventricular, skeletal, slow
20	MYL9	0.193	rs111259717	0.0109	myosin, light chain 9, regulatory
17	MYO19	0.942	rs113877493	0.1989	myosin XIX
8	MYOM2	0.308	rs189339353	0.0038	myomesin (M-protein) 2, 165kDa
11	NCAM1	0.700	rs597216	0.0080	neural cell adhesion molecule 1
2	NCK2	0.093	rs1393001	0.0031	NCK adaptor protein 2
18	NEDD4L	0.990	rs58741667	0.0301	neural precursor cell expressed, developmentally down-regulated 4-like
2	NFE2L2	0.026	rs2588888	0.0072	nuclear factor (erythroid-derived 2)-like 2
16	NME4	0.055	rs743961	0.0018	non-metastatic cells 4, protein expressed in
16	NOL3	0.542	rs66757569	0.1715	nucleolar protein 3 (apoptosis repressor with CARD domain)
8	NOV	0.029	rs76563195	0.0194	nephroblastoma overexpressed gene
17	PCGF2	0.215	rs4794790	0.0170	polycomb group ring finger 2
1	PGD	0.257	rs150310240	0.0236	phosphogluconate dehydrogenase
1	PGM1	0.283	rs11585034	0.0039	phosphoglucomutase 1
19	PRMT1	0.878	rs79890159	0.0013	protein arginine methyltransferase 1
9	PSAT1	0.152	rs7048572	0.0052	chromosome 8 open reading frame 62; phosphoserine aminotransferase 1
17	PSMD12	0.183	rs12944878	0.0034	proteasome (prosome, macropain) 26S subunit, non-ATPase, 12
14	PYGL	0.316	rs7147627	0.0012	phosphorylase, glycogen, liver
11	RAB6A	0.086	rs113450689	0.0058	RAB6C, member RAS oncogene family; RAB6A, member RAS oncogene family; hypothetical LOC100130819; RAB6C-like
2	ROCK2	0.228	rs6740339	0.0040	Rho-associated, coiled-coil containing protein kinase 2
21	RUNX1	0.040	rs4817698	0.0009	runt-related transcription factor 1
9	RXRA	0.190	rs3132282	0.0015	retinoid X receptor, alpha
3	RYBP	0.009	rs62245302	0.0008	RING1 and YY1 binding protein
19	RYR1	0.927	rs73032657	0.0148	ryanodine receptor 1 (skeletal)
1	S100A1	0.841	rs9728400	0.0739	S100 calcium binding protein A1
14	SMOC1	0.120	rs1459707	0.0026	SPARC related modular calcium binding 1
6	SMOC2	0.018	rs614283	0.0021	SPARC related modular calcium binding 2
4	SPP1	0.610	rs4504216	0.0600	secreted phosphoprotein 1
1	SRM	0.013	rs2486918	0.0008	spermidine synthase
10	TDRD1	0.717	rs2420054	0.0623	tudor domain containing 1
19	TEAD2	0.023	rs180694559	0.0056	TEA domain family member 2
20	TGM2	0.360	rs62203600	0.0233	transglutaminase 2 (C polypeptide, protein-glutamine-gamma-glutamyltransferase)
6	TIAM2	0.297	rs183321415	0.0011	T-cell lymphoma invasion and metastasis 2
22	TIMP3	0.725	rs5754331	0.0610	TIMP metallopeptidase inhibitor 3
9	TNC	0.026	rs1854707	0.0002	tenascin C
3	TNNC1	0.456	rs2267921	0.0137	troponin C type 1 (slow)
20	TNNC2	0.931	rs56204716	0.1197	troponin C type 2 (fast)
11	TNNI2	0.978	rs113484129	0.0632	troponin I type 2 (skeletal, fast)
11	TNNT3	0.826	rs2735464	0.0145	troponin T type 3 (skeletal, fast)
7	TWIST1	0.037	rs10224324	0.0094	twist homolog 1 (Drosophila)
2	TWIST2	0.147	rs6739511	0.0198	twist homolog 2 (Drosophila)
17	YWHAE	0.142	rs4024026	0.0039	similar to 14-3-3 protein epsilon (14-3-3E) (Mitochondrial import stimulation factor L subunit) (MSF L); tyrosine 3-monooxygenase/tryptophan 5-monooxygenase activation protein, epsilon polypeptide
11	ZBTB16	0.306	rs3782020	0.0009	zinc finger and BTB domain containing 16
16	ZNF423	0.367	rs7403948	0.0084	zinc finger protein 423
