# Supplementary material for: Meta-Analysis of Genome-Wide Association Studies and Network Analysis-Based Integration with Gene Expression Data Identify New Suggestive Loci and Unravel a Wnt-Centric Network Associated with Dupuytren’s Disease
Source: PLoS One. 2016 Jul 28;11(7):e0158101. doi: 10.1371/journal.pone.0158101 (PMC4965170; doi:10.1371/journal.pone.0158101)
Supplement: S14 Table — (XLSX) [file pone.0158101.s015.xlsx]

## Sheet: Table S13
Table S14. Functional annotation with DAVID for the 121 genes from the dmGWAS top 5% modules
Annotation Cluster 1	Enrichment Score: 6.765729822370064
Category	Term	Count	%	PValue	Genes	List Total	Pop Hits	Pop Total	Fold Enrichment	Bonferroni	Benjamini	FDR
SP_PIR_KEYWORDS	muscle protein	13	10.743801652892563	2.1087009118304965E-15	MYL2, ACTA1, TNNC2, TNNC1, MYL3, MYBPC1, MYH7, TNNI2, MYL9, ACTG2, TNNT3, DES, MYOM2	121	60	19235	34.442837465564736	5.906386491005833E-13	5.906386491005833E-13	2.786659791809143E-12
GOTERM_CC_FAT	GO:0043292~contractile fiber	15	12.396694214876034	5.535286603559292E-13	ALDOA, MYL2, ACTA1, TNNC2, TNNC1, MYL3, MYBPC1, FHL2, MYH7, TNNI2, MYL9, ACTG2, TNNT3, DES, RYR1	102	121	12782	15.53475935828877	1.3506795681905714E-10	1.3506795681905714E-10	7.163714066393823E-10
GOTERM_CC_FAT	GO:0044449~contractile fiber part	14	11.570247933884298	4.244055854796446E-12	ALDOA, MYL2, ACTA1, TNNC2, TNNC1, MYL3, FHL2, MYH7, TNNI2, MYL9, ACTG2, TNNT3, DES, RYR1	102	113	12782	15.52559430851987	1.035548091721239E-9	5.177740458606195E-10	5.492351018432373E-9
GOTERM_CC_FAT	GO:0030016~myofibril	13	10.743801652892563	6.275432574013252E-11	ALDOA, TNNT3, DES, TNNC2, ACTA1, MYL2, MYBPC1, MYL3, TNNC1, RYR1, FHL2, MYH7, TNNI2	102	111	12782	14.676382264617557	1.531206306193411E-8	5.104021094659572E-9	8.121228134427838E-8
GOTERM_CC_FAT	GO:0030017~sarcomere	12	9.917355371900827	2.728495177261711E-10	ALDOA, TNNT3, DES, ACTA1, MYL2, TNNC2, MYL3, TNNC1, RYR1, FHL2, MYH7, TNNI2	102	98	12782	15.344537815126051	6.65752808437503E-8	1.6643820655026786E-8	3.531027026326683E-7
GOTERM_CC_FAT	GO:0015629~actin cytoskeleton	17	14.049586776859504	3.0598271270166446E-10	ALDOA, MYL2, ACTA1, TNNC2, TNNC1, MYL3, MYBPC1, FERMT3, MYH7, MYH9, TNNI2, MYL9, ACTG2, TNNT3, MYOM2, MYO19, DST	102	269	12782	7.919454770755886	7.46597720313602E-8	1.4931954894770172E-8	3.9598131440499174E-7
GOTERM_BP_FAT	GO:0003012~muscle system process	14	11.570247933884298	1.9055008632709304E-9	ALDOA, TNNT3, ACTG2, DES, TNNC2, ACTA1, MYOM2, MYBPC1, MYL3, TNNC1, RYR1, IGF1, MYH7, TNNI2	117	168	13528	9.635327635327636	2.825853797516764E-6	2.825853797516764E-6	3.1616939288880985E-6
GOTERM_BP_FAT	GO:0006936~muscle contraction	13	10.743801652892563	7.106162157397491E-9	ALDOA, TNNT3, ACTG2, DES, TNNC2, ACTA1, MYOM2, MYBPC1, MYL3, TNNC1, RYR1, MYH7, TNNI2	117	153	13528	9.824255628177196	1.0538382907321342E-5	5.269205335944882E-6	1.1790867726624299E-5
GOTERM_BP_FAT	GO:0006941~striated muscle contraction	7	5.785123966942149	2.4717242253084975E-6	ALDOA, TNNT3, TNNC2, MYL3, TNNC1, MYH7, TNNI2	117	46	13528	17.59494611668525	0.00365886155001105	6.107420138338204E-4	0.0041011185760164715
GOTERM_CC_FAT	GO:0005865~striated muscle thin filament	5	4.132231404958678	4.688688978571076E-6	TNNT3, ACTA1, TNNC2, TNNC1, TNNI2	102	15	12782	41.77124183006536	0.0011433886253234826	9.533235498138115E-5	0.006067602429227215
GOTERM_MF_FAT	GO:0003779~actin binding	13	10.743801652892563	2.184863331727222E-5	ALDOA, TNNT3, TNNC2, MYL2, MYBPC1, MYL3, TNNC1, MYH7, CNN1, MYO19, MYH9, DST, TNNI2	112	326	12983	4.622562445223489	0.006902162325756134	0.003457056783680912	0.029437665246845324
GOTERM_MF_FAT	GO:0008092~cytoskeletal protein binding	15	12.396694214876034	9.764576798168801E-5	ALDOA, MYL2, ACTA1, TNNC2, TNNC1, MYL3, MYBPC1, MYH7, MYH9, TNNI2, TNNT3, NCK2, CNN1, MYO19, DST	112	504	12983	3.4499893707482996	0.03048101263982561	0.005145917468225902	0.13150043714633686
GOTERM_CC_FAT	GO:0031674~I band	5	4.132231404958678	9.19517342901336E-4	ALDOA, DES, MYL3, RYR1, FHL2	102	55	12782	11.392156862745098	0.20105681823420463	0.013931141355180143	1.1834635866026955
GOTERM_CC_FAT	GO:0044430~cytoskeletal part	17	14.049586776859504	0.0031254043351547443	MYL2, ACTA1, TNNC2, TNNC1, MYL3, MYBPC1, ROCK2, FERMT3, MYH7, MYH9, TNNI2, MYL9, TNNT3, DES, MYOM2, ITGA8, MYO19	102	952	12782	2.2377450980392157	0.5341040072300478	0.039402338601684184	3.970056167638092
GOTERM_CC_FAT	GO:0005856~cytoskeleton	21	17.355371900826448	0.005229360847467146	ALDOA, TNNC2, MYL2, ACTA1, TNNC1, MYL3, MYBPC1, ROCK2, FERMT3, FHL2, MYH7, MYH9, TNNI2, MYL9, TNNT3, ACTG2, DES, MYOM2, ITGA8, MYO19, DST	102	1381	12782	1.9055671508284704	0.721771333418634	0.06196273074753067	6.56015128248979
GOTERM_CC_FAT	GO:0043228~non-membrane-bounded organelle	30	24.793388429752067	0.02712392069037286	ALDOA, TNNC2, MYL2, TNNC1, MYL3, MYBPC1, FERMT3, FHL2, CBX2, ZBTB16, MYL9, ACTG2, PCGF2, CASP3, DES, MYOM2, TDRD1, NOL3, ACTA1, ROCK2, CREB1, MYH7, MYH9, MBD2, TNNI2, TNNT3, ITGA8, MYO19, DST, CBS	102	2596	12782	1.4481555333998006	0.9987809088897185	0.18398514364162966	29.943429801067378
GOTERM_CC_FAT	GO:0043232~intracellular non-membrane-bounded organelle	30	24.793388429752067	0.02712392069037286	ALDOA, TNNC2, MYL2, TNNC1, MYL3, MYBPC1, FERMT3, FHL2, CBX2, ZBTB16, MYL9, ACTG2, PCGF2, CASP3, DES, MYOM2, TDRD1, NOL3, ACTA1, ROCK2, CREB1, MYH7, MYH9, MBD2, TNNI2, TNNT3, ITGA8, MYO19, DST, CBS	102	2596	12782	1.4481555333998006	0.9987809088897185	0.18398514364162966	29.943429801067378
Annotation Cluster 2	Enrichment Score: 6.435000714899699
Category	Term	Count	%	PValue	Genes	List Total	Pop Hits	Pop Total	Fold Enrichment	Bonferroni	Benjamini	FDR
SP_PIR_KEYWORDS	muscle protein	13	10.743801652892563	2.1087009118304965E-15	MYL2, ACTA1, TNNC2, TNNC1, MYL3, MYBPC1, MYH7, TNNI2, MYL9, ACTG2, TNNT3, DES, MYOM2	121	60	19235	34.442837465564736	5.906386491005833E-13	5.906386491005833E-13	2.786659791809143E-12
GOTERM_CC_FAT	GO:0044449~contractile fiber part	14	11.570247933884298	4.244055854796446E-12	ALDOA, MYL2, ACTA1, TNNC2, TNNC1, MYL3, FHL2, MYH7, TNNI2, MYL9, ACTG2, TNNT3, DES, RYR1	102	113	12782	15.52559430851987	1.035548091721239E-9	5.177740458606195E-10	5.492351018432373E-9
GOTERM_BP_FAT	GO:0006937~regulation of muscle contraction	8	6.6115702479338845	2.641453319209179E-6	TNNT3, MYL2, TNNC2, MYL3, TNNC1, ITGA2, CNN1, MYL9	117	72	13528	12.84710351377018	0.003909617911661889	5.594549389804637E-4	0.004382729606156044
GOTERM_BP_FAT	GO:0044057~regulation of system process	13	10.743801652892563	1.342902193518946E-5	ADORA3, TNNC2, MYL2, TNNC1, MYL3, ITGA2, MYH7, IL10, MYL9, TNNT3, DES, CNN1, S100A1	117	309	13528	4.864437252786767	0.01971837215734029	0.0022103727706049847	0.022279713204209628
SP_PIR_KEYWORDS	Cardiomyopathy	5	4.132231404958678	2.2675142957103388E-4	DES, MYL2, MYL3, TNNC1, MYH7	121	48	19235	16.5590564738292	0.061523628018777976	0.005277491487440056	0.2994037117122872
UP_SEQ_FEATURE	domain:EF-hand 3	5	4.132231404958678	0.002917334466055514	MYL2, TNNC2, MYL3, TNNC1, MYL9	121	94	19113	8.402057323720767	0.8189776791529655	0.17296137636920672	4.20888693232131
GOTERM_BP_FAT	GO:0008016~regulation of heart contraction	5	4.132231404958678	0.004293142845959724	DES, ADORA3, MYL3, MYH7, S100A1	117	77	13528	7.508047508047508	0.9983056171837266	0.08052563517416245	6.889863704962773
Annotation Cluster 3	Enrichment Score: 4.3252047600083205
Category	Term	Count	%	PValue	Genes	List Total	Pop Hits	Pop Total	Fold Enrichment	Bonferroni	Benjamini	FDR
GOTERM_BP_FAT	GO:0006941~striated muscle contraction	7	5.785123966942149	2.4717242253084975E-6	ALDOA, TNNT3, TNNC2, MYL3, TNNC1, MYH7, TNNI2	117	46	13528	17.59494611668525	0.00365886155001105	6.107420138338204E-4	0.0041011185760164715
GOTERM_CC_FAT	GO:0005865~striated muscle thin filament	5	4.132231404958678	4.688688978571076E-6	TNNT3, ACTA1, TNNC2, TNNC1, TNNI2	102	15	12782	41.77124183006536	0.0011433886253234826	9.533235498138115E-5	0.006067602429227215
GOTERM_CC_FAT	GO:0005861~troponin complex	4	3.3057851239669422	2.605749600911918E-5	TNNT3, TNNC2, TNNC1, TNNI2	102	8	12782	62.65686274509804	0.006337941841979777	4.54047736601515E-4	0.033716537049544026
GOTERM_BP_FAT	GO:0003009~skeletal muscle contraction	4	3.3057851239669422	1.2774542031393588E-4	TNNT3, TNNC2, TNNC1, TNNI2	117	12	13528	38.541310541310544	0.17259299591355093	0.007863030026830198	0.21175006194799062
GOTERM_BP_FAT	GO:0050879~multicellular organismal movement	4	3.3057851239669422	5.385437506785142E-4	TNNT3, TNNC2, TNNC1, TNNI2	117	19	13528	24.341880341880344	0.5501654885902223	0.0208035962796711	0.8898343933393393
GOTERM_BP_FAT	GO:0050881~musculoskeletal movement	4	3.3057851239669422	5.385437506785142E-4	TNNT3, TNNC2, TNNC1, TNNI2	117	19	13528	24.341880341880344	0.5501654885902223	0.0208035962796711	0.8898343933393393
Annotation Cluster 4	Enrichment Score: 4.255976148333096
Category	Term	Count	%	PValue	Genes	List Total	Pop Hits	Pop Total	Fold Enrichment	Bonferroni	Benjamini	FDR
GOTERM_CC_FAT	GO:0044420~extracellular matrix part	12	9.917355371900827	1.8675156657257565E-9	SMOC2, LAMB3, COL14A1, LAMC3, TNC, SMOC1, COL6A1, COL24A1, LAMB1, COL8A1, TIMP3, DST	102	117	12782	12.852689793866263	4.556737268623934E-7	7.594563555812783E-8	2.416807753924388E-6
GOTERM_CC_FAT	GO:0031012~extracellular matrix	17	14.049586776859504	1.1180234435763649E-8	MMP9, TNC, MMP14, TIMP3, NOV, SMOC2, LAMB3, COL14A1, CD44, LAMC3, SMOC1, COL6A1, LAMB1, COL24A1, COL8A1, GPC1, DST	102	345	12782	6.17487922705314	2.7279734891028085E-6	3.409970931178563E-7	1.446867393672946E-5
SP_PIR_KEYWORDS	extracellular matrix	13	10.743801652892563	3.6362096949008106E-8	MMP9, TNC, TIMP3, SMOC2, LAMB3, COL14A1, LAMC3, SMOC1, COL6A1, COL8A1, LAMB1, DST, SPP1	121	241	19235	8.574980281883336	1.0181335515002665E-5	2.0362753958558244E-6	4.807925029215454E-5
SP_PIR_KEYWORDS	basement membrane	7	5.785123966942149	1.433386632914048E-7	SMOC2, LAMB3, LAMC3, SMOC1, LAMB1, COL8A1, DST	121	39	19235	28.532528077982622	4.0134023201132685E-5	6.689115726543626E-6	1.8952732464549982E-4
GOTERM_CC_FAT	GO:0005604~basement membrane	9	7.43801652892562	1.7062355829620982E-7	SMOC2, LAMB3, LAMC3, TNC, SMOC1, LAMB1, COL8A1, TIMP3, DST	102	78	12782	14.45927601809955	4.1631285166543464E-5	4.625783942446837E-6	2.2080881225683413E-4
GOTERM_CC_FAT	GO:0005578~proteinaceous extracellular matrix	15	12.396694214876034	2.0619181822599464E-7	MMP9, TNC, MMP14, TIMP3, SMOC2, LAMB3, COL14A1, LAMC3, SMOC1, COL6A1, COL24A1, COL8A1, LAMB1, GPC1, DST	102	320	12782	5.874080882352941	5.030954325402348E-5	5.03106822624666E-6	2.6683865497201253E-4
GOTERM_CC_FAT	GO:0044421~extracellular region part	22	18.181818181818183	1.5602606285071142E-5	ALDOA, MMP9, TNC, IGF1, MMP14, TIMP3, IL10, NOV, SMOC2, LAMB3, COL14A1, CD44, LAMC3, SMOC1, COL6A1, LAMB1, COL24A1, COL8A1, DST, GPC1, IGFBP4, SPP1	102	960	12782	2.8717728758169936	0.0037998279470363716	2.9280832586531247E-4	0.020189917371560284
SP_PIR_KEYWORDS	signal	33	27.27272727272727	0.004584515628489728	MMP9, TNC, ITGA11, ITGA10, ITGB2, CNTFR, TIMP3, ITGB1, IL10, NOV, SMOC2, LAMB3, CD44, ITGAX, CD46, SMOC1, LILRA5, COL6A1, LAMB1, COL8A1, GPC1, SPP1, HYAL2, ITGA2, IGF1, MMP14, NCAM1, COL14A1, LAMC3, ITGA8, HLA-DPA1, COL24A1, IGFBP4	121	3250	19235	1.614125874125874	0.7237960922845454	0.052197370767654516	5.894856269568505
UP_SEQ_FEATURE	signal peptide	33	27.27272727272727	0.005054767343099723	MMP9, TNC, ITGA11, ITGA10, ITGB2, CNTFR, TIMP3, ITGB1, IL10, NOV, SMOC2, LAMB3, CD44, ITGAX, CD46, SMOC1, LILRA5, COL6A1, LAMB1, COL8A1, GPC1, SPP1, HYAL2, ITGA2, IGF1, MMP14, NCAM1, COL14A1, LAMC3, ITGA8, HLA-DPA1, COL24A1, IGFBP4	121	3250	19113	1.6038881118881116	0.9484156913245216	0.21889431043300456	7.18714727624008
SP_PIR_KEYWORDS	Secreted	19	15.702479338842975	0.017154040667251985	MMP9, TNC, IGF1, TIMP3, IL10, NOV, NCAM1, SMOC2, LAMB3, COL14A1, LAMC3, SMOC1, LILRA5, COL6A1, LAMB1, COL8A1, GPC1, IGFBP4, SPP1	121	1689	19235	1.788260450459708	0.9921308498860364	0.13280747755015399	20.45002869025241
GOTERM_CC_FAT	GO:0005576~extracellular region	24	19.834710743801654	0.03935855398749789	ALDOA, MMP9, TNC, IGF1, MMP14, TIMP3, IL10, NCAM1, NOV, SMOC2, LAMB3, COL14A1, CD44, LAMC3, SMOC1, LILRA5, COL6A1, LAMB1, COL8A1, COL24A1, DST, GPC1, IGFBP4, SPP1	102	2010	12782	1.496283289435177	0.9999444144293663	0.23826396340923606	40.526864070070744
SP_PIR_KEYWORDS	glycoprotein	36	29.75206611570248	0.051573685912345124	ADORA3, MMP9, TNC, ITGA11, ITGA10, ITGB2, CNTFR, CD151, ITGB1, IL10, NOV, SMOC2, LAMB3, CD44, ITGAX, CD46, SMOC1, LILRA5, COL6A1, LAMB1, GPC1, SPP1, HYAL2, C5AR1, ITGA2, MAL, MMP14, NCAM1, COL14A1, LAMC3, ITGA8, RYR1, HLA-DPA1, COL24A1, DST, IGFBP4	121	4318	19235	1.3253381003602065	0.9999996360794396	0.2657325033244171	50.34839011985366
UP_SEQ_FEATURE	glycosylation site:N-linked (GlcNAc...)	34	28.09917355371901	0.07449707415723295	ADORA3, MMP9, TNC, ITGA11, ITGA10, ITGB2, CNTFR, CD151, ITGB1, IL10, NOV, SMOC2, LAMB3, CD44, ITGAX, CD46, SMOC1, LILRA5, COL6A1, LAMB1, GPC1, SPP1, HYAL2, C5AR1, ITGA2, NCAM1, COL14A1, LAMC3, ITGA8, RYR1, HLA-DPA1, COL24A1, DST, IGFBP4	121	4129	19113	1.3007011482979691	1.0	0.8366043736199598	68.00027618943642
SP_PIR_KEYWORDS	coiled coil	12	9.917355371900827	0.7263255649465479	LAMB3, DES, COL14A1, TIAM2, ROCK2, LAMC3, TNC, COL6A1, MYH7, MYH9, LAMB1, DST	121	2019	19235	0.9448258077192293	1.0	0.9873668088943398	99.99999637831759
Annotation Cluster 5	Enrichment Score: 4.153121771408011
Category	Term	Count	%	PValue	Genes	List Total	Pop Hits	Pop Total	Fold Enrichment	Bonferroni	Benjamini	FDR
GOTERM_CC_FAT	GO:0008305~integrin complex	8	6.6115702479338845	2.1092164024682846E-9	ITGAX, ITGA8, ITGA11, ITGA10, ITGA2, ITGB2, MYH9, ITGB1	102	29	12782	34.56930358350237	5.146486592444433E-7	7.352125319659564E-8	2.7295997795384608E-6
GOTERM_BP_FAT	GO:0007229~integrin-mediated signaling pathway	9	7.43801652892562	1.3892896913815484E-7	ITGAX, ITGA8, ITGA11, ITGA10, ITGA2, ITGB2, MYH9, ITGB1, DST	117	70	13528	14.865934065934068	2.060104524290729E-4	4.1205486130069247E-5	2.305170344163443E-4
SP_PIR_KEYWORDS	integrin	7	5.785123966942149	1.955440064125073E-7	ITGAX, ITGA8, ITGA11, ITGA10, ITGA2, ITGB2, ITGB1	121	41	19235	27.140697440032255	5.4750828272776E-5	7.821730432122642E-6	2.585549475631055E-4
INTERPRO	IPR002035:von Willebrand factor, type A	8	6.6115702479338845	1.5055220962436017E-6	COL14A1, ITGAX, ITGA11, COL6A1, ITGA10, ITGA2, ITGB2, ITGB1	120	79	16659	14.058227848101266	4.951944932245489E-4	4.951944932245489E-4	0.002040102768674501
UP_SEQ_FEATURE	repeat:FG-GAP 3	5	4.132231404958678	5.325043861378129E-6	ITGAX, ITGA8, ITGA11, ITGA10, ITGA2	121	19	19113	41.568073075250105	0.0031103118799034046	0.0031103118799034046	0.007837147707101533
UP_SEQ_FEATURE	repeat:FG-GAP 2	5	4.132231404958678	5.325043861378129E-6	ITGAX, ITGA8, ITGA11, ITGA10, ITGA2	121	19	19113	41.568073075250105	0.0031103118799034046	0.0031103118799034046	0.007837147707101533
UP_SEQ_FEATURE	repeat:FG-GAP 1	5	4.132231404958678	5.325043861378129E-6	ITGAX, ITGA8, ITGA11, ITGA10, ITGA2	121	19	19113	41.568073075250105	0.0031103118799034046	0.0031103118799034046	0.007837147707101533
UP_SEQ_FEATURE	repeat:FG-GAP 7	5	4.132231404958678	5.325043861378129E-6	ITGAX, ITGA8, ITGA11, ITGA10, ITGA2	121	19	19113	41.568073075250105	0.0031103118799034046	0.0031103118799034046	0.007837147707101533
UP_SEQ_FEATURE	repeat:FG-GAP 6	5	4.132231404958678	5.325043861378129E-6	ITGAX, ITGA8, ITGA11, ITGA10, ITGA2	121	19	19113	41.568073075250105	0.0031103118799034046	0.0031103118799034046	0.007837147707101533
UP_SEQ_FEATURE	repeat:FG-GAP 5	5	4.132231404958678	5.325043861378129E-6	ITGAX, ITGA8, ITGA11, ITGA10, ITGA2	121	19	19113	41.568073075250105	0.0031103118799034046	0.0031103118799034046	0.007837147707101533
UP_SEQ_FEATURE	repeat:FG-GAP 4	5	4.132231404958678	5.325043861378129E-6	ITGAX, ITGA8, ITGA11, ITGA10, ITGA2	121	19	19113	41.568073075250105	0.0031103118799034046	0.0031103118799034046	0.007837147707101533
INTERPRO	IPR018184:Integrin alpha chain, C-terminal cytoplasmic region, conserved site	5	4.132231404958678	7.009970598906449E-6	ITGAX, ITGA8, ITGA11, ITGA10, ITGA2	120	18	16659	38.5625	0.002303630970765469	0.0011524795899854334	0.009498742312419317
INTERPRO	IPR000413:Integrin alpha chain	5	4.132231404958678	7.009970598906449E-6	ITGAX, ITGA8, ITGA11, ITGA10, ITGA2	120	18	16659	38.5625	0.002303630970765469	0.0011524795899854334	0.009498742312419317
INTERPRO	IPR013649:Integrin alpha-2	5	4.132231404958678	7.009970598906449E-6	ITGAX, ITGA8, ITGA11, ITGA10, ITGA2	120	18	16659	38.5625	0.002303630970765469	0.0011524795899854334	0.009498742312419317
INTERPRO	IPR013519:Integrin alpha beta-propellor	5	4.132231404958678	8.830374131775221E-6	ITGAX, ITGA8, ITGA11, ITGA10, ITGA2	120	19	16659	36.5328947368421	0.002900989889496164	9.679332222709558E-4	0.011965312696793351
SMART	SM00327:VWA	8	6.6115702479338845	8.926664963386418E-6	COL14A1, ITGAX, ITGA11, COL6A1, ITGA10, ITGA2, ITGB2, ITGB1	87	79	9079	10.567728793830932	7.584821154467125E-4	7.584821154467125E-4	0.009603538821612023
GOTERM_MF_FAT	GO:0005518~collagen binding	6	4.958677685950414	1.2734345276696947E-5	COL14A1, CD44, MMP9, ITGA11, ITGA10, ITGA2	112	36	12983	19.319940476190478	0.00402867617846514	0.00402867617846514	0.017158542596396043
INTERPRO	IPR013517:FG-GAP	5	4.132231404958678	1.9732888580732327E-5	ITGAX, ITGA8, ITGA11, ITGA10, ITGA2	120	23	16659	30.179347826086953	0.006471155700911391	0.0016217296724924113	0.026736582773456696
GOTERM_BP_FAT	GO:0031589~cell-substrate adhesion	8	6.6115702479338845	2.065245557627904E-5	CD44, ITGA8, ITGA11, ITGA10, ITGA2, ITGB2, LAMB1, ITGB1	117	98	13528	9.438688295831154	0.0301636255922757	0.003058105230283048	0.03426197965057387
SMART	SM00191:Int_alpha	5	4.132231404958678	2.609775803594105E-5	ITGAX, ITGA8, ITGA11, ITGA10, ITGA2	87	19	9079	27.46218995765275	0.002215879685836364	0.001108554289224184	0.028074296039448665
GOTERM_CC_FAT	GO:0043235~receptor complex	8	6.6115702479338845	3.5974015583109305E-5	ITGAX, ITGA8, ITGA11, ITGA10, ITGA2, ITGB2, MYH9, ITGB1	102	116	12782	8.642325895875592	0.008739405123197264	5.850166569796311E-4	0.04654504866018483
UP_SEQ_FEATURE	domain:VWFA	6	4.958677685950414	4.3621458053315704E-5	ITGAX, ITGA11, ITGA10, ITGA2, ITGB2, ITGB1	121	62	19113	15.28632364702746	0.025196249278768956	0.008470293054520073	0.06418313794676056
GOTERM_BP_FAT	GO:0007160~cell-matrix adhesion	7	5.785123966942149	1.136860056899356E-4	CD44, ITGA8, ITGA11, ITGA10, ITGA2, ITGB2, ITGB1	117	89	13528	9.094017094017095	0.15515823598998368	0.007634613093505105	0.1884659103285946
PIR_SUPERFAMILY	PIRSF002497:integrin alpha with I domain	4	3.3057851239669422	1.2984491916089773E-4	ITGAX, ITGA11, ITGA10, ITGA2	89	9	7396	36.9338327091136	0.014310341427790307	0.014310341427790307	0.14684846491929138
KEGG_PATHWAY	hsa04810:Regulation of actin cytoskeleton	12	9.917355371900827	3.030476752280903E-4	TIAM2, ITGAX, MYL2, ROCK2, ITGA8, ITGA11, ITGA10, ITGA2, ITGB2, MYH9, ITGB1, MYL9	77	215	5085	3.6858954998489883	0.031030104102504175	0.005239846320829411	0.33832352098572827
SP_PIR_KEYWORDS	heterodimer	6	4.958677685950414	4.673858553153948E-4	ITGAX, ITGA2, ITGB2, HLA-DPA1, ITGB1, S100A1	121	103	19235	9.260210222257884	0.12269329925218231	0.010018601610021438	0.6162321594046727
INTERPRO	IPR013513:Integrin alpha chain, C-terminal, cytoplasmic region	3	2.479338842975207	0.0037487808769317552	ITGAX, ITGA8, ITGA2	120	13	16659	32.03653846153846	0.709359008538181	0.09784795303703941	4.962146293189395
KEGG_PATHWAY	hsa05412:Arrhythmogenic right ventricular cardiomyopathy (ARVC)	6	4.958677685950414	0.005283951767718788	DES, ITGA8, ITGA11, ITGA10, ITGA2, ITGB1	77	76	5085	5.213602187286398	0.42361991501096075	0.05360835695451205	5.751750483470264
SP_PIR_KEYWORDS	magnesium	8	6.6115702479338845	0.020902288440839224	NME4, ITGAX, ROCK2, PGM1, ITGA11, ENO3, ITGA10, ITGA2	121	442	19235	2.8772297221495085	0.9973004589346435	0.1477335279568459	24.36922150972286
BIOCARTA	h_lymphocytePathway:Adhesion Molecules on Lymphocyte	3	2.479338842975207	0.0229138412884707	CD44, ITGB2, ITGB1	40	9	1437	11.975	0.9200751432074378	0.9200751432074378	23.007121026022006
GOTERM_BP_FAT	GO:0016337~cell-cell adhesion	7	5.785123966942149	0.03149400149959265	NCAM1, COL14A1, CD44, ITGA8, ITGB2, MYH9, ITGB1	117	276	13528	2.932491019447541	1.0	0.28409190269891516	41.19648757205857
BIOCARTA	h_monocytePathway:Monocyte and its Surface Molecules	3	2.479338842975207	0.03382925592128601	CD44, ITGB2, ITGB1	40	11	1437	9.797727272727272	0.9765105296524034	0.846737250619739	32.17036110838959
GOTERM_MF_FAT	GO:0000287~magnesium ion binding	7	5.785123966942149	0.1902214884953482	NME4, ITGAX, PGM1, ITGA11, ENO3, ITGA10, ITGA2	112	452	12983	1.7952157079646018	1.0	0.8601540097837084	94.17617676355555
GOTERM_BP_FAT	GO:0007166~cell surface receptor linked signal transduction	19	15.702479338842975	0.3243231138246212	C5AR1, ADORA3, CREB1, ITGA11, ITGA2, ITGA10, ITGB2, MYH9, ITGB1, NCAM1, NCK2, PRMT1, ITGAX, ITGA8, TGM2, GNG2, CSNK1G3, AXIN2, DST	117	1856	13528	1.1836501620984379	1.0	0.8783377327549976	99.85039267869098
GOTERM_CC_FAT	GO:0044463~cell projection part	3	2.479338842975207	0.554836442423543	ITGA8, ITGA2, ITGB1	102	234	12782	1.606586224233283	1.0	0.9475214480289654	99.99717259943887
Annotation Cluster 6	Enrichment Score: 4.01005637807308
Category	Term	Count	%	PValue	Genes	List Total	Pop Hits	Pop Total	Fold Enrichment	Bonferroni	Benjamini	FDR
GOTERM_MF_FAT	GO:0042802~identical protein binding	18	14.87603305785124	2.890821707627213E-5	ALDOA, CEBPA, LDHB, NOL3, TNNC1, FHL2, ITGA2, BNIP3, MYH7, ZBTB16, MYH9, ITGB1, PYGL, GSTK1, ENO3, RUNX1, S100A1, CBS	112	640	12983	3.2602399553571435	0.009122175454249093	0.0022883869590999417	0.038947651025067476
GOTERM_MF_FAT	GO:0046983~protein dimerization activity	16	13.223140495867769	5.627831028223345E-5	CEBPA, BACH2, TNNC1, CREB1, ITGA2, BNIP3, MYH7, ZBTB16, MYH9, ITGB1, PYGL, ENO3, NFE2L2, RUNX1, S100A1, CBS	112	542	12983	3.4219820769636264	0.017682522847229265	0.0035617870117203854	0.07581006550343439
GOTERM_MF_FAT	GO:0042803~protein homodimerization activity	11	9.090909090909092	5.734142863292663E-4	CEBPA, PYGL, TNNC1, ENO3, BNIP3, MYH7, ZBTB16, MYH9, RUNX1, S100A1, CBS	112	334	12983	3.8177127887082976	0.1662523197979484	0.02247172138857867	0.7699349707798397
Annotation Cluster 7	Enrichment Score: 3.608258417389839
Category	Term	Count	%	PValue	Genes	List Total	Pop Hits	Pop Total	Fold Enrichment	Bonferroni	Benjamini	FDR
GOTERM_BP_FAT	GO:0006941~striated muscle contraction	7	5.785123966942149	2.4717242253084975E-6	ALDOA, TNNT3, TNNC2, MYL3, TNNC1, MYH7, TNNI2	117	46	13528	17.59494611668525	0.00365886155001105	6.107420138338204E-4	0.0041011185760164715
GOTERM_BP_FAT	GO:0006937~regulation of muscle contraction	8	6.6115702479338845	2.641453319209179E-6	TNNT3, MYL2, TNNC2, MYL3, TNNC1, ITGA2, CNN1, MYL9	117	72	13528	12.84710351377018	0.003909617911661889	5.594549389804637E-4	0.004382729606156044
GOTERM_BP_FAT	GO:0043462~regulation of ATPase activity	3	2.479338842975207	0.008087026308746977	TNNT3, MYL3, TNNC1	117	16	13528	21.679487179487175	0.9999941074231286	0.11788742527814977	12.604740725653008
GOTERM_BP_FAT	GO:0051336~regulation of hydrolase activity	7	5.785123966942149	0.0698770432772869	GPX1, TNNT3, C5AR1, MYL3, TNNC1, TGM2, ITGA2	117	337	13528	2.4016840396662356	1.0	0.4440232802039027	69.9387276778683
Annotation Cluster 8	Enrichment Score: 3.460513128419767
Category	Term	Count	%	PValue	Genes	List Total	Pop Hits	Pop Total	Fold Enrichment	Bonferroni	Benjamini	FDR
SP_PIR_KEYWORDS	cell adhesion	20	16.528925619834713	1.555556616051075E-11	MYBPC1, FERMT3, TNC, ITGA11, ITGA2, ITGA10, ITGB2, ITGB1, NCAM1, LAMB3, COL14A1, ITGAX, CD44, LAMC3, ITGA8, COL6A1, LAMB1, COL8A1, DST, SPP1	121	422	19235	7.533978300889116	4.355555915935838E-9	2.177777957967919E-9	2.056811387873836E-8
KEGG_PATHWAY	hsa04512:ECM-receptor interaction	12	9.917355371900827	3.074138526371784E-8	LAMB3, CD44, LAMC3, TNC, ITGA8, ITGA11, COL6A1, ITGA10, ITGA2, LAMB1, ITGB1, SPP1	77	84	5085	9.434137291280148	3.197099000762371E-6	3.197099000762371E-6	3.437276618889484E-5
GOTERM_BP_FAT	GO:0007155~cell adhesion	23	19.00826446280992	1.0137245326584335E-7	MYBPC1, FERMT3, TNC, ITGA11, ITGA2, ITGA10, ITGB2, MYH9, CD151, ITGB1, NCAM1, LAMB3, COL14A1, ITGAX, CD44, LAMC3, ITGA8, COL6A1, LAMB1, COL24A1, COL8A1, DST, SPP1	117	700	13528	3.799072039072039	1.503240561009367E-4	5.0110529723590425E-5	1.6820166667264047E-4
GOTERM_BP_FAT	GO:0022610~biological adhesion	23	19.00826446280992	1.0393344220060667E-7	MYBPC1, FERMT3, TNC, ITGA11, ITGA2, ITGA10, ITGB2, MYH9, CD151, ITGB1, NCAM1, LAMB3, COL14A1, ITGAX, CD44, LAMC3, ITGA8, COL6A1, LAMB1, COL24A1, COL8A1, DST, SPP1	117	701	13528	3.7936525354499673	1.5412142484427793E-4	3.8532583293782174E-5	1.7245096944895622E-4
KEGG_PATHWAY	hsa04510:Focal adhesion	15	12.396694214876034	1.1403709301661279E-6	MYL2, ROCK2, TNC, ITGA11, ITGA2, ITGA10, IGF1, ITGB1, MYL9, LAMB3, LAMC3, ITGA8, COL6A1, LAMB1, SPP1	77	201	5085	4.928280674549332	1.1859161181559941E-4	2.9649221542360493E-5	0.0012750720782328528
GOTERM_BP_FAT	GO:0031589~cell-substrate adhesion	8	6.6115702479338845	2.065245557627904E-5	CD44, ITGA8, ITGA11, ITGA10, ITGA2, ITGB2, LAMB1, ITGB1	117	98	13528	9.438688295831154	0.0301636255922757	0.003058105230283048	0.03426197965057387
SP_PIR_KEYWORDS	disulfide bond	32	26.446280991735538	0.0016924909991050375	ADORA3, MMP9, TNC, ITGA11, ITGA10, ITGB2, CNTFR, TIMP3, ITGB1, IL10, NOV, SMOC2, LAMB3, ITGAX, CD44, CD46, SMOC1, LILRA5, LAMB1, HYAL2, C5AR1, ITGA2, IGF1, MMP14, NCAM1, COL14A1, LAMC3, ITGA8, DLD, HLA-DPA1, IGFBP4, MPST	121	2924	19235	1.739720297113656	0.3776788283866773	0.027514330374630025	2.2148712868165332
UP_SEQ_FEATURE	disulfide bond	30	24.793388429752067	0.004255573156138092	ADORA3, MMP9, TNC, ITGA11, ITGA10, CNTFR, ITGB2, ITGB1, TIMP3, IL10, NOV, SMOC2, LAMB3, ITGAX, CD44, SMOC1, CD46, LILRA5, LAMB1, HYAL2, C5AR1, IGF1, ITGA2, MMP14, NCAM1, LAMC3, ITGA8, DLD, HLA-DPA1, IGFBP4	121	2819	19113	1.681007566718167	0.9174889057832398	0.22079588992653498	6.083815086607148
SP_PIR_KEYWORDS	signal	33	27.27272727272727	0.004584515628489728	MMP9, TNC, ITGA11, ITGA10, ITGB2, CNTFR, TIMP3, ITGB1, IL10, NOV, SMOC2, LAMB3, CD44, ITGAX, CD46, SMOC1, LILRA5, COL6A1, LAMB1, COL8A1, GPC1, SPP1, HYAL2, ITGA2, IGF1, MMP14, NCAM1, COL14A1, LAMC3, ITGA8, HLA-DPA1, COL24A1, IGFBP4	121	3250	19235	1.614125874125874	0.7237960922845454	0.052197370767654516	5.894856269568505
UP_SEQ_FEATURE	signal peptide	33	27.27272727272727	0.005054767343099723	MMP9, TNC, ITGA11, ITGA10, ITGB2, CNTFR, TIMP3, ITGB1, IL10, NOV, SMOC2, LAMB3, CD44, ITGAX, CD46, SMOC1, LILRA5, COL6A1, LAMB1, COL8A1, GPC1, SPP1, HYAL2, ITGA2, IGF1, MMP14, NCAM1, COL14A1, LAMC3, ITGA8, HLA-DPA1, COL24A1, IGFBP4	121	3250	19113	1.6038881118881116	0.9484156913245216	0.21889431043300456	7.18714727624008
SP_PIR_KEYWORDS	glycoprotein	36	29.75206611570248	0.051573685912345124	ADORA3, MMP9, TNC, ITGA11, ITGA10, ITGB2, CNTFR, CD151, ITGB1, IL10, NOV, SMOC2, LAMB3, CD44, ITGAX, CD46, SMOC1, LILRA5, COL6A1, LAMB1, GPC1, SPP1, HYAL2, C5AR1, ITGA2, MAL, MMP14, NCAM1, COL14A1, LAMC3, ITGA8, RYR1, HLA-DPA1, COL24A1, DST, IGFBP4	121	4318	19235	1.3253381003602065	0.9999996360794396	0.2657325033244171	50.34839011985366
UP_SEQ_FEATURE	glycosylation site:N-linked (GlcNAc...)	34	28.09917355371901	0.07449707415723295	ADORA3, MMP9, TNC, ITGA11, ITGA10, ITGB2, CNTFR, CD151, ITGB1, IL10, NOV, SMOC2, LAMB3, CD44, ITGAX, CD46, SMOC1, LILRA5, COL6A1, LAMB1, GPC1, SPP1, HYAL2, C5AR1, ITGA2, NCAM1, COL14A1, LAMC3, ITGA8, RYR1, HLA-DPA1, COL24A1, DST, IGFBP4	121	4129	19113	1.3007011482979691	1.0	0.8366043736199598	68.00027618943642
UP_SEQ_FEATURE	topological domain:Extracellular	17	14.049586776859504	0.6500602144521483	C5AR1, ADORA3, ITGA11, ITGA2, ITGA10, ITGB2, MAL, MMP14, CD151, ITGB1, NCAM1, ITGAX, CD44, CD46, ITGA8, LILRA5, HLA-DPA1	121	2719	19113	0.9876048255465822	1.0	0.9999997857591294	99.99998057038295
UP_SEQ_FEATURE	topological domain:Cytoplasmic	18	14.87603305785124	0.8715123663134077	ADORA3, C5AR1, ITGA11, ITGA2, ITGA10, ITGB2, MAL, MMP14, CD151, ITGB1, NCAM1, ITGAX, CD44, CD46, ITGA8, LILRA5, RYR1, HLA-DPA1	121	3374	19113	0.842695968686161	1.0	0.9999999999985812	99.99999999999234
UP_SEQ_FEATURE	transmembrane region	20	16.528925619834713	0.996613647170211	C5AR1, ADORA3, ITGA11, EPHX1, ITGA2, BNIP3, ITGA10, ITGB2, MAL, MMP14, CD151, ITGB1, NCAM1, ITGAX, CD44, CD46, ITGA8, LILRA5, RYR1, HLA-DPA1	121	4911	19113	0.6432851870737137	1.0	1.0	100.0
SP_PIR_KEYWORDS	transmembrane	20	16.528925619834713	0.9969816657408483	C5AR1, ADORA3, ITGA11, EPHX1, ITGA2, BNIP3, ITGA10, ITGB2, MAL, MMP14, CD151, ITGB1, NCAM1, ITGAX, CD44, CD46, ITGA8, LILRA5, RYR1, HLA-DPA1	121	4973	19235	0.6393200971194866	1.0	0.9999999688882836	100.0
Annotation Cluster 9	Enrichment Score: 3.0991720627866375
Category	Term	Count	%	PValue	Genes	List Total	Pop Hits	Pop Total	Fold Enrichment	Bonferroni	Benjamini	FDR
GOTERM_BP_FAT	GO:0006937~regulation of muscle contraction	8	6.6115702479338845	2.641453319209179E-6	TNNT3, MYL2, TNNC2, MYL3, TNNC1, ITGA2, CNN1, MYL9	117	72	13528	12.84710351377018	0.003909617911661889	5.594549389804637E-4	0.004382729606156044
UP_SEQ_FEATURE	domain:EF-hand 1	9	7.43801652892562	1.9642639479707065E-5	SMOC2, MYL2, TNNC2, MYL3, TNNC1, SMOC1, DST, S100A1, MYL9	121	182	19113	7.811143402052494	0.011425286921850852	0.005729054493620822	0.028906268969164373
UP_SEQ_FEATURE	domain:EF-hand 2	9	7.43801652892562	1.9642639479707065E-5	SMOC2, MYL2, TNNC2, MYL3, TNNC1, SMOC1, DST, S100A1, MYL9	121	182	19113	7.811143402052494	0.011425286921850852	0.005729054493620822	0.028906268969164373
SP_PIR_KEYWORDS	calcium	17	14.049586776859504	3.932930480662434E-5	MYL2, TNNC2, TNNC1, MMP9, ITGA11, ITGA2, ITGA10, MMP14, MYL9, SMOC2, ITGAX, SMOC1, ITGA8, RYR1, TGM2, DST, S100A1	121	803	19235	3.365427168778239	0.010952007158903099	0.001222854137415963	0.051990112018140966
INTERPRO	IPR011992:EF-Hand type	10	8.264462809917356	4.9384992245864805E-5	SMOC2, MYL2, TNNC2, MYL3, TNNC1, SMOC1, RYR1, DST, S100A1, MYL9	120	236	16659	5.882415254237287	0.016116775890184565	0.0032443384546990695	0.06690050796007707
GOTERM_MF_FAT	GO:0005509~calcium ion binding	19	15.702479338842975	7.581259563712364E-4	TNNC2, MYL2, TNNC1, MYL3, MMP9, ITGA11, ITGA2, ITGA10, MMP14, MYL9, SMOC2, ITGAX, SMOC1, ITGA8, TGM2, RYR1, RUNX1, DST, S100A1	112	919	12983	2.396597621638427	0.21370015168993461	0.02635937159468915	1.0167799991572357
INTERPRO	IPR018249:EF-HAND 2	8	6.6115702479338845	8.934512774019186E-4	SMOC2, MYL2, TNNC2, MYL3, TNNC1, DST, S100A1, MYL9	120	215	16659	5.165581395348838	0.2547807894319306	0.04114074796676259	1.2039443946971207
INTERPRO	IPR018247:EF-HAND 1	8	6.6115702479338845	9.43082519814797E-4	SMOC2, MYL2, TNNC2, TNNC1, SMOC1, DST, S100A1, MYL9	120	217	16659	5.117972350230414	0.2668614286744596	0.0380593922392134	1.270428308934779
INTERPRO	IPR018248:EF hand	6	4.958677685950414	0.0024061614377421155	MYL2, TNNC2, TNNC1, DST, S100A1, MYL9	120	130	16659	6.407307692307692	0.5473250835449658	0.07619854270227289	3.2117911958381207
UP_SEQ_FEATURE	domain:EF-hand 3	5	4.132231404958678	0.002917334466055514	MYL2, TNNC2, MYL3, TNNC1, MYL9	121	94	19113	8.402057323720767	0.8189776791529655	0.17296137636920672	4.20888693232131
INTERPRO	IPR002048:Calcium-binding EF-hand	6	4.958677685950414	0.003627765441806236	SMOC2, MYL2, TNNC2, TNNC1, DST, MYL9	120	143	16659	5.824825174825175	0.6975093807567216	0.1030009317869176	4.805590688415151
UP_SEQ_FEATURE	calcium-binding region:2	5	4.132231404958678	0.005981574485579561	SMOC2, TNNC2, TNNC1, SMOC1, DST	121	115	19113	6.867768595041322	0.9700949650888343	0.2217402076543602	8.451523389708449
UP_SEQ_FEATURE	calcium-binding region:1	5	4.132231404958678	0.008217508075673681	SMOC2, TNNC2, TNNC1, SMOC1, DST	121	126	19113	6.268201495474223	0.9919903072616597	0.2751618269000268	11.43606723600994
SMART	SM00054:EFh	6	4.958677685950414	0.011349510033815954	SMOC2, MYL2, TNNC2, TNNC1, DST, MYL9	87	143	9079	4.3785869303110685	0.6210020997162988	0.14930711466667945	11.556346169610144
SP_PIR_KEYWORDS	calcium binding	4	3.3057851239669422	0.026676044021569	MYL2, TNNC2, LAMB1, S100A1	121	103	19235	6.1734734815052565	0.9994846817447763	0.16860631736181042	30.0584386527872
SP_PIR_KEYWORDS	EF hand	3	2.479338842975207	0.054041424842241934	MYL2, TNNC2, S100A1	121	60	19235	7.948347107438017	0.9999998245339222	0.2720083614497313	52.02968740095215
Annotation Cluster 10	Enrichment Score: 2.9375370515461037
Category	Term	Count	%	PValue	Genes	List Total	Pop Hits	Pop Total	Fold Enrichment	Bonferroni	Benjamini	FDR
KEGG_PATHWAY	hsa05410:Hypertrophic cardiomyopathy (HCM)	11	9.090909090909092	3.8676106318109305E-7	DES, MYL2, MYL3, TNNC1, ITGA8, ITGA11, IGF1, ITGA10, ITGA2, MYH7, ITGB1	77	85	5085	8.546218487394958	4.022234940825875E-5	2.011137693791465E-5	4.324471200245483E-4
GOTERM_CC_FAT	GO:0016459~myosin complex	8	6.6115702479338845	7.45875742361974E-7	MYL2, MYOM2, MYBPC1, MYL3, MYH7, MYO19, MYH9, MYL9	102	65	12782	15.423227752639518	1.8197718915824446E-4	1.654474940826489E-5	9.65255752238825E-4
KEGG_PATHWAY	hsa05414:Dilated cardiomyopathy	11	9.090909090909092	8.196511598439315E-7	DES, MYL2, MYL3, TNNC1, ITGA8, ITGA11, IGF1, ITGA10, ITGA2, MYH7, ITGB1	77	92	5085	7.895962732919254	8.524012241206691E-5	2.8414181495461932E-5	9.164702348241072E-4
SP_PIR_KEYWORDS	myosin	6	4.958677685950414	1.6230542584594555E-5	MYL2, MYL3, MYH7, MYO19, MYH9, MYL9	121	51	19235	18.701993193971806	0.0045342777863495165	5.679122772861422E-4	0.021458473532198763
GOTERM_MF_FAT	GO:0008307~structural constituent of muscle	6	4.958677685950414	2.7586016670944877E-5	MYL2, MYOM2, MYBPC1, MYL3, MYH7, MYL9	112	42	12983	16.559948979591837	0.00870676258615588	0.002910718256010414	0.03716657476442453
GOTERM_BP_FAT	GO:0055010~ventricular cardiac muscle morphogenesis	5	4.132231404958678	3.332305157371303E-5	MYL2, MYL3, TNNC1, RXRA, MYH7	117	22	13528	26.278166278166278	0.048217663899782215	0.004482551322738004	0.05527676553546135
GOTERM_BP_FAT	GO:0014706~striated muscle tissue development	8	6.6115702479338845	7.213410441443078E-5	ACTA1, MYL2, MYL3, TNNC1, TNC, RXRA, MYH7, ITGB1	117	119	13528	7.7730374200962435	0.10145521992821105	0.008195366852564945	0.1196209112119595
GOTERM_BP_FAT	GO:0060415~muscle tissue morphogenesis	5	4.132231404958678	7.734586843262347E-5	MYL2, MYL3, TNNC1, RXRA, MYH7	117	27	13528	21.41183918961697	0.10837385931462606	0.008159979359261493	0.12825843561493633
GOTERM_BP_FAT	GO:0055008~cardiac muscle tissue morphogenesis	5	4.132231404958678	7.734586843262347E-5	MYL2, MYL3, TNNC1, RXRA, MYH7	117	27	13528	21.41183918961697	0.10837385931462606	0.008159979359261493	0.12825843561493633
GOTERM_BP_FAT	GO:0007517~muscle organ development	10	8.264462809917356	8.303558994684785E-5	ACTA1, MYL2, MYL3, TNNC1, TNC, RXRA, ITGA11, IGF1, MYH7, ITGB1	117	211	13528	5.4798071859683235	0.11586621982009326	0.007217760810613649	0.13768728374451422
GOTERM_BP_FAT	GO:0060537~muscle tissue development	8	6.6115702479338845	9.844019777749768E-5	ACTA1, MYL2, MYL3, TNNC1, TNC, RXRA, MYH7, ITGB1	117	125	13528	7.399931623931624	0.13583711121497222	0.006927985292866867	0.16321117286425268
GOTERM_BP_FAT	GO:0048738~cardiac muscle tissue development	6	4.958677685950414	1.2472990982672662E-4	MYL2, MYL3, TNNC1, RXRA, MYH7, ITGB1	117	57	13528	12.17094017094017	0.1688840749182673	0.008010611933062295	0.2067564289118473
SP_PIR_KEYWORDS	Cardiomyopathy	5	4.132231404958678	2.2675142957103388E-4	DES, MYL2, MYL3, TNNC1, MYH7	121	48	19235	16.5590564738292	0.061523628018777976	0.005277491487440056	0.2994037117122872
GOTERM_BP_FAT	GO:0048729~tissue morphogenesis	8	6.6115702479338845	9.059007271486453E-4	MYL2, CD44, MYL3, HOXA5, TNNC1, RXRA, MYH7, TWIST1	117	180	13528	5.138841405508073	0.739215181692094	0.030773745389591878	1.4925425616671983
GOTERM_BP_FAT	GO:0060047~heart contraction	4	3.3057851239669422	9.599894442231993E-4	GPX1, MYL2, MYL3, TNNC1	117	23	13528	20.108509847640285	0.7593347065861086	0.031853198264381266	1.5809923471784337
GOTERM_BP_FAT	GO:0003015~heart process	4	3.3057851239669422	9.599894442231993E-4	GPX1, MYL2, MYL3, TNNC1	117	23	13528	20.108509847640285	0.7593347065861086	0.031853198264381266	1.5809923471784337
SP_PIR_KEYWORDS	motor protein	6	4.958677685950414	0.001431247781409533	MYL2, MYL3, MYH7, MYO19, MYH9, MYL9	121	132	19235	7.2257700976709245	0.3303743396010663	0.02475326397547184	1.875982644761942
UP_SEQ_FEATURE	domain:EF-hand 3	5	4.132231404958678	0.002917334466055514	MYL2, TNNC2, MYL3, TNNC1, MYL9	121	94	19113	8.402057323720767	0.8189776791529655	0.17296137636920672	4.20888693232131
GOTERM_BP_FAT	GO:0003007~heart morphogenesis	5	4.132231404958678	0.0035444324359249864	MYL2, MYL3, TNNC1, RXRA, MYH7	117	73	13528	7.919447371502167	0.9948343835836461	0.07558391253583974	5.721339204492115
SP_PIR_KEYWORDS	actin-binding	7	5.785123966942149	0.004564258710980268	MYBPC1, MYH7, MYO19, CNN1, MYH9, DST, TNNI2	121	247	19235	4.505136012313046	0.7222177896143277	0.05416967085093283	5.869531517428617
SP_PIR_KEYWORDS	thick filament	3	2.479338842975207	0.005531972927124435	MYOM2, MYBPC1, MYH7	121	18	19235	26.494490358126722	0.7884412767196016	0.05799103476362433	7.072334662751977
GOTERM_MF_FAT	GO:0003774~motor activity	6	4.958677685950414	0.00740341947832717	MYL2, MYL3, MYH7, MYO19, MYH9, MYL9	112	142	12983	4.898013078470824	0.9051647947679868	0.1927701085430774	9.528417217759099
GOTERM_CC_FAT	GO:0032982~myosin filament	3	2.479338842975207	0.009685212105861962	MYOM2, MYBPC1, MYH7	102	19	12782	19.78637770897833	0.9069585506525563	0.0980969691235325	11.834119092959128
GOTERM_BP_FAT	GO:0007507~heart development	7	5.785123966942149	0.010494063500195681	CASP3, MYL2, MYL3, TNNC1, RXRA, MYH7, ITGB1	117	215	13528	3.7645000993838207	0.9999998394932675	0.13721838977666656	16.05785354661733
GOTERM_CC_FAT	GO:0005859~muscle myosin complex	3	2.479338842975207	0.010706335851789548	MYL3, MYH7, MYL9	102	20	12782	18.79705882352941	0.9276638226525112	0.09972700679511637	13.003380590763737
GOTERM_CC_FAT	GO:0016460~myosin II complex	3	2.479338842975207	0.012884032290222069	MYL3, MYH7, MYL9	102	22	12782	17.088235294117645	0.9577491715958466	0.10685352869245668	15.449359769277349
UP_SEQ_FEATURE	domain:Myosin head-like	3	2.479338842975207	0.02032133974563717	MYH7, MYO19, MYH9	121	35	19113	13.539315230224322	0.9999939195715188	0.4355624299078459	26.078876692539065
GOTERM_BP_FAT	GO:0003013~circulatory system process	6	4.958677685950414	0.021945111201895396	GPX1, ACTG2, MTHFR, MYL2, MYL3, TNNC1	117	186	13528	3.729804245933278	0.9999999999999949	0.22984750626325878	30.80060680396911
GOTERM_BP_FAT	GO:0008015~blood circulation	6	4.958677685950414	0.021945111201895396	GPX1, ACTG2, MTHFR, MYL2, MYL3, TNNC1	117	186	13528	3.729804245933278	0.9999999999999949	0.22984750626325878	30.80060680396911
INTERPRO	IPR001609:Myosin head, motor region	3	2.479338842975207	0.03009102937697126	MYH7, MYO19, MYH9	120	38	16659	10.959868421052631	0.9999568986234858	0.4108357642910113	33.90137545463134
SMART	SM00242:MYSc	3	2.479338842975207	0.0500369416783362	MYH7, MYO19, MYH9	87	38	9079	8.238656987295824	0.9872628886768047	0.4203926714177538	42.435782619429084
KEGG_PATHWAY	hsa04260:Cardiac muscle contraction	4	3.3057851239669422	0.1104412066592786	MYL2, MYL3, TNNC1, MYH7	77	78	5085	3.3866133866133867	0.9999948219727157	0.5112705718242062	72.97858182143166
INTERPRO	IPR000048:IQ calmodulin-binding region	3	2.479338842975207	0.12822421295402503	MYH7, MYO19, MYH9	120	87	16659	4.787068965517242	1.0	0.8595474695523407	84.42493690734422
SMART	SM00015:IQ	3	2.479338842975207	0.19926110945414527	MYH7, MYO19, MYH9	87	87	9079	3.598493856520016	0.9999999937377794	0.82042410755532	90.84443897955788
KEGG_PATHWAY	hsa04530:Tight junction	4	3.3057851239669422	0.32400892220691874	MYL2, MYH7, MYH9, MYL9	77	134	5085	1.9713122698197325	1.0	0.8297694894081945	98.74534572556085
Annotation Cluster 11	Enrichment Score: 2.7866246121660456
Category	Term	Count	%	PValue	Genes	List Total	Pop Hits	Pop Total	Fold Enrichment	Bonferroni	Benjamini	FDR
GOTERM_MF_FAT	GO:0008092~cytoskeletal protein binding	15	12.396694214876034	9.764576798168801E-5	ALDOA, MYL2, ACTA1, TNNC2, TNNC1, MYL3, MYBPC1, MYH7, MYH9, TNNI2, TNNT3, NCK2, CNN1, MYO19, DST	112	504	12983	3.4499893707482996	0.03048101263982561	0.005145917468225902	0.13150043714633686
GOTERM_BP_FAT	GO:0030029~actin filament-based process	10	8.264462809917356	2.2674516286127596E-4	ALDOA, NCK2, ACTA1, MYL2, ROCK2, MYH7, CNN1, MYH9, ITGB1, DST	117	241	13528	4.797673511366458	0.28559211003724705	0.010789794017356247	0.3755615762963571
GOTERM_BP_FAT	GO:0030036~actin cytoskeleton organization	9	7.43801652892562	7.247956195954192E-4	ALDOA, NCK2, ACTA1, MYL2, ROCK2, CNN1, MYH9, ITGB1, DST	117	226	13528	4.604492852280463	0.6587915245010059	0.026523447842885073	1.1958422824245862
GOTERM_BP_FAT	GO:0031032~actomyosin structure organization	4	3.3057851239669422	0.0017212868478472597	ACTA1, MYL2, CNN1, ITGB1	117	28	13528	16.517704517704516	0.9222975007638107	0.04794462053106463	2.8180299704048117
GOTERM_BP_FAT	GO:0007010~cytoskeleton organization	10	8.264462809917356	0.012642941322667555	ALDOA, NCK2, DES, ACTA1, MYL2, ROCK2, CNN1, MYH9, ITGB1, DST	117	436	13528	2.651925037246138	0.9999999936130874	0.15254511493790734	19.031891979231364
GOTERM_BP_FAT	GO:0032989~cellular component morphogenesis	8	6.6115702479338845	0.05459387710715224	ACTA1, MYL2, CREB1, RXRA, MYH9, LAMB1, ITGB1, DST	117	397	13528	2.32995328209434	1.0	0.3854597820821689	60.60423430076145
Annotation Cluster 12	Enrichment Score: 2.543281952309681
Category	Term	Count	%	PValue	Genes	List Total	Pop Hits	Pop Total	Fold Enrichment	Bonferroni	Benjamini	FDR
GOTERM_BP_FAT	GO:0010033~response to organic substance	18	14.87603305785124	1.345697194702958E-4	CYP1B1, ACTA1, CREB1, RXRA, FHL2, EPHX1, ITGA2, MMP14, TIMP3, IL10, CASP3, CDKN1A, CD44, GPX4, RYR1, GNG2, NFE2L2, SPP1	117	721	13528	2.8865891390163236	0.18092557235264395	0.007646779745330012	0.22305011591691182
GOTERM_BP_FAT	GO:0014070~response to organic cyclic substance	7	5.785123966942149	6.023035008080338E-4	CDKN1A, CD44, RXRA, RYR1, EPHX1, ITGA2, TIMP3	117	121	13528	6.6889877798968715	0.5907729708100149	0.022649438189136895	0.9946904338810625
GOTERM_BP_FAT	GO:0009725~response to hormone stimulus	11	9.090909090909092	0.0012156705790003141	CDKN1A, ACTA1, GPX4, RXRA, FHL2, ITGA2, GNG2, MMP14, TIMP3, IL10, SPP1	117	367	13528	3.4655674328698853	0.8353504802619947	0.038457010482213394	1.9980913471070338
GOTERM_BP_FAT	GO:0048545~response to steroid hormone stimulus	8	6.6115702479338845	0.0013184170126183373	CDKN1A, ACTA1, GPX4, RXRA, MMP14, TIMP3, IL10, SPP1	117	192	13528	4.817663817663818	0.8586480580528697	0.03994093257076359	2.165235803721577
GOTERM_BP_FAT	GO:0009719~response to endogenous stimulus	11	9.090909090909092	0.0025125641246296904	CDKN1A, ACTA1, GPX4, RXRA, FHL2, ITGA2, GNG2, MMP14, TIMP3, IL10, SPP1	117	405	13528	3.140403081143822	0.9760268668116647	0.0622993422176501	4.088286826361465
GOTERM_BP_FAT	GO:0009991~response to extracellular stimulus	7	5.785123966942149	0.01166018598590138	CDKN1A, ACTA1, CD44, RXRA, ITGA2, TIMP3, SPP1	117	220	13528	3.678943278943279	0.9999999720726881	0.14875254728356713	17.684266656344306
GOTERM_BP_FAT	GO:0009612~response to mechanical stimulus	4	3.3057851239669422	0.012245382188836825	ACTA1, ITGA2, MMP14, TIMP3	117	56	13528	8.258852258852258	0.9999999883970373	0.1517778099336291	18.489246713761332
GOTERM_BP_FAT	GO:0009628~response to abiotic stimulus	7	5.785123966942149	0.09667584255845457	GPX1, CDKN1A, CASP3, ACTA1, ITGA2, MMP14, TIMP3	117	368	13528	2.1993682645856563	1.0	0.5312566143387765	81.49294676977591
Annotation Cluster 13	Enrichment Score: 2.5372620676013025
Category	Term	Count	%	PValue	Genes	List Total	Pop Hits	Pop Total	Fold Enrichment	Bonferroni	Benjamini	FDR
GOTERM_BP_FAT	GO:0009611~response to wounding	15	12.396694214876034	1.739025201411084E-4	ADORA3, TNC, RXRA, IGF1, ITGA2, ITGB2, TIMP3, IL10, GPX1, CASP3, CD44, CD46, ENO3, IGFBP4, SPP1	117	530	13528	3.2723754233188194	0.2273428530890218	0.009169128533684123	0.28815611902803795
GOTERM_BP_FAT	GO:0006952~defense response	13	10.743801652892563	0.0064484340683065786	C5AR1, ADORA3, FGR, RXRA, HCK, BNIP3, ITGB2, ITGB1, IL10, CD44, CD46, IGFBP4, SPP1	117	615	13528	2.4440831074977414	0.9999318632740304	0.1067336872017004	10.178141452754152
GOTERM_BP_FAT	GO:0006954~inflammatory response	8	6.6115702479338845	0.021799857649117085	ADORA3, CD44, CD46, RXRA, ITGB2, IL10, IGFBP4, SPP1	117	325	13528	2.8461275476660095	0.9999999999999937	0.23009969784266093	30.629888763280956
Annotation Cluster 14	Enrichment Score: 2.5063960883500176
Category	Term	Count	%	PValue	Genes	List Total	Pop Hits	Pop Total	Fold Enrichment	Bonferroni	Benjamini	FDR
GOTERM_BP_FAT	GO:0051146~striated muscle cell differentiation	8	6.6115702479338845	1.016880833811294E-5	GPX1, ACTA1, MYL2, TNC, RXRA, IGF1, MYH9, ITGB1	117	88	13528	10.511266511266513	0.014967279362589903	0.0018832768346095374	0.01687121317909268
GOTERM_BP_FAT	GO:0014706~striated muscle tissue development	8	6.6115702479338845	7.213410441443078E-5	ACTA1, MYL2, MYL3, TNNC1, TNC, RXRA, MYH7, ITGB1	117	119	13528	7.7730374200962435	0.10145521992821105	0.008195366852564945	0.1196209112119595
GOTERM_BP_FAT	GO:0042692~muscle cell differentiation	8	6.6115702479338845	8.017057195578007E-5	GPX1, ACTA1, MYL2, TNC, RXRA, IGF1, MYH9, ITGB1	117	121	13528	7.644557462739282	0.1121013934509556	0.007403565354642816	0.13293956023782139
GOTERM_BP_FAT	GO:0007517~muscle organ development	10	8.264462809917356	8.303558994684785E-5	ACTA1, MYL2, MYL3, TNNC1, TNC, RXRA, ITGA11, IGF1, MYH7, ITGB1	117	211	13528	5.4798071859683235	0.11586621982009326	0.007217760810613649	0.13768728374451422
GOTERM_BP_FAT	GO:0060537~muscle tissue development	8	6.6115702479338845	9.844019777749768E-5	ACTA1, MYL2, MYL3, TNNC1, TNC, RXRA, MYH7, ITGB1	117	125	13528	7.399931623931624	0.13583711121497222	0.006927985292866867	0.16321117286425268
GOTERM_BP_FAT	GO:0048738~cardiac muscle tissue development	6	4.958677685950414	1.2472990982672662E-4	MYL2, MYL3, TNNC1, RXRA, MYH7, ITGB1	117	57	13528	12.17094017094017	0.1688840749182673	0.008010611933062295	0.2067564289118473
GOTERM_BP_FAT	GO:0031032~actomyosin structure organization	4	3.3057851239669422	0.0017212868478472597	ACTA1, MYL2, CNN1, ITGB1	117	28	13528	16.517704517704516	0.9222975007638107	0.04794462053106463	2.8180299704048117
GOTERM_BP_FAT	GO:0014902~myotube differentiation	3	2.479338842975207	0.008087026308746977	GPX1, IGF1, MYH9	117	16	13528	21.679487179487175	0.9999941074231286	0.11788742527814977	12.604740725653008
GOTERM_BP_FAT	GO:0055002~striated muscle cell development	4	3.3057851239669422	0.010006483818791325	ACTA1, MYL2, TNC, ITGB1	117	52	13528	8.89414858645628	0.9999996667459524	0.13359890091587323	15.36890446707596
GOTERM_BP_FAT	GO:0007507~heart development	7	5.785123966942149	0.010494063500195681	CASP3, MYL2, MYL3, TNNC1, RXRA, MYH7, ITGB1	117	215	13528	3.7645000993838207	0.9999998394932675	0.13721838977666656	16.05785354661733
GOTERM_BP_FAT	GO:0055001~muscle cell development	4	3.3057851239669422	0.012245382188836825	ACTA1, MYL2, TNC, ITGB1	117	56	13528	8.258852258852258	0.9999999883970373	0.1517778099336291	18.489246713761332
GOTERM_BP_FAT	GO:0030239~myofibril assembly	3	2.479338842975207	0.013763239037138598	ACTA1, MYL2, ITGB1	117	21	13528	16.51770451770452	0.9999999988139598	0.16365883578196094	20.542829001081497
GOTERM_MF_FAT	GO:0017022~myosin binding	3	2.479338842975207	0.014967670670733136	ACTA1, MYL2, MYL3	112	22	12983	15.807224025974024	0.9916091956430342	0.28927718535638935	18.3900054878949
GOTERM_BP_FAT	GO:0055007~cardiac muscle cell differentiation	3	2.479338842975207	0.016397998485764835	MYL2, RXRA, ITGB1	117	23	13528	15.081382385730212	0.9999999999775521	0.1862067510483395	23.992530861448948
GOTERM_BP_FAT	GO:0035051~cardiac cell differentiation	3	2.479338842975207	0.02382941324652965	MYL2, RXRA, ITGB1	117	28	13528	12.388278388278387	0.9999999999999997	0.24052652564164811	32.97976768746375
GOTERM_BP_FAT	GO:0010927~cellular component assembly involved in morphogenesis	3	2.479338842975207	0.03799883655039111	ACTA1, MYL2, ITGB1	117	36	13528	9.635327635327634	1.0	0.3164594088445033	47.41742693507708
BIOCARTA	h_mCalpainPathway:mCalpain and friends in Cell motility	3	2.479338842975207	0.060332246975480536	ACTA1, MYL2, ITGB1	40	15	1437	7.185	0.9988670748090734	0.8957521569669097	50.435408054572726
GOTERM_BP_FAT	GO:0007519~skeletal muscle tissue development	3	2.479338842975207	0.10986298301821948	ACTA1, MYL3, TNC	117	66	13528	5.2556332556332555	1.0	0.5586727059639679	85.50009382935806
GOTERM_BP_FAT	GO:0060538~skeletal muscle organ development	3	2.479338842975207	0.10986298301821948	ACTA1, MYL3, TNC	117	66	13528	5.2556332556332555	1.0	0.5586727059639679	85.50009382935806
Annotation Cluster 15	Enrichment Score: 2.445964387710785
Category	Term	Count	%	PValue	Genes	List Total	Pop Hits	Pop Total	Fold Enrichment	Bonferroni	Benjamini	FDR
GOTERM_BP_FAT	GO:0043065~positive regulation of apoptosis	14	11.570247933884298	7.928853673066835E-5	MMP9, RXRA, BNIP3, MAL, ZBTB16, TIMP3, YWHAE, IL10, GPX1, CDKN1A, CASP3, TIAM2, CD44, TGM2	117	430	13528	3.7645000993838207	0.1109391176992669	0.007808656911038048	0.13147786550157248
GOTERM_BP_FAT	GO:0043068~positive regulation of programmed cell death	14	11.570247933884298	8.50503858359559E-5	MMP9, RXRA, BNIP3, MAL, ZBTB16, TIMP3, YWHAE, IL10, GPX1, CDKN1A, CASP3, TIAM2, CD44, TGM2	117	433	13528	3.738418112552062	0.11850423916333785	0.006983009477033786	0.14102594684946013
GOTERM_BP_FAT	GO:0010942~positive regulation of cell death	14	11.570247933884298	8.909053991793644E-5	MMP9, RXRA, BNIP3, MAL, ZBTB16, TIMP3, YWHAE, IL10, GPX1, CDKN1A, CASP3, TIAM2, CD44, TGM2	117	435	13528	3.7212299832989495	0.12377043022470569	0.006929937334468561	0.147720459510281
GOTERM_BP_FAT	GO:0042981~regulation of apoptosis	19	15.702479338842975	1.607919147167539E-4	NOL3, MMP9, CREB1, RXRA, BNIP3, IGF1, MAL, ZBTB16, TIMP3, YWHAE, IL10, GPX1, PCGF2, CASP3, CDKN1A, TIAM2, CD44, TGM2, TWIST2	117	804	13528	2.732406344346643	0.2121704994143252	0.008793464238261328	0.26645909819892344
GOTERM_BP_FAT	GO:0043067~regulation of programmed cell death	19	15.702479338842975	1.8183985396138397E-4	NOL3, MMP9, CREB1, RXRA, BNIP3, IGF1, MAL, ZBTB16, TIMP3, YWHAE, IL10, GPX1, PCGF2, CASP3, CDKN1A, TIAM2, CD44, TGM2, TWIST2	117	812	13528	2.70548608479643	0.2363861309947527	0.00925665044519497	0.3012896265303433
GOTERM_BP_FAT	GO:0010941~regulation of cell death	19	15.702479338842975	1.903360589562456E-4	NOL3, MMP9, CREB1, RXRA, BNIP3, IGF1, MAL, ZBTB16, TIMP3, YWHAE, IL10, GPX1, PCGF2, CASP3, CDKN1A, TIAM2, CD44, TGM2, TWIST2	117	815	13528	2.6955272403125163	0.24594897569090712	0.009365707374549448	0.3153460687398302
GOTERM_BP_FAT	GO:0043066~negative regulation of apoptosis	10	8.264462809917356	0.0033954222253236906	GPX1, CDKN1A, PCGF2, CASP3, NOL3, TGM2, IGF1, BNIP3, TWIST2, IL10	117	354	13528	3.2662127577381814	0.9935519610551055	0.07578650194617687	5.4871382980317795
GOTERM_BP_FAT	GO:0043069~negative regulation of programmed cell death	10	8.264462809917356	0.0037235080592612525	GPX1, CDKN1A, PCGF2, CASP3, NOL3, TGM2, IGF1, BNIP3, TWIST2, IL10	117	359	13528	3.220722329357427	0.9960429978727326	0.07704777417877373	6.002072706651318
GOTERM_BP_FAT	GO:0060548~negative regulation of cell death	10	8.264462809917356	0.00379202066239831	GPX1, CDKN1A, PCGF2, CASP3, NOL3, TGM2, IGF1, BNIP3, TWIST2, IL10	117	360	13528	3.211775878442545	0.9964266652452552	0.07733529004807582	6.109270715542559
GOTERM_BP_FAT	GO:0006917~induction of apoptosis	9	7.43801652892562	0.0062663534958883734	GPX1, CDKN1A, CASP3, TIAM2, TGM2, BNIP3, MAL, TIMP3, YWHAE	117	320	13528	3.251923076923077	0.9999105866952499	0.10746171209581035	9.904623066093555
GOTERM_BP_FAT	GO:0012502~induction of programmed cell death	9	7.43801652892562	0.006381539436087345	GPX1, CDKN1A, CASP3, TIAM2, TGM2, BNIP3, MAL, TIMP3, YWHAE	117	321	13528	3.2417924754373355	0.9999247089245364	0.10808758148688324	10.077744262916044
GOTERM_BP_FAT	GO:0006916~anti-apoptosis	7	5.785123966942149	0.008608245483641152	GPX1, NOL3, TGM2, IGF1, BNIP3, TWIST2, IL10	117	206	13528	3.928968550327774	0.9999972973883718	0.1203339391427527	13.363610247742264
GOTERM_BP_FAT	GO:0012501~programmed cell death	11	9.090909090909092	0.03695944970231727	GPX1, CASP3, NOL3, TIAM2, RYBP, TGM2, BNIP3, ITGB2, ZBTB16, YWHAE, TWIST1	117	611	13528	2.0816092436387037	1.0	0.31087285645729235	46.466786738784606
GOTERM_BP_FAT	GO:0008219~cell death	12	9.917355371900827	0.044356492399284124	GPX1, CASP3, NOL3, TIAM2, RYBP, TGM2, BNIP3, ITGB2, ZBTB16, AXIN2, YWHAE, TWIST1	117	719	13528	1.9297457294675653	1.0	0.3485546903788964	52.895672309294774
GOTERM_BP_FAT	GO:0016265~death	12	9.917355371900827	0.04622864543648257	GPX1, CASP3, NOL3, TIAM2, RYBP, TGM2, BNIP3, ITGB2, ZBTB16, AXIN2, YWHAE, TWIST1	117	724	13528	1.9164187561977617	1.0	0.3551271074261392	54.40365529060929
GOTERM_BP_FAT	GO:0008624~induction of apoptosis by extracellular signals	4	3.3057851239669422	0.07159949341924782	CASP3, TIAM2, TIMP3, YWHAE	117	112	13528	4.129426129426129	1.0	0.4469679779639897	70.84919731342066
GOTERM_BP_FAT	GO:0006915~apoptosis	10	8.264462809917356	0.07369563570640354	GPX1, CASP3, NOL3, TIAM2, RYBP, BNIP3, ITGB2, ZBTB16, YWHAE, TWIST1	117	602	13528	1.9206633160121531	1.0	0.45155767347702414	71.92224424383186
SP_PIR_KEYWORDS	Apoptosis	4	3.3057851239669422	0.425530833925872	CASP3, NOL3, RYBP, BNIP3	121	381	19235	1.6689442745276677	1.0	0.8702558072056311	99.93439471980697
Annotation Cluster 16	Enrichment Score: 2.3954550458849364
Category	Term	Count	%	PValue	Genes	List Total	Pop Hits	Pop Total	Fold Enrichment	Bonferroni	Benjamini	FDR
SP_PIR_KEYWORDS	basement membrane	7	5.785123966942149	1.433386632914048E-7	SMOC2, LAMB3, LAMC3, SMOC1, LAMB1, COL8A1, DST	121	39	19235	28.532528077982622	4.0134023201132685E-5	6.689115726543626E-6	1.8952732464549982E-4
KEGG_PATHWAY	hsa05222:Small cell lung cancer	7	5.785123966942149	0.0014741483005959548	CKS1B, LAMB3, LAMC3, RXRA, ITGA2, LAMB1, ITGB1	77	84	5085	5.503246753246754	0.1422345081083095	0.018995337908079724	1.6359712847568653
UP_SEQ_FEATURE	domain:Laminin EGF-like 4	3	2.479338842975207	0.002914271178656546	LAMB3, LAMC3, LAMB1	121	13	19113	36.452002542911636	0.8186520417854488	0.19218096248488847	4.204555399047505
UP_SEQ_FEATURE	domain:Laminin EGF-like 6	3	2.479338842975207	0.002914271178656546	LAMB3, LAMC3, LAMB1	121	13	19113	36.452002542911636	0.8186520417854488	0.19218096248488847	4.204555399047505
UP_SEQ_FEATURE	domain:Laminin N-terminal	3	2.479338842975207	0.0044286719848844625	LAMB3, LAMC3, LAMB1	121	16	19113	29.617252066115704	0.925468017282151	0.21025715906517328	6.323819720957968
INTERPRO	IPR008211:Laminin, N-terminal	3	2.479338842975207	0.005687240087897421	LAMB3, LAMC3, LAMB1	120	16	16659	26.0296875	0.846866157420205	0.1344081319622934	7.437617337565728
UP_SEQ_FEATURE	domain:Laminin EGF-like 3	3	2.479338842975207	0.00831843373398651	LAMB3, LAMC3, LAMB1	121	22	19113	21.539819684447785	0.9924532374705815	0.26318231230863176	11.568620261473516
SMART	SM00136:LamNT	3	2.479338842975207	0.009763705502772776	LAMB3, LAMC3, LAMB1	87	16	9079	19.566810344827587	0.5656884116424261	0.18819755620385414	10.018063460201287
UP_SEQ_FEATURE	domain:Laminin EGF-like 1	3	2.479338842975207	0.011513887049273502	LAMB3, LAMC3, LAMB1	121	26	19113	18.226001271455818	0.9988576877380855	0.328681647759119	15.671075943307688
UP_SEQ_FEATURE	domain:Laminin EGF-like 2	3	2.479338842975207	0.012384405660837651	LAMB3, LAMC3, LAMB1	121	27	19113	17.550964187327825	0.9993177489960616	0.33302737355067147	16.75753480146016
SP_PIR_KEYWORDS	laminin egf-like domain	3	2.479338842975207	0.01498093015263634	LAMB3, LAMC3, LAMB1	121	30	19235	15.896694214876034	0.9853950938489239	0.12372466693699591	18.092688166716144
INTERPRO	IPR013032:EGF-like region, conserved site	7	5.785123966942149	0.018689216630443276	HYAL2, LAMB3, LAMC3, TNC, ITGB2, LAMB1, ITGB1	120	293	16659	3.3166382252559727	0.9979845968572201	0.32154254220312617	22.558912610637194
INTERPRO	IPR002049:EGF-like, laminin	3	2.479338842975207	0.03461832908315501	LAMB3, LAMC3, LAMB1	120	41	16659	10.157926829268293	0.9999907532932468	0.43985643096023985	37.96198059346943
SMART	SM00180:EGF_Lam	3	2.479338842975207	0.05731924817952497	LAMB3, LAMC3, LAMB1	87	41	9079	7.635828427249789	0.9933779209922429	0.42735132260240416	47.00973422014224
Annotation Cluster 17	Enrichment Score: 2.3241814681491473
Category	Term	Count	%	PValue	Genes	List Total	Pop Hits	Pop Total	Fold Enrichment	Bonferroni	Benjamini	FDR
GOTERM_BP_FAT	GO:0031099~regeneration	6	4.958677685950414	3.0852496752079906E-4	GPX1, CDKN1A, RXRA, IGF1, ENO3, TIMP3	117	69	13528	10.05425492382014	0.3672077583791461	0.013771359489224588	0.5106892143946884
GOTERM_BP_FAT	GO:0042246~tissue regeneration	4	3.3057851239669422	0.0025420192788101897	GPX1, IGF1, ENO3, TIMP3	117	32	13528	14.452991452991453	0.9770540584450678	0.06197296816909803	4.135269336521974
GOTERM_BP_FAT	GO:0043403~skeletal muscle regeneration	3	2.479338842975207	0.0031361825585136767	GPX1, IGF1, ENO3	117	10	13528	34.687179487179485	0.9905171193842442	0.07238021173505449	5.078385129959207
GOTERM_BP_FAT	GO:0040007~growth	7	5.785123966942149	0.004907576604550558	GPX1, ACTA1, HOXA5, RXRA, IGF1, ENO3, TIMP3	117	183	13528	4.422773340806128	0.9993216541270111	0.0904009137213333	7.838638425957056
GOTERM_BP_FAT	GO:0042060~wound healing	6	4.958677685950414	0.024272306449373664	GPX1, CD44, IGF1, ENO3, ITGA2, TIMP3	117	191	13528	3.632165391327695	0.9999999999999999	0.2428296626929176	33.48252037508382
GOTERM_BP_FAT	GO:0048589~developmental growth	4	3.3057851239669422	0.03873134391911675	GPX1, IGF1, ENO3, TIMP3	117	87	13528	5.316042833284214	1.0	0.3198201576898325	48.077835475797585
Annotation Cluster 18	Enrichment Score: 2.260739096718591
Category	Term	Count	%	PValue	Genes	List Total	Pop Hits	Pop Total	Fold Enrichment	Bonferroni	Benjamini	FDR
GOTERM_BP_FAT	GO:0006790~sulfur metabolic process	8	6.6115702479338845	5.8029452496230335E-5	GPX1, CTH, MTHFR, GSTK1, GPX4, DLD, IGF1, CBS	117	115	13528	8.043403939056114	0.08246098343260155	0.00714602611813997	0.09624156700575037
KEGG_PATHWAY	hsa00480:Glutathione metabolism	6	4.958677685950414	8.188750006986453E-4	GSTM1, GPX1, SRM, GSTK1, GPX4, PGD	77	50	5085	7.924675324675325	0.08166946021637167	0.012097358284662185	0.911798973480249
GOTERM_BP_FAT	GO:0006749~glutathione metabolic process	4	3.3057851239669422	0.0017212868478472597	GPX1, CTH, GSTK1, GPX4	117	28	13528	16.517704517704516	0.9222975007638107	0.04794462053106463	2.8180299704048117
GOTERM_BP_FAT	GO:0006732~coenzyme metabolic process	7	5.785123966942149	0.0020268897093467584	GPX1, LDHB, CTH, GSTK1, GPX4, DLD, PGD	117	153	13528	5.289983799787722	0.9506554449529918	0.05419691421520978	3.3104840957674853
GOTERM_MF_FAT	GO:0004602~glutathione peroxidase activity	3	2.479338842975207	0.0037885842491660457	GPX1, GSTK1, GPX4	112	11	12983	31.61444805194805	0.6997866764874645	0.11336882765420653	4.986314063702702
GOTERM_BP_FAT	GO:0051186~cofactor metabolic process	7	5.785123966942149	0.006650225075151788	GPX1, LDHB, CTH, GSTK1, GPX4, DLD, PGD	117	195	13528	4.150602673679597	0.9999495850654865	0.10635414454250125	10.480356843653526
GOTERM_BP_FAT	GO:0006518~peptide metabolic process	4	3.3057851239669422	0.010541640633356095	GPX1, CTH, GSTK1, GPX4	117	53	13528	8.72633446218352	0.9999998505399692	0.1366030410613005	16.12479695589223
GOTERM_MF_FAT	GO:0004601~peroxidase activity	3	2.479338842975207	0.030411509472230407	GPX1, GSTK1, GPX4	112	32	12983	10.867466517857142	0.9999439956000341	0.4026591462336522	34.04283856837764
GOTERM_MF_FAT	GO:0016684~oxidoreductase activity, acting on peroxide as acceptor	3	2.479338842975207	0.030411509472230407	GPX1, GSTK1, GPX4	112	32	12983	10.867466517857142	0.9999439956000341	0.4026591462336522	34.04283856837764
GOTERM_BP_FAT	GO:0006575~cellular amino acid derivative metabolic process	5	4.132231404958678	0.054489200950741876	GPX1, CTH, SRM, GSTK1, GPX4	117	166	13528	3.4826485428895064	1.0	0.38662518503154675	60.53179662468959
GOTERM_MF_FAT	GO:0016209~antioxidant activity	3	2.479338842975207	0.06105378439309306	GPX1, GSTK1, GPX4	112	47	12983	7.3991261398176285	0.9999999978762327	0.580320561039	57.2116457494247
Annotation Cluster 19	Enrichment Score: 2.208473343477669
Category	Term	Count	%	PValue	Genes	List Total	Pop Hits	Pop Total	Fold Enrichment	Bonferroni	Benjamini	FDR
GOTERM_BP_FAT	GO:0016477~cell migration	11	9.090909090909092	1.2929050522326655E-4	NCK2, GPX1, CD44, ITGA11, ITGB2, MYH9, MMP14, ITGB1, YWHAE, IL10, TWIST1	117	276	13528	4.608200173417565	0.17448695669347225	0.007640669153348378	0.21430860476123748
GOTERM_BP_FAT	GO:0048870~cell motility	11	9.090909090909092	3.05465087298841E-4	NCK2, GPX1, CD44, ITGA11, ITGB2, MYH9, MMP14, ITGB1, YWHAE, IL10, TWIST1	117	307	13528	4.142877028870514	0.3643288614479324	0.014058799187944393	0.5056363702251709
GOTERM_BP_FAT	GO:0051674~localization of cell	11	9.090909090909092	3.05465087298841E-4	NCK2, GPX1, CD44, ITGA11, ITGB2, MYH9, MMP14, ITGB1, YWHAE, IL10, TWIST1	117	307	13528	4.142877028870514	0.3643288614479324	0.014058799187944393	0.5056363702251709
GOTERM_BP_FAT	GO:0006928~cell motion	13	10.743801652892563	7.674520776033617E-4	ITGA11, ITGA2, IGF1, ITGB2, MYH9, MMP14, YWHAE, ITGB1, IL10, GPX1, NCK2, CD44, TWIST1	117	475	13528	3.164444444444444	0.6797227926849658	0.02738791984906752	1.2658008733390513
GOTERM_BP_FAT	GO:0046649~lymphocyte activation	4	3.3057851239669422	0.24352543336258178	NCK2, MYH9, ITGB1, IL10	117	199	13528	2.324099128119229	1.0	0.7939659946545369	99.0252342876757
GOTERM_BP_FAT	GO:0045321~leukocyte activation	4	3.3057851239669422	0.34388526480525916	NCK2, MYH9, ITGB1, IL10	117	242	13528	1.9111393656848206	1.0	0.891832648939006	99.9081148779855
GOTERM_BP_FAT	GO:0001775~cell activation	4	3.3057851239669422	0.44790678819336704	NCK2, MYH9, ITGB1, IL10	117	287	13528	1.6114833675809288	1.0	0.9464304161264752	99.99475974817985
Annotation Cluster 20	Enrichment Score: 2.193347176376654
Category	Term	Count	%	PValue	Genes	List Total	Pop Hits	Pop Total	Fold Enrichment	Bonferroni	Benjamini	FDR
GOTERM_BP_FAT	GO:0001501~skeletal system development	12	9.917355371900827	9.163262694863906E-5	PCGF2, HOXA5, ETS2, MMP9, FHL2, IGF1, ZBTB16, AXIN2, MMP14, IGFBP4, SPP1, TWIST1	117	319	13528	4.349489590868901	0.12706781989384897	0.006771837673755443	0.15193246729561238
GOTERM_BP_FAT	GO:0001503~ossification	5	4.132231404958678	0.017131003104105445	FHL2, IGF1, AXIN2, MMP14, SPP1	117	115	13528	5.027127461910071	0.9999999999925693	0.19228421589804423	24.92693090947529
GOTERM_BP_FAT	GO:0060348~bone development	5	4.132231404958678	0.021363335214931577	FHL2, IGF1, AXIN2, MMP14, SPP1	117	123	13528	4.700159822111042	0.9999999999999877	0.22761121766756665	30.11445423115481
GOTERM_BP_FAT	GO:0001649~osteoblast differentiation	3	2.479338842975207	0.05024690409758808	FHL2, IGF1, SPP1	117	42	13528	8.25885225885226	1.0	0.3726053356095488	57.48846209835627
Annotation Cluster 21	Enrichment Score: 2.0751440046646032
Category	Term	Count	%	PValue	Genes	List Total	Pop Hits	Pop Total	Fold Enrichment	Bonferroni	Benjamini	FDR
GOTERM_BP_FAT	GO:0045785~positive regulation of cell adhesion	5	4.132231404958678	0.0017291417327926198	SMOC1, TGM2, ITGA2, COL8A1, SPP1	117	60	13528	9.635327635327636	0.9231989358416075	0.04727142052018696	2.8307169358228634
GOTERM_BP_FAT	GO:0030155~regulation of cell adhesion	6	4.958677685950414	0.006475025595383989	SMOC1, TGM2, ITGA2, MMP14, COL8A1, SPP1	117	137	13528	5.06382182294591	0.9999345147680557	0.1059732687893753	10.218021435991165
GOTERM_BP_FAT	GO:0010810~regulation of cell-substrate adhesion	4	3.3057851239669422	0.007132776307198742	SMOC1, MMP14, COL8A1, SPP1	117	46	13528	10.054254923820142	0.9999754748770887	0.11126259777440672	11.199186917035497
GOTERM_MF_FAT	GO:0050840~extracellular matrix binding	3	2.479338842975207	0.022122588520445675	SMOC1, ITGA2, SPP1	112	27	12983	12.879960317460316	0.9991679310531242	0.34107967974070386	26.025912204751734
GOTERM_BP_FAT	GO:0010811~positive regulation of cell-substrate adhesion	3	2.479338842975207	0.02382941324652965	SMOC1, COL8A1, SPP1	117	28	13528	12.388278388278387	0.9999999999999997	0.24052652564164811	32.97976768746375
Annotation Cluster 22	Enrichment Score: 2.0717296189312706
Category	Term	Count	%	PValue	Genes	List Total	Pop Hits	Pop Total	Fold Enrichment	Bonferroni	Benjamini	FDR
GOTERM_CC_FAT	GO:0008305~integrin complex	8	6.6115702479338845	2.1092164024682846E-9	ITGAX, ITGA8, ITGA11, ITGA10, ITGA2, ITGB2, MYH9, ITGB1	102	29	12782	34.56930358350237	5.146486592444433E-7	7.352125319659564E-8	2.7295997795384608E-6
GOTERM_BP_FAT	GO:0007229~integrin-mediated signaling pathway	9	7.43801652892562	1.3892896913815484E-7	ITGAX, ITGA8, ITGA11, ITGA10, ITGA2, ITGB2, MYH9, ITGB1, DST	117	70	13528	14.865934065934068	2.060104524290729E-4	4.1205486130069247E-5	2.305170344163443E-4
SP_PIR_KEYWORDS	integrin	7	5.785123966942149	1.955440064125073E-7	ITGAX, ITGA8, ITGA11, ITGA10, ITGA2, ITGB2, ITGB1	121	41	19235	27.140697440032255	5.4750828272776E-5	7.821730432122642E-6	2.585549475631055E-4
GOTERM_CC_FAT	GO:0043235~receptor complex	8	6.6115702479338845	3.5974015583109305E-5	ITGAX, ITGA8, ITGA11, ITGA10, ITGA2, ITGB2, MYH9, ITGB1	102	116	12782	8.642325895875592	0.008739405123197264	5.850166569796311E-4	0.04654504866018483
GOTERM_BP_FAT	GO:0007160~cell-matrix adhesion	7	5.785123966942149	1.136860056899356E-4	CD44, ITGA8, ITGA11, ITGA10, ITGA2, ITGB2, ITGB1	117	89	13528	9.094017094017095	0.15515823598998368	0.007634613093505105	0.1884659103285946
GOTERM_CC_FAT	GO:0005887~integral to plasma membrane	18	14.87603305785124	0.011395433770185093	C5AR1, ADORA3, ITGA11, ITGA2, ITGA10, ITGB2, MAL, MYH9, MMP14, CD151, ITGB1, ITGAX, CD44, CD46, ITGA8, RYR1, HLA-DPA1, GPC1	102	1188	12782	1.8986928104575165	0.9389736568614543	0.10197354921464719	13.784343822457268
GOTERM_CC_FAT	GO:0031226~intrinsic to plasma membrane	18	14.87603305785124	0.014026614583112442	C5AR1, ADORA3, ITGA11, ITGA2, ITGA10, ITGB2, MAL, MYH9, MMP14, CD151, ITGB1, ITGAX, CD44, CD46, ITGA8, RYR1, HLA-DPA1, GPC1	102	1215	12782	1.856499636891794	0.9681501880771378	0.1120612777968728	16.707169515098585
SP_PIR_KEYWORDS	transmembrane protein	10	8.264462809917356	0.019179944545824893	C5AR1, ADORA3, ITGAX, CD44, RYR1, EPHX1, ITGA2, ITGB2, MAL, ITGB1	121	642	19235	2.4761205942174507	0.9955841479187713	0.14352498065823593	22.591041762262844
SP_PIR_KEYWORDS	glycoprotein	36	29.75206611570248	0.051573685912345124	ADORA3, MMP9, TNC, ITGA11, ITGA10, ITGB2, CNTFR, CD151, ITGB1, IL10, NOV, SMOC2, LAMB3, CD44, ITGAX, CD46, SMOC1, LILRA5, COL6A1, LAMB1, GPC1, SPP1, HYAL2, C5AR1, ITGA2, MAL, MMP14, NCAM1, COL14A1, LAMC3, ITGA8, RYR1, HLA-DPA1, COL24A1, DST, IGFBP4	121	4318	19235	1.3253381003602065	0.9999996360794396	0.2657325033244171	50.34839011985366
GOTERM_CC_FAT	GO:0044459~plasma membrane part	25	20.66115702479339	0.05775026211663094	ADORA3, FERMT3, ITGA11, ITGA10, FHL2, ITGB2, CD151, ITGB1, ITGAX, CD44, CD46, GNG2, LAMB1, GPC1, C5AR1, ITGA2, MAL, MYH7, MYH9, MMP14, NCAM1, ITGA8, RYR1, HLA-DPA1, DST	102	2203	12782	1.4220804072877447	0.9999995028239778	0.2981305398427896	53.68999518526088
UP_SEQ_FEATURE	glycosylation site:N-linked (GlcNAc...)	34	28.09917355371901	0.07449707415723295	ADORA3, MMP9, TNC, ITGA11, ITGA10, ITGB2, CNTFR, CD151, ITGB1, IL10, NOV, SMOC2, LAMB3, CD44, ITGAX, CD46, SMOC1, LILRA5, COL6A1, LAMB1, GPC1, SPP1, HYAL2, C5AR1, ITGA2, NCAM1, COL14A1, LAMC3, ITGA8, RYR1, HLA-DPA1, COL24A1, DST, IGFBP4	121	4129	19113	1.3007011482979691	1.0	0.8366043736199598	68.00027618943642
SP_PIR_KEYWORDS	receptor	15	12.396694214876034	0.11646642109931817	HYAL2, C5AR1, ADORA3, RXRA, ITGA11, ITGA2, ITGA10, CNTFR, ITGB2, ITGB1, CD44, ITGAX, ITGA8, LILRA5, RYR1	121	1583	19235	1.5063197297734714	0.9999999999999991	0.4557072198772284	80.54899154771766
GOTERM_CC_FAT	GO:0005886~plasma membrane	33	27.27272727272727	0.3538601723299331	ADORA3, FERMT3, ITGA11, FHL2, ITGA10, ITGB2, CNTFR, ZBTB16, CD151, ITGB1, CASP3, DES, ITGAX, CD44, CD46, TGM2, COL6A1, GNG2, LAMB1, GPC1, HYAL2, C5AR1, ROCK2, ITGA2, MYH7, MAL, MYH9, MMP14, NCAM1, ITGA8, RYR1, HLA-DPA1, DST	102	3777	12782	1.0948776651248269	1.0	0.8306983671126122	99.6489420618054
UP_SEQ_FEATURE	topological domain:Extracellular	17	14.049586776859504	0.6500602144521483	C5AR1, ADORA3, ITGA11, ITGA2, ITGA10, ITGB2, MAL, MMP14, CD151, ITGB1, NCAM1, ITGAX, CD44, CD46, ITGA8, LILRA5, HLA-DPA1	121	2719	19113	0.9876048255465822	1.0	0.9999997857591294	99.99998057038295
UP_SEQ_FEATURE	topological domain:Cytoplasmic	18	14.87603305785124	0.8715123663134077	ADORA3, C5AR1, ITGA11, ITGA2, ITGA10, ITGB2, MAL, MMP14, CD151, ITGB1, NCAM1, ITGAX, CD44, CD46, ITGA8, LILRA5, RYR1, HLA-DPA1	121	3374	19113	0.842695968686161	1.0	0.9999999999985812	99.99999999999234
SP_PIR_KEYWORDS	membrane	28	23.140495867768596	0.9941408399333829	CYP1B1, ADORA3, ITGA11, ITGA10, BNIP3, ITGB2, CNTFR, CD151, ITGB1, ITGAX, CD44, CD46, LILRA5, GNG2, RAB6A, GPC1, HYAL2, C5AR1, ROCK2, HCK, EPHX1, ITGA2, MAL, MMP14, NCAM1, ITGA8, RYR1, HLA-DPA1	121	6256	19235	0.7114888715097969	1.0	0.999999809671284	100.0
UP_SEQ_FEATURE	transmembrane region	20	16.528925619834713	0.996613647170211	C5AR1, ADORA3, ITGA11, EPHX1, ITGA2, BNIP3, ITGA10, ITGB2, MAL, MMP14, CD151, ITGB1, NCAM1, ITGAX, CD44, CD46, ITGA8, LILRA5, RYR1, HLA-DPA1	121	4911	19113	0.6432851870737137	1.0	1.0	100.0
SP_PIR_KEYWORDS	transmembrane	20	16.528925619834713	0.9969816657408483	C5AR1, ADORA3, ITGA11, EPHX1, ITGA2, BNIP3, ITGA10, ITGB2, MAL, MMP14, CD151, ITGB1, NCAM1, ITGAX, CD44, CD46, ITGA8, LILRA5, RYR1, HLA-DPA1	121	4973	19235	0.6393200971194866	1.0	0.9999999688882836	100.0
GOTERM_CC_FAT	GO:0031224~intrinsic to membrane	26	21.487603305785125	0.9999555338266682	ADORA3, ITGA11, ITGA10, BNIP3, ITGB2, CNTFR, CD151, ITGB1, ITGAX, CD44, CD46, LILRA5, RAB6A, GPC1, HYAL2, C5AR1, HCK, ITGA2, EPHX1, MAL, MYH9, MMP14, NCAM1, ITGA8, RYR1, HLA-DPA1	102	5485	12782	0.5940121901084955	1.0	0.999999999999377	100.0
GOTERM_CC_FAT	GO:0016021~integral to membrane	22	18.181818181818183	0.9999968972600183	ADORA3, C5AR1, ITGA11, EPHX1, ITGA2, BNIP3, ITGA10, ITGB2, MAL, MYH9, MMP14, CD151, ITGB1, NCAM1, ITGAX, CD44, CD46, ITGA8, LILRA5, RYR1, HLA-DPA1, GPC1	102	5297	12782	0.5204647839879769	1.0	0.9999999999999994	100.0
Annotation Cluster 23	Enrichment Score: 1.8179191248473425
Category	Term	Count	%	PValue	Genes	List Total	Pop Hits	Pop Total	Fold Enrichment	Bonferroni	Benjamini	FDR
GOTERM_BP_FAT	GO:0016052~carbohydrate catabolic process	7	5.785123966942149	3.4484815513668543E-4	ALDOA, LDHB, HYAL2, PYGL, PGM1, PGD, ENO3	117	109	13528	7.425390104289186	0.4004032983647686	0.014931462711150978	0.5706520344849197
GOTERM_BP_FAT	GO:0044275~cellular carbohydrate catabolic process	6	4.958677685950414	8.077544987786201E-4	ALDOA, LDHB, PYGL, PGM1, PGD, ENO3	117	85	13528	8.161689291101055	0.6983186608003251	0.02812973151775866	1.3318559645284833
GOTERM_BP_FAT	GO:0006007~glucose catabolic process	5	4.132231404958678	0.0015243314143980858	ALDOA, LDHB, PGM1, PGD, ENO3	117	58	13528	9.967580312407899	0.89589009715129	0.04338951195122376	2.499404363364943
GOTERM_BP_FAT	GO:0006006~glucose metabolic process	7	5.785123966942149	0.0020268897093467584	ALDOA, LDHB, PYGL, PGM1, PGD, GALT, ENO3	117	153	13528	5.289983799787722	0.9506554449529918	0.05419691421520978	3.3104840957674853
GOTERM_BP_FAT	GO:0019320~hexose catabolic process	5	4.132231404958678	0.00288988263415076	ALDOA, LDHB, PGM1, PGD, ENO3	117	69	13528	8.378545769850117	0.9863210959330333	0.06794087204404431	4.688496110090023
GOTERM_BP_FAT	GO:0046365~monosaccharide catabolic process	5	4.132231404958678	0.0032057685196683026	ALDOA, LDHB, PGM1, PGD, ENO3	117	71	13528	8.142530396051523	0.9914497212973166	0.07279814885798364	5.188266802915598
SP_PIR_KEYWORDS	glycogen storage disease	3	2.479338842975207	0.004937359212167833	PYGL, PGM1, ENO3	121	17	19235	28.052989790957707	0.7498975655052678	0.05392685089318172	6.334964517657982
GOTERM_BP_FAT	GO:0046164~alcohol catabolic process	5	4.132231404958678	0.0051419695824828976	ALDOA, LDHB, PGM1, PGD, ENO3	117	81	13528	7.137279729872323	0.9995216718270632	0.09223963872672414	8.198175257265028
GOTERM_BP_FAT	GO:0019318~hexose metabolic process	7	5.785123966942149	0.0061778886588727535	ALDOA, LDHB, PYGL, PGM1, PGD, GALT, ENO3	117	192	13528	4.21545584045584	0.9998979682275846	0.10725972327086608	9.77145033116409
GOTERM_BP_FAT	GO:0006096~glycolysis	4	3.3057851239669422	0.007572131741583431	ALDOA, LDHB, PGM1, ENO3	117	47	13528	9.840334606292053	0.9999872783175338	0.11414897076001829	11.848949667055631
KEGG_PATHWAY	hsa00010:Glycolysis / Gluconeogenesis	5	4.132231404958678	0.011945887614785052	ALDOA, LDHB, PGM1, DLD, ENO3	77	60	5085	5.503246753246753	0.71345295884557	0.09891382328614973	12.573732789287572
GOTERM_BP_FAT	GO:0005996~monosaccharide metabolic process	7	5.785123966942149	0.012151332251906628	ALDOA, LDHB, PYGL, PGM1, PGD, GALT, ENO3	117	222	13528	3.645799645799646	0.9999999866374112	0.15195834032810307	18.360375047171964
SP_PIR_KEYWORDS	glycolysis	3	2.479338842975207	0.030791930995814096	ALDOA, LDHB, ENO3	121	44	19235	10.838655146506387	0.9998426865271941	0.184258239608328	33.86962109288664
GOTERM_BP_FAT	GO:0046364~monosaccharide biosynthetic process	3	2.479338842975207	0.03994960733326583	PYGL, PGM1, PGD	117	37	13528	9.374913374913374	1.0	0.32470457981291023	49.158955932689686
GOTERM_BP_FAT	GO:0006090~pyruvate metabolic process	3	2.479338842975207	0.05024690409758808	LDHB, PGM1, DLD	117	42	13528	8.25885225885226	1.0	0.3726053356095488	57.48846209835627
GOTERM_BP_FAT	GO:0006091~generation of precursor metabolites and energy	7	5.785123966942149	0.05252171282696261	CEBPA, ALDOA, LDHB, PYGL, PGM1, DLD, ENO3	117	313	13528	2.5858387264138063	1.0	0.37889076391291876	59.14675337211142
KEGG_PATHWAY	hsa00030:Pentose phosphate pathway	3	2.479338842975207	0.05299859381886174	ALDOA, PGM1, PGD	77	25	5085	7.924675324675325	0.9965289179213569	0.31446285383765626	45.60362614566191
GOTERM_BP_FAT	GO:0046165~alcohol biosynthetic process	3	2.479338842975207	0.054605481396051536	PYGL, PGM1, PGD	117	44	13528	7.883449883449883	1.0	0.3837829555500124	60.61225696819839
SP_PIR_KEYWORDS	carbohydrate metabolism	3	2.479338842975207	0.0816649340735418	PYGL, PGM1, GALT	121	76	19235	6.27501087429317	0.9999999999563155	0.36242031385805173	67.58184824717218
UP_SEQ_FEATURE	binding site:Substrate	5	4.132231404958678	0.11722073285105661	ALDOA, LDHB, CTH, ENO3, MPST	121	297	19113	2.6592369980799733	1.0	0.919145042001813	84.03944185695906
GOTERM_BP_FAT	GO:0034637~cellular carbohydrate biosynthetic process	3	2.479338842975207	0.11823244982933254	PYGL, PGM1, PGD	117	69	13528	5.02712746191007	1.0	0.5801729099297037	87.60374502836554
GOTERM_BP_FAT	GO:0016051~carbohydrate biosynthetic process	3	2.479338842975207	0.2336602115315304	PYGL, PGM1, PGD	117	107	13528	3.241792475437335	1.0	0.7846911590903094	98.791444168902
GOTERM_CC_FAT	GO:0005625~soluble fraction	4	3.3057851239669422	0.4512803757080178	LDHB, PYGL, GPX4, GALT	102	313	12782	1.6014533608970745	1.0	0.8985449305217273	99.95764965423373
Annotation Cluster 24	Enrichment Score: 1.7725410183381725
Category	Term	Count	%	PValue	Genes	List Total	Pop Hits	Pop Total	Fold Enrichment	Bonferroni	Benjamini	FDR
GOTERM_BP_FAT	GO:0010605~negative regulation of macromolecule metabolic process	17	14.049586776859504	5.16199444797123E-4	CEBPA, RXRA, RYBP, BNIP3, CBX2, ZBTB16, MBD2, TIMP3, YWHAE, IL10, PCGF2, PSMD12, TWIST2, S100A1, TDRD1, TWIST1, ZNF423	117	734	13528	2.6779384708540026	0.5350016520184522	0.021045427642640613	0.853063397006848
GOTERM_BP_FAT	GO:0045941~positive regulation of transcription	14	11.570247933884298	0.0010770017809723378	CEBPA, MAFB, RXRA, CREB1, FHL2, IGF1, TEAD2, IL10, TNNI2, ETS2, EBF1, NFE2L2, RUNX1, ZNF423	117	564	13528	2.870097593501849	0.7977102795357751	0.03488915492416622	1.7720840852021857
GOTERM_BP_FAT	GO:0010629~negative regulation of gene expression	13	10.743801652892563	0.0012797336065294342	CEBPA, RXRA, RYBP, BNIP3, CBX2, ZBTB16, MBD2, PCGF2, TWIST2, S100A1, TDRD1, TWIST1, ZNF423	117	504	13528	2.9823633156966487	0.850290771599919	0.03960011965460675	2.1023384021849445
GOTERM_BP_FAT	GO:0010557~positive regulation of macromolecule biosynthetic process	15	12.396694214876034	0.001400633929487064	CEBPA, MAFB, CREB1, RXRA, FHL2, ITGA2, IGF1, TEAD2, IL10, TNNI2, ETS2, EBF1, NFE2L2, RUNX1, ZNF423	117	654	13528	2.651925037246138	0.8748942793095444	0.04153317575726012	2.298790544637097
GOTERM_BP_FAT	GO:0010628~positive regulation of gene expression	14	11.570247933884298	0.0014082041392163794	CEBPA, MAFB, RXRA, CREB1, FHL2, IGF1, TEAD2, IL10, TNNI2, ETS2, EBF1, NFE2L2, RUNX1, ZNF423	117	581	13528	2.7861188343116057	0.8762928925027128	0.04093532935701805	2.311079121185433
GOTERM_BP_FAT	GO:0031328~positive regulation of cellular biosynthetic process	15	12.396694214876034	0.0021575707867363507	CEBPA, MAFB, CREB1, RXRA, FHL2, ITGA2, IGF1, TEAD2, IL10, TNNI2, ETS2, EBF1, NFE2L2, RUNX1, ZNF423	117	685	13528	2.531910911472955	0.9593653535342822	0.05657537295564974	3.520349389409738
GOTERM_BP_FAT	GO:0009891~positive regulation of biosynthetic process	15	12.396694214876034	0.002464477832585323	CEBPA, MAFB, CREB1, RXRA, FHL2, ITGA2, IGF1, TEAD2, IL10, TNNI2, ETS2, EBF1, NFE2L2, RUNX1, ZNF423	117	695	13528	2.495480538646006	0.9742502832260579	0.06218145816790299	4.0115401783718525
GOTERM_BP_FAT	GO:0045935~positive regulation of nucleobase, nucleoside, nucleotide and nucleic acid metabolic process	14	11.570247933884298	0.0026412130650123955	CEBPA, MAFB, RXRA, CREB1, FHL2, IGF1, TEAD2, IL10, TNNI2, ETS2, EBF1, NFE2L2, RUNX1, ZNF423	117	624	13528	2.5941266710497484	0.9802005438816863	0.06327763889951332	4.293329605165308
GOTERM_BP_FAT	GO:0051173~positive regulation of nitrogen compound metabolic process	14	11.570247933884298	0.0034616764707866257	CEBPA, MAFB, RXRA, CREB1, FHL2, IGF1, TEAD2, IL10, TNNI2, ETS2, EBF1, NFE2L2, RUNX1, ZNF423	117	644	13528	2.5135637309550356	0.9941573587248447	0.0760677172526566	5.591338209862917
GOTERM_BP_FAT	GO:0045892~negative regulation of transcription, DNA-dependent	10	8.264462809917356	0.003523799653181623	CEBPA, PCGF2, RXRA, RYBP, CBX2, ZBTB16, MBD2, TWIST2, S100A1, TWIST1	117	356	13528	3.2478632478632483	0.9946733028254863	0.07625437599557527	5.688943005149105
GOTERM_BP_FAT	GO:0006357~regulation of transcription from RNA polymerase II promoter	15	12.396694214876034	0.0036991832105447166	CEBPA, MAFB, RXRA, CREB1, RYBP, FHL2, IGF1, TEAD2, CBX2, MBD2, PCGF2, RUNX1, TWIST2, S100A1, TWIST1	117	727	13528	2.3856382040701156	0.9958970967554835	0.07764437404464775	5.9639852569524425
GOTERM_BP_FAT	GO:0051253~negative regulation of RNA metabolic process	10	8.264462809917356	0.003932018831698962	CEBPA, PCGF2, RXRA, RYBP, CBX2, ZBTB16, MBD2, TWIST2, S100A1, TWIST1	117	362	13528	3.194031260329603	0.9970989375016646	0.07794306781200955	6.327961247172997
GOTERM_BP_FAT	GO:0051172~negative regulation of nitrogen compound metabolic process	12	9.917355371900827	0.004955055404859082	CEBPA, PCGF2, RXRA, RYBP, CBX2, ZBTB16, MBD2, TWIST2, S100A1, IL10, ZNF423, TWIST1	117	519	13528	2.6733857022874363	0.9993679950071334	0.09012109503364563	7.911573149081407
GOTERM_BP_FAT	GO:0016481~negative regulation of transcription	11	9.090909090909092	0.00606032954675949	CEBPA, PCGF2, RXRA, RYBP, CBX2, ZBTB16, MBD2, TWIST2, S100A1, ZNF423, TWIST1	117	459	13528	2.770943895126902	0.9998784047632753	0.10656809562208158	9.594193550021291
GOTERM_BP_FAT	GO:0010604~positive regulation of macromolecule metabolic process	16	13.223140495867769	0.006434992395049124	CEBPA, MAFB, CREB1, RXRA, FHL2, ITGA2, IGF1, TEAD2, IL10, TNNI2, PSMD12, ETS2, EBF1, NFE2L2, RUNX1, ZNF423	117	857	13528	2.1586731691749197	0.9999304824244929	0.10772006617775043	10.157976303177874
GOTERM_BP_FAT	GO:0010558~negative regulation of macromolecule biosynthetic process	12	9.917355371900827	0.007271662212968267	CEBPA, PCGF2, RXRA, RYBP, CBX2, ZBTB16, MBD2, TWIST2, S100A1, IL10, ZNF423, TWIST1	117	547	13528	2.5365396334317722	0.9999800698027401	0.1121363390154505	11.405070189394785
GOTERM_BP_FAT	GO:0045893~positive regulation of transcription, DNA-dependent	11	9.090909090909092	0.00786330841764914	CEBPA, MAFB, ETS2, CREB1, RXRA, FHL2, IGF1, TEAD2, NFE2L2, RUNX1, IL10	117	477	13528	2.666379974556075	0.9999917671334659	0.1171028440968308	12.277106305104567
GOTERM_BP_FAT	GO:0000122~negative regulation of transcription from RNA polymerase II promoter	8	6.6115702479338845	0.007953318518231558	CEBPA, PCGF2, RXRA, RYBP, CBX2, MBD2, S100A1, TWIST1	117	266	13528	3.477411477411478	0.999992803568905	0.11719579878311137	12.409064454439722
GOTERM_BP_FAT	GO:0051254~positive regulation of RNA metabolic process	11	9.090909090909092	0.008315203945835108	CEBPA, MAFB, ETS2, CREB1, RXRA, FHL2, IGF1, TEAD2, NFE2L2, RUNX1, IL10	117	481	13528	2.6442063365140287	0.9999958108080547	0.11984726283100477	12.937721654970137
GOTERM_BP_FAT	GO:0031327~negative regulation of cellular biosynthetic process	12	9.917355371900827	0.008711317417829299	CEBPA, PCGF2, RXRA, RYBP, CBX2, ZBTB16, MBD2, TWIST2, S100A1, IL10, ZNF423, TWIST1	117	561	13528	2.4732391791215322	0.9999976835690053	0.12056016728761876	13.512942690352236
GOTERM_BP_FAT	GO:0009890~negative regulation of biosynthetic process	12	9.917355371900827	0.010114037060938186	CEBPA, PCGF2, RXRA, RYBP, CBX2, ZBTB16, MBD2, TWIST2, S100A1, IL10, ZNF423, TWIST1	117	573	13528	2.4214435942184633	0.9999997163381915	0.13374506346148896	15.521332202617423
GOTERM_BP_FAT	GO:0045934~negative regulation of nucleobase, nucleoside, nucleotide and nucleic acid metabolic process	11	9.090909090909092	0.012531912042051284	CEBPA, PCGF2, RXRA, RYBP, CBX2, ZBTB16, MBD2, TWIST2, S100A1, ZNF423, TWIST1	117	512	13528	2.484107905982906	0.9999999924540844	0.1525358320975505	18.880686075768505
GOTERM_MF_FAT	GO:0003700~transcription factor activity	16	13.223140495867769	0.018714683773065503	CEBPA, BACH2, MAFB, CREB1, RXRA, TEAD2, ZBTB16, MEIS3, PCGF2, HOXA5, ETS2, EBF1, NFE2L2, RUNX1, TWIST2, ZNF423	112	975	12983	1.9022710622710624	0.9974932549825651	0.3291779275319422	22.47545037890174
SP_PIR_KEYWORDS	repressor	8	6.6115702479338845	0.019346588149454932	BMI1, PCGF2, BACH2, MAFB, RYBP, CBX2, TWIST2, ZNF423	121	435	19235	2.923529970551914	0.9957893201437409	0.14096712606981565	22.76476124175143
SP_PIR_KEYWORDS	dna-binding	20	16.528925619834713	0.022424941504308942	CEBPA, BACH2, MAFB, CREB1, RXRA, RYBP, TEAD2, CBX2, ZBTB16, MBD2, MEIS3, PCGF2, HOXA5, ETS2, EBF1, NFE2L2, RUNX1, TWIST2, ZNF423, TWIST1	121	1868	19235	1.7020015219353355	0.9982540510984287	0.15026626628518058	25.909712960887266
GOTERM_BP_FAT	GO:0032583~regulation of gene-specific transcription	5	4.132231404958678	0.028148775670129366	CEBPA, CREB1, RXRA, IGF1, IL10	117	134	13528	4.3143258068631205	1.0	0.26260308687070855	37.734139574827644
GOTERM_MF_FAT	GO:0030528~transcription regulator activity	21	17.355371900826448	0.03075735282344977	CEBPA, BACH2, MAFB, CREB1, RXRA, RYBP, FHL2, TEAD2, CBX2, ZBTB16, MBD2, MEIS3, PCGF2, HOXA5, ETS2, EBF1, NFE2L2, RUNX1, TWIST2, ZNF423, TWIST1	112	1512	12983	1.6099950396825395	0.9999499841934842	0.39052574689878605	34.359158228687406
GOTERM_BP_FAT	GO:0043193~positive regulation of gene-specific transcription	4	3.3057851239669422	0.03873134391911675	CEBPA, CREB1, IGF1, IL10	117	87	13528	5.316042833284214	1.0	0.3198201576898325	48.077835475797585
SP_PIR_KEYWORDS	activator	8	6.6115702479338845	0.044444355411402174	CEBPA, BACH2, MAFB, CREB1, EBF1, TEAD2, NFE2L2, ZNF423	121	520	19235	2.4456452638270822	0.9999970373862415	0.2417384705846578	45.180185866387305
GOTERM_BP_FAT	GO:0006355~regulation of transcription, DNA-dependent	23	19.00826446280992	0.04601216895130898	CEBPA, BACH2, MAFB, CREB1, RXRA, RYBP, FHL2, IGF1, CBX2, TEAD2, ZBTB16, MBD2, IL10, MEIS3, PCGF2, HOXA5, ETS2, EBF1, NFE2L2, RUNX1, TWIST2, S100A1, TWIST1	117	1773	13528	1.4999156386635235	1.0	0.35554125566842343	54.23163652941538
SP_PIR_KEYWORDS	transcription regulation	20	16.528925619834713	0.0460305550948162	BMI1, CEBPA, BACH2, MAFB, CREB1, RXRA, RYBP, FHL2, TEAD2, CBX2, ZBTB16, MBD2, PCGF2, HOXA5, EBF1, NFE2L2, RUNX1, TWIST2, TWIST1, ZNF423	121	2026	19235	1.5692689254566665	0.9999981394123987	0.24477273181244874	46.37128431119453
SP_PIR_KEYWORDS	Transcription	20	16.528925619834713	0.055251132733643744	BMI1, CEBPA, BACH2, MAFB, CREB1, RXRA, RYBP, FHL2, TEAD2, CBX2, ZBTB16, MBD2, PCGF2, HOXA5, EBF1, NFE2L2, RUNX1, TWIST2, TWIST1, ZNF423	121	2071	19235	1.5351708560961888	0.9999998773729258	0.26804886996747146	52.83450736282925
GOTERM_BP_FAT	GO:0051252~regulation of RNA metabolic process	23	19.00826446280992	0.05645486279743567	CEBPA, BACH2, MAFB, CREB1, RXRA, RYBP, FHL2, IGF1, CBX2, TEAD2, ZBTB16, MBD2, IL10, MEIS3, PCGF2, HOXA5, ETS2, EBF1, NFE2L2, RUNX1, TWIST2, S100A1, TWIST1	117	1813	13528	1.4668231811088954	1.0	0.39234191527090556	61.871397803109
GOTERM_CC_FAT	GO:0044451~nucleoplasm part	9	7.43801652892562	0.07218749165282409	CEBPA, PCGF2, MAFB, CREB1, TEAD2, ZBTB16, MBD2, TWIST2, ISG20	102	555	12782	2.032114467408585	0.9999999885106765	0.35291789169942933	62.07784227394644
GOTERM_MF_FAT	GO:0043565~sequence-specific DNA binding	10	8.264462809917356	0.0754176967339946	CEBPA, MEIS3, BACH2, HOXA5, MAFB, ETS2, CREB1, RXRA, NFE2L2, MBD2	112	607	12983	1.9097140503647918	0.9999999999839768	0.6155870651066773	65.23785163401287
GOTERM_BP_FAT	GO:0045944~positive regulation of transcription from RNA polymerase II promoter	7	5.785123966942149	0.09952713369520352	CEBPA, MAFB, CREB1, RXRA, IGF1, TEAD2, RUNX1	117	371	13528	2.18158361554588	1.0	0.5368279918041836	82.43872939692548
GOTERM_MF_FAT	GO:0016564~transcription repressor activity	6	4.958677685950414	0.13409539068270893	RYBP, CBX2, ZBTB16, MBD2, TWIST2, ZNF423	112	316	12983	2.201005877034358	1.0	0.781592837305104	85.63219206678119
GOTERM_MF_FAT	GO:0016563~transcription activator activity	6	4.958677685950414	0.27360176809708	RXRA, FHL2, TEAD2, NFE2L2, RUNX1, ZNF423	112	410	12983	1.6963850174216026	1.0	0.935344491155861	98.65324305759128
GOTERM_MF_FAT	GO:0008134~transcription factor binding	7	5.785123966942149	0.2751102455642995	CEBPA, MAFB, CREB1, RXRA, RYBP, FHL2, RUNX1	112	513	12983	1.5817495126705652	1.0	0.9317073453867855	98.69044573638675
GOTERM_BP_FAT	GO:0045449~regulation of transcription	26	21.487603305785125	0.29562730182208846	BMI1, BACH2, FHL2, CBX2, ZBTB16, IL10, PCGF2, MEIS3, HOXA5, RUNX1, S100A1, TWIST2, TWIST1, ZNF423, CEBPA, MAFB, RXRA, CREB1, RYBP, IGF1, TEAD2, MBD2, TNNI2, ETS2, EBF1, NFE2L2	117	2601	13528	1.1557947797855526	1.0	0.8530647705720278	99.70168858255558
GOTERM_BP_FAT	GO:0006350~transcription	20	16.528925619834713	0.4390670383350792	BMI1, CEBPA, BACH2, MAFB, CREB1, RXRA, RYBP, FHL2, TEAD2, CBX2, ZBTB16, MBD2, PCGF2, HOXA5, EBF1, NFE2L2, RUNX1, TWIST2, TWIST1, ZNF423	117	2101	13528	1.1006561791902107	1.0	0.9437071976624268	99.99317950170476
SP_PIR_KEYWORDS	nucleus	27	22.31404958677686	0.5985177665574258	BMI1, BACH2, FHL2, CBX2, ZBTB16, ISG20, MEIS3, PRMT1, PCGF2, HOXA5, RUNX1, TWIST2, TWIST1, ZNF423, CEBPA, NOL3, MAFB, RXRA, CREB1, RYBP, TEAD2, MBD2, CDKN1A, ETS2, EBF1, NFE2L2, CBS	121	4283	19235	1.0021264156004037	1.0	0.9573462038544099	99.9994251759373
GOTERM_MF_FAT	GO:0003677~DNA binding	20	16.528925619834713	0.6298906363898228	CEBPA, BACH2, MAFB, CREB1, RXRA, RYBP, TEAD2, CBX2, ZBTB16, MBD2, MEIS3, PCGF2, HOXA5, ETS2, EBF1, NFE2L2, RUNX1, TWIST2, ZNF423, TWIST1	112	2331	12983	0.994591530305816	1.0	0.996398861075959	99.99984755243115
Annotation Cluster 25	Enrichment Score: 1.7627350483699291
Category	Term	Count	%	PValue	Genes	List Total	Pop Hits	Pop Total	Fold Enrichment	Bonferroni	Benjamini	FDR
GOTERM_BP_FAT	GO:0030097~hemopoiesis	8	6.6115702479338845	0.004197265307894562	BMI1, CEBPA, MMP9, ZBTB16, MYH9, RUNX1, ITGB1, IL10	117	236	13528	3.9194553092858184	0.9980455454987583	0.0808376276861964	6.740989629664817
GOTERM_BP_FAT	GO:0048534~hemopoietic or lymphoid organ development	8	6.6115702479338845	0.007054923828213858	BMI1, CEBPA, MMP9, ZBTB16, MYH9, RUNX1, ITGB1, IL10	117	260	13528	3.557659434582512	0.9999724506727214	0.11127930760490101	11.08358250571888
GOTERM_BP_FAT	GO:0030099~myeloid cell differentiation	5	4.132231404958678	0.008344932630330433	CEBPA, MMP9, ZBTB16, MYH9, RUNX1	117	93	13528	6.216340409888797	0.9999959929717367	0.11909969725753189	12.981017004284723
GOTERM_BP_FAT	GO:0002520~immune system development	8	6.6115702479338845	0.009634971815159949	BMI1, CEBPA, MMP9, ZBTB16, MYH9, RUNX1, ITGB1, IL10	117	276	13528	3.3514183079400475	0.9999994186681118	0.1301178311691904	14.840395687849062
GOTERM_BP_FAT	GO:0002521~leukocyte differentiation	5	4.132231404958678	0.02618526065733032	CEBPA, MMP9, MYH9, ITGB1, IL10	117	131	13528	4.413127161218764	1.0	0.25284535558643084	35.61358634783453
GOTERM_BP_FAT	GO:0002573~myeloid leukocyte differentiation	3	2.479338842975207	0.03421216521574393	CEBPA, MMP9, MYH9	117	34	13528	10.202111613876319	1.0	0.29784068543236	43.87572067074538
KEGG_PATHWAY	hsa05221:Acute myeloid leukemia	3	2.479338842975207	0.21472626263100225	CEBPA, ZBTB16, RUNX1	77	58	5085	3.415808329601433	0.9999999999879166	0.7154821091614231	93.29803249258615
Annotation Cluster 26	Enrichment Score: 1.7598631061753638
Category	Term	Count	%	PValue	Genes	List Total	Pop Hits	Pop Total	Fold Enrichment	Bonferroni	Benjamini	FDR
GOTERM_CC_FAT	GO:0005581~collagen	4	3.3057851239669422	0.00260866618712884	COL14A1, COL6A1, COL24A1, COL8A1	102	35	12782	14.321568627450981	0.47130640124825607	0.03478858961570053	3.3238678621838713
SP_PIR_KEYWORDS	collagen	4	3.3057851239669422	0.021635023398758006	COL14A1, COL6A1, COL24A1, COL8A1	121	95	19235	6.693344932579382	0.997810972109881	0.14884900137807722	25.114198906682685
INTERPRO	IPR008160:Collagen triple helix repeat	4	3.3057851239669422	0.022277479050054023	COL14A1, COL6A1, COL24A1, COL8A1	120	84	16659	6.610714285714285	0.9993961367345942	0.3375345148814143	26.30932018475426
SP_PIR_KEYWORDS	hydroxylation	3	2.479338842975207	0.07262826225806995	COL14A1, COL6A1, COL8A1	121	71	19235	6.716913048539169	0.999999999322234	0.3336926390085213	63.10064161854625
Annotation Cluster 27	Enrichment Score: 1.740615310767575
Category	Term	Count	%	PValue	Genes	List Total	Pop Hits	Pop Total	Fold Enrichment	Bonferroni	Benjamini	FDR
GOTERM_BP_FAT	GO:0014070~response to organic cyclic substance	7	5.785123966942149	6.023035008080338E-4	CDKN1A, CD44, RXRA, RYR1, EPHX1, ITGA2, TIMP3	117	121	13528	6.6889877798968715	0.5907729708100149	0.022649438189136895	0.9946904338810625
GOTERM_BP_FAT	GO:0033273~response to vitamin	5	4.132231404958678	0.002457056859530813	CD44, RXRA, ITGA2, TIMP3, SPP1	117	66	13528	8.75938875938876	0.9739646278868946	0.0630713997250908	3.9996910234473937
GOTERM_BP_FAT	GO:0009991~response to extracellular stimulus	7	5.785123966942149	0.01166018598590138	CDKN1A, ACTA1, CD44, RXRA, ITGA2, TIMP3, SPP1	117	220	13528	3.678943278943279	0.9999999720726881	0.14875254728356713	17.684266656344306
GOTERM_BP_FAT	GO:0042060~wound healing	6	4.958677685950414	0.024272306449373664	GPX1, CD44, IGF1, ENO3, ITGA2, TIMP3	117	191	13528	3.632165391327695	0.9999999999999999	0.2428296626929176	33.48252037508382
GOTERM_BP_FAT	GO:0007584~response to nutrient	5	4.132231404958678	0.032333519875146266	CD44, RXRA, ITGA2, TIMP3, SPP1	117	140	13528	4.12942612942613	1.0	0.28715598351359783	42.036545776183075
GOTERM_BP_FAT	GO:0031667~response to nutrient levels	5	4.132231404958678	0.08931040219272617	CD44, RXRA, ITGA2, TIMP3, SPP1	117	197	13528	2.9346175539068944	1.0	0.5090847762628311	78.8234727832791
GOTERM_BP_FAT	GO:0009628~response to abiotic stimulus	7	5.785123966942149	0.09667584255845457	GPX1, CDKN1A, CASP3, ACTA1, ITGA2, MMP14, TIMP3	117	368	13528	2.1993682645856563	1.0	0.5312566143387765	81.49294676977591
GOTERM_BP_FAT	GO:0010243~response to organic nitrogen	3	2.479338842975207	0.10166170738014717	CDKN1A, ITGA2, TIMP3	117	63	13528	5.505901505901505	1.0	0.5430601192468499	83.11683819376121
Annotation Cluster 28	Enrichment Score: 1.728109132278036
Category	Term	Count	%	PValue	Genes	List Total	Pop Hits	Pop Total	Fold Enrichment	Bonferroni	Benjamini	FDR
SP_PIR_KEYWORDS	skeletal muscle	8	6.6115702479338845	9.768780171217262E-11	NCAM1, TNNT3, MYOM2, TNNC2, MYBPC1, PGM1, RYR1, TNNI2	121	24	19235	52.988980716253444	2.7352568765515173E-8	9.117522958845825E-9	1.291662221625245E-7
UP_SEQ_FEATURE	domain:Fibronectin type-III 2	6	4.958677685950414	0.0013754008956074993	NCAM1, COL14A1, MYOM2, MYBPC1, TNC, CNTFR	121	130	19113	7.2904005085823265	0.552985104720849	0.12557949645428057	2.0053375217591873
UP_SEQ_FEATURE	domain:Fibronectin type-III 1	6	4.958677685950414	0.001422907532782916	NCAM1, COL14A1, MYOM2, MYBPC1, TNC, CNTFR	121	131	19113	7.234748596303072	0.5652541553504595	0.1121913981580982	2.0739279401360444
INTERPRO	IPR008957:Fibronectin, type III-like fold	7	5.785123966942149	0.0020712426529457106	NCAM1, COL14A1, MYOM2, MYBPC1, TNC, TGM2, CNTFR	120	184	16659	5.281385869565217	0.49446880001685567	0.07299280033845945	2.770533367152206
INTERPRO	IPR003961:Fibronectin, type III	6	4.958677685950414	0.011751677012417139	NCAM1, COL14A1, MYOM2, MYBPC1, TNC, CNTFR	120	190	16659	4.383947368421053	0.9795382720401081	0.2283930091308033	14.80174392545569
UP_SEQ_FEATURE	domain:Fibronectin type-III 3	4	3.3057851239669422	0.01540840863705048	COL14A1, MYOM2, MYBPC1, TNC	121	83	19113	7.612466394503635	0.9998865429075062	0.365046995577055	20.431132846770517
UP_SEQ_FEATURE	domain:Fibronectin type-III 5	3	2.479338842975207	0.032470168346377275	COL14A1, MYOM2, TNC	121	45	19113	10.530578512396694	0.9999999958917848	0.5842785653858608	38.48129437272123
SMART	SM00060:FN3	6	4.958677685950414	0.033974300878916334	NCAM1, COL14A1, MYOM2, MYBPC1, TNC, CNTFR	87	190	9079	3.29546279491833	0.9470290445314856	0.34276650785318374	31.0558734986188
UP_SEQ_FEATURE	domain:Ig-like C2-type 5	3	2.479338842975207	0.04678205542754059	NCAM1, MYOM2, MYBPC1	121	55	19113	8.615927873779114	0.9999999999993279	0.7043632829335671	50.59742406237404
UP_SEQ_FEATURE	domain:Fibronectin type-III 4	3	2.479338842975207	0.0579229351453815	COL14A1, MYOM2, TNC	121	62	19113	7.64316182351373	0.9999999999999993	0.7664624321079687	58.44699697133164
INTERPRO	IPR003598:Immunoglobulin subtype 2	5	4.132231404958678	0.05943314524570993	NCAM1, MYOM2, MYBPC1, LILRA5, CNTFR	120	205	16659	3.3859756097560973	0.9999999982412605	0.6170828352247779	56.40814428144581
UP_SEQ_FEATURE	domain:Ig-like C2-type 4	3	2.479338842975207	0.08255632180451167	NCAM1, MYOM2, MYBPC1	121	76	19113	6.235210961287516	1.0	0.8561079566836225	71.86535922189402
UP_SEQ_FEATURE	domain:Ig-like C2-type 1	4	3.3057851239669422	0.11754696199440615	NCAM1, MYOM2, MYBPC1, LILRA5	121	190	19113	3.325445846020009	1.0	0.9127056269155716	84.12603209158421
UP_SEQ_FEATURE	domain:Ig-like C2-type 2	4	3.3057851239669422	0.11890521839571769	NCAM1, MYOM2, MYBPC1, LILRA5	121	191	19113	3.3080351347843022	1.0	0.9082673780447381	84.48186581741565
SMART	SM00408:IGc2	5	4.132231404958678	0.12950180819303647	NCAM1, MYOM2, MYBPC1, LILRA5, CNTFR	87	205	9079	2.5452761424165966	0.9999924095201107	0.6923712481617429	77.51054875972278
INTERPRO	IPR013151:Immunoglobulin	4	3.3057851239669422	0.1756257154494562	NCAM1, MYOM2, LILRA5, CNTFR	120	202	16659	2.749009900990099	1.0	0.9212596071031588	92.69856317281257
UP_SEQ_FEATURE	domain:Ig-like C2-type 3	3	2.479338842975207	0.17849032493465858	NCAM1, MYOM2, MYBPC1	121	122	19113	3.8842297791627156	1.0	0.9660503061892941	94.4631348664246
INTERPRO	IPR013783:Immunoglobulin-like fold	7	5.785123966942149	0.20376471837751983	NCAM1, ADORA3, MYOM2, MYBPC1, TGM2, CNTFR, HLA-DPA1	120	553	16659	1.7572784810126585	1.0	0.931255706079544	95.43942664525595
INTERPRO	IPR013098:Immunoglobulin I-set	3	2.479338842975207	0.2589522465049461	NCAM1, MYOM2, MYBPC1	120	138	16659	3.0179347826086955	1.0	0.9666245197950352	98.27696041624449
SP_PIR_KEYWORDS	Immunoglobulin domain	5	4.132231404958678	0.3373049393301018	NCAM1, MYOM2, MYBPC1, LILRA5, CNTFR	121	470	19235	1.6911376824336206	1.0	0.8071343281225463	99.56614312513912
INTERPRO	IPR007110:Immunoglobulin-like	5	4.132231404958678	0.4825774176889314	NCAM1, MYOM2, MYBPC1, CNTFR, HLA-DPA1	120	501	16659	1.3854790419161676	1.0	0.9990815221221246	99.98674622654161
Annotation Cluster 29	Enrichment Score: 1.7144684717506637
Category	Term	Count	%	PValue	Genes	List Total	Pop Hits	Pop Total	Fold Enrichment	Bonferroni	Benjamini	FDR
UP_SEQ_FEATURE	DNA-binding region:Basic motif	7	5.785123966942149	5.391158280151477E-4	CEBPA, BACH2, MAFB, CREB1, NFE2L2, TWIST2, TWIST1	121	161	19113	6.867768595041323	0.27055244395292954	0.06114437048046939	0.7905467352765982
INTERPRO	IPR004827:Basic-leucine zipper (bZIP) transcription factor	5	4.132231404958678	5.532165700861759E-4	CEBPA, BACH2, MAFB, CREB1, NFE2L2	120	53	16659	13.096698113207546	0.16644751979837102	0.029887371646681316	0.7470626996910146
SMART	SM00338:BRLZ	5	4.132231404958678	0.0015433100984231908	CEBPA, BACH2, MAFB, CREB1, NFE2L2	87	53	9079	9.84493602255476	0.12303017072239786	0.04281720409553824	1.6479582437951001
UP_SEQ_FEATURE	domain:Leucine-zipper	5	4.132231404958678	0.005115820666194309	CEBPA, BACH2, MAFB, CREB1, NFE2L2	121	110	19113	7.179939894815928	0.9502346588404281	0.20610399908602106	7.270936115765069
INTERPRO	IPR011616:bZIP transcription factor, bZIP-1	3	2.479338842975207	0.020556564172690035	BACH2, CREB1, NFE2L2	120	31	16659	13.43467741935484	0.9989230155599866	0.3310031327985703	24.532152542059016
SP_PIR_KEYWORDS	activator	8	6.6115702479338845	0.044444355411402174	CEBPA, BACH2, MAFB, CREB1, EBF1, TEAD2, NFE2L2, ZNF423	121	520	19235	2.4456452638270822	0.9999970373862415	0.2417384705846578	45.180185866387305
GOTERM_MF_FAT	GO:0043565~sequence-specific DNA binding	10	8.264462809917356	0.0754176967339946	CEBPA, MEIS3, BACH2, HOXA5, MAFB, ETS2, CREB1, RXRA, NFE2L2, MBD2	112	607	12983	1.9097140503647918	0.9999999999839768	0.6155870651066773	65.23785163401287
GOTERM_CC_FAT	GO:0005667~transcription factor complex	5	4.132231404958678	0.08481459131353875	CEBPA, MAFB, CREB1, TEAD2, TWIST2	102	210	12782	2.9836601307189543	0.9999999995942885	0.3882832207885125	68.24021049948325
GOTERM_BP_FAT	GO:0006351~transcription, DNA-dependent	3	2.479338842975207	0.7181604319436172	CEBPA, CREB1, NFE2L2	117	292	13528	1.1879171057253248	1.0	0.9961377272564133	99.99999992515176
GOTERM_BP_FAT	GO:0032774~RNA biosynthetic process	3	2.479338842975207	0.7251653728434407	CEBPA, CREB1, NFE2L2	117	296	13528	1.1718641718641718	1.0	0.996483226284676	99.99999995070333
Annotation Cluster 30	Enrichment Score: 1.6745520222787023
Category	Term	Count	%	PValue	Genes	List Total	Pop Hits	Pop Total	Fold Enrichment	Bonferroni	Benjamini	FDR
GOTERM_BP_FAT	GO:0006790~sulfur metabolic process	8	6.6115702479338845	5.8029452496230335E-5	GPX1, CTH, MTHFR, GSTK1, GPX4, DLD, IGF1, CBS	117	115	13528	8.043403939056114	0.08246098343260155	0.00714602611813997	0.09624156700575037
GOTERM_BP_FAT	GO:0006732~coenzyme metabolic process	7	5.785123966942149	0.0020268897093467584	GPX1, LDHB, CTH, GSTK1, GPX4, DLD, PGD	117	153	13528	5.289983799787722	0.9506554449529918	0.05419691421520978	3.3104840957674853
GOTERM_BP_FAT	GO:0051186~cofactor metabolic process	7	5.785123966942149	0.006650225075151788	GPX1, LDHB, CTH, GSTK1, GPX4, DLD, PGD	117	195	13528	4.150602673679597	0.9999495850654865	0.10635414454250125	10.480356843653526
GOTERM_BP_FAT	GO:0043603~cellular amide metabolic process	4	3.3057851239669422	0.012245382188836825	CEBPA, LDHB, DLD, PGD	117	56	13528	8.258852258852258	0.9999999883970373	0.1517778099336291	18.489246713761332
GOTERM_MF_FAT	GO:0048037~cofactor binding	7	5.785123966942149	0.01996840229832276	LDHB, CTH, PYGL, DLD, PGD, PSAT1, CBS	112	249	12983	3.2587851405622486	0.9983285060894369	0.32943010825851204	23.79956118479749
SP_PIR_KEYWORDS	oxidoreductase	7	5.785123966942149	0.1396033101033177	GPX1, LDHB, MTHFR, CYP1B1, GPX4, DLD, PGD	121	562	19235	1.9800152936678332	1.0	0.5042522586233114	86.30495890236689
GOTERM_BP_FAT	GO:0019748~secondary metabolic process	3	2.479338842975207	0.147173449625329	LDHB, CYP1B1, PGD	117	79	13528	4.390782213567023	1.0	0.646564398996785	92.87459758915728
GOTERM_MF_FAT	GO:0050662~coenzyme binding	3	2.479338842975207	0.4599652586596452	LDHB, DLD, PGD	112	181	12983	1.9213200473559588	1.0	0.9881908137491014	99.97520845809164
GOTERM_BP_FAT	GO:0055114~oxidation reduction	7	5.785123966942149	0.4698410805107815	GPX1, LDHB, MTHFR, CYP1B1, GPX4, DLD, PGD	117	639	13528	1.2666158393857925	1.0	0.9542931805605224	99.99732564032028
Annotation Cluster 31	Enrichment Score: 1.6507110097095206
Category	Term	Count	%	PValue	Genes	List Total	Pop Hits	Pop Total	Fold Enrichment	Bonferroni	Benjamini	FDR
GOTERM_CC_FAT	GO:0030055~cell-substrate junction	6	4.958677685950414	0.0019184161405465681	CD44, FHL2, ITGA2, MYH7, ITGB1, DST	102	112	12782	6.713235294117647	0.374086510090863	0.027185010774468554	2.454440498293431
GOTERM_CC_FAT	GO:0005912~adherens junction	6	4.958677685950414	0.007659823372067356	CD44, FHL2, ITGA2, MYH7, MYH9, ITGB1	102	155	12782	4.850853889943074	0.8468276866557822	0.08546767516893838	9.471879622185586
GOTERM_CC_FAT	GO:0005925~focal adhesion	5	4.132231404958678	0.008642483091671538	CD44, FHL2, ITGA2, MYH7, ITGB1	102	102	12782	6.142829680891964	0.8797197938288739	0.09178087309700922	10.625167937786228
GOTERM_CC_FAT	GO:0005924~cell-substrate adherens junction	5	4.132231404958678	0.009864788039662462	CD44, FHL2, ITGA2, MYH7, ITGB1	102	106	12782	5.9110247872734	0.9109857897058744	0.0958770932076054	12.04079180009543
GOTERM_CC_FAT	GO:0070161~anchoring junction	6	4.958677685950414	0.011685749138221822	CD44, FHL2, ITGA2, MYH7, MYH9, ITGB1	102	172	12782	4.37140902872777	0.9431940183750719	0.10077898687416453	14.111420877283432
GOTERM_CC_FAT	GO:0016323~basolateral plasma membrane	6	4.958677685950414	0.022336984070593698	CD44, FHL2, ITGA2, MYH7, ITGB1, DST	102	203	12782	3.703853955375253	0.9959620446083399	0.15823173740904117	25.349050479936576
GOTERM_MF_FAT	GO:0046982~protein heterodimerization activity	6	4.958677685950414	0.03294263395853697	ENO3, BNIP3, ITGA2, MYH7, RUNX1, ITGB1	112	208	12983	3.3438358516483513	0.99997554547569	0.3968878771884198	36.325636887691914
GOTERM_MF_FAT	GO:0005178~integrin binding	3	2.479338842975207	0.09054682857588499	ITGA2, ITGB1, DST	112	59	12983	5.894219128329297	0.9999999999999142	0.6718664182308681	72.16745266081396
GOTERM_CC_FAT	GO:0009986~cell surface	6	4.958677685950414	0.14116553433282591	NCAM1, ITGAX, CD44, ITGA2, ITGB1, GPC1	102	348	12782	2.160581473968898	0.9999999999999999	0.5241411095637506	86.04587321033893
GOTERM_CC_FAT	GO:0030054~cell junction	7	5.785123966942149	0.22592313041973333	CD44, FHL2, ITGA2, MYH7, MYH9, ITGB1, DST	102	518	12782	1.6934287228404876	1.0	0.6658681613503384	96.3631806170973
Annotation Cluster 32	Enrichment Score: 1.5803632979905637
Category	Term	Count	%	PValue	Genes	List Total	Pop Hits	Pop Total	Fold Enrichment	Bonferroni	Benjamini	FDR
SP_PIR_KEYWORDS	lipoprotein	12	9.917355371900827	0.0022732309350743498	NCAM1, HYAL2, ADORA3, TIAM2, FGR, HCK, CNTFR, GNG2, MAL, RAB6A, CD151, GPC1	121	642	19235	2.9713447130609407	0.47124453931233834	0.03478231560288614	2.9643438146058076
SP_PIR_KEYWORDS	membrane protein	4	3.3057851239669422	0.012391176187298174	NCAM1, CNTFR, DST, GPC1	121	77	19235	8.25802296876677	0.9695358393147782	0.10985728768327185	15.199106081237712
UP_SEQ_FEATURE	propeptide:Removed in mature form	6	4.958677685950414	0.014817877158559692	ACTG2, HYAL2, ACTA1, CNTFR, GNG2, GPC1	121	229	19113	4.138655310548919	0.999838873983843	0.36849449540478174	19.7258419063743
SP_PIR_KEYWORDS	phosphatidylinositol linkage	3	2.479338842975207	0.01594947974184731	NCAM1, CNTFR, GPC1	121	31	19235	15.383897627299389	0.9889115541385889	0.12752366305020502	19.151212493057955
GOTERM_CC_FAT	GO:0031225~anchored to membrane	6	4.958677685950414	0.030223748400264185	NCAM1, HYAL2, HCK, CNTFR, RAB6A, GPC1	102	220	12782	3.4176470588235297	0.9994404268076726	0.19767794186976784	32.777836911042954
SP_PIR_KEYWORDS	gpi-anchor	4	3.3057851239669422	0.044343665992662304	NCAM1, HYAL2, CNTFR, GPC1	121	126	19235	5.046569592024138	0.9999969486787625	0.24589283850857846	45.10375760903411
SP_PIR_KEYWORDS	cell membrane	9	7.43801652892562	0.9704840303896728	NCAM1, HYAL2, C5AR1, ADORA3, ROCK2, CNTFR, GNG2, ITGB1, GPC1	121	2194	19235	0.6520977572191627	1.0	0.9999803897448339	100.0
Annotation Cluster 33	Enrichment Score: 1.5781941585761656
Category	Term	Count	%	PValue	Genes	List Total	Pop Hits	Pop Total	Fold Enrichment	Bonferroni	Benjamini	FDR
GOTERM_BP_FAT	GO:0001558~regulation of cell growth	7	5.785123966942149	0.006489957353228189	NOV, CDKN1A, CTH, MYL2, CD44, IGFBP4, SPP1	117	194	13528	4.171997532822275	0.9999359581759791	0.10505069883448459	10.24040767400849
GOTERM_BP_FAT	GO:0040008~regulation of growth	9	7.43801652892562	0.009041124349069887	NOV, CDKN1A, CTH, MYL2, CD44, CREB1, IGF1, IGFBP4, SPP1	117	341	13528	3.051658019399955	0.9999985858287356	0.12370167719720249	13.989149171223847
GOTERM_BP_FAT	GO:0032535~regulation of cellular component size	7	5.785123966942149	0.02916521565493927	NCK2, CDKN1A, CTH, ACTA1, MYL2, CREB1, SPP1	117	271	13528	2.986596019806352	1.0	0.2675161922832613	38.80591799681138
GOTERM_BP_FAT	GO:0008361~regulation of cell size	6	4.958677685950414	0.032188661690774	CDKN1A, CTH, ACTA1, MYL2, CREB1, SPP1	117	206	13528	3.3676873288523774	1.0	0.287736522686065	41.89240421854343
GOTERM_BP_FAT	GO:0030308~negative regulation of cell growth	4	3.3057851239669422	0.044515285190049415	CDKN1A, CTH, MYL2, SPP1	117	92	13528	5.027127461910071	1.0	0.3478033582106592	53.02537346431209
GOTERM_BP_FAT	GO:0045792~negative regulation of cell size	4	3.3057851239669422	0.05329118406688495	CDKN1A, CTH, MYL2, SPP1	117	99	13528	4.671674005007339	1.0	0.38156283699340154	59.69378545734361
GOTERM_BP_FAT	GO:0045926~negative regulation of growth	4	3.3057851239669422	0.06861893324308295	CDKN1A, CTH, MYL2, SPP1	117	110	13528	4.204506604506605	1.0	0.43967597772233535	69.25688829442437
Annotation Cluster 34	Enrichment Score: 1.5394148403696595
Category	Term	Count	%	PValue	Genes	List Total	Pop Hits	Pop Total	Fold Enrichment	Bonferroni	Benjamini	FDR
GOTERM_BP_FAT	GO:0009070~serine family amino acid biosynthetic process	3	2.479338842975207	0.00381168725207395	CTH, PSAT1, CBS	117	11	13528	31.53379953379953	0.9965297646844954	0.07666952914858871	6.140020749076436
SP_PIR_KEYWORDS	pyridoxal phosphate	4	3.3057851239669422	0.0068527799733885345	CTH, PYGL, PSAT1, CBS	121	62	19235	10.255931751532925	0.8541801125576997	0.06882726694279184	8.691087956176668
SP_PIR_KEYWORDS	amino-acid biosynthesis	3	2.479338842975207	0.009738959887757808	CTH, PSAT1, CBS	121	24	19235	19.87086776859504	0.9354473587184438	0.09016518262438589	12.138032445193526
KEGG_PATHWAY	hsa00260:Glycine, serine and threonine metabolism	4	3.3057851239669422	0.010679615670843917	CTH, DLD, PSAT1, CBS	77	31	5085	8.521156263091749	0.6726264530756099	0.09653142123549852	11.312734372098877
GOTERM_MF_FAT	GO:0070279~vitamin B6 binding	4	3.3057851239669422	0.010996889917593868	CTH, PYGL, PSAT1, CBS	112	54	12983	8.58664021164021	0.9699629438003393	0.23634584240498213	13.843704558999237
GOTERM_MF_FAT	GO:0030170~pyridoxal phosphate binding	4	3.3057851239669422	0.010996889917593868	CTH, PYGL, PSAT1, CBS	112	54	12983	8.58664021164021	0.9699629438003393	0.23634584240498213	13.843704558999237
GOTERM_MF_FAT	GO:0048037~cofactor binding	7	5.785123966942149	0.01996840229832276	LDHB, CTH, PYGL, DLD, PGD, PSAT1, CBS	112	249	12983	3.2587851405622486	0.9983285060894369	0.32943010825851204	23.79956118479749
GOTERM_BP_FAT	GO:0009069~serine family amino acid metabolic process	3	2.479338842975207	0.020716647019945002	CTH, PSAT1, CBS	117	26	13528	13.341222879684418	0.9999999999999671	0.22306792149843424	29.344242173906167
GOTERM_BP_FAT	GO:0009309~amine biosynthetic process	4	3.3057851239669422	0.0323364417443608	CTH, SRM, PSAT1, CBS	117	81	13528	5.709823783897859	1.0	0.2855120190398269	42.039449730574944
GOTERM_BP_FAT	GO:0044271~nitrogen compound biosynthetic process	7	5.785123966942149	0.06082799693018593	CEBPA, NME4, ALDOA, CTH, SRM, PSAT1, CBS	117	325	13528	2.490361604207758	1.0	0.4089226886782542	64.69998503512535
GOTERM_BP_FAT	GO:0008652~cellular amino acid biosynthetic process	3	2.479338842975207	0.07083453066682066	CTH, PSAT1, CBS	117	51	13528	6.801407742584213	1.0	0.4450842086573359	70.44809225213692
GOTERM_MF_FAT	GO:0019842~vitamin binding	4	3.3057851239669422	0.10020280067783971	CTH, PYGL, PSAT1, CBS	112	130	12983	3.5667582417582415	0.9999999999999971	0.6974119421379603	75.89620253990145
GOTERM_BP_FAT	GO:0046394~carboxylic acid biosynthetic process	3	2.479338842975207	0.3845992302744302	CTH, PSAT1, CBS	117	155	13528	2.237882547559967	1.0	0.9171930076857153	99.96825948835436
GOTERM_BP_FAT	GO:0016053~organic acid biosynthetic process	3	2.479338842975207	0.3845992302744302	CTH, PSAT1, CBS	117	155	13528	2.237882547559967	1.0	0.9171930076857153	99.96825948835436
Annotation Cluster 35	Enrichment Score: 1.501002277017081
Category	Term	Count	%	PValue	Genes	List Total	Pop Hits	Pop Total	Fold Enrichment	Bonferroni	Benjamini	FDR
GOTERM_BP_FAT	GO:0048545~response to steroid hormone stimulus	8	6.6115702479338845	0.0013184170126183373	CDKN1A, ACTA1, GPX4, RXRA, MMP14, TIMP3, IL10, SPP1	117	192	13528	4.817663817663818	0.8586480580528697	0.03994093257076359	2.165235803721577
GOTERM_BP_FAT	GO:0051384~response to glucocorticoid stimulus	3	2.479338842975207	0.14421561279361528	CDKN1A, RXRA, IL10	117	78	13528	4.447074293228139	1.0	0.6401027607912625	92.45327392699043
GOTERM_BP_FAT	GO:0031960~response to corticosteroid stimulus	3	2.479338842975207	0.16516882939744307	CDKN1A, RXRA, IL10	117	85	13528	4.080844645550528	1.0	0.6830501221752827	94.99816761932468
Annotation Cluster 36	Enrichment Score: 1.4722943334245175
Category	Term	Count	%	PValue	Genes	List Total	Pop Hits	Pop Total	Fold Enrichment	Bonferroni	Benjamini	FDR
GOTERM_BP_FAT	GO:0043009~chordate embryonic development	8	6.6115702479338845	0.023801556697742997	CEBPA, PRMT1, PCGF2, HOXA5, AXIN2, MYH9, ITGB1, TWIST1	117	331	13528	2.794536111756656	0.9999999999999997	0.24189593765701645	32.94802710988052
GOTERM_BP_FAT	GO:0009792~embryonic development ending in birth or egg hatching	8	6.6115702479338845	0.024848616196942497	CEBPA, PRMT1, PCGF2, HOXA5, AXIN2, MYH9, ITGB1, TWIST1	117	334	13528	2.7694354879983627	0.9999999999999999	0.24625222917916512	34.13141637588847
GOTERM_BP_FAT	GO:0001701~in utero embryonic development	5	4.132231404958678	0.06474547618425638	CEBPA, PRMT1, PCGF2, MYH9, ITGB1	117	176	13528	3.2847707847707848	1.0	0.4239051447332466	67.06525769224444
Annotation Cluster 37	Enrichment Score: 1.4387590896240987
Category	Term	Count	%	PValue	Genes	List Total	Pop Hits	Pop Total	Fold Enrichment	Bonferroni	Benjamini	FDR
SP_PIR_KEYWORDS	Proto-oncogene	6	4.958677685950414	0.014703780892780807	BMI1, FGR, MAFB, ETS2, ZBTB16, RUNX1	121	230	19235	4.14696370822853	0.9841981274383206	0.1252301133103102	17.78744389736705
GOTERM_BP_FAT	GO:0045638~negative regulation of myeloid cell differentiation	3	2.479338842975207	0.027120823597950365	MAFB, ZBTB16, RUNX1	117	30	13528	11.562393162393162	1.0	0.25904912734397245	36.63229910405074
GOTERM_BP_FAT	GO:0045637~regulation of myeloid cell differentiation	3	2.479338842975207	0.12105725855196374	MAFB, ZBTB16, RUNX1	117	70	13528	4.9553113553113555	1.0	0.5859803542626323	88.24646671615494
Annotation Cluster 38	Enrichment Score: 1.3439692288728144
Category	Term	Count	%	PValue	Genes	List Total	Pop Hits	Pop Total	Fold Enrichment	Bonferroni	Benjamini	FDR
SP_PIR_KEYWORDS	actin-binding	7	5.785123966942149	0.004564258710980268	MYBPC1, MYH7, MYO19, CNN1, MYH9, DST, TNNI2	121	247	19235	4.505136012313046	0.7222177896143277	0.05416967085093283	5.869531517428617
GOTERM_MF_FAT	GO:0005516~calmodulin binding	4	3.3057851239669422	0.11814622905750215	RYR1, MYH7, CNN1, MYH9	112	140	12983	3.311989795918367	1.0	0.7469955887892783	81.62603972506447
SP_PIR_KEYWORDS	calmodulin-binding	3	2.479338842975207	0.1723067122129333	MYH7, CNN1, MYH9	121	120	19235	3.9741735537190084	1.0	0.5572008387863261	91.79572201790911
Annotation Cluster 39	Enrichment Score: 1.3213479456382806
Category	Term	Count	%	PValue	Genes	List Total	Pop Hits	Pop Total	Fold Enrichment	Bonferroni	Benjamini	FDR
GOTERM_BP_FAT	GO:0048661~positive regulation of smooth muscle cell proliferation	3	2.479338842975207	0.02883135766537338	TGM2, IGF1, ITGA2	117	31	13528	11.189412737799834	1.0	0.26647646069973596	38.455810595476315
GOTERM_BP_FAT	GO:0048660~regulation of smooth muscle cell proliferation	3	2.479338842975207	0.05909233741173687	TGM2, IGF1, ITGA2	117	46	13528	7.540691192865106	1.0	0.4049664809913188	63.601805282035826
GOTERM_BP_FAT	GO:0010647~positive regulation of cell communication	7	5.785123966942149	0.06376170187791469	NCAM1, GPX1, ITGA8, TGM2, IGF1, ITGA2, MBD2	117	329	13528	2.4600836515730133	1.0	0.42065302579307484	66.4857012519097
Annotation Cluster 40	Enrichment Score: 1.263230734337146
Category	Term	Count	%	PValue	Genes	List Total	Pop Hits	Pop Total	Fold Enrichment	Bonferroni	Benjamini	FDR
GOTERM_BP_FAT	GO:0048754~branching morphogenesis of a tube	4	3.3057851239669422	0.018256941245575364	CD44, HOXA5, IGF1, MMP14	117	65	13528	7.115318869165024	0.9999999999986423	0.20066683229915916	26.341223712000893
GOTERM_BP_FAT	GO:0035239~tube morphogenesis	5	4.132231404958678	0.02369951986563558	CD44, HOXA5, IGF1, MMP14, TWIST1	117	127	13528	4.552123292280773	0.9999999999999997	0.2426177626269964	32.831642638226846
GOTERM_BP_FAT	GO:0001763~morphogenesis of a branching structure	4	3.3057851239669422	0.02564113679587373	CD44, HOXA5, IGF1, MMP14	117	74	13528	6.249942249942251	1.0	0.2514652953889649	35.01404487511724
GOTERM_BP_FAT	GO:0035295~tube development	6	4.958677685950414	0.04088773028116317	CEBPA, CD44, HOXA5, IGF1, MMP14, TWIST1	117	220	13528	3.1533799533799534	1.0	0.3292949961483488	49.97701652479483
GOTERM_BP_FAT	GO:0060562~epithelial tube morphogenesis	3	2.479338842975207	0.11263480738681565	CD44, HOXA5, TWIST1	117	67	13528	5.177190968235744	1.0	0.5665275255134923	86.23135619559095
GOTERM_BP_FAT	GO:0060429~epithelium development	5	4.132231404958678	0.13096545675052973	GPX1, CASP3, CD44, HOXA5, TWIST1	117	227	13528	2.5467826348883618	1.0	0.6101354842067709	90.2618884208139
GOTERM_BP_FAT	GO:0002009~morphogenesis of an epithelium	3	2.479338842975207	0.21471265032881337	CD44, HOXA5, TWIST1	117	101	13528	3.4343742066514342	1.0	0.7629669531585332	98.18754738329267
Annotation Cluster 41	Enrichment Score: 1.2547673557837913
Category	Term	Count	%	PValue	Genes	List Total	Pop Hits	Pop Total	Fold Enrichment	Bonferroni	Benjamini	FDR
GOTERM_BP_FAT	GO:0032101~regulation of response to external stimulus	6	4.958677685950414	0.011885238452893911	GPX1, GPX4, TGM2, ITGA2, IL10, SPP1	117	159	13528	4.36316723109176	0.9999999800769702	0.15013120322419948	17.99472276088143
GOTERM_BP_FAT	GO:0032102~negative regulation of response to external stimulus	3	2.479338842975207	0.06842876705589285	GPX1, IL10, SPP1	117	50	13528	6.937435897435898	1.0	0.44053121811167617	69.15257111227662
GOTERM_BP_FAT	GO:0048585~negative regulation of response to stimulus	3	2.479338842975207	0.21156865166365235	GPX1, IL10, SPP1	117	100	13528	3.468717948717949	1.0	0.7586403455923467	98.06331380471786
Annotation Cluster 42	Enrichment Score: 1.240616800115679
Category	Term	Count	%	PValue	Genes	List Total	Pop Hits	Pop Total	Fold Enrichment	Bonferroni	Benjamini	FDR
GOTERM_BP_FAT	GO:0010035~response to inorganic substance	7	5.785123966942149	0.008414944209330595	GPX1, CDKN1A, TNNC1, GPX4, RXRA, MYH7, NEDD4L	117	205	13528	3.948134250573275	0.9999963913083046	0.11890297440821018	13.0828984018166
GOTERM_BP_FAT	GO:0000302~response to reactive oxygen species	3	2.479338842975207	0.13542163134041607	GPX1, GPX4, MYH7	117	75	13528	4.624957264957264	1.0	0.6200426403277803	91.05811254167013
GOTERM_BP_FAT	GO:0006979~response to oxidative stress	4	3.3057851239669422	0.16649849702949965	GPX1, GPX4, MYH7, MMP14	117	164	13528	2.8200958932666254	1.0	0.6846914268542653	95.12872450482732
Annotation Cluster 43	Enrichment Score: 1.184048189447092
Category	Term	Count	%	PValue	Genes	List Total	Pop Hits	Pop Total	Fold Enrichment	Bonferroni	Benjamini	FDR
GOTERM_BP_FAT	GO:0003002~regionalization	6	4.958677685950414	0.027268344003274325	BMI1, PCGF2, HOXA5, MAFB, ZBTB16, AXIN2	117	197	13528	3.521541064688273	1.0	0.2586437518257524	36.791541421225205
GOTERM_BP_FAT	GO:0048598~embryonic morphogenesis	7	5.785123966942149	0.0486455595041018	PCGF2, HOXA5, MAFB, ITGA8, DLD, ZBTB16, TWIST1	117	307	13528	2.636376291099418	1.0	0.36651123575122935	56.28339943071603
GOTERM_BP_FAT	GO:0048568~embryonic organ development	5	4.132231404958678	0.060528855998824474	CEBPA, PCGF2, HOXA5, MAFB, ITGA8	117	172	13528	3.361160803021268	1.0	0.40910241949685966	64.51296201972451
GOTERM_BP_FAT	GO:0035282~segmentation	3	2.479338842975207	0.06370190505552495	BMI1, MAFB, AXIN2	117	48	13528	7.226495726495726	1.0	0.42211951392596414	66.45016686826773
GOTERM_BP_FAT	GO:0007389~pattern specification process	6	4.958677685950414	0.079685029113266	BMI1, PCGF2, HOXA5, MAFB, ZBTB16, AXIN2	117	267	13528	2.5982905982905984	1.0	0.4716883264512478	74.78739410012707
GOTERM_BP_FAT	GO:0048562~embryonic organ morphogenesis	4	3.3057851239669422	0.10619550151551303	PCGF2, HOXA5, MAFB, ITGA8	117	133	13528	3.477411477411478	1.0	0.5526069013730861	84.47634744525246
GOTERM_BP_FAT	GO:0009952~anterior/posterior pattern formation	4	3.3057851239669422	0.11894959417993203	PCGF2, HOXA5, ZBTB16, AXIN2	117	140	13528	3.3035409035409042	1.0	0.5808307198689763	87.76997222721906
Annotation Cluster 44	Enrichment Score: 1.1556493122566713
Category	Term	Count	%	PValue	Genes	List Total	Pop Hits	Pop Total	Fold Enrichment	Bonferroni	Benjamini	FDR
GOTERM_CC_FAT	GO:0042995~cell projection	11	9.090909090909092	0.04842589770781254	NOV, NCAM1, TIAM2, ITGA8, RXRA, DLD, BNIP3, ITGA2, MYH9, ITGB1, SPP1	102	697	12782	1.9776915070188765	0.9999945046191457	0.266959198140138	47.395919312459014
GOTERM_CC_FAT	GO:0043005~neuron projection	7	5.785123966942149	0.05369470644949208	NOV, NCAM1, TIAM2, ITGA8, RXRA, BNIP3, ITGA2	102	342	12782	2.5649008141268204	0.9999985821517257	0.28584785662528134	51.04314534904388
GOTERM_CC_FAT	GO:0030424~axon	4	3.3057851239669422	0.13123295574245197	NOV, NCAM1, RXRA, ITGA2	102	159	12782	3.15254655321248	0.9999999999999988	0.5036779602506606	83.80690476199997
Annotation Cluster 45	Enrichment Score: 1.1187408318996244
Category	Term	Count	%	PValue	Genes	List Total	Pop Hits	Pop Total	Fold Enrichment	Bonferroni	Benjamini	FDR
GOTERM_BP_FAT	GO:0008285~negative regulation of cell proliferation	9	7.43801652892562	0.012456381573015539	CEBPA, NCK2, CDKN1A, CTH, CASP3, RXRA, ZBTB16, AXIN2, IL10	117	361	13528	2.882591093117409	0.9999999915477277	0.1529297949741112	18.777672832114035
GOTERM_BP_FAT	GO:0019220~regulation of phosphate metabolic process	10	8.264462809917356	0.023547441587609144	CKS1B, NCK2, CDKN1A, CASP3, C5AR1, IGF1, ITGA2, ITGB2, YWHAE, CBS	117	485	13528	2.3839985901841576	0.9999999999999996	0.24289739596338056	32.6578279048818
GOTERM_BP_FAT	GO:0051174~regulation of phosphorus metabolic process	10	8.264462809917356	0.023547441587609144	CKS1B, NCK2, CDKN1A, CASP3, C5AR1, IGF1, ITGA2, ITGB2, YWHAE, CBS	117	485	13528	2.3839985901841576	0.9999999999999996	0.24289739596338056	32.6578279048818
GOTERM_BP_FAT	GO:0030888~regulation of B cell proliferation	3	2.479338842975207	0.02382941324652965	CDKN1A, CASP3, IL10	117	28	13528	12.388278388278387	0.9999999999999997	0.24052652564164811	32.97976768746375
GOTERM_BP_FAT	GO:0050670~regulation of lymphocyte proliferation	4	3.3057851239669422	0.03440126792350698	NCK2, CDKN1A, CASP3, IL10	117	83	13528	5.572237668623211	1.0	0.2975387737214563	44.057780715252534
GOTERM_BP_FAT	GO:0070663~regulation of leukocyte proliferation	4	3.3057851239669422	0.03545880609590913	NCK2, CDKN1A, CASP3, IL10	117	84	13528	5.505901505901507	1.0	0.3035499378419698	45.065745647758085
GOTERM_BP_FAT	GO:0032944~regulation of mononuclear cell proliferation	4	3.3057851239669422	0.03545880609590913	NCK2, CDKN1A, CASP3, IL10	117	84	13528	5.505901505901507	1.0	0.3035499378419698	45.065745647758085
GOTERM_BP_FAT	GO:0032268~regulation of cellular protein metabolic process	9	7.43801652892562	0.051040888956514326	NCK2, PSMD12, IGF1, ITGA2, ITGB2, TIMP3, YWHAE, IL10, CBS	117	474	13528	2.1953911067835117	1.0	0.37554192407128695	58.07431790861044
GOTERM_BP_FAT	GO:0050864~regulation of B cell activation	3	2.479338842975207	0.07083453066682066	CDKN1A, CASP3, IL10	117	51	13528	6.801407742584213	1.0	0.4450842086573359	70.44809225213692
GOTERM_BP_FAT	GO:0042129~regulation of T cell proliferation	3	2.479338842975207	0.0989677832373976	NCK2, CASP3, IL10	117	62	13528	5.594706368899917	1.0	0.5382579039803757	82.25684960353222
GOTERM_BP_FAT	GO:0042325~regulation of phosphorylation	8	6.6115702479338845	0.10566486265917084	CKS1B, NCK2, CDKN1A, CASP3, C5AR1, IGF1, ITGB2, CBS	117	466	13528	1.9849601995524744	1.0	0.5524421243143999	84.32271873136752
GOTERM_BP_FAT	GO:0051249~regulation of lymphocyte activation	4	3.3057851239669422	0.13418343729905258	NCK2, CDKN1A, CASP3, IL10	117	148	13528	3.1249711249711254	1.0	0.618061298962012	90.84324048862781
GOTERM_BP_FAT	GO:0002694~regulation of leukocyte activation	4	3.3057851239669422	0.17069079224519812	NCK2, CDKN1A, CASP3, IL10	117	166	13528	2.7861188343116057	1.0	0.6915230824210858	95.51970229375448
GOTERM_BP_FAT	GO:0045859~regulation of protein kinase activity	6	4.958677685950414	0.17476225470602239	CKS1B, NCK2, CDKN1A, CASP3, C5AR1, CBS	117	345	13528	2.010850984764028	1.0	0.6993900878895238	95.87102647342853
GOTERM_BP_FAT	GO:0050865~regulation of cell activation	4	3.3057851239669422	0.18991927761459035	NCK2, CDKN1A, CASP3, IL10	117	175	13528	2.6428327228327233	1.0	0.7263935000611372	96.96429353362117
GOTERM_BP_FAT	GO:0043549~regulation of kinase activity	6	4.958677685950414	0.19222949395282352	CKS1B, NCK2, CDKN1A, CASP3, C5AR1, CBS	117	357	13528	1.9432593550240607	1.0	0.7296965310298709	97.104790061253
GOTERM_BP_FAT	GO:0051338~regulation of transferase activity	6	4.958677685950414	0.21489712950220063	CKS1B, NCK2, CDKN1A, CASP3, C5AR1, CBS	117	372	13528	1.864902122966639	1.0	0.7619301573198186	98.19459919750906
GOTERM_BP_FAT	GO:0031399~regulation of protein modification process	5	4.132231404958678	0.24716971988783323	PSMD12, IGF1, ITGB2, YWHAE, CBS	117	295	13528	1.9597276546429088	1.0	0.7982927302319834	99.10029180617396
GOTERM_BP_FAT	GO:0050863~regulation of T cell activation	3	2.479338842975207	0.2654297108139364	NCK2, CASP3, IL10	117	117	13528	2.964716195485426	1.0	0.8208937286313098	99.40136188404735
Annotation Cluster 46	Enrichment Score: 1.0927042943513763
Category	Term	Count	%	PValue	Genes	List Total	Pop Hits	Pop Total	Fold Enrichment	Bonferroni	Benjamini	FDR
GOTERM_CC_FAT	GO:0005654~nucleoplasm	14	11.570247933884298	0.021293399068758524	CEBPA, CKS1B, MAFB, CREB1, RYBP, BNIP3, TEAD2, ZBTB16, MBD2, ISG20, CDKN1A, CASP3, PCGF2, TWIST2	102	882	12782	1.9891067538126361	0.99476141183769	0.15583709052773653	24.31123141897179
GOTERM_CC_FAT	GO:0044451~nucleoplasm part	9	7.43801652892562	0.07218749165282409	CEBPA, PCGF2, MAFB, CREB1, TEAD2, ZBTB16, MBD2, TWIST2, ISG20	102	555	12782	2.032114467408585	0.9999999885106765	0.35291789169942933	62.07784227394644
GOTERM_CC_FAT	GO:0031974~membrane-enclosed lumen	21	17.355371900826448	0.08891707430543647	CEBPA, CKS1B, NOL3, MAFB, CREB1, RYBP, BNIP3, IGF1, MYH7, TEAD2, ZBTB16, MBD2, ISG20, NME4, PCGF2, CASP3, CDKN1A, GSTK1, DLD, TWIST2, CBS	102	1856	12782	1.4178815922920893	0.9999999998644407	0.39644897938707446	70.03413500815698
GOTERM_CC_FAT	GO:0031981~nuclear lumen	17	14.049586776859504	0.10482198707334142	CEBPA, CKS1B, NOL3, MAFB, CREB1, RYBP, BNIP3, TEAD2, MYH7, ZBTB16, MBD2, ISG20, PCGF2, CDKN1A, CASP3, TWIST2, CBS	102	1450	12782	1.4691954022988505	0.9999999999981555	0.43722059467793517	76.1413819865785
GOTERM_CC_FAT	GO:0043233~organelle lumen	20	16.528925619834713	0.12143982103197386	CEBPA, CKS1B, NOL3, MAFB, CREB1, RYBP, BNIP3, IGF1, MYH7, TEAD2, ZBTB16, MBD2, ISG20, PCGF2, CASP3, CDKN1A, GSTK1, DLD, TWIST2, CBS	102	1820	12782	1.3770739064856712	0.9999999999999809	0.48218829053254275	81.27894159743332
GOTERM_CC_FAT	GO:0070013~intracellular organelle lumen	19	15.702479338842975	0.15968665287897002	CEBPA, CKS1B, NOL3, MAFB, CREB1, RYBP, BNIP3, MYH7, TEAD2, ZBTB16, MBD2, ISG20, PCGF2, CDKN1A, CASP3, GSTK1, DLD, TWIST2, CBS	102	1779	12782	1.3383703115872545	1.0	0.5443971398158611	89.47621842701466
Annotation Cluster 47	Enrichment Score: 1.0607816675735167
Category	Term	Count	%	PValue	Genes	List Total	Pop Hits	Pop Total	Fold Enrichment	Bonferroni	Benjamini	FDR
SP_PIR_KEYWORDS	transcription factor	4	3.3057851239669422	0.007808509845725711	CEBPA, CREB1, RXRA, TWIST1	121	65	19235	9.782581055308329	0.888637390645174	0.07539768067034536	9.846112433330934
GOTERM_BP_FAT	GO:0032583~regulation of gene-specific transcription	5	4.132231404958678	0.028148775670129366	CEBPA, CREB1, RXRA, IGF1, IL10	117	134	13528	4.3143258068631205	1.0	0.26260308687070855	37.734139574827644
GOTERM_MF_FAT	GO:0003704~specific RNA polymerase II transcription factor activity	3	2.479338842975207	0.05212545096846174	CEBPA, CREB1, RXRA	112	43	12983	8.087416943521594	0.9999999573397524	0.5376178475466671	51.39163445301889
GOTERM_BP_FAT	GO:0045944~positive regulation of transcription from RNA polymerase II promoter	7	5.785123966942149	0.09952713369520352	CEBPA, MAFB, CREB1, RXRA, IGF1, TEAD2, RUNX1	117	371	13528	2.18158361554588	1.0	0.5368279918041836	82.43872939692548
GOTERM_BP_FAT	GO:0010551~regulation of specific transcription from RNA polymerase II promoter	3	2.479338842975207	0.19281641179003584	CEBPA, CREB1, RXRA	117	94	13528	3.6901254773595196	1.0	0.729440249113663	97.13949742731272
GOTERM_MF_FAT	GO:0008134~transcription factor binding	7	5.785123966942149	0.2751102455642995	CEBPA, MAFB, CREB1, RXRA, RYBP, FHL2, RUNX1	112	513	12983	1.5817495126705652	1.0	0.9317073453867855	98.69044573638675
GOTERM_MF_FAT	GO:0003702~RNA polymerase II transcription factor activity	3	2.479338842975207	0.6206668802523575	CEBPA, CREB1, RXRA	112	244	12983	1.4252415105386416	1.0	0.9966217175314651	99.99978758719062
Annotation Cluster 48	Enrichment Score: 0.9981185540342603
Category	Term	Count	%	PValue	Genes	List Total	Pop Hits	Pop Total	Fold Enrichment	Bonferroni	Benjamini	FDR
GOTERM_BP_FAT	GO:0030335~positive regulation of cell migration	4	3.3057851239669422	0.040995765181270655	MMP9, IGF1, ITGA2, LAMB1	117	89	13528	5.196581196581198	1.0	0.328295199704179	50.07042656433358
GOTERM_BP_FAT	GO:0040017~positive regulation of locomotion	4	3.3057851239669422	0.051989856845390384	MMP9, IGF1, ITGA2, LAMB1	117	98	13528	4.719344147915577	1.0	0.37756537364368226	58.76457713396108
GOTERM_BP_FAT	GO:0051272~positive regulation of cell motion	4	3.3057851239669422	0.051989856845390384	MMP9, IGF1, ITGA2, LAMB1	117	98	13528	4.719344147915577	1.0	0.37756537364368226	58.76457713396108
GOTERM_BP_FAT	GO:0030334~regulation of cell migration	4	3.3057851239669422	0.17703617037156033	MMP9, IGF1, ITGA2, LAMB1	117	169	13528	2.736661103525009	1.0	0.7030183487718802	96.05580152827955
GOTERM_BP_FAT	GO:0040012~regulation of locomotion	4	3.3057851239669422	0.22760274875816033	MMP9, IGF1, ITGA2, LAMB1	117	192	13528	2.408831908831909	1.0	0.7773017459189613	98.62278403955969
GOTERM_BP_FAT	GO:0051270~regulation of cell motion	4	3.3057851239669422	0.2298650409547776	MMP9, IGF1, ITGA2, LAMB1	117	193	13528	2.39635091448563	1.0	0.7797655586894721	98.68820726339128
Annotation Cluster 49	Enrichment Score: 0.9679181854887164
Category	Term	Count	%	PValue	Genes	List Total	Pop Hits	Pop Total	Fold Enrichment	Bonferroni	Benjamini	FDR
SP_PIR_KEYWORDS	calcium	17	14.049586776859504	3.932930480662434E-5	MYL2, TNNC2, TNNC1, MMP9, ITGA11, ITGA2, ITGA10, MMP14, MYL9, SMOC2, ITGAX, SMOC1, ITGA8, RYR1, TGM2, DST, S100A1	121	803	19235	3.365427168778239	0.010952007158903099	0.001222854137415963	0.051990112018140966
GOTERM_MF_FAT	GO:0005509~calcium ion binding	19	15.702479338842975	7.581259563712364E-4	TNNC2, MYL2, TNNC1, MYL3, MMP9, ITGA11, ITGA2, ITGA10, MMP14, MYL9, SMOC2, ITGAX, SMOC1, ITGA8, TGM2, RYR1, RUNX1, DST, S100A1	112	919	12983	2.396597621638427	0.21370015168993461	0.02635937159468915	1.0167799991572357
SP_PIR_KEYWORDS	metal-binding	23	19.00826446280992	0.22290344329802336	BMI1, CYP1B1, ROCK2, MMP9, RXRA, RYBP, GALT, FHL2, ZBTB16, MMP14, TIMP3, ISG20, NME4, PCGF2, CDKN1A, EBF1, PGM1, TGM2, ENO3, TDRD1, S100A1, CBS, ZNF423	121	2972	19235	1.2302286909224385	1.0	0.6569571122683446	96.43695587749892
SP_PIR_KEYWORDS	zinc	16	13.223140495867769	0.39064173675305963	BMI1, ROCK2, MMP9, RXRA, GALT, RYBP, FHL2, ZBTB16, MMP14, TIMP3, PCGF2, CDKN1A, EBF1, S100A1, TDRD1, ZNF423	121	2189	19235	1.1619328800274853	1.0	0.8504266536243084	99.85694263913845
GOTERM_MF_FAT	GO:0046872~metal ion binding	37	30.57851239669421	0.4866216982064828	BMI1, CYP1B1, TNNC2, MYL2, MYL3, TNNC1, MMP9, ITGA11, FHL2, ITGA10, ZBTB16, ISG20, MYL9, SMOC2, PCGF2, ITGAX, SMOC1, TGM2, ENO3, RUNX1, S100A1, TDRD1, ZNF423, ROCK2, RXRA, RYBP, GALT, ITGA2, MMP14, NME4, CDKN1A, ITGA8, PGM1, EBF1, RYR1, DST, CBS	112	4140	12983	1.0359968081435473	1.0	0.9898949900134301	99.98746685422462
GOTERM_MF_FAT	GO:0043169~cation binding	37	30.57851239669421	0.5138547516175668	BMI1, CYP1B1, TNNC2, MYL2, MYL3, TNNC1, MMP9, ITGA11, FHL2, ITGA10, ZBTB16, ISG20, MYL9, SMOC2, PCGF2, ITGAX, SMOC1, TGM2, ENO3, RUNX1, S100A1, TDRD1, ZNF423, ROCK2, RXRA, RYBP, GALT, ITGA2, MMP14, NME4, CDKN1A, ITGA8, PGM1, EBF1, RYR1, DST, CBS	112	4179	12983	1.0263284962226096	1.0	0.9922849819988175	99.99398715317818
GOTERM_MF_FAT	GO:0043167~ion binding	37	30.57851239669421	0.5567836733846903	BMI1, CYP1B1, TNNC2, MYL2, MYL3, TNNC1, MMP9, ITGA11, FHL2, ITGA10, ZBTB16, ISG20, MYL9, SMOC2, PCGF2, ITGAX, SMOC1, TGM2, ENO3, RUNX1, S100A1, TDRD1, ZNF423, ROCK2, RXRA, RYBP, GALT, ITGA2, MMP14, NME4, CDKN1A, ITGA8, PGM1, EBF1, RYR1, DST, CBS	112	4241	12983	1.0113244012530738	1.0	0.9942516413740893	99.99827001205256
SP_PIR_KEYWORDS	zinc-finger	11	9.090909090909092	0.6379471468734788	BMI1, CDKN1A, PCGF2, ROCK2, RXRA, EBF1, RYBP, FHL2, ZBTB16, TDRD1, ZNF423	121	1718	19235	1.0178325748756483	1.0	0.9688564785828476	99.99985347027189
GOTERM_MF_FAT	GO:0008270~zinc ion binding	15	12.396694214876034	0.9458409845406964	BMI1, ROCK2, MMP9, RXRA, GALT, RYBP, FHL2, ZBTB16, MMP14, PCGF2, CDKN1A, EBF1, S100A1, TDRD1, ZNF423	112	2311	12983	0.7523992396612474	1.0	0.9999981577965624	100.0
GOTERM_MF_FAT	GO:0046914~transition metal ion binding	18	14.87603305785124	0.9597186247819413	BMI1, CYP1B1, ROCK2, MMP9, RXRA, RYBP, GALT, FHL2, ZBTB16, MMP14, ISG20, PCGF2, CDKN1A, EBF1, TDRD1, S100A1, CBS, ZNF423	112	2785	12983	0.7492113362400616	1.0	0.9999992779219196	100.0
Annotation Cluster 50	Enrichment Score: 0.9304082856288123
Category	Term	Count	%	PValue	Genes	List Total	Pop Hits	Pop Total	Fold Enrichment	Bonferroni	Benjamini	FDR
GOTERM_BP_FAT	GO:0016337~cell-cell adhesion	7	5.785123966942149	0.03149400149959265	NCAM1, COL14A1, CD44, ITGA8, ITGB2, MYH9, ITGB1	117	276	13528	2.932491019447541	1.0	0.28409190269891516	41.19648757205857
GOTERM_CC_FAT	GO:0031252~cell leading edge	4	3.3057851239669422	0.09594504193215805	TIAM2, ITGA8, MYH9, ITGB1	102	138	12782	3.632281898266553	0.9999999999795102	0.4143445973362454	72.89157685997779
GOTERM_CC_FAT	GO:0045202~synapse	4	3.3057851239669422	0.5352106691537841	DES, ITGA8, MYH9, ITGB1	102	355	12782	1.411985639326153	1.0	0.9411351460292081	99.99505845710095
Annotation Cluster 51	Enrichment Score: 0.9185262930463297
Category	Term	Count	%	PValue	Genes	List Total	Pop Hits	Pop Total	Fold Enrichment	Bonferroni	Benjamini	FDR
GOTERM_MF_FAT	GO:0016538~cyclin-dependent protein kinase regulator activity	3	2.479338842975207	0.009060145312631784	CKS1B, CDKN1A, CASP3	112	17	12983	20.45640756302521	0.9441539150692203	0.2137100446448067	11.54219788462153
GOTERM_BP_FAT	GO:0000079~regulation of cyclin-dependent protein kinase activity	3	2.479338842975207	0.07821343367994553	CKS1B, CDKN1A, CASP3	117	54	13528	6.42355175688509	1.0	0.4669026945277218	74.11006031256817
GOTERM_BP_FAT	GO:0042325~regulation of phosphorylation	8	6.6115702479338845	0.10566486265917084	CKS1B, NCK2, CDKN1A, CASP3, C5AR1, IGF1, ITGB2, CBS	117	466	13528	1.9849601995524744	1.0	0.5524421243143999	84.32271873136752
GOTERM_MF_FAT	GO:0019887~protein kinase regulator activity	3	2.479338842975207	0.15240258304324678	CKS1B, CDKN1A, CASP3	112	81	12983	4.293320105820106	1.0	0.8156339295657722	89.22706533920179
GOTERM_BP_FAT	GO:0051726~regulation of cell cycle	6	4.958677685950414	0.1552215220071715	CKS1B, CDKN1A, CASP3, ROCK2, IGF1, ITGB1	117	331	13528	2.0959020838174918	1.0	0.6661839888660155	93.9118717141969
GOTERM_BP_FAT	GO:0045859~regulation of protein kinase activity	6	4.958677685950414	0.17476225470602239	CKS1B, NCK2, CDKN1A, CASP3, C5AR1, CBS	117	345	13528	2.010850984764028	1.0	0.6993900878895238	95.87102647342853
GOTERM_MF_FAT	GO:0019207~kinase regulator activity	3	2.479338842975207	0.18885563803667457	CKS1B, CDKN1A, CASP3	112	93	12983	3.73934331797235	1.0	0.8660966763488377	94.04240698319583
GOTERM_BP_FAT	GO:0043549~regulation of kinase activity	6	4.958677685950414	0.19222949395282352	CKS1B, NCK2, CDKN1A, CASP3, C5AR1, CBS	117	357	13528	1.9432593550240607	1.0	0.7296965310298709	97.104790061253
GOTERM_BP_FAT	GO:0051338~regulation of transferase activity	6	4.958677685950414	0.21489712950220063	CKS1B, NCK2, CDKN1A, CASP3, C5AR1, CBS	117	372	13528	1.864902122966639	1.0	0.7619301573198186	98.19459919750906
KEGG_PATHWAY	hsa04115:p53 signaling pathway	3	2.479338842975207	0.2702822120923456	CDKN1A, CASP3, IGF1	77	68	5085	2.9134835752482813	0.9999999999999941	0.7899652779468666	97.04948101864956
Annotation Cluster 52	Enrichment Score: 0.8846884133761007
Category	Term	Count	%	PValue	Genes	List Total	Pop Hits	Pop Total	Fold Enrichment	Bonferroni	Benjamini	FDR
GOTERM_BP_FAT	GO:0032268~regulation of cellular protein metabolic process	9	7.43801652892562	0.051040888956514326	NCK2, PSMD12, IGF1, ITGA2, ITGB2, TIMP3, YWHAE, IL10, CBS	117	474	13528	2.1953911067835117	1.0	0.37554192407128695	58.07431790861044
GOTERM_BP_FAT	GO:0032269~negative regulation of cellular protein metabolic process	4	3.3057851239669422	0.2008349375045798	PSMD12, TIMP3, YWHAE, IL10	117	180	13528	2.5694207027540363	1.0	0.7411498447679128	97.57618086392816
GOTERM_BP_FAT	GO:0051248~negative regulation of protein metabolic process	4	3.3057851239669422	0.21636014543857202	PSMD12, TIMP3, YWHAE, IL10	117	187	13528	2.4732391791215322	1.0	0.7631891684615982	98.24961769665504
Annotation Cluster 53	Enrichment Score: 0.8718293639313213
Category	Term	Count	%	PValue	Genes	List Total	Pop Hits	Pop Total	Fold Enrichment	Bonferroni	Benjamini	FDR
UP_SEQ_FEATURE	cross-link:Glycyl lysine isopeptide (Lys-Gly) (interchain with G-Cter in SUMO)	3	2.479338842975207	0.1077429204372802	MAFB, RXRA, CBS	121	89	19113	5.324449809638778	1.0	0.9076164396031748	81.32293379010235
SP_PIR_KEYWORDS	isopeptide bond	5	4.132231404958678	0.13899393102356022	MAFB, RXRA, MYH7, DST, CBS	121	319	19235	2.491644861265836	1.0	0.508464479152914	86.17615125002831
SP_PIR_KEYWORDS	ubl conjugation	7	5.785123966942149	0.16185544987298658	BMI1, CDKN1A, MAFB, RXRA, MYH7, DST, CBS	121	588	19235	1.8924635970090518	1.0	0.5437580401111608	90.31509210084894
Annotation Cluster 54	Enrichment Score: 0.8392081725603562
Category	Term	Count	%	PValue	Genes	List Total	Pop Hits	Pop Total	Fold Enrichment	Bonferroni	Benjamini	FDR
GOTERM_BP_FAT	GO:0035295~tube development	6	4.958677685950414	0.04088773028116317	CEBPA, CD44, HOXA5, IGF1, MMP14, TWIST1	117	220	13528	3.1533799533799534	1.0	0.3292949961483488	49.97701652479483
GOTERM_BP_FAT	GO:0030324~lung development	3	2.479338842975207	0.20842944196440902	CEBPA, HOXA5, MMP14	117	99	13528	3.5037555037555035	1.0	0.7542311586701729	97.93131831551202
GOTERM_BP_FAT	GO:0030323~respiratory tube development	3	2.479338842975207	0.21786112837497545	CEBPA, HOXA5, MMP14	117	102	13528	3.4007038712921065	1.0	0.7645037221059348	98.30442388402358
GOTERM_BP_FAT	GO:0060541~respiratory system development	3	2.479338842975207	0.23682933320421762	CEBPA, HOXA5, MMP14	117	108	13528	3.211775878442545	1.0	0.787231619357837	98.87175040337094
Annotation Cluster 55	Enrichment Score: 0.8322019391868416
Category	Term	Count	%	PValue	Genes	List Total	Pop Hits	Pop Total	Fold Enrichment	Bonferroni	Benjamini	FDR
GOTERM_BP_FAT	GO:0051130~positive regulation of cellular component organization	5	4.132231404958678	0.07022774457264708	NCK2, ROCK2, IGF1, ITGA2, NEDD4L	117	181	13528	3.194031260329603	1.0	0.44393939161241225	70.12624391446028
GOTERM_BP_FAT	GO:0010638~positive regulation of organelle organization	3	2.479338842975207	0.1591258357420604	NCK2, ROCK2, IGF1	117	83	13528	4.179178251467408	1.0	0.6729014367012773	94.36229222296662
GOTERM_BP_FAT	GO:0033043~regulation of organelle organization	4	3.3057851239669422	0.285196875950653	NCK2, ROCK2, IGF1, DST	117	217	13528	2.1313167119618734	1.0	0.8418367680058565	99.61928944483026
Annotation Cluster 56	Enrichment Score: 0.7963997728217559
Category	Term	Count	%	PValue	Genes	List Total	Pop Hits	Pop Total	Fold Enrichment	Bonferroni	Benjamini	FDR
GOTERM_BP_FAT	GO:0043414~biopolymer methylation	3	2.479338842975207	0.11823244982933254	PRMT1, RAB6A, TDRD1	117	69	13528	5.02712746191007	1.0	0.5801729099297037	87.60374502836554
GOTERM_BP_FAT	GO:0032259~methylation	3	2.479338842975207	0.13833926081181336	PRMT1, RAB6A, TDRD1	117	76	13528	4.564102564102564	1.0	0.626842908978896	91.54583980991016
GOTERM_BP_FAT	GO:0006730~one-carbon metabolic process	3	2.479338842975207	0.24952757288045216	PRMT1, RAB6A, TDRD1	117	112	13528	3.0970695970695967	1.0	0.8006104700212641	99.14592278089191
Annotation Cluster 57	Enrichment Score: 0.6834600885751836
Category	Term	Count	%	PValue	Genes	List Total	Pop Hits	Pop Total	Fold Enrichment	Bonferroni	Benjamini	FDR
GOTERM_CC_FAT	GO:0031988~membrane-bounded vesicle	9	7.43801652892562	0.08012650430275134	ALDOA, NCK2, DLD, IGF1, MMP14, ITGB1, YWHAE, DST, SPP1	102	568	12782	1.9856048053024027	0.999999998588575	0.377444479956775	66.06916130039411
GOTERM_CC_FAT	GO:0042470~melanosome	3	2.479338842975207	0.15615017057244335	MMP14, ITGB1, YWHAE	102	89	12782	4.224058162590879	1.0	0.549169306929295	88.88842742637614
GOTERM_CC_FAT	GO:0048770~pigment granule	3	2.479338842975207	0.15615017057244335	MMP14, ITGB1, YWHAE	102	89	12782	4.224058162590879	1.0	0.549169306929295	88.88842742637614
GOTERM_CC_FAT	GO:0031982~vesicle	9	7.43801652892562	0.1596222424858926	ALDOA, NCK2, DLD, IGF1, MMP14, ITGB1, YWHAE, DST, SPP1	102	670	12782	1.6833187006145742	1.0	0.5509466660520659	89.46577451681723
GOTERM_CC_FAT	GO:0016023~cytoplasmic membrane-bounded vesicle	6	4.958677685950414	0.44011813750247053	DLD, IGF1, MMP14, ITGB1, YWHAE, DST	102	550	12782	1.3670588235294119	1.0	0.8942273577149137	99.94504080772136
GOTERM_CC_FAT	GO:0031410~cytoplasmic vesicle	6	4.958677685950414	0.5777176982847458	DLD, IGF1, MMP14, ITGB1, YWHAE, DST	102	642	12782	1.1711563129924867	1.0	0.9546502350656861	99.99857171402236
Annotation Cluster 58	Enrichment Score: 0.6829901798193713
Category	Term	Count	%	PValue	Genes	List Total	Pop Hits	Pop Total	Fold Enrichment	Bonferroni	Benjamini	FDR
GOTERM_BP_FAT	GO:0042592~homeostatic process	13	10.743801652892563	0.027351788553074116	ALDOA, GPX1, CASP3, C5AR1, PYGL, DLD, RYR1, TGM2, IGF1, BNIP3, ITGA2, MAL, NEDD4L	117	751	13528	2.0014795088030772	1.0	0.2577188907234004	36.88144984408633
GOTERM_BP_FAT	GO:0019725~cellular homeostasis	9	7.43801652892562	0.047032889206009384	ALDOA, GPX1, C5AR1, DLD, RYR1, TGM2, BNIP3, MAL, NEDD4L	117	466	13528	2.2330802244965335	1.0	0.3583726291719469	55.03742492496446
GOTERM_BP_FAT	GO:0048878~chemical homeostasis	9	7.43801652892562	0.07307215921463509	C5AR1, PYGL, DLD, RYR1, TGM2, IGF1, BNIP3, MAL, NEDD4L	117	512	13528	2.032451923076923	1.0	0.4521541982616035	71.60701980622805
GOTERM_BP_FAT	GO:0006873~cellular ion homeostasis	7	5.785123966942149	0.10242301931693557	C5AR1, DLD, RYR1, TGM2, BNIP3, MAL, NEDD4L	117	374	13528	2.164084281731341	1.0	0.5441208743225854	83.35267964519724
GOTERM_BP_FAT	GO:0055082~cellular chemical homeostasis	7	5.785123966942149	0.10834741080847507	C5AR1, DLD, RYR1, TGM2, BNIP3, MAL, NEDD4L	117	380	13528	2.12991452991453	1.0	0.558526397313788	85.08497735851557
GOTERM_BP_FAT	GO:0050801~ion homeostasis	7	5.785123966942149	0.1393910467477342	C5AR1, DLD, RYR1, TGM2, BNIP3, MAL, NEDD4L	117	409	13528	1.9788936952751135	1.0	0.6282095938509709	91.71544695371689
GOTERM_BP_FAT	GO:0006875~cellular metal ion homeostasis	4	3.3057851239669422	0.23667736094555555	C5AR1, RYR1, TGM2, NEDD4L	117	196	13528	2.3596720739577886	1.0	0.7882618409691	98.86801675958012
GOTERM_BP_FAT	GO:0007204~elevation of cytosolic calcium ion concentration	3	2.479338842975207	0.24317464036966033	C5AR1, RYR1, TGM2	117	110	13528	3.1533799533799534	1.0	0.7946690777057408	99.01770700370925
GOTERM_BP_FAT	GO:0055065~metal ion homeostasis	4	3.3057851239669422	0.2573166424115266	C5AR1, RYR1, TGM2, NEDD4L	117	205	13528	2.2560767146133003	1.0	0.8107707756366755	99.28168338015251
GOTERM_BP_FAT	GO:0051480~cytosolic calcium ion homeostasis	3	2.479338842975207	0.2686115523582365	C5AR1, RYR1, TGM2	117	118	13528	2.9395914819643636	1.0	0.8240307412186048	99.44296403971194
GOTERM_BP_FAT	GO:0042391~regulation of membrane potential	3	2.479338842975207	0.3193616370001253	DLD, BNIP3, MAL	117	134	13528	2.588595484117872	1.0	0.8744074607144687	99.8310831122181
GOTERM_BP_FAT	GO:0030003~cellular cation homeostasis	4	3.3057851239669422	0.3720145525123692	C5AR1, RYR1, TGM2, NEDD4L	117	254	13528	1.8208493169123092	1.0	0.9088869365843886	99.95558933832824
GOTERM_BP_FAT	GO:0055080~cation homeostasis	4	3.3057851239669422	0.44565363292134136	C5AR1, RYR1, TGM2, NEDD4L	117	286	13528	1.6171179248102328	1.0	0.9458716119942089	99.99439338329309
GOTERM_BP_FAT	GO:0006874~cellular calcium ion homeostasis	3	2.479338842975207	0.4671131335786379	C5AR1, RYR1, TGM2	117	183	13528	1.8954742889169118	1.0	0.9536076385350617	99.9970879188308
GOTERM_BP_FAT	GO:0055074~calcium ion homeostasis	3	2.479338842975207	0.48116916385177916	C5AR1, RYR1, TGM2	117	188	13528	1.8450627386797598	1.0	0.9579856016300076	99.99813113588989
GOTERM_BP_FAT	GO:0030005~cellular di-, tri-valent inorganic cation homeostasis	3	2.479338842975207	0.5826624877765503	C5AR1, RYR1, TGM2	117	227	13528	1.528069580933017	1.0	0.9827938815074222	99.99994953919557
GOTERM_BP_FAT	GO:0055066~di-, tri-valent inorganic cation homeostasis	3	2.479338842975207	0.6108463872429177	C5AR1, RYR1, TGM2	117	239	13528	1.451346422057719	1.0	0.986519968784446	99.99998418381514
Annotation Cluster 59	Enrichment Score: 0.6482592324841383
Category	Term	Count	%	PValue	Genes	List Total	Pop Hits	Pop Total	Fold Enrichment	Bonferroni	Benjamini	FDR
GOTERM_BP_FAT	GO:0010647~positive regulation of cell communication	7	5.785123966942149	0.06376170187791469	NCAM1, GPX1, ITGA8, TGM2, IGF1, ITGA2, MBD2	117	329	13528	2.4600836515730133	1.0	0.42065302579307484	66.4857012519097
GOTERM_BP_FAT	GO:0009967~positive regulation of signal transduction	6	4.958677685950414	0.10971974651262485	NCAM1, GPX1, ITGA8, TGM2, IGF1, MBD2	117	295	13528	2.3516731855714905	1.0	0.5616134628166012	85.4613308054499
GOTERM_BP_FAT	GO:0010627~regulation of protein kinase cascade	4	3.3057851239669422	0.36031282322663705	GPX1, TGM2, IGF1, CBS	117	249	13528	1.8574125562077373	1.0	0.9021972788662781	99.93967092896526
GOTERM_BP_FAT	GO:0010740~positive regulation of protein kinase cascade	3	2.479338842975207	0.4206999294083029	GPX1, TGM2, IGF1	117	167	13528	2.0770766159987715	1.0	0.9363154547712598	99.98835906004777
GOTERM_MF_FAT	GO:0019904~protein domain specific binding	4	3.3057851239669422	0.5410121068177551	GPX1, TGM2, MBD2, YWHAE	112	331	12983	1.4008416055243849	1.0	0.9935127442455193	99.99722877429153
Annotation Cluster 60	Enrichment Score: 0.6441603388379822
Category	Term	Count	%	PValue	Genes	List Total	Pop Hits	Pop Total	Fold Enrichment	Bonferroni	Benjamini	FDR
GOTERM_BP_FAT	GO:0001568~blood vessel development	5	4.132231404958678	0.1591963458351056	GPX1, CD44, TGM2, MYH9, MMP14	117	245	13528	2.359672073957788	1.0	0.6714921205213743	94.37013102376727
GOTERM_BP_FAT	GO:0001944~vasculature development	5	4.132231404958678	0.16907498425551773	GPX1, CD44, TGM2, MYH9, MMP14	117	251	13528	2.303265570197841	1.0	0.689269539274887	95.37264040487811
GOTERM_BP_FAT	GO:0048514~blood vessel morphogenesis	4	3.3057851239669422	0.2712147965085066	GPX1, TGM2, MYH9, MMP14	117	211	13528	2.1919228743873296	1.0	0.8263465916035342	99.47496411346162
GOTERM_BP_FAT	GO:0001525~angiogenesis	3	2.479338842975207	0.36310548957551714	GPX1, MYH9, MMP14	117	148	13528	2.3437283437283436	1.0	0.9036108036296527	99.94389537554513
Annotation Cluster 61	Enrichment Score: 0.6300990110578636
Category	Term	Count	%	PValue	Genes	List Total	Pop Hits	Pop Total	Fold Enrichment	Bonferroni	Benjamini	FDR
UP_SEQ_FEATURE	domain:SH2	3	2.479338842975207	0.12204960800374601	NCK2, FGR, HCK	121	96	19113	4.936208677685951	1.0	0.9004876765587517	85.2772997436951
SP_PIR_KEYWORDS	sh3 domain	4	3.3057851239669422	0.14383044407774317	NCK2, FGR, HCK, DST	121	210	19235	3.0279417552144827	1.0	0.5097265913838959	87.16838322403653
SP_PIR_KEYWORDS	SH2 domain	3	2.479338842975207	0.15254551038913822	NCK2, FGR, HCK	121	111	19235	4.296403841858387	1.0	0.5264516600112565	88.79197184464694
INTERPRO	IPR000980:SH2 motif	3	2.479338842975207	0.18813119504374295	NCK2, FGR, HCK	120	111	16659	3.752027027027027	1.0	0.928443691438375	94.06460813361417
SMART	SM00252:SH2	3	2.479338842975207	0.28333449563679824	NCK2, FGR, HCK	87	111	9079	2.8204411307859583	0.9999999999994966	0.9055594412949011	97.22419209081666
INTERPRO	IPR001452:Src homology-3 domain	3	2.479338842975207	0.4510759785856861	NCK2, FGR, HCK	120	213	16659	1.9552816901408452	1.0	0.9986090307635647	99.97047776323413
SMART	SM00326:SH3	3	2.479338842975207	0.6032680364409831	NCK2, FGR, HCK	87	213	9079	1.4698073498462036	1.0	0.9963499032299641	99.99520995049618
Annotation Cluster 62	Enrichment Score: 0.6039767920128845
Category	Term	Count	%	PValue	Genes	List Total	Pop Hits	Pop Total	Fold Enrichment	Bonferroni	Benjamini	FDR
GOTERM_BP_FAT	GO:0008629~induction of apoptosis by intracellular signals	3	2.479338842975207	0.07821343367994553	GPX1, CDKN1A, CASP3	117	54	13528	6.42355175688509	1.0	0.4669026945277218	74.11006031256817
GOTERM_BP_FAT	GO:0009411~response to UV	3	2.479338842975207	0.09101315618314071	GPX1, CDKN1A, CASP3	117	59	13528	5.879182963928727	1.0	0.5142271361674352	79.47095483168793
GOTERM_BP_FAT	GO:0009628~response to abiotic stimulus	7	5.785123966942149	0.09667584255845457	GPX1, CDKN1A, CASP3, ACTA1, ITGA2, MMP14, TIMP3	117	368	13528	2.1993682645856563	1.0	0.5312566143387765	81.49294676977591
GOTERM_BP_FAT	GO:0009416~response to light stimulus	3	2.479338842975207	0.3319462140582719	GPX1, CDKN1A, CASP3	117	138	13528	2.513563730955035	1.0	0.8828342875599049	99.87606575938052
GOTERM_BP_FAT	GO:0043086~negative regulation of catalytic activity	4	3.3057851239669422	0.4252240646100957	GPX1, CDKN1A, CASP3, PSMD12	117	277	13528	1.669659662439446	1.0	0.9382025134125715	99.98977906420433
GOTERM_BP_FAT	GO:0009314~response to radiation	3	2.479338842975207	0.5139684848822879	GPX1, CDKN1A, CASP3	117	200	13528	1.7343589743589745	1.0	0.9683011821519576	99.99936759794213
GOTERM_BP_FAT	GO:0033554~cellular response to stress	6	4.958677685950414	0.5373461482572317	GPX1, CDKN1A, CASP3, GPX4, RXRA, NFE2L2	117	566	13528	1.2256953882395578	1.0	0.9737560983392154	99.99972088842374
GOTERM_BP_FAT	GO:0044092~negative regulation of molecular function	4	3.3057851239669422	0.5490425285420399	GPX1, CDKN1A, CASP3, PSMD12	117	334	13528	1.3847177439991813	1.0	0.9759028580182756	99.99981750126607
Annotation Cluster 63	Enrichment Score: 0.6006376219426661
Category	Term	Count	%	PValue	Genes	List Total	Pop Hits	Pop Total	Fold Enrichment	Bonferroni	Benjamini	FDR
GOTERM_BP_FAT	GO:0032504~multicellular organism reproduction	8	6.6115702479338845	0.12508249990020148	GPX4, CREB1, DLD, ZBTB16, MMP14, MBD2, ITGB1, TDRD1	117	487	13528	1.8993664332473368	1.0	0.5954061813153209	89.10839952931711
GOTERM_BP_FAT	GO:0048609~reproductive process in a multicellular organism	8	6.6115702479338845	0.12508249990020148	GPX4, CREB1, DLD, ZBTB16, MMP14, MBD2, ITGB1, TDRD1	117	487	13528	1.8993664332473368	1.0	0.5954061813153209	89.10839952931711
GOTERM_BP_FAT	GO:0048610~reproductive cellular process	4	3.3057851239669422	0.16233776565289948	DLD, ZBTB16, ITGB1, TDRD1	117	162	13528	2.8549118919489294	1.0	0.6777165020368436	94.70915930812819
GOTERM_BP_FAT	GO:0003006~reproductive developmental process	5	4.132231404958678	0.1877292627303388	DLD, ZBTB16, MMP14, TDRD1, SPP1	117	262	13528	2.206563580609382	1.0	0.7232891165747986	96.82521293075372
GOTERM_BP_FAT	GO:0007281~germ cell development	3	2.479338842975207	0.21471265032881337	DLD, ZBTB16, TDRD1	117	101	13528	3.4343742066514342	1.0	0.7629669531585332	98.18754738329267
GOTERM_BP_FAT	GO:0019953~sexual reproduction	6	4.958677685950414	0.35659678759970076	GPX4, CD46, DLD, ZBTB16, ITGB1, TDRD1	117	458	13528	1.51472399507334	1.0	0.9008259704155136	99.93358498278684
GOTERM_BP_FAT	GO:0007276~gamete generation	5	4.132231404958678	0.4404018158567104	GPX4, DLD, ZBTB16, ITGB1, TDRD1	117	395	13528	1.4635940711890079	1.0	0.9438305514842824	99.99344385601972
GOTERM_BP_FAT	GO:0048232~male gamete generation	4	3.3057851239669422	0.4943292390576707	GPX4, DLD, ZBTB16, TDRD1	117	308	13528	1.5016095016095017	1.0	0.9624903604569751	99.99877977439712
GOTERM_BP_FAT	GO:0007283~spermatogenesis	4	3.3057851239669422	0.4943292390576707	GPX4, DLD, ZBTB16, TDRD1	117	308	13528	1.5016095016095017	1.0	0.9624903604569751	99.99877977439712
Annotation Cluster 64	Enrichment Score: 0.5545972014391293
Category	Term	Count	%	PValue	Genes	List Total	Pop Hits	Pop Total	Fold Enrichment	Bonferroni	Benjamini	FDR
GOTERM_BP_FAT	GO:0030030~cell projection organization	8	6.6115702479338845	0.03899345304592703	NCK2, CD44, ITGA8, CREB1, RXRA, MYH9, LAMB1, DST	117	368	13528	2.5135637309550356	1.0	0.3199047379580373	48.31224640326365
GOTERM_BP_FAT	GO:0032989~cellular component morphogenesis	8	6.6115702479338845	0.05459387710715224	ACTA1, MYL2, CREB1, RXRA, MYH9, LAMB1, ITGB1, DST	117	397	13528	2.32995328209434	1.0	0.3854597820821689	60.60423430076145
GOTERM_BP_FAT	GO:0000904~cell morphogenesis involved in differentiation	5	4.132231404958678	0.15757151227615568	CREB1, RXRA, MYH9, LAMB1, DST	117	244	13528	2.36934286114614	1.0	0.6705774704989133	94.18686644229773
GOTERM_BP_FAT	GO:0031175~neuron projection development	5	4.132231404958678	0.17747035155563615	CD44, CREB1, RXRA, LAMB1, DST	117	256	13528	2.2582799145299144	1.0	0.7024817146619863	96.0901869443739
GOTERM_BP_FAT	GO:0048666~neuron development	5	4.132231404958678	0.3315156630955288	CD44, CREB1, RXRA, LAMB1, DST	117	339	13528	1.705367723066838	1.0	0.8833342075776751	99.87473377656858
GOTERM_BP_FAT	GO:0000902~cell morphogenesis	5	4.132231404958678	0.3647276212881042	CREB1, RXRA, MYH9, LAMB1, DST	117	356	13528	1.6239316239316242	1.0	0.9040940758189097	99.94621985468713
GOTERM_BP_FAT	GO:0007409~axonogenesis	3	2.479338842975207	0.4949987463420947	CREB1, RXRA, DST	117	193	13528	1.797263185864222	1.0	0.962329981480345	99.9988063058571
GOTERM_BP_FAT	GO:0030182~neuron differentiation	5	4.132231404958678	0.5206476391496329	CD44, CREB1, RXRA, LAMB1, DST	117	438	13528	1.319907895250361	1.0	0.969655003376519	99.99949733353294
GOTERM_BP_FAT	GO:0048667~cell morphogenesis involved in neuron differentiation	3	2.479338842975207	0.5376674806688848	CREB1, RXRA, DST	117	209	13528	1.6596736596736597	1.0	0.973537749009658	99.99972408759022
GOTERM_BP_FAT	GO:0048812~neuron projection morphogenesis	3	2.479338842975207	0.5479457378934458	CREB1, RXRA, DST	117	213	13528	1.6285060792103043	1.0	0.9759122495723475	99.99980999519181
GOTERM_BP_FAT	GO:0048858~cell projection morphogenesis	3	2.479338842975207	0.6243919451687399	CREB1, RXRA, DST	117	245	13528	1.4158032443746729	1.0	0.9880537594064186	99.9999912136725
GOTERM_BP_FAT	GO:0032990~cell part morphogenesis	3	2.479338842975207	0.6482837151585648	CREB1, RXRA, DST	117	256	13528	1.3549679487179485	1.0	0.9908669361152896	99.99999704730538
Annotation Cluster 65	Enrichment Score: 0.520939071201053
Category	Term	Count	%	PValue	Genes	List Total	Pop Hits	Pop Total	Fold Enrichment	Bonferroni	Benjamini	FDR
GOTERM_BP_FAT	GO:0051336~regulation of hydrolase activity	7	5.785123966942149	0.0698770432772869	GPX1, TNNT3, C5AR1, MYL3, TNNC1, TGM2, ITGA2	117	337	13528	2.4016840396662356	1.0	0.4440232802039027	69.9387276778683
GOTERM_BP_FAT	GO:0051345~positive regulation of hydrolase activity	4	3.3057851239669422	0.1986395656227086	C5AR1, MYL3, TGM2, ITGA2	117	179	13528	2.5837750083560143	1.0	0.7396973642408808	97.4633031164738
GOTERM_BP_FAT	GO:0044093~positive regulation of molecular function	7	5.785123966942149	0.38845112768673523	C5AR1, ADORA3, PSMD12, MYL3, TGM2, ITGA2, IL10	117	586	13528	1.3811732446544736	1.0	0.9191177566432122	99.97139983572407
GOTERM_BP_FAT	GO:0043085~positive regulation of catalytic activity	6	4.958677685950414	0.4621382853487261	C5AR1, ADORA3, PSMD12, MYL3, TGM2, ITGA2	117	520	13528	1.3341222879684418	1.0	0.9524191412776245	99.996602462598
GOTERM_BP_FAT	GO:0007186~G-protein coupled receptor protein signaling pathway	4	3.3057851239669422	0.9972315994600384	C5AR1, ADORA3, TGM2, GNG2	117	1123	13528	0.41183947150109224	1.0	0.9999999999746172	100.0
Annotation Cluster 66	Enrichment Score: 0.49312774847035473
Category	Term	Count	%	PValue	Genes	List Total	Pop Hits	Pop Total	Fold Enrichment	Bonferroni	Benjamini	FDR
GOTERM_BP_FAT	GO:0009205~purine ribonucleoside triphosphate metabolic process	3	2.479338842975207	0.2654297108139364	NME4, ALDOA, MYH7	117	117	13528	2.964716195485426	1.0	0.8208937286313098	99.40136188404735
GOTERM_BP_FAT	GO:0009199~ribonucleoside triphosphate metabolic process	3	2.479338842975207	0.2686115523582365	NME4, ALDOA, MYH7	117	118	13528	2.9395914819643636	1.0	0.8240307412186048	99.44296403971194
GOTERM_BP_FAT	GO:0009144~purine nucleoside triphosphate metabolic process	3	2.479338842975207	0.2813357808432428	NME4, ALDOA, MYH7	117	122	13528	2.8432114333753673	1.0	0.8381821735759608	99.58369242789168
GOTERM_BP_FAT	GO:0009141~nucleoside triphosphate metabolic process	3	2.479338842975207	0.30988762656597013	NME4, ALDOA, MYH7	117	131	13528	2.6478762967312583	1.0	0.8666556347604346	99.78753663026119
GOTERM_BP_FAT	GO:0009150~purine ribonucleotide metabolic process	3	2.479338842975207	0.3319462140582719	NME4, ALDOA, MYH7	117	138	13528	2.513563730955035	1.0	0.8828342875599049	99.87606575938052
GOTERM_BP_FAT	GO:0009259~ribonucleotide metabolic process	3	2.479338842975207	0.360011948328101	NME4, ALDOA, MYH7	117	147	13528	2.359672073957788	1.0	0.9027561278484296	99.93919837775209
GOTERM_BP_FAT	GO:0006163~purine nucleotide metabolic process	3	2.479338842975207	0.4755735580513317	NME4, ALDOA, MYH7	117	186	13528	1.864902122966639	1.0	0.9561996190592255	99.99776705166005
Annotation Cluster 67	Enrichment Score: 0.42275442660038565
Category	Term	Count	%	PValue	Genes	List Total	Pop Hits	Pop Total	Fold Enrichment	Bonferroni	Benjamini	FDR
GOTERM_CC_FAT	GO:0000267~cell fraction	13	10.743801652892563	0.14589375812210773	LDHB, DES, CYP1B1, TIAM2, PYGL, GPX4, RYR1, GALT, EPHX1, ENO3, MAL, CD151, ITGB1	102	1083	12782	1.5042275451270073	1.0	0.5297471646800622	87.0080299772969
GOTERM_CC_FAT	GO:0005626~insoluble fraction	9	7.43801652892562	0.3440629384381266	DES, CYP1B1, TIAM2, RYR1, EPHX1, ENO3, MAL, CD151, ITGB1	102	839	12782	1.344247353291734	1.0	0.8251698091110192	99.57346104186118
GOTERM_CC_FAT	GO:0005624~membrane fraction	8	6.6115702479338845	0.4587113473005624	CYP1B1, TIAM2, RYR1, EPHX1, ENO3, MAL, CD151, ITGB1	102	809	12782	1.2391962965655978	1.0	0.9001534214774246	99.9645003426494
GOTERM_CC_FAT	GO:0005783~endoplasmic reticulum	6	4.958677685950414	0.884643323952212	NCK2, CYP1B1, RYR1, EPHX1, MAL, S100A1	102	960	12782	0.7832107843137255	1.0	0.9981143657232523	99.9999999999273
Annotation Cluster 68	Enrichment Score: 0.3782687047707471
Category	Term	Count	%	PValue	Genes	List Total	Pop Hits	Pop Total	Fold Enrichment	Bonferroni	Benjamini	FDR
GOTERM_BP_FAT	GO:0009628~response to abiotic stimulus	7	5.785123966942149	0.09667584255845457	GPX1, CDKN1A, CASP3, ACTA1, ITGA2, MMP14, TIMP3	117	368	13528	2.1993682645856563	1.0	0.5312566143387765	81.49294676977591
GOTERM_BP_FAT	GO:0050954~sensory perception of mechanical stimulus	3	2.479338842975207	0.22101378108835237	GPX1, CASP3, ITGA2	117	103	13528	3.3676873288523774	1.0	0.7686953252626081	98.41433101582815
GOTERM_BP_FAT	GO:0050890~cognition	7	5.785123966942149	0.7999309039632343	GPX1, CASP3, C5AR1, CYP1B1, ITGA8, ITGA2, TIMP3	117	909	13528	0.8903933128355571	1.0	0.9991048174014158	99.99999999974598
GOTERM_BP_FAT	GO:0007600~sensory perception	6	4.958677685950414	0.83157157437653	GPX1, CASP3, C5AR1, CYP1B1, ITGA2, TIMP3	117	810	13528	0.8564735675846786	1.0	0.9995375755786089	99.9999999999854
GOTERM_BP_FAT	GO:0050877~neurological system process	8	6.6115702479338845	0.9035809060944744	GPX1, CASP3, C5AR1, CYP1B1, ITGA8, ITGA2, MAL, TIMP3	117	1210	13528	0.7644557462739282	1.0	0.9999503689222707	100.0
Annotation Cluster 69	Enrichment Score: 0.3719418297360217
Category	Term	Count	%	PValue	Genes	List Total	Pop Hits	Pop Total	Fold Enrichment	Bonferroni	Benjamini	FDR
GOTERM_CC_FAT	GO:0000785~chromatin	4	3.3057851239669422	0.21026592593908827	PCGF2, CREB1, CBX2, MBD2	102	200	12782	2.5062745098039216	1.0	0.6424724328147728	95.28730386569785
GOTERM_MF_FAT	GO:0003682~chromatin binding	3	2.479338842975207	0.36794297586124003	PCGF2, CBX2, MBD2	112	150	12983	2.318392857142857	1.0	0.9711924891891075	99.7933992432591
GOTERM_CC_FAT	GO:0044427~chromosomal part	4	3.3057851239669422	0.5923877638276197	PCGF2, CREB1, CBX2, MBD2	102	386	12782	1.298587828913949	1.0	0.9581453449895057	99.99909615720698
GOTERM_CC_FAT	GO:0005694~chromosome	4	3.3057851239669422	0.7097038892730532	PCGF2, CREB1, CBX2, MBD2	102	460	12782	1.089684569479966	1.0	0.9811445200015606	99.99998881932724
Annotation Cluster 70	Enrichment Score: 0.3661224791135284
Category	Term	Count	%	PValue	Genes	List Total	Pop Hits	Pop Total	Fold Enrichment	Bonferroni	Benjamini	FDR
UP_SEQ_FEATURE	short sequence motif:Nuclear localization signal	4	3.3057851239669422	0.33439040105601914	BMI1, CDKN1A, PCGF2, CBX2	121	325	19113	1.9441068022886205	1.0	0.9986593416523356	99.74988812965556
GOTERM_BP_FAT	GO:0006325~chromatin organization	5	4.132231404958678	0.40761325426894934	BMI1, PCGF2, GPX4, BNIP3, CBX2	117	378	13528	1.5294170849726405	1.0	0.9299971952805735	99.9831358702115
GOTERM_BP_FAT	GO:0016568~chromatin modification	4	3.3057851239669422	0.41835801701179465	BMI1, PCGF2, BNIP3, CBX2	117	274	13528	1.6879406076486372	1.0	0.9356096592591188	99.98755311233694
GOTERM_BP_FAT	GO:0051276~chromosome organization	5	4.132231404958678	0.6018106765221011	BMI1, PCGF2, GPX4, BNIP3, CBX2	117	485	13528	1.1919992950920788	1.0	0.9854159237192843	99.99997685248506
Annotation Cluster 71	Enrichment Score: 0.3002770381092055
Category	Term	Count	%	PValue	Genes	List Total	Pop Hits	Pop Total	Fold Enrichment	Bonferroni	Benjamini	FDR
GOTERM_BP_FAT	GO:0042330~taxis	3	2.479338842975207	0.39976340080606315	C5AR1, ITGB2, IL10	117	160	13528	2.167948717948718	1.0	0.9258207278427594	99.9790190412404
GOTERM_BP_FAT	GO:0006935~chemotaxis	3	2.479338842975207	0.39976340080606315	C5AR1, ITGB2, IL10	117	160	13528	2.167948717948718	1.0	0.9258207278427594	99.9790190412404
GOTERM_BP_FAT	GO:0007610~behavior	5	4.132231404958678	0.575083342845402	C5AR1, ITGA8, ITGB2, MBD2, IL10	117	469	13528	1.232664516246606	1.0	0.9815249175581107	99.99993197847905
GOTERM_BP_FAT	GO:0007626~locomotory behavior	3	2.479338842975207	0.684786195677123	C5AR1, ITGB2, IL10	117	274	13528	1.2659554557364776	1.0	0.9941512679759809	99.99999952067597
Annotation Cluster 72	Enrichment Score: 0.2854972975232782
Category	Term	Count	%	PValue	Genes	List Total	Pop Hits	Pop Total	Fold Enrichment	Bonferroni	Benjamini	FDR
UP_SEQ_FEATURE	active site:Proton acceptor	8	6.6115702479338845	0.12047172747565593	ALDOA, LDHB, FGR, ROCK2, HCK, DLD, ENO3, CSNK1G3	121	658	19113	1.9204702454218894	1.0	0.9043209757333752	84.883020643739
SP_PIR_KEYWORDS	kinase	7	5.785123966942149	0.2594655001624711	NME4, CKS1B, CDKN1A, FGR, ROCK2, HCK, CSNK1G3	121	688	19235	1.6173962137228524	1.0	0.709708999423919	98.11599783396527
KEGG_PATHWAY	hsa04062:Chemokine signaling pathway	5	4.132231404958678	0.3056167285741102	TIAM2, FGR, ROCK2, HCK, GNG2	77	187	5085	1.7657476213625944	1.0	0.8216814793206143	98.30613612358249
UP_SEQ_FEATURE	binding site:ATP	5	4.132231404958678	0.4438042702172755	NME4, FGR, ROCK2, HCK, CSNK1G3	121	542	19113	1.4571833734866275	1.0	0.9998803681770454	99.98220720826858
SP_PIR_KEYWORDS	atp-binding	10	8.264462809917356	0.44683140757550155	NME4, ACTG2, ACTA1, FGR, ROCK2, HCK, MYH7, MYO19, CSNK1G3, MYH9	121	1326	19235	1.198845717562295	1.0	0.8838721422992741	99.9601919983261
UP_SEQ_FEATURE	domain:Protein kinase	4	3.3057851239669422	0.5676308301546016	FGR, ROCK2, HCK, CSNK1G3	121	469	19113	1.3471955452959523	1.0	0.9999965499865817	99.99956299518097
INTERPRO	IPR017441:Protein kinase, ATP binding site	4	3.3057851239669422	0.6349282579028255	FGR, ROCK2, HCK, CSNK1G3	120	455	16659	1.2204395604395604	1.0	0.9999566445749206	99.99988255918333
INTERPRO	IPR000719:Protein kinase, core	4	3.3057851239669422	0.6651740651250772	FGR, ROCK2, HCK, CSNK1G3	120	476	16659	1.1665966386554623	1.0	0.9999747694974298	99.99996362038918
GOTERM_BP_FAT	GO:0006468~protein amino acid phosphorylation	6	4.958677685950414	0.6830736334696458	C5AR1, FGR, ROCK2, CREB1, HCK, CSNK1G3	117	667	13528	1.040095336946911	1.0	0.9941000655842639	99.9999994755868
GOTERM_BP_FAT	GO:0016310~phosphorylation	7	5.785123966942149	0.6896328494615711	C5AR1, FGR, ROCK2, CREB1, HCK, DLD, CSNK1G3	117	800	13528	1.0117094017094017	1.0	0.9944554350864149	99.99999962934437
UP_SEQ_FEATURE	nucleotide phosphate-binding region:ATP	6	4.958677685950414	0.7280402499821915	FGR, ROCK2, HCK, MYH7, CSNK1G3, MYH9	121	962	19113	0.9851892579165307	1.0	0.9999999914621878	99.99999952466186
GOTERM_BP_FAT	GO:0006793~phosphorus metabolic process	7	5.785123966942149	0.8492470552024651	C5AR1, FGR, ROCK2, CREB1, HCK, DLD, CSNK1G3	117	973	13528	0.8318268462153354	1.0	0.9996994320013539	99.99999999999768
GOTERM_BP_FAT	GO:0006796~phosphate metabolic process	7	5.785123966942149	0.8492470552024651	C5AR1, FGR, ROCK2, CREB1, HCK, DLD, CSNK1G3	117	973	13528	0.8318268462153354	1.0	0.9996994320013539	99.99999999999768
GOTERM_MF_FAT	GO:0004672~protein kinase activity	4	3.3057851239669422	0.89644963487264	FGR, ROCK2, HCK, CSNK1G3	112	606	12983	0.76514615747289	1.0	0.9999701181979129	99.99999999999464
Annotation Cluster 73	Enrichment Score: 0.20050170990475832
Category	Term	Count	%	PValue	Genes	List Total	Pop Hits	Pop Total	Fold Enrichment	Bonferroni	Benjamini	FDR
UP_SEQ_FEATURE	binding site:ATP	5	4.132231404958678	0.4438042702172755	NME4, FGR, ROCK2, HCK, CSNK1G3	121	542	19113	1.4571833734866275	1.0	0.9998803681770454	99.98220720826858
SP_PIR_KEYWORDS	atp-binding	10	8.264462809917356	0.44683140757550155	NME4, ACTG2, ACTA1, FGR, ROCK2, HCK, MYH7, MYO19, CSNK1G3, MYH9	121	1326	19235	1.198845717562295	1.0	0.8838721422992741	99.9601919983261
SP_PIR_KEYWORDS	nucleotide-binding	12	9.917355371900827	0.4846197130580415	NME4, ACTG2, ACTA1, FGR, ROCK2, PYGL, HCK, MYH7, MYO19, CSNK1G3, RAB6A, MYH9	121	1686	19235	1.1314373106673334	1.0	0.9073996504557792	99.98438107343104
GOTERM_MF_FAT	GO:0030554~adenyl nucleotide binding	14	11.570247933884298	0.5997361938615758	FGR, ACTA1, ROCK2, HCK, MYH7, MYH9, NME4, ACTG2, PYGL, DLD, TGM2, CSNK1G3, MYO19, RUNX1	112	1577	12983	1.0290900443880786	1.0	0.9966247225015723	99.99956197442175
GOTERM_MF_FAT	GO:0005524~ATP binding	13	10.743801652892563	0.6193996950113767	FGR, ACTA1, ROCK2, HCK, MYH7, MYH9, NME4, ACTG2, PYGL, TGM2, MYO19, CSNK1G3, RUNX1	112	1477	12983	1.0202812167521038	1.0	0.9969045024219226	99.99977782361084
GOTERM_MF_FAT	GO:0001883~purine nucleoside binding	14	11.570247933884298	0.6224524401127373	FGR, ACTA1, ROCK2, HCK, MYH7, MYH9, NME4, ACTG2, PYGL, DLD, TGM2, CSNK1G3, MYO19, RUNX1	112	1601	12983	1.0136633354153655	1.0	0.9963539844097984	99.99980067189269
GOTERM_MF_FAT	GO:0001882~nucleoside binding	14	11.570247933884298	0.6326653647794488	FGR, ACTA1, ROCK2, HCK, MYH7, MYH9, NME4, ACTG2, PYGL, DLD, TGM2, CSNK1G3, MYO19, RUNX1	112	1612	12983	1.0067462779156326	1.0	0.9961881692623071	99.99986225348196
GOTERM_MF_FAT	GO:0032559~adenyl ribonucleotide binding	13	10.743801652892563	0.6385608307550985	FGR, ACTA1, ROCK2, HCK, MYH7, MYH9, NME4, ACTG2, PYGL, TGM2, MYO19, CSNK1G3, RUNX1	112	1497	12983	1.0066502051722492	1.0	0.9961590924888246	99.99988923711322
UP_SEQ_FEATURE	nucleotide phosphate-binding region:ATP	6	4.958677685950414	0.7280402499821915	FGR, ROCK2, HCK, MYH7, CSNK1G3, MYH9	121	962	19113	0.9851892579165307	1.0	0.9999999914621878	99.99999952466186
GOTERM_MF_FAT	GO:0000166~nucleotide binding	18	14.87603305785124	0.7466714318089329	LDHB, FGR, ACTA1, ROCK2, HCK, PGD, MYH7, MYH9, MBD2, NME4, ACTG2, PYGL, DLD, TGM2, CSNK1G3, RAB6A, MYO19, RUNX1	112	2245	12983	0.929422526248807	1.0	0.9991064993731154	99.99999907855712
GOTERM_MF_FAT	GO:0017076~purine nucleotide binding	15	12.396694214876034	0.7782384669222248	FGR, ACTA1, ROCK2, HCK, MYH7, MYH9, NME4, ACTG2, PYGL, DLD, TGM2, CSNK1G3, RAB6A, MYO19, RUNX1	112	1918	12983	0.9065665499776552	1.0	0.9994887120475334	99.99999984667112
GOTERM_MF_FAT	GO:0032555~purine ribonucleotide binding	14	11.570247933884298	0.8071701192608833	FGR, ACTA1, ROCK2, HCK, MYH7, MYH9, NME4, ACTG2, PYGL, TGM2, CSNK1G3, MYO19, RAB6A, RUNX1	112	1836	12983	0.883918845315904	1.0	0.999631302104801	99.99999997669154
GOTERM_MF_FAT	GO:0032553~ribonucleotide binding	14	11.570247933884298	0.8071701192608833	FGR, ACTA1, ROCK2, HCK, MYH7, MYH9, NME4, ACTG2, PYGL, TGM2, CSNK1G3, MYO19, RAB6A, RUNX1	112	1836	12983	0.883918845315904	1.0	0.999631302104801	99.99999997669154
Annotation Cluster 74	Enrichment Score: 0.17259979825752847
Category	Term	Count	%	PValue	Genes	List Total	Pop Hits	Pop Total	Fold Enrichment	Bonferroni	Benjamini	FDR
GOTERM_BP_FAT	GO:0022402~cell cycle process	6	4.958677685950414	0.5357582465871749	CDKN1A, PSMD12, MYH9, ITGB1, DST, TDRD1	117	565	13528	1.2278647606081234	1.0	0.9736350093781743	99.99970456109511
GOTERM_BP_FAT	GO:0007049~cell cycle	7	5.785123966942149	0.660802612762484	CKS1B, CDKN1A, PSMD12, MYH9, ITGB1, DST, TDRD1	117	776	13528	1.0429993832055688	1.0	0.9921248839248353	99.99999838172016
GOTERM_BP_FAT	GO:0022403~cell cycle phase	4	3.3057851239669422	0.6938520470089765	CDKN1A, MYH9, ITGB1, TDRD1	117	414	13528	1.1171394359800157	1.0	0.9946165567499734	99.99999970464891
GOTERM_BP_FAT	GO:0000278~mitotic cell cycle	3	2.479338842975207	0.8304114275650426	CDKN1A, PSMD12, ITGB1	117	370	13528	0.9374913374913374	1.0	0.999534191520999	99.99999999998363
Annotation Cluster 75	Enrichment Score: 0.16953435003499656
Category	Term	Count	%	PValue	Genes	List Total	Pop Hits	Pop Total	Fold Enrichment	Bonferroni	Benjamini	FDR
GOTERM_CC_FAT	GO:0005739~mitochondrion	12	9.917355371900827	0.2386337040586805	NME4, GPX1, CASP3, NOL3, GSTK1, GPX4, CREB1, DLD, TGM2, BNIP3, YWHAE, MPST	102	1087	12782	1.3834081930840414	1.0	0.6824027564841046	97.06459473991498
GOTERM_CC_FAT	GO:0031966~mitochondrial membrane	4	3.3057851239669422	0.6064024445143643	NME4, GSTK1, GPX4, BNIP3	102	394	12782	1.2722205633522445	1.0	0.9612324514393772	99.99942528544219
GOTERM_CC_FAT	GO:0005740~mitochondrial envelope	4	3.3057851239669422	0.6481419691887497	NME4, GSTK1, GPX4, BNIP3	102	419	12782	1.1963124151808695	1.0	0.970980511580638	99.99986528806849
GOTERM_CC_FAT	GO:0044429~mitochondrial part	5	4.132231404958678	0.6979884582703488	NME4, GSTK1, GPX4, DLD, BNIP3	102	595	12782	1.0530565167243369	1.0	0.9807033008932349	99.99998134352869
GOTERM_CC_FAT	GO:0005743~mitochondrial inner membrane	3	2.479338842975207	0.7003405774000384	NME4, GSTK1, GPX4	102	306	12782	1.228565936178393	1.0	0.9801712094153853	99.99998313889604
GOTERM_CC_FAT	GO:0031975~envelope	5	4.132231404958678	0.7308387873177595	NME4, GSTK1, GPX4, BNIP3, ITGA2	102	622	12782	1.0073450602105793	1.0	0.9843755129257851	99.9999957963998
GOTERM_CC_FAT	GO:0019866~organelle inner membrane	3	2.479338842975207	0.7377857786565816	NME4, GSTK1, GPX4	102	329	12782	1.1426783479349187	1.0	0.9848142070003354	99.99999700320531
SP_PIR_KEYWORDS	mitochondrion	5	4.132231404958678	0.7678588908090012	NME4, GPX4, DLD, BNIP3, MPST	121	832	19235	0.9553301811824539	1.0	0.9918583458041623	99.9999995890892
UP_SEQ_FEATURE	transit peptide:Mitochondrion	3	2.479338842975207	0.7951295164137602	NME4, GPX4, DLD	121	467	19113	1.0147238395243068	1.0	0.9999999995705453	99.99999999264963
SP_PIR_KEYWORDS	transit peptide	3	2.479338842975207	0.8009393835357362	NME4, GPX4, DLD	121	476	19235	1.0018924925342036	1.0	0.9944555192566643	99.99999994618116
GOTERM_CC_FAT	GO:0031967~organelle envelope	4	3.3057851239669422	0.8739572854718979	NME4, GSTK1, GPX4, BNIP3	102	620	12782	0.8084756483238457	1.0	0.997893837698662	99.99999999977116
GOTERM_CC_FAT	GO:0031090~organelle membrane	7	5.785123966942149	0.8743924148060442	NME4, NCK2, CYP1B1, GSTK1, GPX4, RYR1, BNIP3	102	1096	12782	0.8003613854300845	1.0	0.9977544447149241	99.99999999978118
Annotation Cluster 76	Enrichment Score: 0.12636492048558448
Category	Term	Count	%	PValue	Genes	List Total	Pop Hits	Pop Total	Fold Enrichment	Bonferroni	Benjamini	FDR
GOTERM_BP_FAT	GO:0009057~macromolecule catabolic process	9	7.43801652892562	0.35459072783756174	HYAL2, CASP3, PSMD12, PYGL, BNIP3, NEDD4L, ZBTB16, MYH9, ISG20	117	781	13528	1.332414064808431	1.0	0.9000117554837461	99.93006430707419
GOTERM_BP_FAT	GO:0044265~cellular macromolecule catabolic process	7	5.785123966942149	0.594463799306471	CASP3, PSMD12, BNIP3, NEDD4L, ZBTB16, MYH9, ISG20	117	725	13528	1.1163689949896847	1.0	0.9845431389185602	99.99996864919078
GOTERM_BP_FAT	GO:0006508~proteolysis	9	7.43801652892562	0.6911663720870429	CASP3, PSMD12, MMP9, CD46, DLD, NEDD4L, ZBTB16, MYH9, MMP14	117	1054	13528	0.9873011239235149	1.0	0.9944909175238317	99.99999965858902
GOTERM_BP_FAT	GO:0051603~proteolysis involved in cellular protein catabolic process	4	3.3057851239669422	0.8934793883323195	PSMD12, NEDD4L, ZBTB16, MYH9	117	600	13528	0.7708262108262108	1.0	0.9999283173428052	99.99999999999999
GOTERM_BP_FAT	GO:0044257~cellular protein catabolic process	4	3.3057851239669422	0.8954249446392989	PSMD12, NEDD4L, ZBTB16, MYH9	117	603	13528	0.7669912545534436	1.0	0.9999318804369023	100.0
GOTERM_BP_FAT	GO:0030163~protein catabolic process	4	3.3057851239669422	0.9070296928355805	PSMD12, NEDD4L, ZBTB16, MYH9	117	622	13528	0.7435622612471489	1.0	0.9999562295467966	100.0
GOTERM_BP_FAT	GO:0019941~modification-dependent protein catabolic process	3	2.479338842975207	0.9604063181253268	PSMD12, NEDD4L, ZBTB16	117	574	13528	0.6043062628428483	1.0	0.9999986662253204	100.0
GOTERM_BP_FAT	GO:0043632~modification-dependent macromolecule catabolic process	3	2.479338842975207	0.9604063181253268	PSMD12, NEDD4L, ZBTB16	117	574	13528	0.6043062628428483	1.0	0.9999986662253204	100.0
Annotation Cluster 77	Enrichment Score: 0.10937588063571689
Category	Term	Count	%	PValue	Genes	List Total	Pop Hits	Pop Total	Fold Enrichment	Bonferroni	Benjamini	FDR
SP_PIR_KEYWORDS	zymogen	3	2.479338842975207	0.36876037360589964	CASP3, MMP9, MMP14	121	206	19235	2.315052555564471	1.0	0.8370577615527195	99.77191475240988
SP_PIR_KEYWORDS	Protease	3	2.479338842975207	0.8084446254099174	CASP3, MMP9, MMP14	121	484	19235	0.9853322860460351	1.0	0.9947953552988229	99.99999996762276
GOTERM_MF_FAT	GO:0004175~endopeptidase activity	3	2.479338842975207	0.8349829035578711	CASP3, MMP9, MMP14	112	375	12983	0.9273571428571428	1.0	0.9997749370356254	99.9999999971426
GOTERM_MF_FAT	GO:0070011~peptidase activity, acting on L-amino acid peptides	3	2.479338842975207	0.9518897127780781	CASP3, MMP9, MMP14	112	549	12983	0.6334406713505074	1.0	0.9999986924122426	100.0
GOTERM_MF_FAT	GO:0008233~peptidase activity	3	2.479338842975207	0.9600360746097514	CASP3, MMP9, MMP14	112	574	12983	0.6058517919362867	1.0	0.9999991531786793	100.0
SP_PIR_KEYWORDS	hydrolase	6	4.958677685950414	0.9700596102486334	HYAL2, CASP3, MMP9, EPHX1, MMP14, ISG20	121	1555	19235	0.6133772687411975	1.0	0.999981825284526	100.0
Annotation Cluster 78	Enrichment Score: 0.05881892265488226
Category	Term	Count	%	PValue	Genes	List Total	Pop Hits	Pop Total	Fold Enrichment	Bonferroni	Benjamini	FDR
GOTERM_BP_FAT	GO:0070271~protein complex biogenesis	4	3.3057851239669422	0.8130772033923899	NCK2, CTH, TGM2, MBD2	117	505	13528	0.9158331217737159	1.0	0.9993200477186218	99.99999999991775
GOTERM_BP_FAT	GO:0006461~protein complex assembly	4	3.3057851239669422	0.8130772033923899	NCK2, CTH, TGM2, MBD2	117	505	13528	0.9158331217737159	1.0	0.9993200477186218	99.99999999991775
GOTERM_BP_FAT	GO:0065003~macromolecular complex assembly	4	3.3057851239669422	0.9291398259429682	NCK2, CTH, TGM2, MBD2	117	665	13528	0.6954822954822956	1.0	0.9999856561363194	100.0
GOTERM_BP_FAT	GO:0043933~macromolecular complex subunit organization	4	3.3057851239669422	0.9470647321713372	NCK2, CTH, TGM2, MBD2	117	710	13528	0.6514024316841219	1.0	0.9999956520624182	100.0
Annotation Cluster 79	Enrichment Score: 0.024817516506024147
Category	Term	Count	%	PValue	Genes	List Total	Pop Hits	Pop Total	Fold Enrichment	Bonferroni	Benjamini	FDR
GOTERM_BP_FAT	GO:0008104~protein localization	6	4.958677685950414	0.8818858070674994	ITGA2, MAL, RAB6A, MYH9, YWHAE, IL10	117	882	13528	0.7865573579859294	1.0	0.9998915504759275	99.99999999999996
GOTERM_BP_FAT	GO:0045184~establishment of protein localization	4	3.3057851239669422	0.9642636804922217	ITGA2, RAB6A, MYH9, YWHAE	117	769	13528	0.6014248719060163	1.0	0.9999990970426659	100.0
GOTERM_BP_FAT	GO:0015031~protein transport	3	2.479338842975207	0.9906934420252703	RAB6A, MYH9, YWHAE	117	762	13528	0.45521232922807725	1.0	0.9999999965444031	100.0
