# Supplementary material for: Meta-Analysis of Genome-Wide Association Studies and Network Analysis-Based Integration with Gene Expression Data Identify New Suggestive Loci and Unravel a Wnt-Centric Network Associated with Dupuytren’s Disease
Source: PLoS One. 2016 Jul 28;11(7):e0158101. doi: 10.1371/journal.pone.0158101 (PMC4965170; doi:10.1371/journal.pone.0158101)
Supplement: S15 Table — (XLSX) [file pone.0158101.s016.xlsx]

## Sheet: Table S14
Table S15. Genes from iPINBPA top subnetwork
OFFICIAL_GENE_SYMBOL	P value	SNP P value	Name
SFRP4	9.99999e-07	1.11e-28	secreted frizzled-related protein 4
EIF3E	2e-06	7.58e-08	eukaryotic translation initiation factor 3, subunit E
MAFB	0.000316	1.12e-07	v-maf musculoaponeurotic fibrosarcoma oncogene homolog B (avian)
ISG20	9.99999e-07	1.41e-07	interferon stimulated exonuclease gene 20kDa
RBBP5	0.000282	1.54e-06	retinoblastoma binding protein 5
AXIN1	0.00452995	7.03e-06	axin 1
PSMD7	0.0188981	1.06e-05	proteasome (prosome, macropain) 26S subunit, non-ATPase, 7
NEDD4	0.168831	2.19e-05	neural precursor cell expressed, developmentally down-regulated 4
HLA-B	0.0649935	3.22e-05	major histocompatibility complex, class I, C; major histocompatibility complex, class I, B
RBPMS	3.1e-05	3.23e-05	RNA binding protein with multiple splicing
ILF3	0.111888	3.78e-05	interleukin enhancer binding factor 3, 90kDa
DNM2	0.188811	3.78e-05	dynamin 2
ZNF219	0.000427	3.8e-05	zinc finger protein 219
NFYB	0.12987	3.88e-05	nuclear transcription factor Y, beta
ITGA11	0.029997	4.22e-05	integrin, alpha 11
SBNO2	0.0579942	4.43e-05	strawberry notch homolog 2 (Drosophila)
ABCA7	0.0643936	4.43e-05	ATP-binding cassette, sub-family A (ABC1), member 7
GPX4	0.0989011	4.43e-05	glutathione peroxidase 4 (phospholipid hydroperoxidase)
HNRNPC	0.16983	4.76e-05	heterogeneous nuclear ribonucleoprotein C (C1/C2)
HTRA1	0.0406959	4.84e-05	HtrA serine peptidase 1
FES	0.147852	5.61e-05	feline sarcoma oncogene
BOK	0.0106989	6.32e-05	BCL2-related ovarian killer
MRPL14	0.0144986	6.43e-05	mitochondrial ribosomal protein L14
DEK	0.0611939	6.47e-05	DEK oncogene
FANCL	0.000163	6.75e-05	Fanconi anemia, complementation group L
SLC38A1	0.0271973	6.75e-05	solute carrier family 38, member 1
CDKN1A	0.202797	7.31e-05	cyclin-dependent kinase inhibitor 1A (p21, Cip1)
PJA2	0.000911999	7.65e-05	praja ring finger 2
ADK	0.16983	8.15e-05	adenosine kinase
SAV1	0.0313969	8.56e-05	salvador homolog 1 (Drosophila)
SSTR2	0.00570994	8.65e-05	somatostatin receptor 2
RRM1	0.247752	0.000108	ribonucleotide reductase M1
MARCH3	0.000778999	0.00011	membrane-associated ring finger (C3HC4) 3
PLCB1	0.210789	0.00011	phospholipase C, beta 1 (phosphoinositide-specific)
NTRK2	0.190809	0.000124	neurotrophic tyrosine kinase, receptor, type 2
PALB2	0.125874	0.000134	partner and localizer of BRCA2
PTK2	0.00269997	0.000164	PTK2 protein tyrosine kinase 2
CDKN2D	0.0361964	0.000172	cyclin-dependent kinase inhibitor 2D (p19, inhibits CDK4)
KEAP1	0.0724928	0.000172	kelch-like ECH-associated protein 1
DAB2	0.039796	0.000182	disabled homolog 2, mitogen-responsive phosphoprotein (Drosophila)
TNC	0.0262974	0.00019	tenascin C
ZNF483	0.00871991	0.000192	zinc finger protein 483
TRIM32	0.00310997	0.000205	tripartite motif-containing 32
RPL24	0.0263974	0.000213	ribosomal protein L24; ribosomal protein L24 pseudogene 6
CCL2	0.089991	0.000234	chemokine (C-C motif) ligand 2
BRWD1	0.0109989	0.000238	bromodomain and WD repeat domain containing 1
GTF2E2	0.000693999	0.000242	general transcription factor IIE, polypeptide 2, beta 34kDa
ITPK1	0.00701993	0.000242	inositol 1,3,4-triphosphate 5/6 kinase
TRIM27	0.0279972	0.000248	tripartite motif-containing 27
ADAM12	0.00465995	0.000249	ADAM metallopeptidase domain 12
MEIS2	0.188811	0.000253	Meis homeobox 2
ERBB3	0.0279972	0.000258	v-erb-b2 erythroblastic leukemia viral oncogene homolog 3 (avian)
PA2G4	0.0282972	0.000258	proliferation-associated 2G4, 38kDa; proliferation-associated 2G4 pseudogene 4
RPL41	0.0286971	0.000258	ribosomal protein L41
PPA1	0.00440996	0.000261	pyrophosphatase (inorganic) 1
DLD	0.00505995	0.000266	dihydrolipoamide dehydrogenase
PTPRA	0.137862	0.00028	protein tyrosine phosphatase, receptor type, A
EEF1D	0.0237976	0.000284	eukaryotic translation elongation factor 1 delta (guanine nucleotide exchange protein)
IFITM2	0.00321997	0.000285	interferon induced transmembrane protein 2 (1-8D)
IFITM1	0.00546995	0.000285	interferon induced transmembrane protein 1 (9-27)
IFITM3	0.00548995	0.000285	interferon induced transmembrane protein 3 (1-8U)
COL4A2	0.0653935	0.000288	collagen, type IV, alpha 2
CYCS	0.0115988	0.000302	cytochrome c, somatic
LAMB1	0.0473953	0.000308	laminin, beta 1
UROD	0.117882	0.000308	uroporphyrinogen decarboxylase
CREBBP	0.0291971	0.00031	CREB binding protein
RBPJ	0.0429957	0.000313	recombination signal binding protein for immunoglobulin kappa J region
COL4A1	0.0292971	0.000323	collagen, type IV, alpha 1
H2AFY2	0.116883	0.000329	H2A histone family, member Y2
LAMA5	0.0425957	0.000334	laminin, alpha 5
RPS21	0.0772923	0.000334	ribosomal protein S21
SPCS1	0.00202998	0.000342	signal peptidase complex subunit 1 homolog (S. cerevisiae)
PBRM1	0.00331997	0.000342	polybromo 1
TIMM23	0.00824992	0.000347	similar to translocase of inner mitochondrial membrane 23 (yeast) homolog
NCOA4	0.0285971	0.000347	nuclear receptor coactivator 4
CIB1	0.0979021	0.000363	calcium and integrin binding 1 (calmyrin)
HS3ST3A1	0.0408959	0.00037	heparan sulfate (glucosamine) 3-O-sulfotransferase 3A1
ARRB1	0.00101999	0.000372	arrestin, beta 1
RPS3	0.00351996	0.000372	ribosomal protein S3 pseudogene 3; ribosomal protein S3
SPN	0.122877	0.000372	sialophorin
KPNA4	0.0783922	0.000402	karyopherin alpha 4 (importin alpha 3)
IRF1	0.00218998	0.000428	interferon regulatory factor 1
ARHGAP22	0.0729271	0.000432	Rho GTPase activating protein 22
KANK1	0.0219978	0.000435	KN motif and ankyrin repeat domains 1; similar to ankyrin repeat domain protein 15 isoform b
PVRL2	0.00456995	0.000464	poliovirus receptor-related 2 (herpesvirus entry mediator B)
APOE	0.0829171	0.000464	hypothetical LOC100129500; apolipoprotein E
YEATS2	0.152847	0.000476	YEATS domain containing 2
MTA3	0.00949905	0.00048	metastasis associated 1 family, member 3
SLIT2	0.106893	0.00048	slit homolog 2 (Drosophila)
CABLES1	0.230769	0.000497	Cdk5 and Abl enzyme substrate 1
SPHK2	0.247752	0.000503	sphingosine kinase 2
ZNF160	0.00959904	0.000504	zinc finger protein 160
ZNF415	0.0194981	0.000504	zinc finger protein 415
CITED2	0.0249975	0.000509	Cbp/p300-interacting transactivator, with Glu/Asp-rich carboxy-terminal domain, 2
RCC2	0.00831992	0.00054	regulator of chromosome condensation 2
ZNF823	0.0232977	0.000542	zinc finger protein 823
STK25	0.100899	0.000583	serine/threonine kinase 25 (STE20 homolog, yeast)
CLNS1A	0.0157984	0.000591	chloride channel, nucleotide-sensitive, 1A
BCAR3	0.150849	0.000629	breast cancer anti-estrogen resistance 3
BCL11A	0.0526947	0.000645	B-cell CLL/lymphoma 11A (zinc finger protein)
TOP2A	0.00318997	0.000684	topoisomerase (DNA) II alpha 170kDa
IGFBP4	0.00340997	0.000684	insulin-like growth factor binding protein 4
TIMELESS	0.17982	0.000684	timeless homolog (Drosophila)
COL14A1	0.0294971	0.000685	collagen, type XIV, alpha 1
KIF5C	0.00538995	0.000701	kinesin family member 5C
BMP2	0.010299	0.000771	bone morphogenetic protein 2
RYBP	0.00939906	0.000772	RING1 and YY1 binding protein
EXOSC10	0.00344997	0.000785	exosome component 10
SMARCA2	0.187812	0.000814	SWI/SNF related, matrix associated, actin dependent regulator of chromatin, subfamily a, member 2
ROR2	0.0693931	0.000818	receptor tyrosine kinase-like orphan receptor 2
SRM	0.0125987	0.000828	spermidine synthase
AXIN2	0.0544946	0.000848	axin 2
CX3CR1	0.111888	0.000855	chemokine (C-X3-C motif) receptor 1
RUNX1	0.039996	0.000865	runt-related transcription factor 1
PAK1	0.0541946	0.000885	p21 protein (Cdc42/Rac)-activated kinase 1
RNF126	0.0440956	0.000886	ring finger protein 126
ETS1	0.0441956	0.000889	v-ets erythroblastosis virus E26 oncogene homolog 1 (avian)
PARP14	0.0347965	0.000891	poly (ADP-ribose) polymerase family, member 14
IRF2BP1	0.0283972	0.000903	interferon regulatory factor 2 binding protein 1
ZFHX3	0.0889111	0.000908	zinc finger homeobox 3; hypothetical LOC100132068
GADD45B	0.0465953	0.000968	growth arrest and DNA-damage-inducible, beta
GNG7	0.134865	0.000968	guanine nucleotide binding protein (G protein), gamma 7
WRN	0.151848	0.000995	similar to Werner syndrome protein; Werner syndrome, RecQ helicase-like
TCF4	0.171828	0.001	transcription factor 4
ZNF581	0.166833	0.001024	zinc finger protein 581
PBX1	0.23976	0.001047	pre-B-cell leukemia homeobox 1
GADD45A	0.0909091	0.00105	growth arrest and DNA-damage-inducible, alpha
PRICKLE1	0.0769231	0.00106	prickle homolog 1 (Drosophila)
NRIP1	0.0311969	0.001081	nuclear receptor interacting protein 1
ZNF239	0.0114989	0.001107	zinc finger protein 239
RPL22	0.0531947	0.001108	ribosomal protein L22 pseudogene 11; ribosomal protein L22
NOS3	0.0239976	0.001124	nitric oxide synthase 3 (endothelial cell)
ALOX5AP	0.0585941	0.00115	arachidonate 5-lipoxygenase-activating protein
MRPL4	0.0448955	0.001159	mitochondrial ribosomal protein L4
DNMT1	0.0683932	0.001159	DNA (cytosine-5-)-methyltransferase 1
UBE4B	0.126873	0.001164	ubiquitination factor E4B (UFD2 homolog, yeast)
RERE	0.0578942	0.001173	arginine-glutamic acid dipeptide (RE) repeats
GTF2H4	0.106893	0.001194	general transcription factor IIH, polypeptide 4, 52kDa
VEZT	0.102897	0.0012	vezatin, adherens junctions transmembrane protein
SDC1	0.154845	0.001202	syndecan 1
HCK	0.0413959	0.001203	hemopoietic cell kinase
KRT8	0.174825	0.001285	keratin 8 pseudogene 9; similar to keratin 8; keratin 8
ZNF263	0.0183982	0.001347	zinc finger protein 263
TYK2	0.0350965	0.001352	tyrosine kinase 2
NRP1	0.0710929	0.001379	neuropilin 1
MME	0.0839161	0.001384	membrane metallo-endopeptidase
GPC1	0.125874	0.001421	glypican 1
TSC1	0.14985	0.001452	tuberous sclerosis 1
SPCS2	0.0319968	0.001454	signal peptidase complex subunit 2 homolog (S. cerevisiae); signal peptidase complex subunit 2 homolog pseudogene
GPS2	0.0574943	0.001456	G protein pathway suppressor 2
EIF5A	0.059794	0.001456	eukaryotic translation initiation factor 5A; eukaryotic translation initiation factor 5A-like 1
DVL2	0.14985	0.001456	dishevelled, dsh homolog 2 (Drosophila)
GNB5	0.124875	0.001487	guanine nucleotide binding protein (G protein), beta 5
GABBR1	0.136863	0.001494	gamma-aminobutyric acid (GABA) B receptor, 1
PFKM	0.0709291	0.001503	phosphofructokinase, muscle
HIPK2	0.100899	0.001504	homeodomain interacting protein kinase 2; similar to homeodomain interacting protein kinase 2
ALOX5	0.00737993	0.001536	arachidonate 5-lipoxygenase
RXRA	0.18981	0.001549	retinoid X receptor, alpha
SRP19	0.0707929	0.001552	signal recognition particle 19kDa
EFEMP1	0.00969903	0.001589	EGF-containing fibulin-like extracellular matrix protein 1
ANK2	0.0849151	0.001608	ankyrin 2, neuronal
CSNK1G3	0.00500995	0.001612	casein kinase 1, gamma 3
CIDEC	0.0205979	0.001633	cell death-inducing DFFA-like effector c
ARPC4	0.0281972	0.001633	tubulin tyrosine ligase-like family, member 3; actin related protein 2/3 complex, subunit 4, 20kDa
GADD45G	0.0231977	0.001635	growth arrest and DNA-damage-inducible, gamma
ATP6V0A4	0.0544946	0.001647	ATPase, H+ transporting, lysosomal V0 subunit a4
ARHGAP21	0.101898	0.001656	Rho GTPase activating protein 21
PAAF1	0.0367963	0.001667	proteasomal ATPase-associated factor 1
TBK1	0.228771	0.001699	TANK-binding kinase 1
PDLIM1	0.228771	0.001708	PDZ and LIM domain 1
IGF1	0.0351965	0.001714	insulin-like growth factor 1 (somatomedin C)
TIMP2	0.0239976	0.001722	TIMP metallopeptidase inhibitor 2
CCT8	0.010199	0.001725	similar to chaperonin containing TCP1, subunit 8 (theta); chaperonin containing TCP1, subunit 8 (theta)
PABPC1	0.0149985	0.001739	poly(A) binding protein, cytoplasmic pseudogene 5; poly(A) binding protein, cytoplasmic 1
NME4	0.0545945	0.001799	non-metastatic cells 4, protein expressed in
RPLP1	0.120879	0.001805	ribosomal protein, large, P1
DSP	0.0417958	0.001849	desmoplakin
PALLD	0.0329967	0.001863	palladin, cytoskeletal associated protein
PPP2R5E	0.0719281	0.001929	protein phosphatase 2, regulatory subunit B', epsilon isoform
U2AF2	0.185814	0.001934	U2 small nuclear RNA auxiliary factor 2
IL17RD	0.0171983	0.001943	interleukin 17 receptor D
EIF3G	0.0270973	0.001957	eukaryotic translation initiation factor 3, subunit G
ID1	0.00376996	0.001959	inhibitor of DNA binding 1, dominant negative helix-loop-helix protein
BCL2L1	0.0709291	0.001959	BCL2-like 1
USO1	0.124875	0.00196	USO1 homolog, vesicle docking protein (yeast)
PYGO2	0.00577994	0.001989	pygopus homolog 2 (Drosophila)
SHC1	0.00641994	0.001989	SHC (Src homology 2 domain containing) transforming protein 1
CKS1B	0.00647994	0.001989	CDC28 protein kinase regulatory subunit 1B
UTRN	0.039796	0.001993	utrophin
CUL9	0.112887	0.002017	cullin 9
ACTR1A	0.0245975	0.002019	ARP1 actin-related protein 1 homolog A, centractin alpha (yeast)
SMAD3	0.0407959	0.002022	SMAD family member 3
TRIM25	0.143856	0.002033	tripartite motif-containing 25
TSC22D1	0.0765923	0.002116	TSC22 domain family, member 1
FERMT2	0.166833	0.002132	fermitin family homolog 2 (Drosophila)
RFWD3	0.0120988	0.002134	ring finger and WD repeat domain 3
ATP5D	0.106893	0.002173	ATP synthase, H+ transporting, mitochondrial F1 complex, delta subunit
MEG3	0.0969031	0.002191	maternally expressed 3 (non-protein coding)
TRIM5	0.0979021	0.002195	tripartite motif-containing 5
TRIM22	0.145854	0.002195	tripartite motif-containing 22
CCDC101	0.0132987	0.002226	coiled-coil domain containing 101
EXT1	0.236763	0.002291	exostoses (multiple) 1
ZFP37	0.0156984	0.002299	zinc finger protein 37 homolog (mouse)
KLF11	0.163836	0.002318	Kruppel-like factor 11
B4GALT7	0.0588941	0.002319	xylosylprotein beta 1,4-galactosyltransferase, polypeptide 7 (galactosyltransferase I)
RPS19	0.150849	0.002334	ribosomal protein S19 pseudogene 3; ribosomal protein S19
NRAS	0.174825	0.002348	neuroblastoma RAS viral (v-ras) oncogene homolog
LY86	0.069793	0.002382	lymphocyte antigen 86
TSG101	0.0283972	0.002389	tumor susceptibility gene 101
STK3	0.117882	0.002418	serine/threonine kinase 3 (STE20 homolog, yeast)
RDX	0.0288971	0.002426	radixin
PPP1R3D	0.178821	0.00244	protein phosphatase 1, regulatory (inhibitor) subunit 3D
GEMIN4	0.0342966	0.002487	gem (nuclear organelle) associated protein 4
TRIB2	0.0493951	0.002521	tribbles homolog 2 (Drosophila)
ETFDH	0.0334967	0.002536	electron-transferring-flavoprotein dehydrogenase
ATF3	0.0437956	0.002536	activating transcription factor 3
POLR3A	0.104895	0.002544	polymerase (RNA) III (DNA directed) polypeptide A, 155kDa
SLC44A2	0.0371963	0.002547	solute carrier family 44, member 2
ARSB	0.247752	0.002554	arylsulfatase B
MAP4K4	0.010299	0.002561	mitogen-activated protein kinase kinase kinase kinase 4
SPTBN1	0.138861	0.002594	spectrin, beta, non-erythrocytic 1
MCL1	0.0859141	0.002605	myeloid cell leukemia sequence 1 (BCL2-related)
AHCTF1	0.134865	0.002608	AT hook containing transcription factor 1; AT hook containing transcription factor 1 pseudogene
COL6A1	0.0859141	0.002611	collagen, type VI, alpha 1
SNAPC2	0.113886	0.002617	small nuclear RNA activating complex, polypeptide 2, 45kDa
TIMM44	0.120879	0.002617	translocase of inner mitochondrial membrane 44 homolog (yeast)
DDOST	0.0472953	0.002648	dolichyl-diphosphooligosaccharide-protein glycosyltransferase
PINK1	0.049895	0.002648	PTEN induced putative kinase 1
ACTN1	0.245754	0.002672	actinin, alpha 1
ADRB2	0.0244976	0.002693	adrenergic, beta-2-, receptor, surface
PIK3R1	0.030497	0.002708	phosphoinositide-3-kinase, regulatory subunit 1 (alpha)
SMARCC2	0.107892	0.002718	SWI/SNF related, matrix associated, actin dependent regulator of chromatin, subfamily c, member 2
HLA-A	0.248751	0.002721	major histocompatibility complex, class I, A
DAXX	0.0689311	0.002739	death-domain associated protein
UGCG	0.130869	0.002767	UDP-glucose ceramide glucosyltransferase
NFKBIA	0.171828	0.002776	nuclear factor of kappa light polypeptide gene enhancer in B-cells inhibitor, alpha
NR3C1	0.00939906	0.002792	nuclear receptor subfamily 3, group C, member 1 (glucocorticoid receptor)
WASL	0.114885	0.002792	Wiskott-Aldrich syndrome-like
EYA2	0.0350965	0.002796	eyes absent homolog 2 (Drosophila)
ZNF251	0.0969031	0.002819	zinc finger protein 251
MAP2K2	0.178821	0.002869	mitogen-activated protein kinase kinase 2 pseudogene; mitogen-activated protein kinase kinase 2
RPL13	0.132867	0.002874	ribosomal protein L13 pseudogene 12; ribosomal protein L13
PRKCE	0.0113989	0.002889	protein kinase C, epsilon
PRDX6	0.0739261	0.00289	peroxiredoxin 6
CD46	0.0539946	0.002895	CD46 molecule, complement regulatory protein
P4HB	0.196803	0.002902	prolyl 4-hydroxylase, beta polypeptide
FLAD1	0.0184982	0.002946	FAD1 flavin adenine dinucleotide synthetase homolog (S. cerevisiae)
NKD2	0.0330967	0.002952	naked cuticle homolog 2 (Drosophila)
SMC4	0.196803	0.002975	structural maintenance of chromosomes 4
MTHFD2	0.0357964	0.003013	methylenetetrahydrofolate dehydrogenase (NADP+ dependent) 2, methenyltetrahydrofolate cyclohydrolase
SLC4A5	0.10989	0.003013	solute carrier family 4, sodium bicarbonate cotransporter, member 5
TARDBP	0.0379962	0.003025	TAR DNA binding protein
LNPEP	0.143856	0.003027	leucyl/cystinyl aminopeptidase
NEK6	0.187812	0.003045	NIMA (never in mitosis gene a)-related kinase 6
NCK2	0.0929071	0.003101	NCK adaptor protein 2
ARL8B	0.0609939	0.003133	ADP-ribosylation factor-like 8B
PIP5K1C	0.0342966	0.003135	phosphatidylinositol-4-phosphate 5-kinase, type I, gamma
HMGN1	0.0467953	0.003152	high-mobility group nucleosome binding domain 1
FBXW11	0.0999001	0.003156	F-box and WD repeat domain containing 11
RPL11	0.133866	0.00316	ribosomal protein L11
PLCE1	0.108891	0.003171	phospholipase C, epsilon 1
LSM7	0.0929071	0.003187	LSM7 homolog, U6 small nuclear RNA associated (S. cerevisiae)
OAZ1	0.175824	0.003187	ornithine decarboxylase antizyme 1
EARS2	0.216783	0.00323	glutamyl-tRNA synthetase 2, mitochondrial (putative)
MORF4L1	0.147852	0.003246	mortality factor 4; mortality factor 4 like 1
PNRC2	0.0546945	0.003254	proline-rich nuclear receptor coactivator 2; similar to hCG1728885
CRLF1	0.231768	0.003262	cytokine receptor-like factor 1
CARS	0.120879	0.003293	cysteinyl-tRNA synthetase
CHMP6	0.0409959	0.003294	chromatin modifying protein 6
BAIAP2	0.180819	0.003294	BAI1-associated protein 2
TANK	0.142857	0.003311	TRAF family member-associated NFKB activator
DDX46	0.0336966	0.003325	DEAD (Asp-Glu-Ala-Asp) box polypeptide 46
ZNF20	0.0979021	0.003364	zinc finger protein 20
CAMLG	0.0235976	0.00339	calcium modulating ligand
INO80E	0.0406959	0.003397	INO80 complex subunit E
ALDOA	0.0566943	0.003397	aldolase A, fructose-bisphosphate
ATP6V0E1	0.251748	0.003418	ATPase, H+ transporting, lysosomal 9kDa, V0 subunit e1
PSMD12	0.182817	0.003448	proteasome (prosome, macropain) 26S subunit, non-ATPase, 12
ETFB	0.163836	0.003454	electron-transfer-flavoprotein, beta polypeptide
SLC22A5	0.254745	0.003499	solute carrier family 22 (organic cation/carnitine transporter), member 5
POLD3	0.0275972	0.003504	polymerase (DNA-directed), delta 3, accessory subunit
BMPR2	0.0929071	0.003516	bone morphogenetic protein receptor, type II (serine/threonine kinase)
RPS26	0.0588941	0.003519	ribosomal protein S26 pseudogene 38; ribosomal protein S26 pseudogene 39; ribosomal protein S26 pseudogene 35; ribosomal protein S26 pseudogene 31; ribosomal protein S26 pseudogene 20; ribosomal protein S26 pseudogene 54; ribosomal protein S26 pseudogene 2; ribosomal protein S26 pseudogene 53; ribosomal protein S26 pseudogene 25; ribosomal protein S26 pseudogene 50; ribosomal protein S26 pseudoge…
EMX2	0.155844	0.003541	empty spiracles homeobox 2
CRADD	0.049995	0.00355	CASP2 and RIPK1 domain containing adaptor with death domain
CTNNBIP1	0.0191981	0.003555	catenin, beta interacting protein 1
IQGAP1	0.181818	0.00356	IQ motif containing GTPase activating protein 1
DMAP1	0.0463954	0.003581	DNA methyltransferase 1 associated protein 1
CDC16	0.0526947	0.003606	cell division cycle 16 homolog (S. cerevisiae)
UPF3A	0.0651935	0.003606	UPF3 regulator of nonsense transcripts homolog A (yeast)
PCBD2	0.246753	0.003608	pterin-4 alpha-carbinolamine dehydratase/dimerization cofactor of hepatocyte nuclear factor 1 alpha (TCF1) 2
MEIS3	0.224775	0.003621	Meis homeobox 3; Meis homeobox 3 pseudogene 2
SARS	0.205794	0.003624	seryl-tRNA synthetase
MGRN1	0.020198	0.003644	mahogunin, ring finger 1
SP1	0.215784	0.003676	Sp1 transcription factor
ZNF696	0.0515948	0.003696	zinc finger protein 696
DDX31	0.0577942	0.003761	DEAD (Asp-Glu-Ala-Asp) box polypeptide 31
ELL	0.136863	0.003783	elongation factor RNA polymerase II
ISYNA1	0.137862	0.003783	inositol-3-phosphate synthase 1
HNRNPA1	0.0129987	0.003798	heterogeneous nuclear ribonucleoprotein A1-like 3; similar to heterogeneous nuclear ribonucleoprotein A1; heterogeneous nuclear ribonucleoprotein A1 pseudogene 2; heterogeneous nuclear ribonucleoprotein A1; heterogeneous nuclear ribonucleoprotein A1 pseudogene
CBX5	0.0234977	0.003798	chromobox homolog 5 (HP1 alpha homolog, Drosophila)
EGLN2	0.0150985	0.003809	egl nine homolog 2 (C. elegans)
PTTG1	0.0237976	0.003827	pituitary tumor-transforming 1; pituitary tumor-transforming 2
UROS	0.00667993	0.003835	uroporphyrinogen III synthase
G3BP2	0.0709291	0.003849	GTPase activating protein (SH3 domain) binding protein 2
PNN	0.0359964	0.003854	pinin, desmosome associated protein
YWHAE	0.141858	0.003861	similar to 14-3-3 protein epsilon (14-3-3E) (Mitochondrial import stimulation factor L subunit) (MSF L); tyrosine 3-monooxygenase/tryptophan 5-monooxygenase activation protein, epsilon polypeptide
CDKN2B	0.0849151	0.003871	cyclin-dependent kinase inhibitor 2B (p15, inhibits CDK4)
PPP2R2B	0.117882	0.003877	protein phosphatase 2 (formerly 2A), regulatory subunit B, beta isoform
COL3A1	0.154845	0.00388	collagen, type III, alpha 1
RPS7	0.231768	0.003926	ribosomal protein S7; ribosomal protein S7 pseudogene 11; ribosomal protein S7 pseudogene 4; ribosomal protein S7 pseudogene 10
SOCS1	0.110889	0.003933	suppressor of cytokine signaling 1
ADAM17	0.167832	0.003938	ADAM metallopeptidase domain 17
AFF3	0.0739261	0.003946	AF4/FMR2 family, member 3
EIF3L	0.133866	0.003949	eukaryotic translation initiation factor 3, subunit L
AEBP2	0.10989	0.003959	AE binding protein 2
DTX1	0.0239976	0.004005	deltex homolog 1 (Drosophila)
CPS1	0.136863	0.004011	carbamoyl-phosphate synthetase 1, mitochondrial
PTBP1	0.184815	0.004025	polypyrimidine tract binding protein 1
ROCK2	0.227772	0.004048	Rho-associated, coiled-coil containing protein kinase 2
TRIP4	0.0725927	0.00414	thyroid hormone receptor interactor 4
BMP4	0.0179982	0.004141	bone morphogenetic protein 4
UBC	0.113886	0.004189	ubiquitin C
TBL1XR1	0.245754	0.004269	transducin (beta)-like 1 X-linked receptor 1
RANBP1	0.0959041	0.004283	similar to RAN binding protein 1; RAN binding protein 1
DGCR8	0.0999001	0.004283	DiGeorge syndrome critical region gene 8
RBBP8	0.197802	0.004439	retinoblastoma binding protein 8
DLST	0.0589941	0.00446	dihydrolipoamide S-succinyltransferase (E2 component of 2-oxo-glutarate complex); dihydrolipoamide S-succinyltransferase pseudogene (E2 component of 2-oxo-glutarate complex)
NCOR2	0.200799	0.004537	nuclear receptor co-repressor 2
ERF	0.157842	0.004542	Ets2 repressor factor
ZAK	0.178821	0.004623	sterile alpha motif and leucine zipper containing kinase AZK
SAP18	0.201798	0.00464	Sin3A-associated protein, 18kDa
TERF1	0.0690931	0.004644	similar to telomeric repeat binding factor (NIMA-interacting) 1; telomeric repeat binding factor (NIMA-interacting) 1; telomeric repeat binding factor (NIMA-interacting) 1 pseudogene
SEMA4D	0.101898	0.0047	sema domain, immunoglobulin domain (Ig), transmembrane domain (TM) and short cytoplasmic domain, (semaphorin) 4D
ATP6V1C1	0.21978	0.004742	ATPase, H+ transporting, lysosomal 42kDa, V1 subunit C1
BRPF3	0.221778	0.004756	bromodomain and PHD finger containing, 3
ZNF594	0.155844	0.004839	zinc finger protein 594
WNT2	0.0271973	0.004938	wingless-type MMTV integration site family member 2
SATB2	0.060494	0.004938	SATB homeobox 2
POLR2L	0.0999001	0.004958	polymerase (RNA) II (DNA directed) polypeptide L, 7.6kDa
MSX1	0.100899	0.004993	msh homeobox 1
ZFPM2	0.0621938	0.00502	zinc finger protein, multitype 2
GNAQ	0.240759	0.005021	guanine nucleotide binding protein (G protein), q polypeptide
FYB	0.194805	0.00511	FYN binding protein (FYB-120/130)
RARA	0.216783	0.005124	retinoic acid receptor, alpha
FKBP3	0.0919081	0.00514	FK506 binding protein 3, 25kDa
TFDP1	0.156843	0.005163	transcription factor Dp-1
TAF1B	0.193806	0.005173	TATA box binding protein (TBP)-associated factor, RNA polymerase I, B, 63kDa
TRIM8	0.0214979	0.005237	tripartite motif-containing 8
ABR	0.115884	0.005244	active BCR-related gene
RPL27A	0.158841	0.005256	ribosomal protein L27a
CASC3	0.00959904	0.005281	cancer susceptibility candidate 3
TRAF6	0.0899101	0.005347	TNF receptor-associated factor 6
SAR1B	0.0233977	0.005353	SAR1 homolog B (S. cerevisiae)
CDK10	0.121878	0.005353	cyclin-dependent kinase 10
BRD9	0.0107989	0.005362	bromodomain containing 9
RGL1	0.138861	0.005365	ral guanine nucleotide dissociation stimulator-like 1
SMYD3	0.177822	0.005373	SET and MYND domain containing 3
DDX10	0.200799	0.005431	DEAD (Asp-Glu-Ala-Asp) box polypeptide 10
CHD7	0.0899101	0.005432	chromodomain helicase DNA binding protein 7
F2RL2	0.137862	0.005444	coagulation factor II (thrombin) receptor-like 2
PHC1	0.111888	0.005473	polyhomeotic homolog 1B (Drosophila); polyhomeotic homolog 1 (Drosophila)
TEAD2	0.0233977	0.005556	TEA domain family member 2
ZNF473	0.0989011	0.005558	zinc finger protein 473
ZNF385A	0.121878	0.005579	zinc finger protein 385A
CAPZB	0.168831	0.00559	capping protein (actin filament) muscle Z-line, beta
SOX8	0.0849151	0.005631	SRY (sex determining region Y)-box 8
INO80C	0.121878	0.005632	INO80 complex subunit C
RPS25	0.0614939	0.005669	ribosomal protein S25 pseudogene 8; ribosomal protein S25
TCF7L2	0.102897	0.005674	transcription factor 7-like 2 (T-cell specific, HMG-box)
TWF2	0.128871	0.005713	twinfilin, actin-binding protein, homolog 2 (Drosophila)
SMAD7	0.120879	0.005814	SMAD family member 7
SLC44A1	0.116883	0.005858	solute carrier family 44, member 1
CDC26	0.101898	0.005866	cell division cycle 26 homolog (S. cerevisiae); cell division cycle 26 homolog (S. cerevisiae) pseudogene
PRPF4	0.153846	0.005866	PRP4 pre-mRNA processing factor 4 homolog (yeast)
COX6C	0.019998	0.005919	cytochrome c oxidase subunit VIc
RNF41	0.18981	0.005923	ring finger protein 41
PRPF19	0.0240976	0.005961	PRP19/PSO4 pre-mRNA processing factor 19 homolog (S. cerevisiae)
MTPN	0.216783	0.00601	myotrophin; leucine zipper protein 6
TUBB	0.107892	0.006027	tubulin, beta; similar to tubulin, beta 5; tubulin, beta pseudogene 2; tubulin, beta pseudogene 1
MDC1	0.202797	0.006027	mediator of DNA-damage checkpoint 1
CDC37	0.0759241	0.006046	cell division cycle 37 homolog (S. cerevisiae)
CNOT2	0.0959041	0.006046	CCR4-NOT transcription complex, subunit 2
ADAM9	0.233766	0.006053	ADAM metallopeptidase domain 9 (meltrin gamma)
EIF5	0.0444956	0.006084	eukaryotic translation initiation factor 5
ZNF69	0.040296	0.00617	zinc finger protein 69
FHL2	0.11988	0.006178	four and a half LIM domains 2
NUP214	0.180819	0.006191	nucleoporin 214kDa
CPSF3	0.243756	0.00622	cleavage and polyadenylation specific factor 3, 73kDa
BLZF1	0.0385961	0.006222	basic leucine zipper nuclear factor 1
WTIP	0.0544946	0.006227	Wilms tumor 1 interacting protein
WWP2	0.161838	0.006325	WW domain containing E3 ubiquitin protein ligase 2
DVL3	0.187812	0.006331	dishevelled, dsh homolog 3 (Drosophila)
ABCF3	0.224775	0.006331	ATP-binding cassette, sub-family F (GCN20), member 3
MAZ	0.00889911	0.006349	MYC-associated zinc finger protein (purine-binding transcription factor)
NCSTN	0.125874	0.00635	nicastrin
ANGPT1	0.0137986	0.006429	angiopoietin 1
RAE1	0.0167983	0.006436	RAE1 RNA export 1 homolog (S. pombe)
SEC61B	0.0217978	0.006468	Sec61 beta subunit
UPF1	0.0387961	0.006489	UPF1 regulator of nonsense transcripts homolog (yeast)
COMP	0.120879	0.006489	cartilage oligomeric matrix protein
CRTC1	0.163836	0.006489	CREB regulated transcription coactivator 1
SRP68	0.173826	0.006538	signal recognition particle 68kDa
ATP6V1B1	0.122877	0.006583	ATPase, H+ transporting, lysosomal 56/58kDa, V1 subunit B1
ZC3HAV1	0.208791	0.006656	zinc finger CCCH-type, antiviral 1
BRD7	0.0899101	0.006697	bromodomain containing 7; bromodomain containing 7 pseudogene 2
IGFBP7	0.0789211	0.006704	insulin-like growth factor binding protein 7
POLR2B	0.100899	0.006704	polymerase (RNA) II (DNA directed) polypeptide B, 140kDa
TP53BP2	0.0412959	0.006715	tumor protein p53 binding protein, 2
TLE4	0.235764	0.00676	transducin-like enhancer of split 4 (E(sp1) homolog, Drosophila)
SDCCAG8	0.243756	0.006768	serologically defined colon cancer antigen 8
GTF3C2	0.0829171	0.006793	general transcription factor IIIC, polypeptide 2, beta 110kDa
EIF2B4	0.142857	0.006793	eukaryotic translation initiation factor 2B, subunit 4 delta, 67kDa
SNX17	0.157842	0.006793	sorting nexin 17
NUDC	0.106893	0.006809	nuclear distribution gene C homolog (A. nidulans)
BTC	0.0434957	0.006835	betacellulin
MED20	0.16983	0.006842	mediator complex subunit 20
NUP153	0.0949051	0.006858	nucleoporin 153kDa
MAPKAPK3	0.0493951	0.006862	mitogen-activated protein kinase-activated protein kinase 3
E2F2	0.118881	0.006869	E2F transcription factor 2
KLF13	0.162837	0.006884	Kruppel-like factor 13
IARS	0.0547945	0.00689	isoleucyl-tRNA synthetase
ITGB1	0.174825	0.006919	integrin, beta 1 (fibronectin receptor, beta polypeptide, antigen CD29 includes MDF2, MSK12)
TADA3	0.0405959	0.006923	transcriptional adaptor 3 (NGG1 homolog, yeast)-like
CSE1L	0.0859141	0.00695	CSE1 chromosome segregation 1-like (yeast)
PPP1R2	0.165834	0.00695	protein phosphatase 1, regulatory (inhibitor) subunit 2
PODXL	0.21978	0.006974	podocalyxin-like
SENP2	0.0169983	0.006985	SUMO1/sentrin/SMT3 specific peptidase 2
IGF2BP2	0.0325967	0.006985	insulin-like growth factor 2 mRNA binding protein 2
SNAI2	0.00535995	0.007013	snail homolog 2 (Drosophila)
TCF12	0.0383962	0.007027	transcription factor 12
PPIC	0.174825	0.007036	peptidylprolyl isomerase C (cyclophilin C)
ZBTB17	0.0393961	0.007058	zinc finger and BTB domain containing 17
HMG20B	0.0493951	0.007099	high-mobility group 20B
FZD7	0.0889111	0.007104	frizzled homolog 7 (Drosophila)
ZNF627	0.0839161	0.007152	zinc finger protein 627
CA4	0.137862	0.007168	carbonic anhydrase IV
EIF2B5	0.160839	0.007184	eukaryotic translation initiation factor 2B, subunit 5 epsilon, 82kDa
DDX58	0.0522948	0.007199	DEAD (Asp-Glu-Ala-Asp) box polypeptide 58
HNRNPA3	0.0212979	0.007214	heterogeneous nuclear ribonucleoprotein A3
NFE2L2	0.0264974	0.007214	nuclear factor (erythroid-derived 2)-like 2
GNG5	0.0457954	0.007236	guanine nucleotide binding protein (G protein), gamma 5
RB1CC1	0.115884	0.007263	RB1-inducible coiled-coil 1
FRS3	0.0869131	0.007288	fibroblast growth factor receptor substrate 3
GLCE	0.17982	0.007318	glucuronic acid epimerase
ASCC2	0.0433957	0.007324	activating signal cointegrator 1 complex subunit 2
CENPP	0.049995	0.007332	centromere protein P
IKZF4	0.0652935	0.007371	IKAROS family zinc finger 4 (Eos)
CDK2	0.0836916	0.007371	cyclin-dependent kinase 2
SNUPN	0.0709291	0.007378	snurportin 1
HLA-DPA1	0.151848	0.007403	major histocompatibility complex, class II, DP alpha 1
HLA-DPB1	0.202797	0.007403	major histocompatibility complex, class II, DP beta 1
RGMA	0.157842	0.007464	RGM domain family, member A
PSMD14	0.116883	0.007515	proteasome (prosome, macropain) 26S subunit, non-ATPase, 14
FIP1L1	0.106893	0.007576	FIP1 like 1 (S. cerevisiae)
A2M	0.0729271	0.007621	alpha-2-macroglobulin
ZNF302	0.197802	0.007631	zinc finger protein 302
RAP1B	0.222777	0.007684	RAP1B, member of RAS oncogene family
APPL1	0.141858	0.007717	adaptor protein, phosphotyrosine interaction, PH domain and leucine zipper containing 1
TRIM33	0.126873	0.007733	tripartite motif-containing 33
CKB	0.13986	0.007735	creatine kinase, brain
RIF1	0.228771	0.007917	RAP1 interacting factor homolog (yeast)
ITPA	0.0859141	0.007953	inosine triphosphatase (nucleoside triphosphate pyrophosphatase)
MCCC1	0.049595	0.007993	methylcrotonoyl-Coenzyme A carboxylase 1 (alpha)
PPP2R5C	0.231768	0.008015	protein phosphatase 2, regulatory subunit B', gamma isoform
CREB3L2	0.233766	0.008066	cAMP responsive element binding protein 3-like 2
DAPK2	0.241758	0.008067	death-associated protein kinase 2
TCEA2	0.0559944	0.008085	transcription elongation factor A (SII), 2
RGS19	0.0567943	0.008085	regulator of G-protein signaling 19
SOX18	0.0719281	0.008085	SRY (sex determining region Y)-box 18
TFG	0.0909091	0.008095	TRK-fused gene
RAC1	0.144855	0.008111	ras-related C3 botulinum toxin substrate 1 (rho family, small GTP binding protein Rac1)
KRT19	0.134865	0.008124	keratin 19
JAG1	0.121878	0.00814	jagged 1 (Alagille syndrome)
HOMER3	0.12987	0.008179	homer homolog 3 (Drosophila)
RPL21	0.196803	0.008187	ribosomal protein L21 pseudogene 134; ribosomal protein L21 pseudogene 80; ribosomal protein L21 pseudogene 20; ribosomal protein L21 pseudogene 46; ribosomal protein L21 pseudogene 45; ribosomal protein L21 pseudogene 131; ribosomal protein L21 pseudogene 16; ribosomal protein L21 pseudogene 53; ribosomal protein L21 pseudogene 120; ribosomal protein L21 pseudogene 37; ribosomal protein L21 pseu…
KIF5B	0.0999001	0.008197	kinesin family member 5B
NAB1	0.241758	0.008217	NGFI-A binding protein 1 (EGR1 binding protein 1)
EEF1B2	0.0579942	0.008241	eukaryotic translation elongation factor 1 beta 2; eukaryotic translation elongation factor 1 beta 2-like
AGPAT1	0.0892911	0.008277	1-acylglycerol-3-phosphate O-acyltransferase 1 (lysophosphatidic acid acyltransferase, alpha)
RNF5	0.113886	0.008277	ring finger protein 5; ring finger protein 5 pseudogene 1
PBX2	0.172827	0.008277	pre-B-cell leukemia homeobox 2
NOTCH4	0.23976	0.008277	Notch homolog 4 (Drosophila)
ARIH1	0.124875	0.008291	ariadne homolog, ubiquitin-conjugating enzyme E2 binding protein, 1 (Drosophila)
RRAGC	0.049595	0.008329	Ras-related GTP binding C
MEF2D	0.0859141	0.008415	myocyte enhancer factor 2D
RPLP0	0.0340966	0.008449	ribosomal protein, large, P0 pseudogene 2; ribosomal protein, large, P0 pseudogene 3; ribosomal protein, large, P0 pseudogene 6; ribosomal protein, large, P0
ITSN1	0.0573943	0.008471	intersectin 1 (SH3 domain protein)
ATP5O	0.0719281	0.008471	ATP synthase, H+ transporting, mitochondrial F1 complex, O subunit
ENY2	0.0470953	0.008568	enhancer of yellow 2 homolog (Drosophila)
PLA2G4B	0.0348965	0.008857	JMJD7-PLA2G4B readthrough transcript; phospholipase A2, group IVB (cytosolic); jumonji domain containing 7
SNRPA	0.0969031	0.00892	small nuclear ribonucleoprotein polypeptide A
TCEB1	0.0809919	0.00902	similar to elongin C; transcription elongation factor B (SIII), polypeptide 1 (15kDa, elongin C)
NCOA7	0.195804	0.009028	nuclear receptor coactivator 7
ACTR3	0.102897	0.009123	ARP3 actin-related protein 3 homolog (yeast)
OPTN	0.178821	0.009186	optineurin
HMBS	0.195804	0.00921	hydroxymethylbilane synthase
MAPKAPK2	0.193806	0.009222	mitogen-activated protein kinase-activated protein kinase 2
VCP	0.161838	0.009256	valosin-containing protein
FANCG	0.17982	0.009256	Fanconi anemia, complementation group G
NBN	0.0146985	0.009343	nibrin
DDX23	0.126873	0.009371	DEAD (Asp-Glu-Ala-Asp) box polypeptide 23
TWIST1	0.0372963	0.00941	twist homolog 1 (Drosophila)
AP2B1	0.029597	0.009418	adaptor-related protein complex 2, beta 1 subunit
MMP28	0.223776	0.009418	matrix metallopeptidase 28
EGR2	0.185814	0.009422	early growth response 2
PHLPP1	0.0234977	0.009524	PH domain and leucine rich repeat protein phosphatase 1
ZBTB9	0.205794	0.009651	zinc finger and BTB domain containing 9
ATP2B4	0.225774	0.009651	ATPase, Ca++ transporting, plasma membrane 4
RPS6KA4	0.204795	0.009897	ribosomal protein S6 kinase, 90kDa, polypeptide 4
DPYSL2	0.191808	0.009951	dihydropyrimidinase-like 2
SIN3A	0.0328967	0.010004	SIN3 homolog A, transcription regulator (yeast)
TOPORS	0.0849151	0.010064	topoisomerase I binding, arginine/serine-rich
SNRPD2	0.120879	0.010068	small nuclear ribonucleoprotein D2 polypeptide 16.5kDa; similar to hCG2040270
MS4A2	0.178821	0.010089	membrane-spanning 4-domains, subfamily A, member 2 (Fc fragment of IgE, high affinity I, receptor for; beta polypeptide)
PPP3CC	0.0433957	0.01009	protein phosphatase 3 (formerly 2B), catalytic subunit, gamma isoform
UIMC1	0.123876	0.010097	ubiquitin interaction motif containing 1
HK3	0.177822	0.010097	hexokinase 3 (white cell)
TMF1	0.117882	0.010181	TATA element modulatory factor 1
WNT5B	0.0558944	0.010322	wingless-type MMTV integration site family, member 5B
ABCB1	0.0909091	0.010326	ATP-binding cassette, sub-family B (MDR/TAP), member 1
LYZ	0.0859141	0.010459	lysozyme (renal amyloidosis)
YEATS4	0.114885	0.010459	YEATS domain containing 4
NUP62	0.0819181	0.010526	nucleoporin 62kDa
SPARC	0.253746	0.01053	secreted protein, acidic, cysteine-rich (osteonectin)
KLF6	0.140859	0.010544	Kruppel-like factor 6
PAFAH1B1	0.104895	0.010592	platelet-activating factor acetylhydrolase, isoform Ib, subunit 1 (45kDa)
CNTFR	0.0294971	0.010642	ciliary neurotrophic factor receptor
PLAGL2	0.101898	0.010761	pleiomorphic adenoma gene-like 2; similar to pleiomorphic adenoma gene-like 2
OAS2	0.143856	0.0108	2'-5'-oligoadenylate synthetase 2, 69/71kDa
OAS3	0.156843	0.0108	2'-5'-oligoadenylate synthetase 3, 100kDa
DOCK2	0.168831	0.010828	dedicator of cytokinesis 2
LZTR1	0.0169983	0.010833	leucine-zipper-like transcription regulator 1
THAP7	0.0468953	0.010833	THAP domain containing 7
HOXC6	0.0999001	0.010837	homeobox C6
HOXC4	0.238761	0.010837	homeobox C4
ZNF564	0.152847	0.010941	zinc finger protein 564
ZNRD1	0.235764	0.010977	zinc ribbon domain containing 1
ABI2	0.0769231	0.01102	abl interactor 2
RIPK1	0.232767	0.011082	receptor (TNFRSF)-interacting serine-threonine kinase 1
SRPR	0.0909091	0.011185	signal recognition particle receptor (docking protein)
TIRAP	0.105894	0.011185	toll-interleukin 1 receptor (TIR) domain containing adaptor protein
RPS6KA5	0.0719281	0.011214	ribosomal protein S6 kinase, 90kDa, polypeptide 5
WWP1	0.122877	0.011354	WW domain containing E3 ubiquitin protein ligase 1
ADCY7	0.0699301	0.01144	adenylate cyclase 7
ZHX1	0.0759241	0.011578	zinc fingers and homeoboxes 1
SRC	0.16983	0.01166	v-src sarcoma (Schmidt-Ruppin A-2) viral oncogene homolog (avian)
ZNF451	0.0919081	0.011682	zinc finger protein 451
SIX5	0.227772	0.011689	SIX homeobox 5
MAGOH	0.0779221	0.011758	mago-nashi homolog, proliferation-associated (Drosophila)
ARPC5	0.172827	0.011762	actin related protein 2/3 complex, subunit 5, 16kDa
HSPA2	0.187812	0.011781	heat shock 70kDa protein 2
PRKAB1	0.172827	0.011812	protein kinase, AMP-activated, beta 1 non-catalytic subunit
SH2B3	0.0739261	0.011819	SH2B adaptor protein 3
ZNF700	0.0593941	0.011893	zinc finger protein 700
ZNF763	0.0709291	0.011893	zinc finger protein 763
TRIM21	0.0594941	0.012085	tripartite motif-containing 21
ZNF16	0.115884	0.012192	zinc finger protein 16
CAD	0.0889111	0.012211	carbamoyl-phosphate synthetase 2, aspartate transcarbamylase, and dihydroorotase
RFWD2	0.23976	0.012281	ring finger and WD repeat domain 2
PFDN6	0.0869131	0.012353	prefoldin subunit 6
RPS18	0.0989011	0.012353	ribosomal protein S18 pseudogene 12; ribosomal protein S18 pseudogene 5; ribosomal protein S18
RGL2	0.107892	0.012353	ral guanine nucleotide dissociation stimulator-like 2
ITGAV	0.250749	0.012459	integrin, alpha V (vitronectin receptor, alpha polypeptide, antigen CD51)
NUMB	0.173826	0.012547	numb homolog (Drosophila)
LPAR1	0.144855	0.012576	lysophosphatidic acid receptor 1
RPL28	0.184815	0.012619	ribosomal protein L28
DLL1	0.15984	0.012632	delta-like 1 (Drosophila)
MBD1	0.218781	0.012828	methyl-CpG binding domain protein 1
TXNIP	0.0625937	0.012881	thioredoxin interacting protein
POLR3GL	0.0648935	0.012881	polymerase (RNA) III (DNA directed) polypeptide G (32kD)-like
CRKL	0.0256974	0.012885	v-crk sarcoma virus CT10 oncogene homolog (avian)-like
PDCD5	0.207792	0.012939	programmed cell death 5
AFF4	0.0380962	0.013238	AF4/FMR2 family, member 4
ASNS	0.0532947	0.013244	asparagine synthetase
MCM3AP	0.185814	0.013316	minichromosome maintenance complex component 3 associated protein
SETD8	0.108891	0.013557	SET domain containing (lysine methyltransferase) 8
VTA1	0.23976	0.013596	Vps20-associated 1 homolog (S. cerevisiae)
NFATC2IP	0.181818	0.013645	nuclear factor of activated T-cells, cytoplasmic, calcineurin-dependent 2 interacting protein
SEPT5	0.243756	0.013645	septin 5
RPL10A	0.244755	0.013661	ribosomal protein L10a pseudogene 6; ribosomal protein L10a; ribosomal protein L10a pseudogene 9
CYFIP2	0.240759	0.013767	cytoplasmic FMR1 interacting protein 2
ATP6V0D1	0.153846	0.013783	ATPase, H+ transporting, lysosomal 38kDa, V0 subunit d1
CTCF	0.212787	0.013783	CCCTC-binding factor (zinc finger protein)
DDX54	0.0819181	0.014156	DEAD (Asp-Glu-Ala-Asp) box polypeptide 54
TAF13	0.0979021	0.014161	TAF13 RNA polymerase II, TATA box binding protein (TBP)-associated factor, 18kDa
ZNFX1	0.200799	0.014174	zinc finger, NFX1-type containing 1
DDX27	0.238761	0.014174	DEAD (Asp-Glu-Ala-Asp) box polypeptide 27
CD44	0.130869	0.014181	CD44 molecule (Indian blood group)
SH2B1	0.127872	0.014265	SH2B adaptor protein 1
STAT6	0.154845	0.01429	signal transducer and activator of transcription 6, interleukin-4 induced
SEC23A	0.0769231	0.014341	Sec23 homolog A (S. cerevisiae)
ZNF177	0.0719281	0.014422	zinc finger protein 177
ZNF266	0.190809	0.014422	zinc finger protein 266
TAF7	0.0314969	0.014553	TAF7 RNA polymerase II, TATA box binding protein (TBP)-associated factor, 55kDa
RFC5	0.222777	0.01457	replication factor C (activator 1) 5, 36.5kDa
TALDO1	0.0819181	0.014658	transaldolase 1
RPLP2	0.0959041	0.014658	ribosomal protein, large, P2 pseudogene 3; ribosomal protein, large, P2
WEE1	0.0879121	0.014783	WEE1 homolog (S. pombe)
POLR1E	0.0999001	0.014841	polymerase (RNA) I polypeptide E, 53kDa
ZBTB5	0.235764	0.014841	zinc finger and BTB domain containing 5
TAX1BP1	0.201798	0.014946	Tax1 (human T-cell leukemia virus type I) binding protein 1
SDHB	0.0959041	0.015001	succinate dehydrogenase complex, subunit B, iron sulfur (Ip)
PRDX1	0.0779221	0.015042	peroxiredoxin 1
GATAD2A	0.148851	0.015243	GATA zinc finger domain containing 2A
LOXL4	0.0737926	0.015388	lysyl oxidase-like 4
ZNF212	0.195804	0.015481	zinc finger protein 212
HIF1A	0.0959041	0.015489	hypoxia inducible factor 1, alpha subunit (basic helix-loop-helix transcription factor)
SNAPC1	0.140859	0.015489	small nuclear RNA activating complex, polypeptide 1, 43kDa
ENC1	0.197802	0.01562	ectodermal-neural cortex (with BTB-like domain)
BIRC3	0.105894	0.015651	baculoviral IAP repeat-containing 3
DCUN1D3	0.0689311	0.015791	DCN1, defective in cullin neddylation 1, domain containing 3 (S. cerevisiae)
ARID3A	0.22977	0.015915	AT rich interactive domain 3A (BRIGHT-like)
DDX21	0.030297	0.015916	DEAD (Asp-Glu-Ala-Asp) box polypeptide 21
NUP37	0.029697	0.016015	nucleoporin 37kDa
VEGFA	0.207792	0.016028	vascular endothelial growth factor A
CDK5RAP2	0.131868	0.016046	CDK5 regulatory subunit associated protein 2
BRD3	0.235764	0.016149	bromodomain containing 3
BBS4	0.223776	0.016154	Bardet-Biedl syndrome 4
NCF4	0.0949051	0.01624	neutrophil cytosolic factor 4, 40kDa
UBE2D4	0.151848	0.016289	ubiquitin-conjugating enzyme E2D 4 (putative)
PPP2R2D	0.130869	0.016298	protein phosphatase 2, regulatory subunit B, delta isoform
CD93	0.161838	0.016324	CD93 molecule
FRAT2	0.245754	0.016503	frequently rearranged in advanced T-cell lymphomas 2
PSMB3	0.192807	0.016524	proteasome (prosome, macropain) subunit, beta type, 3
ERH	0.210789	0.01661	enhancer of rudimentary homolog (Drosophila)
GTF2F2	0.0361964	0.016649	general transcription factor IIF, polypeptide 2, 30kDa
TPT1	0.0729271	0.016649	similar to tumor protein, translationally-controlled 1; tumor protein, translationally-controlled 1
BCL2L2	0.251748	0.016856	BCL2-like 2
PCGF2	0.214785	0.016965	polycomb group ring finger 2
NUP54	0.212787	0.0175	nucleoporin 54kDa
WDR5	0.224775	0.017531	WD repeat domain 5
SFN	0.15984	0.01757	stratifin
GPR37	0.0769923	0.017671	G protein-coupled receptor 37 (endothelin receptor type B-like)
CX3CL1	0.11988	0.017679	chemokine (C-X3-C motif) ligand 1
EPS15	0.187812	0.018001	epidermal growth factor receptor pathway substrate 15
APOBEC3G	0.250749	0.018167	apolipoprotein B mRNA editing enzyme, catalytic polypeptide-like 3G
HDAC1	0.227772	0.018356	histone deacetylase 1
HSPG2	0.214785	0.018424	heparan sulfate proteoglycan 2
CIC	0.188811	0.018549	capicua homolog (Drosophila)
PAFAH1B3	0.246753	0.018549	platelet-activating factor acetylhydrolase, isoform Ib, subunit 3 (29kDa)
SND1	0.237762	0.018568	staphylococcal nuclease and tudor domain containing 1
TAF5	0.237762	0.01859	TAF5 RNA polymerase II, TATA box binding protein (TBP)-associated factor, 100kDa
CD55	0.0799201	0.018652	CD55 molecule, decay accelerating factor for complement (Cromer blood group)
BAX	0.146853	0.018677	BCL2-associated X protein
GYS1	0.155844	0.018677	glycogen synthase 1 (muscle)
ATP5A1	0.246753	0.018855	ATP synthase, H+ transporting, mitochondrial F1 complex, alpha subunit 1, cardiac muscle
AKAP11	0.210789	0.018946	A kinase (PRKA) anchor protein 11
ACOX2	0.148851	0.018978	acyl-Coenzyme A oxidase 2, branched chain
SYCE1	0.100899	0.019087	synaptonemal complex central element protein 1
CALCOCO1	0.113886	0.019216	calcium binding and coiled-coil domain 1
PGAM1	0.0929071	0.019306	phosphoglycerate mutase 1 (brain)
EXOSC1	0.100899	0.019306	exosome component 1
SPEN	0.108891	0.019348	spen homolog, transcriptional regulator (Drosophila)
GBP1	0.213786	0.019357	guanylate binding protein 1, interferon-inducible, 67kDa
IRF5	0.135864	0.019474	interferon regulatory factor 5
ATP6V1F	0.224775	0.019474	ATPase, H+ transporting, lysosomal 14kDa, V1 subunit F
TTC8	0.196803	0.019659	tetratricopeptide repeat domain 8
TWIST2	0.146853	0.019764	twist homolog 2 (Drosophila)
SLC44A4	0.12987	0.019782	solute carrier family 44, member 4
PSMF1	0.140859	0.019889	proteasome (prosome, macropain) inhibitor subunit 1 (PI31)
NCAPG2	0.0849151	0.019966	non-SMC condensin II complex, subunit G2
CD9	0.252747	0.020221	CD9 molecule
AGAP3	0.202797	0.020233	ArfGAP with GTPase domain, ankyrin repeat and PH domain 3
FER	0.187812	0.02029	fer (fps/fes related) tyrosine kinase
SQSTM1	0.145854	0.020611	sequestosome 1
RBM39	0.0270973	0.020738	similar to RNA binding motif protein 39; RNA binding motif protein 39
SETD2	0.123876	0.021151	SET domain containing 2
PREB	0.222777	0.02127	prolactin regulatory element binding
RPS6KA1	0.254745	0.021345	ribosomal protein S6 kinase, 90kDa, polypeptide 1
NUP133	0.151848	0.021435	nucleoporin 133kDa
ACTA1	0.177822	0.021435	actin, alpha 1, skeletal muscle
LSM5	0.0939061	0.021739	LSM5 homolog, U6 small nuclear RNA associated (S. cerevisiae)
SSR2	0.124875	0.021764	signal sequence receptor, beta (translocon-associated protein beta)
ARHGEF2	0.181818	0.021764	Rho/Rac guanine nucleotide exchange factor (GEF) 2
NDUFA13	0.176823	0.021856	NADH dehydrogenase (ubiquinone) 1 alpha subcomplex, 13
STAT1	0.070293	0.02186	signal transducer and activator of transcription 1, 91kDa
PPP1R13B	0.172827	0.021902	protein phosphatase 1, regulatory (inhibitor) subunit 13B
THBS1	0.0859141	0.021921	thrombospondin 1
DCTN3	0.0699301	0.022164	dynactin 3 (p22)
CEBPZ	0.196803	0.022178	CCAAT/enhancer binding protein (C/EBP), zeta
SOX9	0.165834	0.022354	SRY (sex determining region Y)-box 9
ARF3	0.0829171	0.022656	ADP-ribosylation factor 3
HOXB7	0.230769	0.022667	homeobox B7
TNPO1	0.142857	0.022986	transportin 1
IRS1	0.133866	0.023179	insulin receptor substrate 1
RAB7A	0.120879	0.02332	RAB7A, member RAS oncogene family
UBE2L3	0.203796	0.023482	ubiquitin-conjugating enzyme E2L 3
EIF3J	0.100899	0.023626	eukaryotic translation initiation factor 3, subunit J
YAF2	0.237762	0.023652	YY1 associated factor 2
EIF4G3	0.0979021	0.023709	eukaryotic translation initiation factor 4 gamma, 3
PMPCB	0.0809191	0.023849	peptidase (mitochondrial processing) beta
BIRC2	0.248751	0.023882	baculoviral IAP repeat-containing 2
CCND1	0.135864	0.024072	cyclin D1
CAPN2	0.141858	0.024248	calpain 2, (m/II) large subunit
NR2C2	0.21978	0.024358	nuclear receptor subfamily 2, group C, member 2
CHKA	0.128871	0.024505	choline kinase alpha
GNG11	0.0709291	0.025011	guanine nucleotide binding protein (G protein), gamma 11
RSPO3	0.141858	0.025182	R-spondin 3 homolog (Xenopus laevis)
SEPT2	0.0819181	0.025302	septin 2
DCLRE1C	0.171828	0.025398	DNA cross-link repair 1C (PSO2 homolog, S. cerevisiae)
XPC	0.158841	0.025499	xeroderma pigmentosum, complementation group C
LSM3	0.238761	0.025499	LSM3 homolog, U6 small nuclear RNA associated (S. cerevisiae); similar to Lsm3 protein
HMGCS1	0.135864	0.025543	3-hydroxy-3-methylglutaryl-Coenzyme A synthase 1 (soluble)
ASXL1	0.0839161	0.025677	additional sex combs like 1 (Drosophila)
ITPKC	0.251748	0.025796	inositol 1,4,5-trisphosphate 3-kinase C
GALT	0.171828	0.02583	galactose-1-phosphate uridylyltransferase
LPXN	0.124875	0.025842	leupaxin
NUDT21	0.227772	0.026035	nudix (nucleoside diphosphate linked moiety X)-type motif 21
AMFR	0.251748	0.026035	autocrine motility factor receptor
PDHB	0.101898	0.02638	pyruvate dehydrogenase (lipoamide) beta
SOSTDC1	0.246753	0.026495	sclerostin domain containing 1
UQCRB	0.207792	0.026771	similar to ubiquinol-cytochrome c reductase binding protein; ubiquinol-cytochrome c reductase binding protein pseudogene; ubiquinol-cytochrome c reductase binding protein
DNAJB5	0.0949051	0.02703	DnaJ (Hsp40) homolog, subfamily B, member 5
PUS1	0.178821	0.027095	pseudouridylate synthase 1
ATF4	0.190809	0.027149	activating transcription factor 4 (tax-responsive enhancer element B67); activating transcription factor 4C
HINT1	0.0899101	0.027375	histidine triad nucleotide binding protein 1
SUPT5H	0.107892	0.027442	suppressor of Ty 5 homolog (S. cerevisiae)
RPS16	0.133866	0.027442	ribosomal protein S16 pseudogene 1; ribosomal protein S16 pseudogene 10; ribosomal protein S16
ZFP36	0.143856	0.027442	zinc finger protein 36, C3H type, homolog (mouse)
MED29	0.170829	0.027442	mediator complex subunit 29
TRIM23	0.230769	0.027591	tripartite motif-containing 23
RPS11	0.217782	0.027819	ribosomal protein S11 pseudogene 5; ribosomal protein S11
EPN1	0.205794	0.027911	epsin 1
PPP1R15A	0.233766	0.02793	protein phosphatase 1, regulatory (inhibitor) subunit 15A
IFIH1	0.178821	0.028136	interferon induced with helicase C domain 1
LOX	0.168831	0.028148	lysyl oxidase
SCIN	0.241758	0.028363	scinderin
ZNF33B	0.188811	0.028502	zinc finger protein 33B
MED23	0.201798	0.02868	mediator complex subunit 23
LEO1	0.242757	0.028794	Leo1, Paf1/RNA polymerase II complex component, homolog (S. cerevisiae)
MAPK6	0.246753	0.028794	mitogen-activated protein kinase 6
POLE	0.131868	0.028921	polymerase (DNA directed), epsilon
LTBP4	0.166833	0.029144	latent transforming growth factor beta binding protein 4
RUVBL2	0.138861	0.029154	RuvB-like 2 (E. coli)
CCNT2	0.242757	0.029414	cyclin T2
KRT6A	0.0999001	0.029462	keratin 6A
KRT5	0.123876	0.029462	keratin 5
PHLPP2	0.187812	0.02952	PH domain and leucine rich repeat protein phosphatase 2
AP1G1	0.248751	0.02952	adaptor-related protein complex 1, gamma 1 subunit
PSMC2	0.174825	0.029557	proteasome (prosome, macropain) 26S subunit, ATPase, 2
USP14	0.123876	0.029674	ubiquitin specific peptidase 14 (tRNA-guanine transglycosylase)
ARID1A	0.0475952	0.029699	AT rich interactive domain 1A (SWI-like)
ATOH8	0.235764	0.030173	atonal homolog 8 (Drosophila)
IL11RA	0.17982	0.030278	interleukin 11 receptor, alpha
EID2B	0.211788	0.030301	EP300 interacting inhibitor of differentiation 2B
EID2	0.221778	0.030301	EP300 interacting inhibitor of differentiation 2
HSD17B4	0.176823	0.030328	hydroxysteroid (17-beta) dehydrogenase 4
SORBS3	0.0719281	0.030544	sorbin and SH3 domain containing 3
XRN2	0.135864	0.031133	5'-3' exoribonuclease 2
ZNF91	0.0560944	0.031244	zinc finger protein 91
SETDB1	0.108891	0.031331	SET domain, bifurcated 1
FBN1	0.111888	0.031358	fibrillin 1
TP53BP1	0.0724928	0.031929	tumor protein p53 binding protein 1
HIST3H2A	0.190809	0.031936	histone cluster 3, H2a
EFS	0.231768	0.032204	embryonal Fyn-associated substrate
ALMS1	0.102897	0.032278	Alstrom syndrome 1
SLC38A2	0.133866	0.033133	solute carrier family 38, member 2
ADNP	0.167832	0.033656	activity-dependent neuroprotector homeobox
PHF20	0.039896	0.033657	PHD finger protein 20
CD14	0.138861	0.033757	CD14 molecule
CTNNB1	0.168831	0.034047	catenin (cadherin-associated protein), beta 1, 88kDa
SRA1	0.0979021	0.034278	steroid receptor RNA activator 1
APBB3	0.104895	0.034278	amyloid beta (A4) precursor protein-binding, family B, member 3
CTSK	0.040396	0.034414	cathepsin K
EXOC7	0.22977	0.034814	exocyst complex component 7
RPL35	0.254745	0.035075	ribosomal protein L35; ribosomal protein L35 pseudogene 1; ribosomal protein L35 pseudogene 2
CSNK1G1	0.0929071	0.035094	casein kinase 1, gamma 1
HERC5	0.240759	0.035122	hect domain and RLD 5
BRF2	0.181818	0.035199	BRF2, subunit of RNA polymerase III transcription initiation factor, BRF1-like
PFDN5	0.138861	0.036041	prefoldin subunit 5
TCIRG1	0.0889111	0.036279	T-cell, immune regulator 1, ATPase, H+ transporting, lysosomal V0 subunit A3
OSR2	0.0799201	0.0366	odd-skipped related 2 (Drosophila)
MIS12	0.0909091	0.037073	MIS12, MIND kinetochore complex component, homolog (S. pombe)
SNX1	0.103896	0.037791	sorting nexin 1
CAP1	0.147852	0.038131	CAP, adenylate cyclase-associated protein 1 (yeast)
BBS12	0.0839161	0.038308	Bardet-Biedl syndrome 12
B2M	0.0969031	0.038711	beta-2-microglobulin
HMBOX1	0.210789	0.03879	homeobox containing 1
SRGAP2	0.0909091	0.039006	SLIT-ROBO Rho GTPase activating protein 2
OTUB1	0.135864	0.039594	OTU domain, ubiquitin aldehyde binding 1
COX8A	0.137862	0.039594	cytochrome c oxidase subunit 8A (ubiquitous)
CCNF	0.193806	0.03965	cyclin F
GRPEL2	0.0809191	0.039716	GrpE-like 2, mitochondrial (E. coli)
PRKAG1	0.115884	0.03978	protein kinase, AMP-activated, gamma 1 non-catalytic subunit
FDPS	0.193806	0.040547	farnesyl diphosphate synthase (farnesyl pyrophosphate synthetase, dimethylallyltranstransferase, geranyltranstransferase)
SMARCD1	0.101898	0.040679	SWI/SNF related, matrix associated, actin dependent regulator of chromatin, subfamily d, member 1
PCDHB2	0.0849151	0.040774	protocadherin beta 2
PCDHB4	0.113886	0.040774	protocadherin beta 4
RUNX1T1	0.155844	0.040898	runt-related transcription factor 1; translocated to, 1 (cyclin D-related)
LIMA1	0.0418958	0.041279	LIM domain and actin binding 1
PSMC3	0.22977	0.041419	proteasome (prosome, macropain) 26S subunit, ATPase, 3
LPL	0.156843	0.042513	lipoprotein lipase
SLTM	0.212787	0.042615	SAFB-like, transcription modulator
ZNF559	0.104895	0.042711	zinc finger protein 559
MLLT10	0.228771	0.043728	myeloid/lymphoid or mixed-lineage leukemia (trithorax homolog, Drosophila); translocated to, 10
ID3	0.216783	0.044154	inhibitor of DNA binding 3, dominant negative helix-loop-helix protein
HNRNPD	0.100899	0.044173	heterogeneous nuclear ribonucleoprotein D (AU-rich element RNA binding protein 1, 37kDa)
DERL2	0.106893	0.044458	Der1-like domain family, member 2
GRSF1	0.170829	0.045401	G-rich RNA sequence binding factor 1
RPL19	0.18981	0.045497	ribosomal protein L19; ribosomal protein L19 pseudogene 12
GSK3B	0.244755	0.045576	glycogen synthase kinase 3 beta
TFCP2L1	0.187812	0.04648	transcription factor CP2-like 1
DYNC1H1	0.216783	0.048086	dynein, cytoplasmic 1, heavy chain 1
ZNF26	0.176823	0.048231	zinc finger protein 26
SEC61G	0.114885	0.048385	Sec61 gamma subunit
CSTF3	0.221778	0.048624	cleavage stimulation factor, 3' pre-RNA, subunit 3, 77kDa
ARPC1B	0.198801	0.049685	actin related protein 2/3 complex, subunit 1B, 41kDa; similar to Actin-related protein 2/3 complex subunit 1B (ARP2/3 complex 41 kDa subunit) (p41-ARC)
ARPC1A	0.206793	0.049685	actin related protein 2/3 complex, subunit 1A, 41kDa
ADM	0.124875	0.050612	adrenomedullin
BCLAF1	0.136863	0.051021	similar to Bcl-2-associated transcription factor 1 (Btf); BCL2-associated transcription factor 1
WASF2	0.226773	0.052419	WAS protein family, member 2
CLP1	0.202797	0.052473	CLP1, cleavage and polyadenylation factor I subunit, homolog (S. cerevisiae)
RAB25	0.153846	0.053049	RAB25, member RAS oncogene family
ZNF324	0.148851	0.053586	zinc finger protein 324
ZBTB45	0.238761	0.053586	zinc finger and BTB domain containing 45
ARPC3	0.115884	0.053727	similar to actin related protein 2/3 complex subunit 3; hypothetical LOC729841; actin related protein 2/3 complex, subunit 3, 21kDa
UTP3	0.100899	0.053895	UTP3, small subunit (SSU) processome component, homolog (S. cerevisiae)
MED19	0.158841	0.05608	mediator complex subunit 19
BRMS1L	0.123876	0.056939	breast cancer metastasis-suppressor 1-like
PLAU	0.207792	0.057459	plasminogen activator, urokinase
HLTF	0.173826	0.057493	helicase-like transcription factor
GYG1	0.200799	0.057493	glycogenin 1
NRBP1	0.16983	0.059123	nuclear receptor binding protein 1
KLHL21	0.226773	0.059433	kelch-like 21 (Drosophila)
RPL4	0.164835	0.060721	ribosomal protein L4; ribosomal protein L4 pseudogene 5; ribosomal protein L4 pseudogene 4
MAP2K1	0.230769	0.061356	mitogen-activated protein kinase kinase 1
GTF2I	0.120879	0.061375	general transcription factor II, i; general transcription factor II, i, pseudogene
EEF1G	0.222777	0.061548	eukaryotic translation elongation factor 1 gamma
MYC	0.901099	0.061983	v-myc myelocytomatosis viral oncogene homolog (avian)
TUBG1	0.248751	0.06649	tubulin, gamma 1; similar to Tubulin, gamma 1
ARHGDIA	0.231768	0.067414	Rho GDP dissociation inhibitor (GDI) alpha
E2F5	0.218781	0.068178	E2F transcription factor 5, p130-binding
ZNF76	0.120879	0.068373	zinc finger protein 76 (expressed in testis)
VPS37B	0.208791	0.073079	vacuolar protein sorting 37 homolog B (S. cerevisiae)
VCAM1	0.237762	0.073241	vascular cell adhesion molecule 1
ING3	0.246753	0.07441	inhibitor of growth family, member 3
COX7C	0.244755	0.076296	cytochrome c oxidase subunit VIIc
CAMK2G	0.180819	0.076695	calcium/calmodulin-dependent protein kinase II gamma
NDST2	0.203796	0.077929	N-deacetylase/N-sulfotransferase (heparan glucosaminyl) 2
ZNF585A	0.212787	0.078368	zinc finger protein 585A
PDCD10	0.200799	0.07916	programmed cell death 10
UBE2D3	0.124875	0.079413	ubiquitin-conjugating enzyme E2D 3 (UBC4/5 homolog, yeast); ubiquitin-conjugating enzyme E2D 3 pseudogene
BRMS1	0.203796	0.093048	breast cancer metastasis suppressor 1
GRAP	0.212787	0.096065	GRB2-related adaptor protein
B3GAT3	0.194805	0.097519	beta-1,3-glucuronyltransferase 3 (glucuronosyltransferase I)
MTA2	0.202797	0.097519	metastasis associated 1 family, member 2
PRMT6	0.23976	0.114306	protein arginine methyltransferase 6
LSM1	0.200799	0.148331	LSM1 homolog, U6 small nuclear RNA associated (S. cerevisiae)
ASH2L	0.226773	0.148331	ash2 (absent, small, or homeotic)-like (Drosophila)
BAG4	0.230769	0.148331	BCL2-associated athanogene 4
