# Supplementary material for: Meta-Analysis of Genome-Wide Association Studies and Network Analysis-Based Integration with Gene Expression Data Identify New Suggestive Loci and Unravel a Wnt-Centric Network Associated with Dupuytren’s Disease
Source: PLoS One. 2016 Jul 28;11(7):e0158101. doi: 10.1371/journal.pone.0158101 (PMC4965170; doi:10.1371/journal.pone.0158101)
Supplement: S16 Table — (XLSX) [file pone.0158101.s017.xlsx]

## Sheet: Table S15
Table S15. DAVID Functional enrichment analysis of the top network from iPINBPA
Annotation Cluster 1	Enrichment Score: 26.77548542046992
Category	Term	Count	%	PValue	Genes	List Total	Pop Hits	Pop Total	Fold Enrichment	Bonferroni	Benjamini	FDR
GOTERM_CC_FAT	GO:0031981~nuclear lumen	179	21.034077555816687	2.8653482448319255E-32	MORF4L1, SEPT2, SRP68, SNRPD2, MED23, APOBEC3G, PDLIM1, CDC16, SRP19, MED20, IQGAP1, ZNF251, CBX5, ISG20, CTNNB1, PNN, GTF2E2, SIN3A, BRPF3, TARDBP, SMARCD1, RPL11, DDX21, SUPT5H, TWIST2, CIB1, SATB2, MAGOH, MTA2, ENC1, POLE, PTBP1, ACTN1, ARID1A, WEE1, RFC5, MED19, PA2G4, RPS19, HIF1A, RCC2, DDX31, SMARCA2, XRN2, MCL1, TADA3, ELL, AHCTF1, KEAP1, ZNRD1, SOX9, NR2C2, RPS25, HNRNPA3, MEIS2, DDX46, …	641	1450	12782	2.461647210716015	1.501442480291929E-29	1.501442480291929E-29	4.153414127667124E-29
GOTERM_CC_FAT	GO:0031974~membrane-enclosed lumen	203	23.854289071680377	9.835744710658143E-30	A2M, SRP68, MED23, PDLIM1, CDC16, MED20, ZNF251, ISG20, CTNNB1, SIN3A, BRPF3, RPL11, SUPT5H, TWIST2, POLE, PTBP1, RFC5, MED19, NME4, RPS19, RCC2, VEGFA, DLD, TADA3, ELL, AHCTF1, ZNRD1, RPS25, HNRNPA3, LEO1, NUP54, TCF4, YEATS4, SMAD7, TP53BP1, SRA1, CREBBP, RYBP, SMAD3, CDC26, HNRNPA1, RPS7, NUP62, RBPJ, ZFHX3, TCF12, ZNF385A, RERE, NCOR2, CCNT2, ATP5D, ENY2, TAF1B, TSG101, DMAP1, DAXX, BLZF1, AS…	641	1856	12782	2.181015990639626	5.153930228384867E-27	2.5769651141924336E-27	1.4257227236185734E-26
GOTERM_CC_FAT	GO:0043233~organelle lumen	200	23.501762632197416	1.6931147524836255E-29	A2M, SRP68, PDLIM1, MED23, CDC16, MED20, ZNF251, ISG20, CTNNB1, SIN3A, BRPF3, RPL11, SUPT5H, TWIST2, POLE, PTBP1, RFC5, MED19, RPS19, RCC2, VEGFA, DLD, TADA3, ELL, AHCTF1, ZNRD1, RPS25, HNRNPA3, LEO1, NUP54, TCF4, YEATS4, SMAD7, TP53BP1, SRA1, CREBBP, RYBP, SMAD3, CDC26, HNRNPA1, RPS7, NUP62, RBPJ, ZFHX3, TCF12, ZNF385A, RERE, NCOR2, CCNT2, ATP5D, ENY2, TAF1B, TSG101, DMAP1, DAXX, BLZF1, ASH2L, M…	641	1820	12782	2.19128765150606	8.871921303014198E-27	2.9573071010047323E-27	2.4542241053633634E-26
GOTERM_CC_FAT	GO:0070013~intracellular organelle lumen	195	22.91421856639248	1.692238743057835E-28	SRP68, PDLIM1, MED23, CDC16, MED20, ZNF251, ISG20, CTNNB1, SIN3A, BRPF3, RPL11, SUPT5H, TWIST2, POLE, PTBP1, RFC5, MED19, RPS19, RCC2, DLD, TADA3, ELL, AHCTF1, ZNRD1, HNRNPA3, RPS25, LEO1, NUP54, TCF4, YEATS4, SMAD7, TP53BP1, SRA1, CREBBP, RYBP, SMAD3, CDC26, HNRNPA1, RPS7, NUP62, RBPJ, ZFHX3, TCF12, ZNF385A, RERE, NCOR2, CCNT2, ATP5D, ENY2, TAF1B, TSG101, DMAP1, DAXX, BLZF1, ASH2L, MCCC1, NOS3, …	641	1779	12782	2.1857447653724025	8.867331013623055E-26	2.2168327534057638E-26	2.4529543016207954E-25
GOTERM_CC_FAT	GO:0005654~nucleoplasm	123	14.45358401880141	3.5520532137716164E-26	MORF4L1, SNRPD2, MED23, PDLIM1, CDC16, MED20, CBX5, PNN, CTNNB1, ISG20, GTF2E2, SIN3A, BRPF3, SMARCD1, SUPT5H, TWIST2, CIB1, SATB2, MTA2, MAGOH, PTBP1, POLE, WEE1, MED19, RFC5, HIF1A, SMARCA2, MCL1, TADA3, ELL, AHCTF1, DDX46, EIF3E, LEO1, EIF3L, NUP54, TCF4, TFDP1, YEATS4, SMAD7, MAFB, TAF5, TP53BP1, CREBBP, TAF7, SRA1, RYBP, SAP18, SMAD3, TEAD2, WRN, CASC3, CDC26, HNRNPA1, POLD3, CDKN1A, ATF4, H…	641	882	12782	2.7808483767922145	1.861275884016327E-23	3.722551768032654E-24	5.1488149920045155E-23
GOTERM_CC_FAT	GO:0044451~nucleoplasm part	82	9.63572267920094	7.753098936057165E-19	ENY2, MORF4L1, E2F2, E2F5, MED23, PDLIM1, DMAP1, DAXX, MED20, CBX5, CTNNB1, ISG20, PNN, PCGF2, GTF2E2, SIN3A, ASH2L, TRIM8, BRPF3, MYC, TWIST2, TBL1XR1, RBBP5, SATB2, BRF2, MTA2, MAGOH, GTF2H4, TOPORS, PRPF4, MBD1, CDK2, NRIP1, MED19, RFWD2, TAF13, HIF1A, HIPK2, RUVBL2, RBM39, THAP7, ING3, POLR2L, TADA3, ELL, NFYB, TCF7L2, POLR2B, DDX46, EIF3E, NUDT21, GATAD2A, LEO1, TCEA2, GTF3C2, TCF4, GEMIN4, …	641	555	12782	2.9461961181149947	4.0626238424939543E-16	5.803748346419935E-17	1.1238365428112093E-15
Annotation Cluster 2	Enrichment Score: 21.364883103895888
Category	Term	Count	%	PValue	Genes	List Total	Pop Hits	Pop Total	Fold Enrichment	Bonferroni	Benjamini	FDR
SP_PIR_KEYWORDS	nucleus	375	44.06580493537015	9.332661720867669E-48	HMGN1, U2AF2, PPP2R5C, LSM7, SRP68, MED23, PTTG1, MED20, ZNF251, CITED2, CTNNB1, ISG20, SIN3A, MED29, RAE1, CREB3L2, YEATS2, LSM5, NUP37, RARA, LSM3, SUPT5H, LSM1, TWIST2, TWIST1, CLNS1A, RXRA, ZHX1, EMX2, PTBP1, POLE, HMG20B, MED19, RFC5, DCLRE1C, MSX1, RPS19, RCC2, PARP14, MLLT10, ZNF239, NEK6, FIP1L1, PUS1, TADA3, ELL, ZNF76, TFCP2L1, CRTC1, NFKBIA, AHCTF1, ZNRD1, OAS2, BCL2L1, HNRNPA3, NCAPG2…	849	4283	19235	1.9836620908200635	5.151629269918953E-45	5.151629269918953E-45	1.3626288673475463E-44
SP_PIR_KEYWORDS	Transcription	225	26.439482961222094	1.785917261568972E-39	MED23, MED20, ZNF251, CTNNB1, CITED2, SIN3A, MED29, CREB3L2, RARA, SUPT5H, TWIST2, TWIST1, RXRA, ZHX1, HMG20B, MED19, MSX1, ASCC2, PARP14, MLLT10, ZNF239, TADA3, ELL, TFCP2L1, CRTC1, ZNF76, ZNRD1, PBRM1, LEO1, TCF4, PLAGL2, ZNF69, IKZF4, KLF6, AEBP2, YEATS4, SMAD7, KLF13, TP53BP1, ASXL1, CREBBP, SRA1, KLF11, RYBP, SMAD3, ZBTB45, ZNF585A, ZNF627, ZNF212, ETS1, NOTCH4, RBPJ, ZNF385A, ZFHX3, ZNF219,…	849	2071	19235	2.4614267701542247	9.858263283860726E-37	3.2860877612869085E-37	2.6075545091994514E-36
SP_PIR_KEYWORDS	transcription regulation	216	25.381903642773207	1.8601068466195714E-36	MED23, MED20, ZNF251, CTNNB1, CITED2, SIN3A, MED29, CREB3L2, RARA, SUPT5H, TWIST2, TWIST1, RXRA, ZHX1, HMG20B, MED19, MSX1, ASCC2, PARP14, MLLT10, ZNF239, TADA3, ELL, TFCP2L1, CRTC1, ZNF76, PBRM1, LEO1, TCF4, PLAGL2, ZNF69, IKZF4, KLF6, AEBP2, YEATS4, SMAD7, KLF13, TP53BP1, ASXL1, CREBBP, SRA1, KLF11, RYBP, SMAD3, ZBTB45, ZNF585A, ZNF627, ZNF212, ETS1, NOTCH4, RBPJ, ZFHX3, ZNF219, TCF12, ZNF385A,…	849	2026	19235	2.41545421883012	1.0267789793340034E-33	2.5669474483350084E-34	2.715876093405639E-33
GOTERM_BP_FAT	GO:0045449~regulation of transcription	262	30.787309048178614	9.769467141716213E-21	MED23, PDLIM1, MED20, ZNF251, CTNNB1, CITED2, SIN3A, MED29, WWP1, CREB3L2, YEATS2, RARA, SUPT5H, TWIST2, TWIST1, PCBD2, RXRA, EMX2, ZHX1, HMG20B, MED19, MSX1, ASCC2, PARP14, ZNF239, VEGFA, TADA3, ELL, TFCP2L1, CRTC1, ZNF76, NFKBIA, ZNRD1, PBRM1, LEO1, TCF4, PLAGL2, ZNF69, BMP4, DVL3, YEATS4, IKZF4, KLF6, AEBP2, BMP2, MAP2K1, SMAD7, KLF13, TP53BP1, ASXL1, CREBBP, SRA1, KLF11, RYBP, SMAD3, ZBTB45, …	804	2601	13528	1.6948781658795604	3.2307627837655514E-17	3.2307627837655514E-17	1.7782471349013745E-17
GOTERM_BP_FAT	GO:0006350~transcription	225	26.439482961222094	1.1079925333855737E-20	MED23, PTTG1, MED20, ZNF251, CTNNB1, CITED2, SIN3A, MED29, CREB3L2, RARA, SUPT5H, TWIST2, TWIST1, RXRA, ZHX1, HMG20B, MED19, MSX1, ASCC2, PARP14, ZNF239, TADA3, ELL, TFCP2L1, CRTC1, ZNF76, AHCTF1, ZNRD1, PBRM1, LEO1, TCF4, PLAGL2, ZNF69, IKZF4, KLF6, AEBP2, YEATS4, SMAD7, KLF13, TP53BP1, ASXL1, CREBBP, SRA1, KLF11, RYBP, SMAD3, ZBTB45, ZNF585A, ZNF627, ZNF212, ETS1, NOTCH4, RBPJ, ZNF385A, ZFHX3, …	804	2101	13528	1.8019138008197944	3.664131307906092E-17	1.832065653953046E-17	2.016777905492694E-17
GOTERM_MF_FAT	GO:0030528~transcription regulator activity	174	20.44653349001175	5.470921756989718E-20	HMGN1, CNOT2, MED23, PDLIM1, PTTG1, MED20, CBX5, CTNNB1, CITED2, RGL2, HOXC6, GTF2E2, SIN3A, SND1, TARDBP, HOXC4, SMARCD1, CREB3L2, RARA, ATOH8, SUPT5H, TWIST2, TWIST1, SATB2, MTA2, RXRA, MTA3, ZHX1, EMX2, SIX5, HMG20B, ARID1A, MED19, PA2G4, MSX1, HIF1A, MLLT10, TRIM32, NFE2L2, SMARCA2, TADA3, ELL, CRTC1, TFCP2L1, KEAP1, ZNRD1, SOX9, SOX8, NR2C2, MEIS3, MEIS2, HNRNPD, TCF4, RUNX1, PLAGL2, TFDP1, …	753	1512	12983	1.9841638736061045	4.907416816019777E-17	4.907416816019777E-17	8.524101979185956E-17
SP_PIR_KEYWORDS	dna-binding	151	17.743830787309047	1.5876080122279045E-13	HMGN1, ZNF581, ZNF823, ZNF451, ZNF251, PNN, HOXC6, GTF2E2, HOXC4, TARDBP, ZNF302, CREB3L2, RARA, ATOH8, TWIST2, TWIST1, ZNF594, SATB2, MTA2, RXRA, MTA3, POLE, ZHX1, EMX2, SIX5, HMG20B, ARID1A, MSX1, HIF1A, TRIM33, MLLT10, ZNF239, NFE2L2, SMARCA2, ZNF76, TFCP2L1, AHCTF1, SOX9, SOX8, NR2C2, MEIS3, MEIS2, ZNF324, ZNF696, HNRNPD, PBRM1, TCF4, RUNX1, TFDP1, PLAGL2, ZNF69, AEBP2, KLF6, IKZF4, MAFB, KLF…	849	1868	19235	1.8314057601460845	8.763656467181136E-11	9.73743308207986E-12	2.3180346531148643E-10
GOTERM_BP_FAT	GO:0051252~regulation of RNA metabolic process	181	21.26909518213866	3.992889158459884E-13	ZNF823, CNOT2, MED23, MED20, ZNF251, CBX5, CTNNB1, CITED2, HOXC6, SIN3A, HOXC4, SMARCD1, ZNF302, CREB3L2, YEATS2, RARA, SUPT5H, TWIST2, TWIST1, SATB2, PCBD2, MTA2, RXRA, MTA3, ZHX1, EMX2, SIX5, HMG20B, ARID1A, MED19, PA2G4, MSX1, HIF1A, VEGFA, NFE2L2, SMARCA2, TADA3, CRTC1, TFCP2L1, ZNF76, NFKBIA, MAPKAPK2, SOX9, SOX8, NR2C2, RPS26, MEIS3, MEIS2, ZNF324, HNRNPD, PABPC1, RUNX1, TCF4, PLAGL2, TFDP1…	804	1813	13528	1.679802861039535	1.3202741122597672E-9	3.300685280649418E-10	7.266964807683962E-10
GOTERM_BP_FAT	GO:0006355~regulation of transcription, DNA-dependent	177	20.79905992949471	8.266350345168852E-13	ZNF823, CNOT2, MED23, MED20, ZNF251, CBX5, CTNNB1, CITED2, HOXC6, SIN3A, HOXC4, SMARCD1, ZNF302, CREB3L2, YEATS2, RARA, SUPT5H, TWIST2, TWIST1, SATB2, PCBD2, MTA2, RXRA, MTA3, ZHX1, EMX2, SIX5, HMG20B, ARID1A, MED19, PA2G4, MSX1, HIF1A, VEGFA, NFE2L2, SMARCA2, TADA3, CRTC1, TFCP2L1, ZNF76, NFKBIA, SOX9, SOX8, NR2C2, MEIS3, MEIS2, ZNF324, HNRNPD, TCF4, RUNX1, PLAGL2, TFDP1, BMP4, ZNF69, AEBP2, KLF…	804	1773	13528	1.679740047646707	2.7338045160973934E-9	4.5563408601623223E-10	1.5047185719652134E-9
GOTERM_MF_FAT	GO:0003677~DNA binding	203	23.854289071680377	2.892780709614695E-10	HMGN1, PTTG1, ZNF251, CTNNB1, CITED2, SIN3A, CREB3L2, RARA, TWIST2, TWIST1, RXRA, POLE, EMX2, ZHX1, HMG20B, RFC5, MSX1, MLLT10, ZNF239, TADA3, TFCP2L1, ZNF76, AHCTF1, ZNRD1, PBRM1, TCF4, PLAGL2, ZNF69, IKZF4, KLF6, AEBP2, YEATS4, KLF13, SMAD7, TP53BP1, SRA1, KLF11, CREBBP, RYBP, SMAD3, ZBTB45, HNRNPA1, ZNF627, ZNF212, ETS1, RBPJ, ZNF219, ZFHX3, TCF12, ZNF385A, NCOR2, RERE, TAF1B, TSG101, ZNFX1, P…	753	2331	12983	1.5015294178640792	2.5948237358797144E-7	5.189648011327819E-8	4.5071665288887175E-7
GOTERM_MF_FAT	GO:0003700~transcription factor activity	99	11.633372502937721	3.481392871847857E-8	PTTG1, CITED2, CTNNB1, HOXC6, HOXC4, TARDBP, CREB3L2, RARA, TWIST2, SATB2, RXRA, MTA2, EMX2, ZHX1, MTA3, SIX5, HMG20B, PA2G4, HIF1A, MSX1, MLLT10, NFE2L2, TADA3, TFCP2L1, SOX9, SOX8, NR2C2, MEIS3, MEIS2, TCF4, RUNX1, TFDP1, PLAGL2, ZNF69, IKZF4, YEATS4, KLF6, TAF5, MAFB, SMAD7, TAF7, KLF11, CREBBP, ARID3A, SMAD3, TEAD2, ATF4, ATF3, HOXB7, HDAC1, ETS1, RBPJ, TCF12, ZFHX3, ZNF219, RERE, TAF1B, E2F2…	753	975	12983	1.750695678823169	3.1227607031336646E-5	3.4697822717255633E-6	5.4242670022297546E-5
Annotation Cluster 3	Enrichment Score: 11.174077879172309
Category	Term	Count	%	PValue	Genes	List Total	Pop Hits	Pop Total	Fold Enrichment	Bonferroni	Benjamini	FDR
GOTERM_CC_FAT	GO:0043228~non-membrane-bounded organelle	215	25.26439482961222	9.684745310139177E-16	HMGN1, RPL19, RPL13, SRP68, UTRN, RPLP2, PDLIM1, CDC16, ZNF251, CTNNB1, CITED2, SIN3A, RAE1, HOMER3, RPLP0, RPLP1, NUP37, RPL11, CLNS1A, KIF5B, ROCK2, PTBP1, KIF5C, DCTN3, RFC5, KRT19, RPS18, RPS19, RCC2, RPS16, RPS11, ARL8B, ALDOA, AHCTF1, IGF2BP2, ZNRD1, AKAP11, CAPZB, RPS25, HNRNPA3, RPS26, PBRM1, PPP2R2B, RPS21, NUDC, MAP2K1, TP53BP1, CREBBP, ALMS1, HNRNPA1, RPS7, NUP62, NTRK2, RBPJ, ZNF385A,…	641	2596	12782	1.6514847034559348	5.235811784132238E-13	6.550315845288424E-14	1.4432899320127035E-12
GOTERM_CC_FAT	GO:0043232~intracellular non-membrane-bounded organelle	215	25.26439482961222	9.684745310139177E-16	HMGN1, RPL19, RPL13, SRP68, UTRN, RPLP2, PDLIM1, CDC16, ZNF251, CTNNB1, CITED2, SIN3A, RAE1, HOMER3, RPLP0, RPLP1, NUP37, RPL11, CLNS1A, KIF5B, ROCK2, PTBP1, KIF5C, DCTN3, RFC5, KRT19, RPS18, RPS19, RCC2, RPS16, RPS11, ARL8B, ALDOA, AHCTF1, IGF2BP2, ZNRD1, AKAP11, CAPZB, RPS25, HNRNPA3, RPS26, PBRM1, PPP2R2B, RPS21, NUDC, MAP2K1, TP53BP1, CREBBP, ALMS1, HNRNPA1, RPS7, NUP62, NTRK2, RBPJ, ZNF385A,…	641	2596	12782	1.6514847034559348	5.235811784132238E-13	6.550315845288424E-14	1.4432899320127035E-12
GOTERM_CC_FAT	GO:0005856~cytoskeleton	98	11.515863689776733	3.203243505247679E-4	SEPT5, SEPT2, UTRN, PDLIM1, CDC16, IQGAP1, CTNNB1, PNN, ANK2, RAE1, HOMER3, TPT1, TUBG1, CLNS1A, TWF2, KIF5B, ROCK2, KIF5C, ENC1, ACTN1, DCTN3, ARPC1A, ARPC1B, KRT19, RCC2, TRIM32, DSP, ARL8B, ALDOA, BBS4, KEAP1, ARPC4, IGF2BP2, TTC8, AKAP11, ARPC5, CAPZB, PTK2, TUBB, DOCK2, ARPC3, PPP2R2B, NUDC, ARHGDIA, MAP2K1, TAF5, ALMS1, WRN, TSC1, NUP62, NTRK2, GTF2F2, SPTBN1, LIMA1, HINT1, WASF2, FERMT2, A…	641	1381	12782	1.415054545701017	0.1545420524233898	0.004408067630118917	0.46331815095532747
Annotation Cluster 4	Enrichment Score: 9.551402883517447
Category	Term	Count	%	PValue	Genes	List Total	Pop Hits	Pop Total	Fold Enrichment	Bonferroni	Benjamini	FDR
GOTERM_BP_FAT	GO:0010605~negative regulation of macromolecule metabolic process	97	11.398354876615747	9.285971076175509E-14	A2M, CDC16, CITED2, CTNNB1, CBX5, SIN3A, WWP2, SND1, WWP1, CLP1, SUPT5H, TWIST2, EIF2B4, TWIST1, EIF2B5, SATB2, MTA2, RXRA, ZHX1, SOCS1, PA2G4, MSX1, TRIM33, TIMELESS, SMARCA2, EID2, TFCP2L1, IGF2BP2, BCL2L1, SOX9, RPS26, MEIS2, ITGAV, EIF3E, PSMB3, TCF4, BMP4, BMP2, SMAD7, TAF7, KLF11, RYBP, SMAD3, CDC26, UIMC1, TSC1, HDAC1, PSMC3, NEDD4, PSMC2, SMARCC2, DNMT1, RBPJ, ZFHX3, NCOR2, TSG101, CTCF, …	804	734	13528	2.223582360676183	3.0693803054759883E-10	1.0231271385663376E-10	1.6894263765721007E-10
GOTERM_BP_FAT	GO:0010629~negative regulation of gene expression	74	8.695652173913043	7.842600787292183E-13	TSG101, CTCF, DMAP1, DAXX, CBX5, CTNNB1, CITED2, PCGF2, SIN3A, DGCR8, WWP2, WWP1, SND1, CLP1, PRMT6, SUPT5H, MYC, TWIST2, TWIST1, TBL1XR1, SATB2, MTA2, RXRA, ZHX1, NDUFA13, SPEN, MBD1, NRIP1, CTNNBIP1, PA2G4, MSX1, TRIM33, TIMELESS, HIPK2, NAB1, ZFPM2, SMARCA2, UTP3, THAP7, SBNO2, BCLAF1, EID2, TFCP2L1, BCL2L1, SOX9, ZNF177, SORBS3, MEIS2, GATAD2A, TCF4, BMP4, BMP2, SMAD7, KLF11, TAF7, RYBP, TRIM…	804	504	13528	2.4704651346442392	2.5935529279763614E-9	5.187106300041933E-10	1.4275247650630263E-9
GOTERM_MF_FAT	GO:0016564~transcription repressor activity	51	5.992949471210341	6.684178499294657E-11	TSG101, CTCF, DMAP1, DAXX, CITED2, CBX5, HOXC6, SIN3A, TWIST2, TBL1XR1, MTA2, RUNX1T1, SPEN, MBD1, NRIP1, MSX1, PFDN5, HIPK2, NAB1, ZFPM2, THAP7, BCLAF1, SBNO2, TFCP2L1, TCF7L2, MEIS2, BCL11A, GATAD2A, TCF4, ZNF263, IKZF4, ERF, AEBP2, BMP2, TAF7, RYBP, SAP18, SMAD3, ILF3, TRIM22, GPS2, ATF3, YAF2, ID1, PSMC3, SETD8, ID3, DDX54, ZFHX3, ZNF219, NCOR2	753	316	12983	2.782679408946492	5.995705187888944E-8	1.4989263275033693E-8	1.0414441531381158E-7
GOTERM_BP_FAT	GO:0016481~negative regulation of transcription	65	7.638072855464159	1.148693223754423E-10	TSG101, CTCF, DMAP1, DAXX, CBX5, CTNNB1, CITED2, PCGF2, SIN3A, WWP1, PRMT6, SUPT5H, TWIST2, TWIST1, TBL1XR1, SATB2, MTA2, RXRA, ZHX1, NDUFA13, SPEN, MBD1, NRIP1, CTNNBIP1, PA2G4, MSX1, TRIM33, TIMELESS, HIPK2, NAB1, ZFPM2, SMARCA2, THAP7, SBNO2, EID2, BCLAF1, TFCP2L1, SOX9, ZNF177, SORBS3, MEIS2, GATAD2A, TCF4, BMP2, SMAD7, KLF11, TAF7, RYBP, TRIM27, SMAD3, ILF3, SNAI2, UIMC1, GPS2, HDAC1, YAF2, …	804	459	13528	2.3827485665355144	3.7987282286433555E-7	4.220809857180541E-8	2.0908619280390894E-7
GOTERM_BP_FAT	GO:0010558~negative regulation of macromolecule biosynthetic process	72	8.46063454759107	2.8496415158004525E-10	TSG101, CTCF, DMAP1, DAXX, CBX5, CTNNB1, CITED2, PCGF2, SIN3A, WWP1, PRMT6, SUPT5H, EIF2B4, TWIST2, EIF2B5, TWIST1, TBL1XR1, SATB2, MTA2, RXRA, ZHX1, NDUFA13, SPEN, MBD1, NRIP1, CTNNBIP1, PA2G4, MSX1, TRIM33, TIMELESS, HIPK2, NAB1, ZFPM2, SMARCA2, THAP7, SBNO2, EID2, BCLAF1, TFCP2L1, IGF2BP2, SOX9, ZNF177, SORBS3, MEIS2, EIF3E, ITGAV, GATAD2A, TCF4, TERF1, BMP2, SMAD7, KLF11, TAF7, RYBP, TRIM27, …	804	547	13528	2.214739829190428	9.423760444216001E-7	7.85313709616986E-8	5.186943097257313E-7
GOTERM_BP_FAT	GO:0051253~negative regulation of RNA metabolic process	55	6.462984723854288	2.8643668271867745E-10	TSG101, CTCF, DMAP1, DAXX, CTNNB1, CITED2, CBX5, PCGF2, SIN3A, PRMT6, SUPT5H, TWIST2, TWIST1, TBL1XR1, SATB2, MTA2, RXRA, ZHX1, NDUFA13, SPEN, NRIP1, CTNNBIP1, PA2G4, MSX1, HIPK2, ZFPM2, SMARCA2, SBNO2, TFCP2L1, SOX9, ZNF177, RPS26, SORBS3, MEIS2, GATAD2A, TCF4, BMP2, SMAD7, TAF7, KLF11, RYBP, TRIM27, SMAD3, ILF3, SNAI2, GPS2, HDAC1, ID1, NEDD4, SMARCC2, DNMT1, ID3, RBPJ, ZFHX3, NCOR2	804	362	13528	2.5564168109727605	9.472455602121954E-7	7.286507497372696E-8	5.213745546406301E-7
GOTERM_BP_FAT	GO:0045892~negative regulation of transcription, DNA-dependent	54	6.345475910693302	4.5337239614120135E-10	TSG101, CTCF, DMAP1, DAXX, CTNNB1, CITED2, CBX5, PCGF2, SIN3A, PRMT6, SUPT5H, TWIST2, TWIST1, TBL1XR1, SATB2, MTA2, RXRA, ZHX1, NDUFA13, SPEN, NRIP1, CTNNBIP1, PA2G4, MSX1, HIPK2, ZFPM2, SMARCA2, SBNO2, TFCP2L1, SOX9, ZNF177, SORBS3, MEIS2, GATAD2A, TCF4, BMP2, SMAD7, TAF7, KLF11, RYBP, TRIM27, SMAD3, ILF3, SNAI2, GPS2, HDAC1, ID1, NEDD4, SMARCC2, DNMT1, ID3, RBPJ, ZFHX3, NCOR2	804	356	13528	2.5522388059701493	1.4993015707842616E-6	9.995350802594061E-8	8.252325822688533E-7
GOTERM_BP_FAT	GO:0045934~negative regulation of nucleobase, nucleoside, nucleotide and nucleic acid metabolic process	68	7.9905992949471205	6.605796848898293E-10	TSG101, CTCF, DMAP1, DAXX, CBX5, CTNNB1, CITED2, RPS3, PCGF2, SIN3A, WWP1, PRMT6, SUPT5H, TWIST2, TWIST1, TBL1XR1, SATB2, MTA2, RXRA, ZHX1, NDUFA13, SPEN, MBD1, NRIP1, CTNNBIP1, PA2G4, MSX1, TRIM33, TIMELESS, HIPK2, NAB1, ZFPM2, SMARCA2, THAP7, SBNO2, EID2, BCLAF1, TFCP2L1, SOX9, ZNF177, RPS26, SORBS3, MEIS2, GATAD2A, TCF4, TERF1, BMP2, SMAD7, KLF11, TAF7, RYBP, TRIM27, SMAD3, ILF3, SNAI2, UIMC1,…	804	512	13528	2.2346859452736316	2.1845346892535034E-6	1.3653355790399502E-7	1.202393062893492E-6
GOTERM_BP_FAT	GO:0009890~negative regulation of biosynthetic process	73	8.578143360752057	9.100629178642564E-10	TSG101, CTCF, DMAP1, DAXX, CBX5, CTNNB1, CITED2, PCGF2, SIN3A, APOE, WWP1, PRMT6, SUPT5H, EIF2B4, TWIST2, EIF2B5, TWIST1, TBL1XR1, SATB2, MTA2, RXRA, ZHX1, NDUFA13, SPEN, MBD1, NRIP1, CTNNBIP1, PA2G4, MSX1, TRIM33, TIMELESS, HIPK2, NAB1, ZFPM2, SMARCA2, THAP7, SBNO2, BCLAF1, EID2, TFCP2L1, IGF2BP2, SOX9, ZNF177, SORBS3, MEIS2, EIF3E, ITGAV, GATAD2A, TCF4, TERF1, BMP2, SMAD7, KLF11, TAF7, RYBP, TR…	804	573	13528	2.1436100474937705	3.00957352894482E-6	1.6719876705373338E-7	1.6565046334626743E-6
GOTERM_BP_FAT	GO:0051172~negative regulation of nitrogen compound metabolic process	68	7.9905992949471205	1.1771085956216574E-9	TSG101, CTCF, DMAP1, DAXX, CBX5, CTNNB1, CITED2, RPS3, PCGF2, SIN3A, WWP1, PRMT6, SUPT5H, TWIST2, TWIST1, TBL1XR1, SATB2, MTA2, RXRA, ZHX1, NDUFA13, SPEN, MBD1, NRIP1, CTNNBIP1, PA2G4, MSX1, TRIM33, TIMELESS, HIPK2, NAB1, ZFPM2, SMARCA2, THAP7, SBNO2, EID2, BCLAF1, TFCP2L1, SOX9, ZNF177, RPS26, SORBS3, MEIS2, GATAD2A, TCF4, TERF1, BMP2, SMAD7, KLF11, TAF7, RYBP, TRIM27, SMAD3, ILF3, SNAI2, UIMC1,…	804	519	13528	2.2045456724086696	3.8926906743563805E-6	2.0487883434228138E-7	2.1425836216337757E-6
GOTERM_BP_FAT	GO:0031327~negative regulation of cellular biosynthetic process	71	8.343125734430082	2.1425701776664267E-9	TSG101, CTCF, DMAP1, DAXX, CBX5, CTNNB1, CITED2, PCGF2, SIN3A, WWP1, PRMT6, SUPT5H, EIF2B4, TWIST2, EIF2B5, TWIST1, TBL1XR1, SATB2, MTA2, RXRA, ZHX1, NDUFA13, SPEN, MBD1, NRIP1, CTNNBIP1, PA2G4, MSX1, TRIM33, TIMELESS, HIPK2, NAB1, ZFPM2, SMARCA2, THAP7, SBNO2, EID2, BCLAF1, TFCP2L1, IGF2BP2, SOX9, ZNF177, SORBS3, MEIS2, EIF3E, GATAD2A, TCF4, TERF1, BMP2, SMAD7, KLF11, TAF7, RYBP, TRIM27, SMAD3, …	804	561	13528	2.129477390232439	7.085454663990909E-6	3.5427392552911385E-7	3.899925404837745E-6
GOTERM_BP_FAT	GO:0000122~negative regulation of transcription from RNA polymerase II promoter	36	4.230317273795535	7.702003406796834E-6	TFCP2L1, ZNF177, CITED2, CTNNB1, PCGF2, SORBS3, MEIS2, SIN3A, TCF4, SUPT5H, TWIST1, TBL1XR1, SATB2, SMAD7, RXRA, MTA2, KLF11, TAF7, RYBP, TRIM27, SMAD3, SNAI2, NRIP1, GPS2, CTNNBIP1, MSX1, HDAC1, ID1, NEDD4, HIPK2, DNMT1, ZFPM2, ID3, ZFHX3, SMARCA2, NCOR2	804	266	13528	2.277185501066098	0.025148983601609665	4.8046234011656086E-4	0.014018326722065044
Annotation Cluster 5	Enrichment Score: 9.208118326874908
Category	Term	Count	%	PValue	Genes	List Total	Pop Hits	Pop Total	Fold Enrichment	Bonferroni	Benjamini	FDR
GOTERM_MF_FAT	GO:0008134~transcription factor binding	78	9.16568742655699	6.378788698740775E-15	ENY2, E2F2, NBN, E2F5, TSG101, CTCF, MED23, PDLIM1, DMAP1, DAXX, RGL2, RPS3, CITED2, CTNNB1, TMF1, HOXC6, SIN3A, SND1, SMARCD1, BRD7, RARA, TBL1XR1, RXRA, SPEN, MBD1, NRIP1, HIF1A, PFDN6, NCOA4, PFDN5, HIPK2, TRIM32, ZFPM2, SMARCA2, TADA3, ZBTB9, CRTC1, TFCP2L1, NFKBIA, FHL2, TCF7L2, NR2C2, CALCOCO1, SORBS3, MEIS2, BCL11A, RUNX1, TCF4, TFDP1, AEBP2, ERF, TRIP4, MAFB, DTX1, TP53BP2, TAF7, SRA1, CR…	753	513	12983	2.62154500904763	5.676459302605963E-12	2.83817414015175E-12	9.85878045867139E-12
GOTERM_MF_FAT	GO:0003712~transcription cofactor activity	57	6.698002350176263	1.287752665700208E-11	ENY2, TSG101, PDLIM1, MED23, CTCF, DMAP1, RGL2, TMF1, CITED2, CTNNB1, HOXC6, SIN3A, SND1, SMARCD1, RARA, TBL1XR1, RXRA, SPEN, MBD1, NRIP1, PFDN6, NCOA4, PFDN5, HIPK2, TRIM32, ZFPM2, SMARCA2, TADA3, ZBTB9, CRTC1, TFCP2L1, FHL2, CALCOCO1, NR2C2, MEIS2, BCL11A, TCF4, TFDP1, ERF, AEBP2, TRIP4, DTX1, TAF7, SRA1, CREBBP, RYBP, SAP18, TRIM22, GPS2, ATF3, YAF2, PSMC3, SMARCC2, SETD8, ID3, DDX54, NCOR2	753	363	12983	2.7073743593120634	1.1551096634754288E-8	3.85036558192553E-9	2.006406152332829E-8
GOTERM_MF_FAT	GO:0016564~transcription repressor activity	51	5.992949471210341	6.684178499294657E-11	TSG101, CTCF, DMAP1, DAXX, CITED2, CBX5, HOXC6, SIN3A, TWIST2, TBL1XR1, MTA2, RUNX1T1, SPEN, MBD1, NRIP1, MSX1, PFDN5, HIPK2, NAB1, ZFPM2, THAP7, BCLAF1, SBNO2, TFCP2L1, TCF7L2, MEIS2, BCL11A, GATAD2A, TCF4, ZNF263, IKZF4, ERF, AEBP2, BMP2, TAF7, RYBP, SAP18, SMAD3, ILF3, TRIM22, GPS2, ATF3, YAF2, ID1, PSMC3, SETD8, ID3, DDX54, ZFHX3, ZNF219, NCOR2	753	316	12983	2.782679408946492	5.995705187888944E-8	1.4989263275033693E-8	1.0414441531381158E-7
GOTERM_MF_FAT	GO:0003714~transcription corepressor activity	30	3.525264394829612	3.4110344228958652E-9	TSG101, TFCP2L1, CTCF, DMAP1, CITED2, HOXC6, MEIS2, SIN3A, BCL11A, TCF4, TBL1XR1, ERF, AEBP2, RYBP, SAP18, SPEN, TRIM22, MBD1, NRIP1, GPS2, ATF3, YAF2, PSMC3, PFDN5, HIPK2, ZFPM2, SETD8, ID3, DDX54, NCOR2	753	145	12983	3.5672482483857673	3.0596932303339486E-6	3.8246216571558023E-7	5.3146446132856795E-6
GOTERM_MF_FAT	GO:0016563~transcription activator activity	52	6.110458284371328	1.8231436693316678E-7	ENY2, TSG101, PDLIM1, MED23, CTCF, RGL2, CITED2, CTNNB1, SMARCD1, RARA, TBL1XR1, MTA2, RXRA, ARID1A, SPEN, HLTF, NRIP1, NCOA4, PFDN6, TRIM32, NFE2L2, SMARCA2, TADA3, CRTC1, ZBTB9, FHL2, SOX9, CALCOCO1, NR2C2, HNRNPD, RUNX1, TFDP1, KLF6, TRIP4, DTX1, TP53BP1, TAF7, SRA1, CREBBP, SMAD3, TEAD2, ILF3, PREB, MEF2D, ATF4, SP1, HDAC1, YAF2, PSMC3, SMARCC2, TCF12, DNM2	753	410	12983	2.1867521782787547	1.6352263076657714E-4	1.6353466485541368E-5	2.8405893184313413E-4
GOTERM_MF_FAT	GO:0003713~transcription coactivator activity	30	3.525264394829612	1.6518261230883256E-5	ENY2, TADA3, TSG101, ZBTB9, CRTC1, FHL2, PDLIM1, MED23, NR2C2, CALCOCO1, RGL2, CTNNB1, CITED2, SMARCD1, RARA, TFDP1, TRIP4, DTX1, RXRA, CREBBP, SRA1, TAF7, NRIP1, YAF2, PSMC3, NCOA4, PFDN6, TRIM32, SMARCC2, SMARCA2	753	214	12983	2.417060729046431	0.014707771076023612	0.0011391201479756807	0.025733577381403805
Annotation Cluster 6	Enrichment Score: 7.578657642135555
Category	Term	Count	%	PValue	Genes	List Total	Pop Hits	Pop Total	Fold Enrichment	Bonferroni	Benjamini	FDR
GOTERM_BP_FAT	GO:0006351~transcription, DNA-dependent	45	5.287896592244419	9.729035431075536E-9	TAF1B, CCNT2, E2F2, POLR2L, ELL, BMPR2, MED23, PTTG1, NR3C1, POLR2B, TMF1, TSC22D1, GTF2E2, MAZ, ASH2L, TARDBP, CEBPZ, TCEA2, GTF3C2, SUPT5H, MYC, TRIP4, SNAPC2, POLR1E, BRF2, DTX1, TAF5, KLF13, TAF7, KLF11, AFF4, GTF2H4, POLR3A, STAT1, MBD1, TAF13, HIF1A, ETS1, GTF2I, GTF2F2, IRF1, NFE2L2, ZNF219, ZFHX3, XRN2	804	292	13528	2.5930280106317727	3.217340286798542E-5	1.3405791199350148E-6	1.7708875765798382E-5
GOTERM_BP_FAT	GO:0032774~RNA biosynthetic process	45	5.287896592244419	1.4796422677526699E-8	TAF1B, CCNT2, E2F2, POLR2L, ELL, BMPR2, MED23, PTTG1, NR3C1, POLR2B, TMF1, TSC22D1, GTF2E2, MAZ, ASH2L, TARDBP, CEBPZ, TCEA2, GTF3C2, SUPT5H, MYC, TRIP4, SNAPC2, POLR1E, BRF2, DTX1, TAF5, KLF13, TAF7, KLF11, AFF4, GTF2H4, POLR3A, STAT1, MBD1, TAF13, HIF1A, ETS1, GTF2I, GTF2F2, IRF1, NFE2L2, ZNF219, ZFHX3, XRN2	804	296	13528	2.5579870915691814	4.893057290178415E-5	1.8819893844446156E-6	2.6932577223970355E-5
GOTERM_BP_FAT	GO:0006366~transcription from RNA polymerase II promoter	37	4.3478260869565215	1.2758527663967199E-7	CCNT2, E2F2, POLR2L, ELL, BMPR2, MED23, NR3C1, PTTG1, POLR2B, TMF1, TSC22D1, GTF2E2, MAZ, ASH2L, TARDBP, CEBPZ, SUPT5H, MYC, TRIP4, SNAPC2, DTX1, TAF5, KLF13, TAF7, KLF11, AFF4, GTF2H4, STAT1, MBD1, TAF13, HIF1A, ETS1, GTF2I, GTF2F2, IRF1, NFE2L2, ZFHX3	804	234	13528	2.6605009142322573	4.218355392459072E-4	1.2054914107162418E-5	2.3223160531271603E-4
Annotation Cluster 7	Enrichment Score: 7.444189175317636
Category	Term	Count	%	PValue	Genes	List Total	Pop Hits	Pop Total	Fold Enrichment	Bonferroni	Benjamini	FDR
GOTERM_BP_FAT	GO:0006357~regulation of transcription from RNA polymerase II promoter	93	10.928319623971799	2.2262748089717462E-12	CNOT2, MED23, DEK, MED20, CTNNB1, CITED2, HOXC6, BLZF1, PCGF2, SIN3A, SMARCD1, BRD7, SOX18, SUPT5H, MYC, TWIST2, TWIST1, TBL1XR1, SATB2, EGR2, RXRA, MTA2, SPEN, HLTF, NRIP1, RBBP8, MED19, CTNNBIP1, BRWD1, ADRB2, MSX1, HIF1A, HIPK2, VEGFA, ZFPM2, SMARCA2, TADA3, ZNF76, TFCP2L1, CRTC1, NFKBIA, FHL2, ZNF177, SOX9, SOX8, TCF7L2, CALCOCO1, STAT6, SORBS3, MEIS2, SQSTM1, TCEA2, TCF4, RUNX1, TFDP1, PLAGL…	804	727	13528	2.1524153647169926	7.362474074845693E-9	1.051781994831913E-9	4.052380653263299E-9
GOTERM_BP_FAT	GO:0010604~positive regulation of macromolecule metabolic process	97	11.398354876615747	7.079334099507118E-10	EIF5A, CDC16, CTNNB1, CITED2, APOE, SMARCD1, SUPT5H, SPN, ADAM9, EIF2B5, SATB2, PCBD2, MTA2, RXRA, ARID1A, IRS1, HIF1A, VEGFA, TRIM32, NFE2L2, SMARCA2, CRTC1, BMPR2, NFKBIA, SOX9, SOX8, MEIS2, PSMB3, TRAF6, RUNX1, TCF4, PLAGL2, AXIN1, BMP4, DVL3, YEATS4, KLF6, BMP2, MAP2K1, MAFB, KLF13, SMAD7, TP53BP1, TAF7, SRA1, CREBBP, SMAD3, TEAD2, CDC26, UIMC1, ATF4, HDAC1, NUP62, ETS1, PSMC3, NEDD4, PSMC2, …	804	857	13528	1.9044451023761009	2.34113294339533E-6	1.3771385432015393E-7	1.2885866484957376E-6
GOTERM_BP_FAT	GO:0051254~positive regulation of RNA metabolic process	63	7.403055229142186	5.341489876581025E-9	ENY2, CTCF, CTNNB1, CITED2, SMARCD1, SUPT5H, MYC, TBL1XR1, SATB2, EGR2, PCBD2, MTA2, RXRA, ARID1A, NRIP1, ADRB2, HIF1A, NCOA4, HIPK2, VEGFA, ZFPM2, NFE2L2, SMARCA2, CRTC1, FHL2, NFKBIA, NFYB, SOX9, TCF7L2, SOX8, CALCOCO1, STAT6, MEIS2, SQSTM1, RUNX1, TCF4, PLAGL2, BMP4, KLF6, DVL3, YEATS4, BMP2, MAP2K1, MAFB, KLF13, TP53BP1, SRA1, TAF7, CREBBP, SMAD3, IGF1, ILF3, TEAD2, ATF4, HDAC1, SP1, ETS1, GT…	804	481	13528	2.203804263505756	1.766415118986675E-5	8.029227323014254E-7	9.72262720333461E-6
GOTERM_BP_FAT	GO:0045893~positive regulation of transcription, DNA-dependent	62	7.285546415981199	9.837956518347706E-9	ENY2, CTCF, CTNNB1, CITED2, SMARCD1, SUPT5H, MYC, TBL1XR1, SATB2, EGR2, PCBD2, MTA2, RXRA, ARID1A, NRIP1, ADRB2, HIF1A, NCOA4, HIPK2, VEGFA, ZFPM2, NFE2L2, SMARCA2, CRTC1, FHL2, NFKBIA, NFYB, SOX9, TCF7L2, SOX8, CALCOCO1, STAT6, MEIS2, SQSTM1, RUNX1, TCF4, PLAGL2, BMP4, KLF6, DVL3, YEATS4, BMP2, MAFB, KLF13, TP53BP1, SRA1, TAF7, CREBBP, SMAD3, IGF1, ILF3, TEAD2, ATF4, HDAC1, SP1, ETS1, GTF2F2, NO…	804	477	13528	2.1870104404601727	3.253359327681782E-5	1.3013640534076387E-6	1.7907134886030462E-5
GOTERM_BP_FAT	GO:0045941~positive regulation of transcription	67	7.873090481786134	7.84039793958555E-8	ENY2, CTCF, CTNNB1, CITED2, SMARCD1, SUPT5H, MYC, TBL1XR1, SATB2, EGR2, PCBD2, MTA2, RXRA, ARID1A, TOPORS, CDK2, NRIP1, ADRB2, HIF1A, NCOA4, HIPK2, VEGFA, UBC, ZFPM2, NFE2L2, SMARCA2, CRTC1, NFKBIA, FHL2, NFYB, SOX9, TCF7L2, SOX8, CALCOCO1, STAT6, MEIS2, SQSTM1, RUNX1, TCF4, PLAGL2, BMP4, KLF6, DVL3, YEATS4, BMP2, MAFB, KLF13, TP53BP1, SRA1, TAF7, CREBBP, SMAD3, IGF1, ILF3, TEAD2, ATF4, NUP62, HD…	804	564	13528	1.998817966903073	2.592483594410222E-4	8.642694988569843E-6	1.427115273844315E-4
GOTERM_BP_FAT	GO:0010557~positive regulation of macromolecule biosynthetic process	74	8.695652173913043	1.0741740205219191E-7	ENY2, EIF5A, CTCF, CTNNB1, CITED2, SMARCD1, SHC1, SUPT5H, MYC, SPN, EIF2B5, TBL1XR1, SATB2, EGR2, PCBD2, RXRA, MTA2, ARID1A, TOPORS, IRS1, CDK2, NRIP1, ADRB2, HIF1A, NCOA4, HIPK2, VEGFA, UBC, ZFPM2, NFE2L2, SMARCA2, CRTC1, NFKBIA, FHL2, NFYB, SOX9, TCF7L2, SOX8, CALCOCO1, STAT6, MEIS2, SQSTM1, THBS1, TRAF6, RUNX1, TCF4, PLAGL2, BMP4, KLF6, YEATS4, DVL3, BMP2, KLF13, MAFB, TP53BP1, SRA1, TAF7, CRE…	804	654	13528	1.903844690918496	3.551662812901757E-4	1.1458946209352838E-5	1.9552193404326346E-4
GOTERM_BP_FAT	GO:0010628~positive regulation of gene expression	68	7.9905992949471205	1.0954037876843707E-7	ENY2, CTCF, CTNNB1, CITED2, SMARCD1, SUPT5H, MYC, TBL1XR1, SATB2, EGR2, PCBD2, MTA2, RXRA, ARID1A, TOPORS, CDK2, NRIP1, ADRB2, HIF1A, NCOA4, HIPK2, VEGFA, UBC, ZFPM2, NFE2L2, SMARCA2, CRTC1, NFKBIA, FHL2, NFYB, SOX9, TCF7L2, SOX8, CALCOCO1, STAT6, MEIS2, SQSTM1, RUNX1, TCF4, PLAGL2, BMP4, KLF6, YEATS4, DVL3, BMP2, MAFB, KLF13, TP53BP1, SRA1, TAF7, CREBBP, SMAD3, IGF1, ILF3, TEAD2, ATF4, NUP62, HD…	804	581	13528	1.9692929500518064	3.621844477968983E-4	1.0977214065843732E-5	1.9938618796011554E-4
GOTERM_BP_FAT	GO:0045935~positive regulation of nucleobase, nucleoside, nucleotide and nucleic acid metabolic process	71	8.343125734430082	1.6189072483134347E-7	ENY2, CTCF, CTNNB1, CITED2, APOE, SMARCD1, SHC1, SUPT5H, MYC, TBL1XR1, SATB2, EGR2, PCBD2, MTA2, RXRA, ARID1A, TOPORS, CDK2, NRIP1, ADRB2, HIF1A, NCOA4, HIPK2, VEGFA, UBC, ZFPM2, NFE2L2, SMARCA2, CRTC1, NFKBIA, FHL2, NFYB, SOX9, TCF7L2, SOX8, CALCOCO1, STAT6, MEIS2, SQSTM1, RUNX1, TCF4, PLAGL2, BMP4, KLF6, YEATS4, DVL3, BMP2, MAP2K1, MAFB, KLF13, TP53BP1, SRA1, TAF7, CREBBP, SMAD3, IGF1, ILF3, TE…	804	624	13528	1.9144820767955097	5.352293839583355E-4	1.4871352485235079E-5	2.9467453296350143E-4
GOTERM_BP_FAT	GO:0031328~positive regulation of cellular biosynthetic process	75	8.81316098707403	3.239759806346626E-7	ENY2, EIF5A, CTCF, CTNNB1, CITED2, APOE, SMARCD1, SHC1, SUPT5H, MYC, SPN, EIF2B5, TBL1XR1, SATB2, EGR2, PCBD2, RXRA, MTA2, ARID1A, TOPORS, IRS1, CDK2, NRIP1, ADRB2, HIF1A, NCOA4, HIPK2, VEGFA, UBC, ZFPM2, NFE2L2, SMARCA2, CRTC1, NFKBIA, FHL2, NFYB, SOX9, TCF7L2, SOX8, CALCOCO1, STAT6, MEIS2, SQSTM1, THBS1, TRAF6, RUNX1, TCF4, PLAGL2, BMP4, KLF6, YEATS4, DVL3, BMP2, KLF13, MAFB, TP53BP1, SRA1, TAF…	804	685	13528	1.8422486109597997	0.0010708150093884372	2.550893038910651E-5	5.897023303114146E-4
GOTERM_BP_FAT	GO:0051173~positive regulation of nitrogen compound metabolic process	71	8.343125734430082	5.443425564910137E-7	ENY2, CTCF, CTNNB1, CITED2, APOE, SMARCD1, SHC1, SUPT5H, MYC, TBL1XR1, SATB2, EGR2, PCBD2, MTA2, RXRA, ARID1A, TOPORS, CDK2, NRIP1, ADRB2, HIF1A, NCOA4, HIPK2, VEGFA, UBC, ZFPM2, NFE2L2, SMARCA2, CRTC1, NFKBIA, FHL2, NFYB, SOX9, TCF7L2, SOX8, CALCOCO1, STAT6, MEIS2, SQSTM1, RUNX1, TCF4, PLAGL2, BMP4, KLF6, YEATS4, DVL3, BMP2, MAP2K1, MAFB, KLF13, TP53BP1, SRA1, TAF7, CREBBP, SMAD3, IGF1, ILF3, TE…	804	644	13528	1.8550261116776368	0.001798522041605688	3.9132741342262634E-5	9.9081254427702E-4
GOTERM_BP_FAT	GO:0009891~positive regulation of biosynthetic process	75	8.81316098707403	5.69996141380503E-7	ENY2, EIF5A, CTCF, CTNNB1, CITED2, APOE, SMARCD1, SHC1, SUPT5H, MYC, SPN, EIF2B5, TBL1XR1, SATB2, EGR2, PCBD2, RXRA, MTA2, ARID1A, TOPORS, IRS1, CDK2, NRIP1, ADRB2, HIF1A, NCOA4, HIPK2, VEGFA, UBC, ZFPM2, NFE2L2, SMARCA2, CRTC1, NFKBIA, FHL2, NFYB, SOX9, TCF7L2, SOX8, CALCOCO1, STAT6, MEIS2, SQSTM1, THBS1, TRAF6, RUNX1, TCF4, PLAGL2, BMP4, KLF6, YEATS4, DVL3, BMP2, KLF13, MAFB, TP53BP1, SRA1, TAF…	804	695	13528	1.8157414367013853	0.0018832023219462757	4.010510591379024E-5	0.0010375069811385806
GOTERM_BP_FAT	GO:0045944~positive regulation of transcription from RNA polymerase II promoter	46	5.405405405405405	3.759459696228693E-6	CRTC1, NFKBIA, SOX9, TCF7L2, SOX8, CALCOCO1, CITED2, CTNNB1, STAT6, MEIS2, SQSTM1, RUNX1, SUPT5H, MYC, PLAGL2, BMP4, TBL1XR1, KLF6, BMP2, SATB2, EGR2, MAFB, KLF13, MTA2, RXRA, TAF7, CREBBP, SRA1, SMAD3, IGF1, TEAD2, NRIP1, ADRB2, ATF4, HIF1A, SP1, HDAC1, ETS1, HIPK2, VEGFA, GTF2F2, IRF1, ZFPM2, PBX1, PBX2, SMARCA2	804	371	13528	2.0862265491947274	0.01235559164082023	2.3905904747056894E-4	0.006842780851412655
Annotation Cluster 8	Enrichment Score: 7.015865027942467
Category	Term	Count	%	PValue	Genes	List Total	Pop Hits	Pop Total	Fold Enrichment	Bonferroni	Benjamini	FDR
GOTERM_BP_FAT	GO:0010033~response to organic substance	83	9.753231492361927	6.988978762229886E-9	ARSB, A2M, ATP6V0E1, ADCY7, IGFBP7, DEK, CTNNB1, B2M, WNT2, ACTR3, DGCR8, CD44, CDKN2B, APOE, GPX4, CREB3L2, RARA, SHC1, ANGPT1, NOS3, LOX, SUPT5H, GNG5, MYC, DDOST, EIF2B4, GNG7, EIF2B5, ADAM9, EGR2, ACTA1, BAIAP2, RXRA, SOCS1, IRS1, KRT19, SDC1, CCND1, MSX1, ADM, RIPK1, CA4, ADAM17, AMFR, NFE2L2, PPP1R15A, DERL2, CCL2, MCL1, ERBB3, COL3A1, HMGCS1, UROS, NFKBIA, FHL2, GNG11, ASNS, BCL2L1, NR3C1,…	804	721	13528	1.9369587568399336	2.311228564488843E-5	1.0048930924044797E-6	1.2721400743931355E-5
GOTERM_BP_FAT	GO:0009719~response to endogenous stimulus	53	6.227967097532315	1.0865345145961586E-7	ARSB, ATP6V0E1, A2M, ADCY7, IGFBP7, CTNNB1, WNT2, GPX4, RARA, ANGPT1, SHC1, NOS3, LOX, GNG5, EIF2B4, GNG7, ADAM9, EIF2B5, EGR2, ACTA1, BAIAP2, RXRA, SOCS1, IRS1, KRT19, CCND1, SDC1, ADM, ADAM17, CA4, CCL2, ERBB3, HMGCS1, UROS, FHL2, ASNS, GNG11, BCL2L1, SRC, THBS1, NUDC, PIK3R1, BMP4, TXNIP, MAP2K1, PTPRA, CPS1, STAT1, APPL1, BIRC2, CDKN1A, NUP62, TSC1	804	405	13528	2.2019040599471777	3.592524368768446E-4	1.1228592693091066E-5	1.9777179797175748E-4
GOTERM_BP_FAT	GO:0009725~response to hormone stimulus	47	5.522914218566393	1.1801784191828269E-6	ARSB, A2M, CCL2, ADCY7, ERBB3, IGFBP7, FHL2, GNG11, BCL2L1, SRC, CTNNB1, WNT2, GPX4, NOS3, RARA, ANGPT1, SHC1, LOX, THBS1, GNG5, NUDC, EIF2B4, PIK3R1, GNG7, EIF2B5, ADAM9, TXNIP, BMP4, EGR2, MAP2K1, ACTA1, BAIAP2, RXRA, PTPRA, SOCS1, APPL1, CPS1, STAT1, IRS1, CDKN1A, CCND1, SDC1, KRT19, NUP62, TSC1, ADM, CA4	804	367	13528	2.1548117722016618	0.0038952461057421006	7.964687567973971E-5	0.0021481494941744117
Annotation Cluster 9	Enrichment Score: 7.0138132681607575
Category	Term	Count	%	PValue	Genes	List Total	Pop Hits	Pop Total	Fold Enrichment	Bonferroni	Benjamini	FDR
SP_PIR_KEYWORDS	protein biosynthesis	35	4.112808460634548	1.9206557165416808E-12	EEF1B2, RPL19, RPL13, EIF5, RPLP2, EIF5A, RPS3, IARS, RPS25, RPS26, EIF3G, RPLP0, EIF3E, RPLP1, EIF3L, RPL11, EIF3J, RPS21, EIF2B4, EIF2B5, CARS, SARS, RPL24, EARS2, RPS7, RPS18, EIF4G3, RPS19, RPS16, RPL22, RPL21, UBC, EEF1G, RPS11, EEF1D	849	188	19235	4.217884620203995	1.0602185795960395E-9	9.638345677132065E-11	2.804323440130929E-9
SP_PIR_KEYWORDS	ribonucleoprotein	43	5.052878965922444	2.924343656768824E-12	RPL19, RPL13, SRP68, LSM7, RPL27A, RPL35, SNRPD2, RPLP2, SRP19, RPS3, RPS25, HNRNPA3, RPS26, MRPL14, RPLP0, RPLP1, HNRNPD, LSM5, LSM3, RPL11, HNRNPC, RPL10A, RPL4, RPS21, LSM1, MRPL4, SRA1, RPL24, HNRNPA1, RPL28, TRIM21, RPS7, PA2G4, RPS18, RPS19, RPL41, RPS16, RPL22, RPL21, UBC, SNRPA, RPS11, CPSF3	849	279	19235	3.4917951121074338	1.6142287506681896E-9	1.3451906255568247E-10	4.269706810333673E-9
GOTERM_CC_FAT	GO:0022626~cytosolic ribosome	24	2.82021151586369	5.129617879710003E-12	RPL19, RPL13, RPL35, RPL27A, RPLP2, RPL24, RPL28, RPS3, RPS7, RPS25, RPS26, RPS18, RPS19, RPS16, RPL41, RPL22, RPL21, RPLP0, RPLP1, UBC, RPL11, RPS11, RPL4, RPS21	641	81	12782	5.9083607788756	2.68789124291402E-9	2.9865454553856807E-10	7.435463356131322E-9
GOTERM_CC_FAT	GO:0044445~cytosolic part	32	3.7602820211515864	1.527035951649048E-11	RPL19, RPL27A, RPL35, RPLP2, TCF7L2, CTNNB1, RPS3, RPS25, RPS26, RPLP0, RPLP1, RPL11, RPL4, RPS21, PIK3R1, RGS19, RPL24, PFKM, RPL28, RPS7, RPS18, RPS19, RPS16, TSC1, RPL41, PFDN6, RPL22, PFDN5, BAX, RPL21, UBC, RPS11	641	152	12782	4.198045816569505	8.001658446943338E-9	8.001658224898733E-10	2.2134849508859133E-8
GOTERM_BP_FAT	GO:0006414~translational elongation	28	3.290246768507638	1.9473314736224952E-11	RPL19, EEF1B2, RPL13, RPL27A, RPL35, RPLP2, RPS3, RPS25, RPS26, RPLP0, RPLP1, RPL11, RPL4, RPL10A, RPS21, RPL24, RPL28, RPS7, RPS18, RPS19, RPS16, RPL41, RPL22, RPL21, UBC, EEF1G, RPS11, EEF1D	804	101	13528	4.664597803063889	6.439824018489304E-8	8.049780286789598E-9	3.5445490986774075E-8
SP_PIR_KEYWORDS	ribosome	20	2.3501762632197414	2.39690102125239E-10	RPL19, RPL13, RPLP2, RPL24, RPS3, RPS7, RPS25, RPS26, RPS18, RPS19, RPS16, RPL22, RPL21, RPLP0, RPLP1, UBC, RPL11, RPS11, RPL4, RPS21	849	73	19235	6.207141358891201	1.3230895767879503E-7	9.450640381380992E-9	3.499631029413308E-7
GOTERM_CC_FAT	GO:0030529~ribonucleoprotein complex	58	6.815511163337249	1.2514468796529085E-8	RPL19, RPL13, U2AF2, SRP68, LSM7, RPLP2, SNRPD2, SRP19, PNN, RPS3, TRIM5, DDX23, RPLP0, SND1, RPLP1, LSM5, RPL11, LSM3, LSM1, MRPL4, MAGOH, PTBP1, PRPF4, RPS18, PA2G4, RPS19, RPL41, RPS16, UBC, SNRPA, RPS11, RPL27A, RPL35, PRPF19, HNRNPA3, RPS25, RPS26, MRPL14, HNRNPD, HNRNPC, RPL4, RPL10A, PABPC1, RPS21, GEMIN4, UPF1, SRA1, ILF3, RPL24, CASC3, HNRNPA1, TRIM21, RPL28, RPS7, NUP62, RPL22, RPL21, P…	641	515	12782	2.245750723232813	6.557560188524825E-6	5.464649914799224E-7	1.8140122126641955E-5
KEGG_PATHWAY	hsa03010:Ribosome	24	2.82021151586369	1.6247297100180797E-7	RPL19, RPL13, RPL35, RPL27A, RPLP2, RPL24, RPL28, RPS3, RPS7, RPS25, RPS26, RPS18, RPS19, RPS16, RPL41, RPL22, RPL21, RPLP0, RPLP1, RPL11, RPS11, RPL4, RPL10A, RPS21	407	87	5085	3.4465813776158605	2.4695588651924005E-5	1.234787056092479E-5	1.9446401008371694E-4
GOTERM_CC_FAT	GO:0022625~cytosolic large ribosomal subunit	13	1.527614571092832	1.8266435062956894E-7	RPL19, RPL35, RPL27A, RPLP2, RPL24, RPL28, RPL41, RPL22, RPL21, RPLP0, RPLP1, RPL11, RPL4	641	38	12782	6.821824451925446	9.571154783760694E-5	6.836842948665378E-6	2.6477750508790976E-4
SP_PIR_KEYWORDS	ribosomal protein	27	3.172737955346651	2.3481415421071832E-7	RPL19, RPL13, RPL35, RPL27A, RPLP2, RPS3, RPS25, RPS26, MRPL14, RPLP0, RPLP1, RPL11, RPL4, RPL10A, RPS21, MRPL4, RPL24, RPL28, RPS7, RPS18, RPS19, RPS16, RPL41, RPL22, RPL21, UBC, RPS11	849	188	19235	3.25379670701451	1.2960902837810817E-4	4.985273279412006E-6	3.428432784446933E-4
GOTERM_CC_FAT	GO:0033279~ribosomal subunit	23	2.7027027027027026	3.4380261915952645E-7	RPL19, RPL35, RPL27A, RPLP2, RPL24, RPL28, RPS3, RPS7, RPS25, RPS26, RPS18, RPS19, RPS16, RPL41, RPL22, RPL21, RPLP0, RPLP1, UBC, RPL11, RPS11, RPL4, RPS21	641	128	12782	3.583097698907957	1.8013637689806572E-4	1.2010101438364451E-5	4.983517607137777E-4
GOTERM_BP_FAT	GO:0006412~translation	44	5.170387779083431	1.0095997001799121E-6	EEF1B2, RPL19, RPL13, ZNFX1, EIF5, RPL27A, RPL35, EIF5A, RPLP2, RPS3, IARS, RPS25, RPS26, EIF3G, MRPL14, EIF3E, RPLP0, RPLP1, EIF3L, RPL11, EIF3J, RPL10A, RPL4, RPS21, EIF2B4, EIF2B5, CARS, MRPL4, SARS, RPL24, RPL28, RPS7, EARS2, RPS18, EIF4G3, RPS19, RPL41, RPS16, RPL22, RPL21, UBC, EEF1G, RPS11, EEF1D	804	331	13528	2.2366716267604576	0.0033331804729230807	6.955482873982621E-5	0.0018376664340347126
GOTERM_CC_FAT	GO:0005840~ribosome	28	3.290246768507638	9.655069512795654E-6	RPL19, RPL13, SRP68, RPL27A, RPL35, RPLP2, RPS3, RPS25, RPS26, MRPL14, RPLP0, RPLP1, RPL11, RPL4, RPL10A, RPS21, MRPL4, RPL24, RPL28, RPS7, RPS18, RPS19, RPS16, RPL41, RPL22, RPL21, UBC, RPS11	641	215	12782	2.5969306679243913	0.005046504243131578	2.6624249057549676E-4	0.013994420998375556
GOTERM_MF_FAT	GO:0003735~structural constituent of ribosome	26	3.055229142185664	1.2462204720037152E-5	RPL19, RPL13, RPL35, RPL27A, RPLP2, RPS3, RPS26, MRPL14, RPLP0, RPLP1, RPL11, RPL4, RPL10A, RPS21, MRPL4, RPL24, RPL28, RPS7, RPS18, RPS19, RPS16, RPL41, RPL22, RPL21, UBC, RPS11	753	168	12983	2.668358312780623	0.011116418158304664	0.0010157262813463852	0.019415275493372963
GOTERM_CC_FAT	GO:0015934~large ribosomal subunit	13	1.527614571092832	1.066356810005286E-4	RPL19, RPL35, RPL27A, RPLP2, RPL24, RPL28, RPL41, RPL22, RPL21, RPLP0, RPLP1, RPL11, RPL4	641	67	12782	3.8690944652711483	0.05434746476055319	0.0021469257549120435	0.15446066629927202
GOTERM_CC_FAT	GO:0022627~cytosolic small ribosomal subunit	10	1.1750881316098707	1.263440612243332E-4	RPS25, RPS26, RPS18, RPS19, RPS16, UBC, RPS11, RPS21, RPS3, RPS7	641	40	12782	4.985179407176287	0.0640642712178432	0.002449161479230244	0.18298371719006612
GOTERM_MF_FAT	GO:0005198~structural molecule activity	60	7.050528789659224	1.954978508433823E-4	SEPT5, RPL19, SEPT2, RPL13, RPLP2, JAG1, PNN, RPS3, WNT2, RPLP0, RPLP1, SMARCD1, RPL11, TUBG1, MRPL4, ACTA1, ROCK2, G3BP2, DCTN3, ARPC1B, NCK2, RPS18, KRT19, RPS19, RPL41, RPS16, UBC, DSP, RPS11, KRT6A, COL3A1, RPL27A, RPL35, ARPC5, RPS26, SORBS3, TUBB, KRT5, ARPC3, MRPL14, COMP, KRT8, RPL4, RPL10A, RPS21, LAMB1, THBS1, YEATS4, COL4A2, COL4A1, FBN1, RPL24, RPL28, RPS7, COL14A1, NUP62, RPL22, LAMA…	753	634	12983	1.6317066120376538	0.1608608347144741	0.00969595019608771	0.3041664074251327
SP_PIR_KEYWORDS	blocked amino end	13	1.527614571092832	7.065554266964286E-4	COL4A1, FER, FES, SRC, RPS3, RPS7, RPS25, RPS18, ARF3, COL6A1, LOX, RPS11, RPS21	849	92	19235	3.201400624775951	0.32304903961656106	0.00809531430088406	1.0266745051173642
GOTERM_CC_FAT	GO:0015935~small ribosomal subunit	10	1.1750881316098707	0.003925724510072764	RPS25, RPS26, RPS18, RPS19, RPS16, UBC, RPS11, RPS21, RPS3, RPS7	641	63	12782	3.1651932743976423	0.8726897178808939	0.041191428705228406	5.542163370549202
Annotation Cluster 10	Enrichment Score: 6.827424790452555
Category	Term	Count	%	PValue	Genes	List Total	Pop Hits	Pop Total	Fold Enrichment	Bonferroni	Benjamini	FDR
GOTERM_BP_FAT	GO:0010941~regulation of cell death	95	11.163337250293772	2.2560636170876503E-10	ZAK, BTC, EIF5A, ITSN1, DAXX, PRDX1, CRADD, RPS3, CITED2, BAG4, PCGF2, CD44, BOK, APOE, CDKN2D, TPT1, RPL11, NOS3, MYC, TOP2A, SPN, TWIST2, ADAM9, ARHGEF2, RXRA, CYCS, ADNP, NDUFA13, ACTN1, DAPK2, PRKCE, STK3, ADRB2, MSX1, RIPK1, HIPK2, SCIN, VEGFA, UBC, ADAM17, SEMA4D, DCUN1D3, IFIH1, BCLAF1, ING3, CCL2, MCL1, ERBB3, NFKBIA, BCL2L2, ASNS, BCL2L1, SFN, NR3C1, SOX9, TCF7L2, SRC, TUBB, SQSTM1, RB1C…	804	815	13528	1.9612978054512713	7.460797936120755E-7	7.460800444114568E-8	4.1065062461598245E-7
GOTERM_BP_FAT	GO:0042981~regulation of apoptosis	94	11.045828437132785	2.530512903750555E-10	ZAK, BTC, EIF5A, ITSN1, DAXX, PRDX1, CRADD, RPS3, CITED2, BAG4, PCGF2, CD44, BOK, APOE, CDKN2D, TPT1, RPL11, NOS3, MYC, TOP2A, SPN, TWIST2, ADAM9, ARHGEF2, RXRA, CYCS, ADNP, NDUFA13, ACTN1, DAPK2, PRKCE, STK3, ADRB2, MSX1, RIPK1, HIPK2, SCIN, VEGFA, UBC, ADAM17, SEMA4D, DCUN1D3, IFIH1, BCLAF1, ING3, CCL2, MCL1, ERBB3, NFKBIA, BCL2L2, ASNS, BCL2L1, SFN, NR3C1, SOX9, TCF7L2, SRC, TUBB, SQSTM1, RB1C…	804	804	13528	1.9672037820846018	8.368401225311572E-7	7.607640373219482E-8	4.6060614211640427E-7
GOTERM_BP_FAT	GO:0043067~regulation of programmed cell death	94	11.045828437132785	4.2231468260525443E-10	ZAK, BTC, EIF5A, ITSN1, DAXX, PRDX1, CRADD, RPS3, CITED2, BAG4, PCGF2, CD44, BOK, APOE, CDKN2D, TPT1, RPL11, NOS3, MYC, TOP2A, SPN, TWIST2, ADAM9, ARHGEF2, RXRA, CYCS, ADNP, NDUFA13, ACTN1, DAPK2, PRKCE, STK3, ADRB2, MSX1, RIPK1, HIPK2, SCIN, VEGFA, UBC, ADAM17, SEMA4D, DCUN1D3, IFIH1, BCLAF1, ING3, CCL2, MCL1, ERBB3, NFKBIA, BCL2L2, ASNS, BCL2L1, SFN, NR3C1, SOX9, TCF7L2, SRC, TUBB, SQSTM1, RB1C…	804	812	13528	1.9478224640345072	1.39659349884802E-6	9.975674319928629E-8	7.687008585222088E-7
GOTERM_BP_FAT	GO:0006916~anti-apoptosis	30	3.525264394829612	1.2610907506169267E-5	CCL2, MCL1, NFKBIA, BCL2L2, BCL2L1, TCF7L2, CITED2, BAG4, APOE, SQSTM1, COMP, CDKN2D, TPT1, NOS3, THBS1, TRAF6, MYC, TWIST2, ARHGDIA, SPHK2, IGF1, BIRC3, TAX1BP1, HDAC1, BAX, GSK3B, VEGFA, UBC, ADAM17, SEMA4D	804	206	13528	2.450369511664976	0.040846864235814295	7.313908959886151E-4	0.02295199684493321
GOTERM_BP_FAT	GO:0043066~negative regulation of apoptosis	43	5.052878965922444	1.3644848280187757E-5	CCL2, MCL1, ERBB3, BTC, NFKBIA, BCL2L2, ASNS, BCL2L1, ITSN1, TCF7L2, CITED2, BAG4, PCGF2, SQSTM1, APOE, CDKN2D, RB1CC1, COMP, TPT1, NOS3, THBS1, TRAF6, MYC, TWIST2, ARHGDIA, SPHK2, ADNP, SMAD3, IGF1, BIRC3, TAX1BP1, NRAS, CDKN1A, MSX1, NUP62, HDAC1, GSK3B, BAX, HIPK2, VEGFA, UBC, ADAM17, SEMA4D	804	354	13528	2.0438204457936306	0.04412088351472898	7.776943546786708E-4	0.024833560118187048
GOTERM_BP_FAT	GO:0043069~negative regulation of programmed cell death	43	5.052878965922444	1.9179771834703633E-5	CCL2, MCL1, ERBB3, BTC, NFKBIA, BCL2L2, ASNS, BCL2L1, ITSN1, TCF7L2, CITED2, BAG4, PCGF2, SQSTM1, APOE, CDKN2D, RB1CC1, COMP, TPT1, NOS3, THBS1, TRAF6, MYC, TWIST2, ARHGDIA, SPHK2, ADNP, SMAD3, IGF1, BIRC3, TAX1BP1, NRAS, CDKN1A, MSX1, NUP62, HDAC1, GSK3B, BAX, HIPK2, VEGFA, UBC, ADAM17, SEMA4D	804	359	13528	2.015354979974778	0.06145841486845227	0.0010744751128374253	0.03490543343522834
GOTERM_BP_FAT	GO:0060548~negative regulation of cell death	43	5.052878965922444	2.0289525946815364E-5	CCL2, MCL1, ERBB3, BTC, NFKBIA, BCL2L2, ASNS, BCL2L1, ITSN1, TCF7L2, CITED2, BAG4, PCGF2, SQSTM1, APOE, CDKN2D, RB1CC1, COMP, TPT1, NOS3, THBS1, TRAF6, MYC, TWIST2, ARHGDIA, SPHK2, ADNP, SMAD3, IGF1, BIRC3, TAX1BP1, NRAS, CDKN1A, MSX1, NUP62, HDAC1, GSK3B, BAX, HIPK2, VEGFA, UBC, ADAM17, SEMA4D	804	360	13528	2.00975677169707	0.06489657702499385	0.00111767731630108	0.036924732152976425
Annotation Cluster 11	Enrichment Score: 6.752730045150707
Category	Term	Count	%	PValue	Genes	List Total	Pop Hits	Pop Total	Fold Enrichment	Bonferroni	Benjamini	FDR
GOTERM_BP_FAT	GO:0012501~programmed cell death	72	8.46063454759107	3.284260141865172E-8	E2F2, LY86, ITSN1, DAXX, CRADD, RPS3, CTNNB1, BAG4, BOK, CDKN2D, PAK1, TOP2A, MYC, CIB1, TWIST1, ARHGEF2, CYCS, NDUFA13, TOPORS, DAPK2, STK3, SLTM, EYA2, RIPK1, HIPK2, GADD45G, UBC, GADD45B, GADD45A, PPP1R15A, NEK6, PHLPP1, MCL1, ERBB3, NFKBIA, BCL2L2, BCL2L1, SFN, RRAGC, CSE1L, SQSTM1, KRT8, RAC1, PPP3CC, TRAF6, THBS1, AXIN1, TERF1, PDCD10, ABR, TP53BP2, SRA1, UBE4B, KLF11, RYBP, SMAD3, ALMS1, B…	804	611	13528	1.982753987834966	1.0860458676187346E-4	4.022602452580237E-6	5.978037954657012E-5
GOTERM_BP_FAT	GO:0006915~apoptosis	71	8.343125734430082	3.9917508311130874E-8	E2F2, LY86, ITSN1, DAXX, CRADD, RPS3, CTNNB1, BAG4, BOK, PAK1, TOP2A, MYC, CIB1, TWIST1, ARHGEF2, CYCS, NDUFA13, TOPORS, DAPK2, STK3, SLTM, EYA2, RIPK1, HIPK2, GADD45G, UBC, GADD45B, GADD45A, PPP1R15A, NEK6, PHLPP1, MCL1, ERBB3, NFKBIA, BCL2L2, BCL2L1, SFN, RRAGC, CSE1L, SQSTM1, KRT8, RAC1, PPP3CC, TRAF6, THBS1, AXIN1, TERF1, PDCD10, ABR, TP53BP2, SRA1, UBE4B, KLF11, RYBP, SMAD3, ALMS1, BIRC3, ST…	804	602	13528	1.9844465380737508	1.3199849001144237E-4	4.714531835814384E-6	7.265818019464021E-5
GOTERM_BP_FAT	GO:0008219~cell death	79	9.283196239717979	1.2707263203469379E-7	E2F2, ZAK, LY86, ITSN1, DAXX, CRADD, RPS3, CTNNB1, BAG4, BOK, CDKN2D, TARDBP, PAK1, MYC, TOP2A, CIB1, TWIST1, ARHGEF2, CYCS, LYZ, NDUFA13, OPTN, TOPORS, DAPK2, STK3, SLTM, EYA2, RIPK1, HIPK2, GADD45G, UBC, GADD45B, GADD45A, PPP1R15A, NEK6, PHLPP1, MCL1, ERBB3, NFKBIA, BCL2L2, BCL2L1, SFN, RRAGC, CSE1L, SQSTM1, KRT8, RAC1, PPP3CC, PPP2R2B, TRAF6, AXIN2, THBS1, AXIN1, TERF1, PDCD10, ABR, TP53BP2, S…	804	719	13528	1.8487396120925275	4.20140937067659E-4	1.2359606589962269E-5	2.3129848708558498E-4
GOTERM_BP_FAT	GO:0016265~death	79	9.283196239717979	1.6791874166945336E-7	E2F2, ZAK, LY86, ITSN1, DAXX, CRADD, RPS3, CTNNB1, BAG4, BOK, CDKN2D, TARDBP, PAK1, MYC, TOP2A, CIB1, TWIST1, ARHGEF2, CYCS, LYZ, NDUFA13, OPTN, TOPORS, DAPK2, STK3, SLTM, EYA2, RIPK1, HIPK2, GADD45G, UBC, GADD45B, GADD45A, PPP1R15A, NEK6, PHLPP1, MCL1, ERBB3, NFKBIA, BCL2L2, BCL2L1, SFN, RRAGC, CSE1L, SQSTM1, KRT8, RAC1, PPP3CC, PPP2R2B, TRAF6, AXIN2, THBS1, AXIN1, TERF1, PDCD10, ABR, TP53BP2, S…	804	724	13528	1.8359720733349825	5.551531708123392E-4	1.5008193467558328E-5	3.0564675197464197E-4
SP_PIR_KEYWORDS	Apoptosis	38	4.465334900117509	6.160239590907498E-6	PHLPP1, MCL1, BCL2L2, BCL2L1, DAXX, CRADD, CTNNB1, SQSTM1, BOK, COMP, PAK1, PPP2R2B, AXIN1, PDCD10, TP53BP2, KLF11, SRA1, CYCS, RYBP, NDUFA13, DAPK2, BIRC3, BIRC2, STK3, TAX1BP1, CIDEC, SLTM, MEF2D, BAX, RIPK1, HIPK2, GADD45G, CYFIP2, PPP1R13B, GADD45B, PDCD5, PPP1R15A, NEK6	849	381	19235	2.2596601219900516	0.0033946877024010336	1.030390162071182E-4	0.008993970759019199
Annotation Cluster 12	Enrichment Score: 6.579075583549356
Category	Term	Count	%	PValue	Genes	List Total	Pop Hits	Pop Total	Fold Enrichment	Bonferroni	Benjamini	FDR
GOTERM_MF_FAT	GO:0003723~RNA binding	83	9.753231492361927	1.7535854394041199E-9	RPL19, ZC3HAV1, RPL13, U2AF2, LSM7, SRP68, EIF5A, RPLP2, APOBEC3G, SRP19, RPS3, ISG20, MAZ, DGCR8, RAE1, RPLP0, TARDBP, RPLP1, LSM5, DDX21, RPL11, LSM3, DDX10, LSM1, ZFP36, CARS, SNUPN, MAGOH, SARS, PTBP1, G3BP2, SPEN, EXOSC1, EARS2, SLTM, RPS18, EIF4G3, RBPMS, PA2G4, RPS19, RPS16, RPL41, ZNF239, SNRPA, DDX31, RPS11, RBM39, CPSF3, IFIH1, FIP1L1, PUS1, RPL27A, RPL35, OAS3, IGF2BP2, OAS2, RPS25, HN…	753	718	12983	1.993121293840423	1.5729648573659105E-6	2.2470941685170942E-7	2.7322160978116017E-6
SP_PIR_KEYWORDS	rna-binding	56	6.580493537015276	6.879091822477494E-9	ZC3HAV1, U2AF2, SRP68, LSM7, EIF5A, SRP19, ISG20, RPS3, MAZ, DGCR8, TARDBP, LSM5, DDX21, RPL11, LSM3, DDX10, LSM1, SNUPN, MAGOH, PTBP1, G3BP2, EXOSC1, SPEN, EARS2, SLTM, RPS18, PA2G4, RBPMS, EIF4G3, DDX31, SNRPA, RPS11, RBM39, CPSF3, IFIH1, FIP1L1, OAS3, IGF2BP2, OAS2, EXOSC10, HNRNPA3, DDX46, EIF3G, NUDT21, HNRNPD, PABPC1, HNRNPC, GRSF1, ILF3, CASC3, HNRNPA1, TRIM21, UPF3A, DDX58, RPL22, DDX54	849	540	19235	2.3495179514025213	3.797251505677224E-6	1.898629177210509E-7	1.0043917775259814E-5
GOTERM_BP_FAT	GO:0006396~RNA processing	51	5.992949471210341	0.0015181518465355946	U2AF2, LSM7, SNRPD2, PNN, DGCR8, DDX23, TARDBP, CLP1, LSM5, RPL11, LSM3, LSM1, CLNS1A, ZFP36, SNUPN, MAGOH, SARS, PTBP1, EXOSC1, PRPF4, PA2G4, RBPMS, RPS19, RPS16, SNRPA, RBM39, CPSF3, XRN2, FIP1L1, POLR2L, PUS1, POLR2B, RRAGC, PRPF19, EXOSC10, HNRNPA3, DDX46, NUDT21, HNRNPD, RPL10A, PABPC1, HNRNPC, GEMIN4, CSTF3, GRSF1, SMAD3, CASC3, HNRNPA1, RPS7, GTF2F2, DDX54	804	547	13528	1.5687740456765533	0.9934240944227057	0.03550087358376808	2.727564679439376
Annotation Cluster 13	Enrichment Score: 6.475992136070634
Category	Term	Count	%	PValue	Genes	List Total	Pop Hits	Pop Total	Fold Enrichment	Bonferroni	Benjamini	FDR
GOTERM_BP_FAT	GO:0010941~regulation of cell death	95	11.163337250293772	2.2560636170876503E-10	ZAK, BTC, EIF5A, ITSN1, DAXX, PRDX1, CRADD, RPS3, CITED2, BAG4, PCGF2, CD44, BOK, APOE, CDKN2D, TPT1, RPL11, NOS3, MYC, TOP2A, SPN, TWIST2, ADAM9, ARHGEF2, RXRA, CYCS, ADNP, NDUFA13, ACTN1, DAPK2, PRKCE, STK3, ADRB2, MSX1, RIPK1, HIPK2, SCIN, VEGFA, UBC, ADAM17, SEMA4D, DCUN1D3, IFIH1, BCLAF1, ING3, CCL2, MCL1, ERBB3, NFKBIA, BCL2L2, ASNS, BCL2L1, SFN, NR3C1, SOX9, TCF7L2, SRC, TUBB, SQSTM1, RB1C…	804	815	13528	1.9612978054512713	7.460797936120755E-7	7.460800444114568E-8	4.1065062461598245E-7
GOTERM_BP_FAT	GO:0042981~regulation of apoptosis	94	11.045828437132785	2.530512903750555E-10	ZAK, BTC, EIF5A, ITSN1, DAXX, PRDX1, CRADD, RPS3, CITED2, BAG4, PCGF2, CD44, BOK, APOE, CDKN2D, TPT1, RPL11, NOS3, MYC, TOP2A, SPN, TWIST2, ADAM9, ARHGEF2, RXRA, CYCS, ADNP, NDUFA13, ACTN1, DAPK2, PRKCE, STK3, ADRB2, MSX1, RIPK1, HIPK2, SCIN, VEGFA, UBC, ADAM17, SEMA4D, DCUN1D3, IFIH1, BCLAF1, ING3, CCL2, MCL1, ERBB3, NFKBIA, BCL2L2, ASNS, BCL2L1, SFN, NR3C1, SOX9, TCF7L2, SRC, TUBB, SQSTM1, RB1C…	804	804	13528	1.9672037820846018	8.368401225311572E-7	7.607640373219482E-8	4.6060614211640427E-7
GOTERM_BP_FAT	GO:0043067~regulation of programmed cell death	94	11.045828437132785	4.2231468260525443E-10	ZAK, BTC, EIF5A, ITSN1, DAXX, PRDX1, CRADD, RPS3, CITED2, BAG4, PCGF2, CD44, BOK, APOE, CDKN2D, TPT1, RPL11, NOS3, MYC, TOP2A, SPN, TWIST2, ADAM9, ARHGEF2, RXRA, CYCS, ADNP, NDUFA13, ACTN1, DAPK2, PRKCE, STK3, ADRB2, MSX1, RIPK1, HIPK2, SCIN, VEGFA, UBC, ADAM17, SEMA4D, DCUN1D3, IFIH1, BCLAF1, ING3, CCL2, MCL1, ERBB3, NFKBIA, BCL2L2, ASNS, BCL2L1, SFN, NR3C1, SOX9, TCF7L2, SRC, TUBB, SQSTM1, RB1C…	804	812	13528	1.9478224640345072	1.39659349884802E-6	9.975674319928629E-8	7.687008585222088E-7
GOTERM_BP_FAT	GO:0010942~positive regulation of cell death	55	6.462984723854288	1.886558531632594E-7	ZAK, EIF5A, ITSN1, DAXX, PRDX1, CRADD, RPS3, CD44, APOE, BOK, RPL11, TOP2A, MYC, SPN, ARHGEF2, RXRA, NDUFA13, DAPK2, PRKCE, STK3, ADRB2, RIPK1, HIPK2, SCIN, UBC, DCUN1D3, ING3, BCLAF1, BCL2L1, NR3C1, SFN, SRC, TUBB, SQSTM1, RAC1, PPP3CC, TRAF6, PLAGL2, TERF1, BMP4, TXNIP, ABR, TP53BP2, SMAD3, STAT1, YWHAE, CIDEC, NCSTN, CDKN1A, ETS1, BAX, PPP1R13B, ID3, PDCD5, DNM2	804	435	13528	2.1274089323497454	6.236903894967227E-4	1.599692243903217E-5	3.43392511736873E-4
GOTERM_BP_FAT	GO:0043065~positive regulation of apoptosis	54	6.345475910693302	3.113141331119821E-7	ZAK, EIF5A, ITSN1, DAXX, PRDX1, CRADD, RPS3, CD44, APOE, BOK, RPL11, TOP2A, MYC, SPN, ARHGEF2, RXRA, NDUFA13, PRKCE, DAPK2, STK3, ADRB2, RIPK1, HIPK2, SCIN, UBC, DCUN1D3, ING3, BCLAF1, BCL2L1, NR3C1, SFN, SRC, TUBB, SQSTM1, RAC1, PPP3CC, TRAF6, PLAGL2, TERF1, TXNIP, ABR, TP53BP2, SMAD3, STAT1, YWHAE, CIDEC, NCSTN, CDKN1A, ETS1, BAX, PPP1R13B, ID3, PDCD5, DNM2	804	430	13528	2.1130163137799376	0.0010289862287642393	2.5737568746686534E-5	5.666552484018261E-4
GOTERM_BP_FAT	GO:0043068~positive regulation of programmed cell death	54	6.345475910693302	3.86622029880421E-7	ZAK, EIF5A, ITSN1, DAXX, PRDX1, CRADD, RPS3, CD44, APOE, BOK, RPL11, TOP2A, MYC, SPN, ARHGEF2, RXRA, NDUFA13, PRKCE, DAPK2, STK3, ADRB2, RIPK1, HIPK2, SCIN, UBC, DCUN1D3, ING3, BCLAF1, BCL2L1, NR3C1, SFN, SRC, TUBB, SQSTM1, RAC1, PPP3CC, TRAF6, PLAGL2, TERF1, TXNIP, ABR, TP53BP2, SMAD3, STAT1, YWHAE, CIDEC, NCSTN, CDKN1A, ETS1, BAX, PPP1R13B, ID3, PDCD5, DNM2	804	433	13528	2.098376477887698	0.0012777422911188774	2.905774372075065E-5	7.037305317258991E-4
GOTERM_BP_FAT	GO:0006917~induction of apoptosis	38	4.465334900117509	7.628488594541016E-5	BCLAF1, EIF5A, SFN, ITSN1, DAXX, PRDX1, CRADD, RPS3, TUBB, SQSTM1, APOE, BOK, RAC1, RPL11, TRAF6, MYC, SPN, TERF1, PLAGL2, ARHGEF2, ABR, TP53BP2, SMAD3, NDUFA13, DAPK2, PRKCE, STAT1, YWHAE, CIDEC, NCSTN, CDKN1A, ETS1, RIPK1, BAX, HIPK2, UBC, PPP1R13B, PDCD5	804	320	13528	1.9980721393034826	0.22297576658317408	0.0033140193786730388	0.13876336175614457
GOTERM_BP_FAT	GO:0012502~induction of programmed cell death	38	4.465334900117509	8.145766624317912E-5	BCLAF1, EIF5A, SFN, ITSN1, DAXX, PRDX1, CRADD, RPS3, TUBB, SQSTM1, APOE, BOK, RAC1, RPL11, TRAF6, MYC, SPN, TERF1, PLAGL2, ARHGEF2, ABR, TP53BP2, SMAD3, NDUFA13, DAPK2, PRKCE, STAT1, YWHAE, CIDEC, NCSTN, CDKN1A, ETS1, RIPK1, BAX, HIPK2, UBC, PPP1R13B, PDCD5	804	321	13528	1.9918476155050293	0.23615582834066806	0.003492477639781666	0.14816613627549602
GOTERM_BP_FAT	GO:0008624~induction of apoptosis by extracellular signals	14	1.645123384253819	0.015287923956374174	ARHGEF2, ABR, NDUFA13, ITSN1, YWHAE, DAXX, CRADD, NCSTN, SQSTM1, BAX, RAC1, UBC, TRAF6, SPN	804	112	13528	2.103233830845771	1.0	0.17982677596664154	24.45345201281548
Annotation Cluster 14	Enrichment Score: 5.7365483343186945
Category	Term	Count	%	PValue	Genes	List Total	Pop Hits	Pop Total	Fold Enrichment	Bonferroni	Benjamini	FDR
SP_PIR_KEYWORDS	wnt signaling pathway	24	2.82021151586369	3.178857862131914E-9	DVL2, DVL3, WNT5B, NKD2, CSNK1G1, TLE4, TCF7L2, CALCOCO1, FZD7, CTNNB1, WNT2, CTNNBIP1, SENP2, GSK3B, RSPO3, SOSTDC1, SFRP4, BRD7, FRAT2, PYGO2, CSNK1G3, AXIN2, FBXW11, AXIN1	849	122	19235	4.456931008515322	1.7547279929086557E-6	1.0967058972077837E-7	4.641337592037331E-6
GOTERM_BP_FAT	GO:0016055~Wnt receptor signaling pathway	27	3.172737955346651	5.963669421118815E-8	NKD2, WNT5B, TCF7L2, CALCOCO1, CTNNB1, WNT2, RSPO3, SOSTDC1, BRD7, FRAT2, AXIN2, FBXW11, AXIN1, DVL2, TBL1XR1, DVL3, CSNK1G1, TLE4, FZD7, CTNNBIP1, SENP2, CCND1, GSK3B, SFRP4, PYGO2, ROR2, CSNK1G3	804	133	13528	3.4157782515991473	1.9719910746351932E-4	6.8006166606959795E-6	1.0855118784958151E-4
KEGG_PATHWAY	hsa04310:Wnt signaling pathway	29	3.4077555816686247	1.6930855134231918E-5	NKD2, WNT5B, CAMK2G, PPP2R5C, TCF7L2, CTNNB1, WNT2, RAC1, PPP3CC, FRAT2, PLCB1, AXIN2, MYC, FBXW11, AXIN1, DVL2, TBL1XR1, DVL3, ROCK2, CREBBP, SMAD3, FZD7, CTNNBIP1, SENP2, CCND1, PRICKLE1, GSK3B, SFRP4, PPP2R5E	407	151	5085	2.399482565045479	0.002570203123818837	6.431710183758543E-4	0.02026268853849711
KEGG_PATHWAY	hsa05217:Basal cell carcinoma	12	1.410105757931845	0.003526493582508193	DVL2, WNT2, BMP4, DVL3, BMP2, WNT5B, GSK3B, AXIN2, TCF7L2, FZD7, CTNNB1, AXIN1	407	55	5085	2.7259325441143623	0.4154859147448985	0.03109307994071786	4.140179343442185
Annotation Cluster 15	Enrichment Score: 4.898641949403477
Category	Term	Count	%	PValue	Genes	List Total	Pop Hits	Pop Total	Fold Enrichment	Bonferroni	Benjamini	FDR
SP_PIR_KEYWORDS	chromatin regulator	33	3.8777908343125738	1.2178816462721154E-9	UTP3, ENY2, MORF4L1, ING3, CTCF, NR3C1, DMAP1, CHD7, BRPF3, ASH2L, PRMT6, SMARCD1, PBRM1, SETDB1, AEBP2, YEATS4, TBL1XR1, RBBP5, SATB2, WDR5, SMYD3, HMG20B, ARID1A, HLTF, UIMC1, EYA2, HDAC1, SMARCC2, H2AFY2, DNMT1, RUVBL2, SETD8, SETD2	849	213	19235	3.510094726189884	6.722704641859423E-7	4.4818045052963384E-8	1.7781858763221692E-6
GOTERM_BP_FAT	GO:0016568~chromatin modification	40	4.700352526439483	3.1449433267614606E-7	UTP3, ENY2, MORF4L1, ING3, TADA3, CTCF, NR3C1, DMAP1, PCGF2, CHD7, BRPF3, PRMT6, SMARCD1, LEO1, PBRM1, SUPT5H, TERF1, SETDB1, AEBP2, YEATS4, TBL1XR1, SATB2, TAF5, CREBBP, SMYD3, ARID1A, HMG20B, HLTF, UIMC1, RPS6KA5, EYA2, HDAC1, SMARCC2, H2AFY2, DNMT1, RUVBL2, SETD8, SETD2, SMARCA2, RERE	804	274	13528	2.456331481279733	0.00103949227494593	2.5366334896803622E-5	5.724438448706515E-4
GOTERM_BP_FAT	GO:0006325~chromatin organization	44	5.170387779083431	3.0253997122980707E-5	UTP3, ENY2, MORF4L1, ING3, TADA3, CTCF, DMAP1, NR3C1, CBX5, PCGF2, CHD7, BRPF3, GPX4, PRMT6, SMARCD1, LEO1, PBRM1, HIST3H2A, SUPT5H, TERF1, SETDB1, AEBP2, YEATS4, TBL1XR1, SATB2, TAF5, MTA2, CREBBP, SMYD3, ARID1A, HMG20B, HLTF, UIMC1, RPS6KA5, EYA2, HDAC1, SMARCC2, H2AFY2, DNMT1, RUVBL2, SETD8, SETD2, SMARCA2, RERE	804	378	13528	1.9585669535918293	0.09520916357953457	0.0015868583681654114	0.05505426839443883
GOTERM_BP_FAT	GO:0051276~chromosome organization	52	6.110458284371328	4.8095770953703166E-5	ENY2, MORF4L1, NBN, CTCF, PTTG1, DMAP1, CBX5, PCGF2, BRPF3, GPX4, PRMT6, SMARCD1, HIST3H2A, SUPT5H, TOP2A, TBL1XR1, SATB2, MTA2, ARID1A, HMG20B, HLTF, DCLRE1C, EYA2, RUVBL2, SMARCA2, UTP3, ING3, TADA3, NR3C1, CHD7, NCAPG2, LEO1, PBRM1, TERF1, SETDB1, YEATS4, AEBP2, TAF5, CREBBP, SMYD3, WRN, UIMC1, MIS12, SMC4, RPS6KA5, HDAC1, H2AFY2, SMARCC2, DNMT1, SETD8, SETD2, RERE	804	485	13528	1.8040108734677132	0.14705186769596335	0.0023025123821777127	0.08750814645936966
GOTERM_BP_FAT	GO:0016570~histone modification	17	1.9976498237367801	0.0022872421176330033	MORF4L1, ENY2, YEATS4, ING3, TADA3, CREBBP, DMAP1, UIMC1, RPS6KA5, PCGF2, EYA2, BRPF3, HDAC1, PRMT6, LEO1, RUVBL2, SETD2	804	122	13528	2.3445885327461053	0.9994856327956473	0.047382800567590366	4.082359091858912
GOTERM_BP_FAT	GO:0016569~covalent chromatin modification	17	1.9976498237367801	0.0031822082898111913	MORF4L1, ENY2, YEATS4, ING3, TADA3, CREBBP, DMAP1, UIMC1, RPS6KA5, PCGF2, EYA2, BRPF3, HDAC1, PRMT6, LEO1, RUVBL2, SETD2	804	126	13528	2.270157150754166	0.999973552330308	0.058130274571291385	5.636439288633444
Annotation Cluster 16	Enrichment Score: 4.19848606233567
Category	Term	Count	%	PValue	Genes	List Total	Pop Hits	Pop Total	Fold Enrichment	Bonferroni	Benjamini	FDR
GOTERM_BP_FAT	GO:0007049~cell cycle	83	9.753231492361927	1.843461389438874E-7	CCNT2, SEPT5, E2F2, NBN, SEPT2, ZAK, TSG101, CDC16, PTTG1, DAXX, CTNNB1, CDKN2B, CDKN2D, TARDBP, NUP37, CDK10, RANBP1, TUBG1, DYNC1H1, SUPT5H, MYC, PSMD7, CABLES1, ARHGEF2, POLE, CCNF, HMG20B, DCTN3, WEE1, CDK2, RBBP8, CCND1, PA2G4, TIMELESS, RCC2, MAPK6, RIF1, UBC, ADAM17, PPP1R15A, GADD45A, NEK6, CKS1B, BBS4, CAMK2G, TCF7L2, ITGB1, PSMF1, TUBB, HSPA2, NCAPG2, MDC1, PSMB3, RB1CC1, PBRM1, PAFAH1B…	804	776	13528	1.7996743088680311	6.094469492842203E-4	1.604283809031326E-5	3.3554795653145675E-4
GOTERM_BP_FAT	GO:0022402~cell cycle process	65	7.638072855464159	4.0628179180486685E-7	NBN, SEPT2, ZAK, TSG101, CDC16, PTTG1, DAXX, CTNNB1, CDKN2B, CDKN2D, TARDBP, NUP37, CDK10, RANBP1, TUBG1, DYNC1H1, PSMD7, MYC, ARHGEF2, POLE, CCNF, DCTN3, WEE1, CDK2, RBBP8, CCND1, PA2G4, TIMELESS, RCC2, UBC, ADAM17, GADD45A, PPP1R15A, NEK6, BBS4, CAMK2G, TCF7L2, ITGB1, PSMF1, TUBB, HSPA2, NCAPG2, PSMB3, PBRM1, PAFAH1B1, THBS1, NUDC, TERF1, YEATS4, MAP2K1, SMAD3, RPL24, ILF3, SYCE1, CDC26, MIS12,…	804	565	13528	1.9357196319288514	0.0013426719666411735	2.98567577959874E-5	7.395151619404849E-4
SP_PIR_KEYWORDS	cell cycle	46	5.405405405405405	5.313526419699208E-7	SEPT5, CCNT2, E2F2, CKS1B, NBN, SEPT2, ZAK, TSG101, AHCTF1, CDC16, PTTG1, CDKN2B, NCAPG2, MDC1, CDKN2D, RB1CC1, NUP37, PAFAH1B1, NUDC, CABLES1, TERF1, TFDP1, TXNIP, ARHGEF2, ERH, TP53BP2, CCNF, SYCE1, HMG20B, DCTN3, APPL1, CDC26, WEE1, MIS12, CDK2, SMC4, CDKN1A, CCND1, RIF1, MAPK6, RCC2, TIMELESS, SETD8, ARL8B, GADD45A, NEK6	849	461	19235	2.2606920480647132	2.932637260913973E-4	1.0863153451334817E-5	7.758063606866372E-4
GOTERM_BP_FAT	GO:0000278~mitotic cell cycle	47	5.522914218566393	1.484958538455945E-6	SEPT2, CAMK2G, CDC16, PTTG1, ITGB1, PSMF1, TUBB, CDKN2B, NCAPG2, PSMB3, CDKN2D, TARDBP, PBRM1, NUP37, PAFAH1B1, CDK10, DYNC1H1, PSMD7, NUDC, TERF1, YEATS4, ARHGEF2, MAP2K1, CCNF, POLE, RPL24, DCTN3, CDC26, WEE1, MIS12, CDK2, SMC4, RBBP8, PSMD14, CCND1, CDKN1A, PSMD12, RCC2, TIMELESS, PSMC3, PSMC2, UBC, ADAM17, SETD8, GADD45A, NEK6, DNM2	804	370	13528	2.1373403254000265	0.004898723456868037	9.821040769908418E-5	0.002702900272744113
SP_PIR_KEYWORDS	cell division	30	3.525264394829612	6.030712280670291E-6	CCNT2, SEPT5, CKS1B, SEPT2, TSG101, AHCTF1, CDC16, PTTG1, NCAPG2, NUP37, CDK10, PAFAH1B1, CABLES1, NUDC, TERF1, ARHGEF2, CCNF, SYCE1, CDC26, DCTN3, WEE1, CDK2, MIS12, SMC4, CCND1, TIMELESS, RCC2, SETD8, ARL8B, NEK6	849	264	19235	2.5745529499946462	0.003323428362378422	1.0402468958636835E-4	0.008804868200962268
SP_PIR_KEYWORDS	mitosis	22	2.5851938895417157	5.952605584146166E-5	ARHGEF2, SEPT2, CCNF, CDC16, PTTG1, CDC26, DCTN3, CDK2, WEE1, MIS12, SMC4, TIMELESS, RCC2, NCAPG2, ACTR1A, NUP37, SETD8, PAFAH1B1, DYNC1H1, NEK6, NUDC, TERF1	849	183	19235	2.723680060759363	0.032325357020227874	8.421928698851833E-4	0.08687671199062441
GOTERM_BP_FAT	GO:0022403~cell cycle phase	45	5.287896592244419	1.2232078835871596E-4	NBN, SEPT2, CAMK2G, PTTG1, CDC16, ITGB1, TUBB, CDKN2B, HSPA2, NCAPG2, CDKN2D, TARDBP, PBRM1, NUP37, PAFAH1B1, RANBP1, CDK10, TUBG1, DYNC1H1, NUDC, TERF1, YEATS4, ARHGEF2, MAP2K1, CCNF, POLE, SYCE1, ILF3, RPL24, DCTN3, CDC26, WEE1, MIS12, CDK2, SMC4, RBBP8, CDKN1A, CCND1, RCC2, TIMELESS, ADAM17, SETD8, GADD45A, NEK6, DNM2	804	414	13528	1.828898983344149	0.3327160352498115	0.004981865059328849	0.22241529974176277
GOTERM_BP_FAT	GO:0051301~cell division	33	3.8777908343125738	7.086826577742801E-4	CCNT2, SEPT5, CKS1B, BBS4, SEPT2, TSG101, AHCTF1, CDC16, PTTG1, DAXX, NR2C2, NCAPG2, NUP37, CDK10, PAFAH1B1, CABLES1, NUDC, TERF1, ARHGEF2, ROCK2, CCNF, SYCE1, DCTN3, CDC26, WEE1, CDK2, MIS12, SMC4, CCND1, TIMELESS, RCC2, SETD8, NEK6	804	295	13528	1.8822160384518087	0.9040995285410127	0.01967210125069041	1.2821177376206916
GOTERM_BP_FAT	GO:0000087~M phase of mitotic cell cycle	26	3.055229142185664	0.0017525237567690994	YEATS4, ARHGEF2, SEPT2, MAP2K1, CCNF, RPL24, PTTG1, CDC16, DCTN3, CDC26, WEE1, MIS12, CDK2, SMC4, TUBB, RCC2, TIMELESS, NCAPG2, TARDBP, PBRM1, NUP37, PAFAH1B1, SETD8, NUDC, NEK6, TERF1	804	224	13528	1.9530028429282158	0.996974504698147	0.0394819486293706	3.142327521381083
GOTERM_BP_FAT	GO:0048285~organelle fission	26	3.055229142185664	0.0023725389228344135	YEATS4, ARHGEF2, SEPT2, MAP2K1, CCNF, PTTG1, CDC16, DCTN3, CDC26, WEE1, MIS12, CDK2, SMC4, TUBB, RCC2, TIMELESS, NCAPG2, BAX, TARDBP, PBRM1, NUP37, PAFAH1B1, SETD8, NUDC, NEK6, TERF1	804	229	13528	1.9103608594581678	0.9996123115169022	0.04850147449009323	4.231510601095511
GOTERM_BP_FAT	GO:0007067~mitosis	25	2.937720329024677	0.002896745177465297	YEATS4, ARHGEF2, SEPT2, MAP2K1, CCNF, PTTG1, CDC16, DCTN3, CDC26, WEE1, MIS12, CDK2, SMC4, TUBB, RCC2, TIMELESS, NCAPG2, TARDBP, PBRM1, NUP37, PAFAH1B1, SETD8, NUDC, NEK6, TERF1	804	220	13528	1.9120307553143374	0.9999318253588158	0.05486923708149061	5.143345158277213
GOTERM_BP_FAT	GO:0000280~nuclear division	25	2.937720329024677	0.002896745177465297	YEATS4, ARHGEF2, SEPT2, MAP2K1, CCNF, PTTG1, CDC16, DCTN3, CDC26, WEE1, MIS12, CDK2, SMC4, TUBB, RCC2, TIMELESS, NCAPG2, TARDBP, PBRM1, NUP37, PAFAH1B1, SETD8, NUDC, NEK6, TERF1	804	220	13528	1.9120307553143374	0.9999318253588158	0.05486923708149061	5.143345158277213
GOTERM_BP_FAT	GO:0000279~M phase	33	3.8777908343125738	0.0040963492216338744	NBN, SEPT2, CDC16, PTTG1, TUBB, HSPA2, NCAPG2, TARDBP, PBRM1, NUP37, RANBP1, PAFAH1B1, TUBG1, DYNC1H1, NUDC, TERF1, YEATS4, ARHGEF2, MAP2K1, CCNF, SYCE1, ILF3, RPL24, DCTN3, CDC26, WEE1, CDK2, MIS12, SMC4, TIMELESS, RCC2, SETD8, NEK6	804	329	13528	1.6877013110738104	0.9999987274002949	0.06965939184949521	7.1992300144640975
Annotation Cluster 17	Enrichment Score: 3.9704663423651527
Category	Term	Count	%	PValue	Genes	List Total	Pop Hits	Pop Total	Fold Enrichment	Bonferroni	Benjamini	FDR
GOTERM_CC_FAT	GO:0016585~chromatin remodeling complex	16	1.8801410105757932	1.77224507382766E-6	MORF4L1, TBL1XR1, SATB2, MTA2, SAP18, ARID1A, APPL1, NRIP1, CBX5, SIN3A, HDAC1, SMARCC2, SMARCD1, GATAD2A, SMARCA2, RERE	641	71	12782	4.4936828459053855	9.282261728910113E-4	5.803939324788843E-5	0.0025688953222968713
GOTERM_CC_FAT	GO:0000118~histone deacetylase complex	12	1.410105757931845	3.6301951433929956E-6	MORF4L1, TBL1XR1, SATB2, SIN3A, HDAC1, MTA2, GATAD2A, SAP18, APPL1, RERE, CBX5, NRIP1	641	41	12782	5.836307598645409	0.0019004176231791625	1.1188936979145137E-4	0.00526195532924989
GOTERM_CC_FAT	GO:0017053~transcriptional repressor complex	9	1.0575793184488838	8.31803165387734E-4	TBL1XR1, HDAC1, MTA2, SMARCC2, GATAD2A, APPL1, NCOR2, GPS2, CBX5	641	41	12782	4.377230698984057	0.3534121704778559	0.01084195362307172	1.1989813361405366
GOTERM_CC_FAT	GO:0016581~NuRD complex	4	0.4700352526439483	0.024527896929675243	HDAC1, MTA2, GATAD2A, APPL1	641	13	12782	6.135605424216968	0.9999977685694024	0.15736546397134243	30.230461783676464
Annotation Cluster 18	Enrichment Score: 3.809779887395039
Category	Term	Count	%	PValue	Genes	List Total	Pop Hits	Pop Total	Fold Enrichment	Bonferroni	Benjamini	FDR
GOTERM_CC_FAT	GO:0005912~adherens junction	23	2.7027027027027026	9.207257940909644E-6	LIMA1, SMAD7, FERMT2, FHL2, ABI2, ACTN1, ABCB1, TRIM25, KEAP1, VEZT, WTIP, ITGB1, CTNNB1, WNT2, SDC1, PTK2, SORBS3, CD44, MDC1, PVRL2, DSP, ADAM17, PAK1	641	155	12782	2.958945196517538	0.004813005561479566	2.6799882477979153E-4	0.013345386383267765
GOTERM_CC_FAT	GO:0070161~anchoring junction	24	2.82021151586369	1.5757786380452094E-5	LIMA1, SMAD7, FERMT2, FHL2, ABI2, ACTN1, ABCB1, TRIM25, KEAP1, VEZT, WTIP, ITGB1, CTNNB1, PNN, WNT2, SDC1, PTK2, SORBS3, CD44, MDC1, PVRL2, DSP, ADAM17, PAK1	641	172	12782	2.7824257156332766	0.00822314853383288	3.9312009473679854E-4	0.022838987936446564
GOTERM_CC_FAT	GO:0016323~basolateral plasma membrane	26	3.055229142185664	2.8654993924788424E-5	LIMA1, ERBB3, FERMT2, FHL2, KEAP1, ATP6V1B1, ITGB1, CTNNB1, ACTR3, WNT2, PTK2, SORBS3, ANK2, CD44, MDC1, NUMB, PAK1, ADAM9, AGPAT1, ACTN1, ABCB1, TRIM25, SDC1, NOTCH4, DSP, ADAM17	641	203	12782	2.5539835386518908	0.014903262478991541	6.822867705997826E-4	0.04152830194593671
GOTERM_CC_FAT	GO:0030055~cell-substrate junction	17	1.9976498237367801	1.387235682737457E-4	LIMA1, FERMT2, FHL2, ACTN1, ABCB1, TRIM25, KEAP1, ITGB1, WNT2, ACTR3, PTK2, SORBS3, SDC1, CD44, MDC1, ADAM17, PAK1	641	112	12782	3.0267160686427457	0.07011670711364981	0.0025036259370101455	0.20089614078299123
GOTERM_CC_FAT	GO:0005925~focal adhesion	16	1.8801410105757932	1.6016425853472344E-4	LIMA1, FERMT2, FHL2, ACTN1, ABCB1, TRIM25, KEAP1, ITGB1, WNT2, PTK2, SORBS3, SDC1, CD44, MDC1, ADAM17, PAK1	641	102	12782	3.1279557064635526	0.08050694976682682	0.0027038474590260764	0.23191248731162517
GOTERM_CC_FAT	GO:0005924~cell-substrate adherens junction	16	1.8801410105757932	2.474074623833231E-4	LIMA1, FERMT2, FHL2, ACTN1, ABCB1, TRIM25, KEAP1, ITGB1, WNT2, PTK2, SORBS3, SDC1, CD44, MDC1, ADAM17, PAK1	641	106	12782	3.0099196420687018	0.12160381386936536	0.0035951206362118127	0.35802696734134054
GOTERM_CC_FAT	GO:0030054~cell junction	34	3.9952996474735603	0.09388285651025555	LIMA1, UTRN, FERMT2, GABBR1, FHL2, ABI2, KEAP1, WTIP, ITSN1, ITGB1, CTNNB1, PNN, WNT2, ACTR3, ARHGAP21, PTK2, SORBS3, CD44, MDC1, HOMER3, PVRL2, PAK1, ARHGEF2, SMAD7, ACTN1, ABCB1, TRIM25, VEZT, PJA2, SDC1, CYFIP2, DSP, ADAM17, DNM2	641	518	12782	1.3088501918455115	1.0	0.380181127400152	76.04625683803027
Annotation Cluster 19	Enrichment Score: 3.6214524807396304
Category	Term	Count	%	PValue	Genes	List Total	Pop Hits	Pop Total	Fold Enrichment	Bonferroni	Benjamini	FDR
GOTERM_BP_FAT	GO:0001501~skeletal system development	38	4.465334900117509	7.13268737261967E-5	COL3A1, GABBR1, FHL2, ZNRD1, SOX9, ATP6V1B1, PRDX1, CTNNB1, HOXC6, PCGF2, OSR2, CHD7, HOXC4, COMP, TRAF6, AXIN2, MYC, TWIST1, BMP4, BMP2, SATB2, FBN1, HSPG2, SMAD3, IGF1, SPARC, MEF2D, CTSK, MSX1, SP1, HOXB7, GNAQ, NAB1, ROR2, PBX1, EXT1, ATP6V0A4, IGFBP4	804	319	13528	2.0043356883295123	0.2101295892736338	0.003182578663837199	0.12975019457428516
GOTERM_BP_FAT	GO:0060348~bone development	20	2.3501762632197414	1.1174055853705229E-4	BMP4, SATB2, BMP2, GABBR1, HSPG2, FHL2, SMAD3, IGF1, ZNRD1, SPARC, ATP6V1B1, SOX9, MEF2D, CTSK, SP1, NAB1, AXIN2, TRAF6, ATP6V0A4, EXT1	804	123	13528	2.7359139263034424	0.3089524706446256	0.00460868071524656	0.20319580429005724
GOTERM_BP_FAT	GO:0001503~ossification	19	2.2326674500587544	1.41425200389035E-4	BMP4, SATB2, BMP2, GABBR1, HSPG2, FHL2, SMAD3, IGF1, ZNRD1, SPARC, ATP6V1B1, MEF2D, CTSK, SP1, NAB1, AXIN2, TRAF6, ATP6V0A4, EXT1	804	115	13528	2.7799264546831064	0.37357499254633364	0.005619407304496948	0.2571105209620339
GOTERM_BP_FAT	GO:0001649~osteoblast differentiation	9	1.0575793184488838	0.0028986731464841235	BMP4, MEF2D, SATB2, BMP2, GABBR1, SMAD3, FHL2, IGF1, ZNRD1	804	42	13528	3.6055437100213217	0.9999322598986786	0.05459263441134199	5.146683584172262
Annotation Cluster 20	Enrichment Score: 3.606982470718059
Category	Term	Count	%	PValue	Genes	List Total	Pop Hits	Pop Total	Fold Enrichment	Bonferroni	Benjamini	FDR
GOTERM_BP_FAT	GO:0001568~blood vessel development	33	3.8777908343125738	2.173903233797763E-5	NRP1, COL3A1, WASF2, JAG1, TCF7L2, CITED2, CTNNB1, ARHGAP22, PTK2, CHD7, CD44, APOE, ITGAV, NOS3, SOX18, ANGPT1, LOX, THBS1, BMP4, SPHK2, SMAD7, SLIT2, CRKL, HIF1A, ID1, LAMA5, BAX, VEGFA, NOTCH4, NTRK2, ZFPM2, RBPJ, PLAU	804	245	13528	2.266341760584831	0.06936837935121853	0.0011778592437490243	0.03956218303950987
GOTERM_BP_FAT	GO:0001944~vasculature development	33	3.8777908343125738	3.517988691246189E-5	NRP1, COL3A1, WASF2, JAG1, TCF7L2, CITED2, CTNNB1, ARHGAP22, PTK2, CHD7, CD44, APOE, ITGAV, NOS3, SOX18, ANGPT1, LOX, THBS1, BMP4, SPHK2, SMAD7, SLIT2, CRKL, HIF1A, ID1, LAMA5, BAX, VEGFA, NOTCH4, NTRK2, ZFPM2, RBPJ, PLAU	804	251	13528	2.212166260331807	0.10982920705337185	0.0017612038098923088	0.06401537217920472
GOTERM_BP_FAT	GO:0048514~blood vessel morphogenesis	25	2.937720329024677	0.0016611598062070485	NRP1, WASF2, JAG1, CITED2, CTNNB1, ARHGAP22, PTK2, APOE, NOS3, ANGPT1, SOX18, THBS1, BMP4, SMAD7, SLIT2, HIF1A, LAMA5, ID1, BAX, NOTCH4, NTRK2, VEGFA, ZFPM2, RBPJ, PLAU	804	211	13528	1.993586569522058	0.9959051422187163	0.03797849479968196	2.9808419099732975
GOTERM_BP_FAT	GO:0001525~angiogenesis	19	2.2326674500587544	0.002938488904596243	BMP4, NRP1, WASF2, JAG1, SLIT2, CTNNB1, ARHGAP22, PTK2, HIF1A, ID1, LAMA5, VEGFA, NOTCH4, NOS3, SOX18, ANGPT1, THBS1, RBPJ, PLAU	804	148	13528	2.160077988436197	0.9999406399040941	0.05470070736364718	5.215602796168861
Annotation Cluster 21	Enrichment Score: 3.4453459128312733
Category	Term	Count	%	PValue	Genes	List Total	Pop Hits	Pop Total	Fold Enrichment	Bonferroni	Benjamini	FDR
SP_PIR_KEYWORDS	SH2 domain	16	1.8801410105757932	1.0690191960707465E-4	GRAP, HCK, SOCS1, FER, FES, STAT1, SRC, STAT6, TYK2, NCK2, CRKL, SH2B3, SHC1, SH2B1, PIK3R1, BCAR3	849	111	19235	3.265739237470686	0.05730549913155514	0.0014383064488157071	0.15597028786437095
UP_SEQ_FEATURE	domain:SH2	14	1.645123384253819	3.1501210415514765E-4	GRAP, HCK, SOCS1, FER, STAT1, FES, SRC, STAT6, NCK2, CRKL, SH2B3, SHC1, SH2B1, BCAR3	849	96	19113	3.28305359246172	0.5654039405199753	0.1296759914403266	0.5578034856489777
INTERPRO	IPR000980:SH2 motif	16	1.8801410105757932	3.406719049317377E-4	GRAP, HCK, SOCS1, FER, FES, STAT1, SRC, STAT6, TYK2, NCK2, CRKL, SH2B3, SHC1, SH2B1, PIK3R1, BCAR3	819	111	16659	2.931986931986932	0.3742750658599885	0.20897222922326453	0.5586592167139193
SMART	SM00252:SH2	16	1.8801410105757932	0.001442006720122244	GRAP, HCK, SOCS1, FER, FES, STAT1, SRC, STAT6, TYK2, NCK2, CRKL, SH2B3, SHC1, SH2B1, PIK3R1, BCAR3	516	111	9079	2.536210629233885	0.3138337781019416	0.3138337781019416	1.86965264695651
Annotation Cluster 22	Enrichment Score: 3.3465666700247865
Category	Term	Count	%	PValue	Genes	List Total	Pop Hits	Pop Total	Fold Enrichment	Bonferroni	Benjamini	FDR
SP_PIR_KEYWORDS	zinc	154	18.09635722679201	3.266149179838613E-9	ZNF581, ZNF823, ZC3HAV1, UTRN, ZNF451, APOBEC3G, PDLIM1, ZNF251, BRPF3, CUL9, ZNF302, RARA, ADAM9, ZNF594, CARS, ROCK2, RXRA, MTA2, MTA3, POLE, ZHX1, TANK, TRIM33, MLLT10, TRIM32, ZNF239, PYGO2, AMFR, XRN2, IFIH1, ZNF76, MME, ZNRD1, TIMP2, NR2C2, ARIH1, ZNF324, ZNF696, TRAF6, PLAGL2, ZNF69, AEBP2, KLF6, IKZF4, TRIP4, KLF13, ASXL1, CREBBP, KLF11, SMYD3, RYBP, GALT, ZBTB45, ZNF585A, ZNF627, DDX58, …	849	2189	19235	1.5938940876348764	1.8029126969132392E-6	1.0605377798178495E-7	4.768788497422349E-6
SP_PIR_KEYWORDS	zinc-finger	128	15.041128084606346	3.398084312837745E-9	ZNF581, ZNF823, ZC3HAV1, UTRN, ZNF451, ZNF251, BRPF3, CUL9, ZNF302, RARA, ZNF594, ROCK2, RXRA, MTA2, ZHX1, POLE, MTA3, TANK, TRIM33, MLLT10, TRIM32, ZNF239, PYGO2, AMFR, XRN2, ZNF76, ZNRD1, NR2C2, ARIH1, ZNF324, ZNF696, TRAF6, PLAGL2, ZNF69, AEBP2, KLF6, IKZF4, TRIP4, KLF13, ASXL1, CREBBP, KLF11, SMYD3, RYBP, ZBTB45, ZNF585A, ZNF627, CDKN1A, ZNF212, RNF5, ZNF415, DNMT1, ZNF219, ZFHX3, ZNF385A, RE…	849	1718	19235	1.6879956012071997	1.8757407546088345E-6	1.0420791196619206E-7	4.961422295224338E-6
SP_PIR_KEYWORDS	metal-binding	188	22.09165687426557	1.2888024966165717E-7	ZNF581, ZNF823, ZC3HAV1, ZAK, ADCY7, ZNF451, UTRN, APOBEC3G, PDLIM1, ZNF251, ISG20, ATP2B4, BRPF3, CUL9, ZNF302, RARA, LOX, ITPK1, SAR1B, ADAM9, ZNF594, CARS, STK25, ROCK2, MTA2, RXRA, MTA3, POLE, ZHX1, WEE1, TANK, STK3, NME4, TRIM33, MLLT10, TRIM32, ZNF239, PYGO2, AMFR, NEK6, XRN2, IFIH1, ZNF76, BMPR2, MME, ZNRD1, TIMP2, NR2C2, ARIH1, ZNF324, ZNF696, TRAF6, B4GALT7, PLAGL2, ZNF69, AEBP2, KLF6, I…	849	2972	19235	1.4331562585703708	7.113937189062725E-5	2.8456720476688346E-6	1.8817332075871107E-4
GOTERM_MF_FAT	GO:0008270~zinc ion binding	158	18.566392479435958	0.013882917120953752	ZNF581, ZNF823, ZC3HAV1, ZNF451, UTRN, APOBEC3G, PDLIM1, ZNF251, BRPF3, CUL9, ZNF302, RARA, ADAM9, ZNF594, CARS, ROCK2, MTA2, RXRA, MTA3, POLE, ZHX1, TANK, TRIM33, MLLT10, TRIM32, ZNF239, PYGO2, AMFR, XRN2, IFIH1, ZNF76, MME, ZNRD1, NR2C2, ARIH1, ZNF324, ZNF696, TRAF6, PLAGL2, SETDB1, ZNF69, AEBP2, KLF6, IKZF4, TRIP4, KLF13, ASXL1, CREBBP, KLF11, SMYD3, RYBP, GALT, ZBTB45, ZNF585A, ZNF627, TAX1BP…	753	2311	12983	1.1787921155418712	0.9999964202834828	0.19443453680816336	19.573114700873095
GOTERM_MF_FAT	GO:0046914~transition metal ion binding	175	20.564042303172737	0.1363928890507203	ZNF581, ZNF823, ZC3HAV1, ZNF451, UTRN, APOBEC3G, PDLIM1, ZNF251, ISG20, BRPF3, CUL9, CLP1, ZNF302, RARA, LOX, ADAM9, ZNF594, CARS, ROCK2, MTA2, RXRA, MTA3, POLE, ZHX1, TANK, TRIM33, MLLT10, TRIM32, ZNF239, PYGO2, AMFR, XRN2, IFIH1, ZNF76, BMPR2, MME, ZNRD1, NR2C2, ARIH1, DOCK2, ZNF324, ZNF696, TRAF6, B4GALT7, PLAGL2, SETDB1, ZNF69, AEBP2, KLF6, IKZF4, TRIP4, KLF13, ASXL1, CREBBP, KLF11, SMYD3, RY…	753	2785	12983	1.0834102250483404	1.0	0.6688968123325112	89.81972991210925
GOTERM_MF_FAT	GO:0046872~metal ion binding	230	27.027027027027028	0.818578153039263	ADCY7, LTBP4, UTRN, PDLIM1, ITSN1, ZNF251, ISG20, ATP2B4, BRPF3, APOE, CUL9, RARA, ADAM9, ROCK2, RXRA, POLE, ZHX1, TANK, NME4, DCLRE1C, MLLT10, ZNF239, AMFR, NEK6, ZNF76, ITGA11, MME, ZNRD1, ARIH1, PLAGL2, ZNF69, KLF6, IKZF4, AEBP2, KLF13, ASXL1, CREBBP, KLF11, SMYD3, RYBP, ZBTB45, ZNF585A, ZNF627, TAX1BP1, PPA1, ZNF212, RNF5, NOTCH4, ZNF385A, ZNF219, ZFHX3, PLA2G4B, RERE, ARSB, LIMA1, ZNFX1, PHF…	753	4140	12983	0.9578722148443264	1.0	0.9995082278114491	99.99999999971827
GOTERM_MF_FAT	GO:0043169~cation binding	231	27.144535840188016	0.8437024883716923	ADCY7, LTBP4, UTRN, PDLIM1, ITSN1, ZNF251, ISG20, ATP2B4, BRPF3, APOE, CUL9, RARA, ADAM9, ROCK2, RXRA, POLE, ZHX1, TANK, NME4, DCLRE1C, MLLT10, ZNF239, AMFR, NEK6, CHKA, ZNF76, ITGA11, MME, ZNRD1, ARIH1, PLAGL2, ZNF69, KLF6, IKZF4, AEBP2, KLF13, ASXL1, CREBBP, KLF11, SMYD3, RYBP, ZBTB45, ZNF585A, ZNF627, TAX1BP1, PPA1, ZNF212, RNF5, NOTCH4, ZNF385A, ZNF219, ZFHX3, PLA2G4B, RERE, ARSB, LIMA1, ZNFX…	753	4179	12983	0.9530587866290283	1.0	0.9996785409849182	99.99999999997237
GOTERM_MF_FAT	GO:0043167~ion binding	231	27.144535840188016	0.9025851096274231	ADCY7, LTBP4, UTRN, PDLIM1, ITSN1, ZNF251, ISG20, ATP2B4, BRPF3, APOE, CUL9, RARA, ADAM9, ROCK2, RXRA, POLE, ZHX1, TANK, NME4, DCLRE1C, MLLT10, ZNF239, AMFR, NEK6, CHKA, ZNF76, ITGA11, MME, ZNRD1, ARIH1, PLAGL2, ZNF69, KLF6, IKZF4, AEBP2, KLF13, ASXL1, CREBBP, KLF11, SMYD3, RYBP, ZBTB45, ZNF585A, ZNF627, TAX1BP1, PPA1, ZNF212, RNF5, NOTCH4, ZNF385A, ZNF219, ZFHX3, PLA2G4B, RERE, ARSB, LIMA1, ZNFX…	753	4241	12983	0.9391258357280616	1.0	0.9999396814542089	99.99999999999997
Annotation Cluster 23	Enrichment Score: 3.202415730462942
Category	Term	Count	%	PValue	Genes	List Total	Pop Hits	Pop Total	Fold Enrichment	Bonferroni	Benjamini	FDR
SP_PIR_KEYWORDS	mRNA transport	15	1.762632197414806	3.6504960695037687E-6	ENY2, NUP133, NUP153, MAGOH, G3BP2, AHCTF1, EIF5A, CASC3, HNRNPA1, SENP2, UPF3A, NUP214, NUP62, NUP37, NUP54	849	74	19235	4.5924458026931525	0.0020130486027519767	6.948301726761308E-5	0.005329827643074658
SP_PIR_KEYWORDS	translocation	13	1.527614571092832	8.81401593517796E-5	SENP2, NUP133, NUP214, NUP153, SEC61B, NUP62, EIF5A, AHCTF1, NUP37, NUP54, TIMM23, TIMM44, SEC61G	849	74	19235	3.980119695667399	0.04749079905768461	0.001215648306371886	0.1286132173459298
GOTERM_CC_FAT	GO:0005643~nuclear pore	14	1.645123384253819	1.370694277346414E-4	NUP133, NUP153, SNUPN, AHCTF1, EIF5A, SENP2, NUP214, NUP62, CSE1L, RAE1, NUP37, NUP54, KPNA4, TNPO1	641	79	12782	3.533798060783191	0.06931025184198514	0.0025620445987752927	0.19850286927999283
GOTERM_BP_FAT	GO:0051028~mRNA transport	16	1.8801410105757932	1.6726609532375313E-4	ENY2, NUP133, NUP153, UPF1, MAGOH, G3BP2, EIF5A, CASC3, HNRNPA1, SENP2, UPF3A, NUP214, NUP62, RAE1, NUP37, NUP54	804	87	13528	3.0944129925087207	0.424890742924661	0.006196399539727948	0.3040216218123559
GOTERM_BP_FAT	GO:0050658~RNA transport	17	1.9976498237367801	1.754359738902631E-4	ENY2, NUP133, NUP153, UPF1, MAGOH, G3BP2, EIF5A, CASC3, HNRNPA1, SENP2, UPF3A, NUP214, NUP62, TSC1, RAE1, NUP37, NUP54	804	97	13528	2.948863927783762	0.44022348914505927	0.00642612648337737	0.31884873519346657
GOTERM_BP_FAT	GO:0050657~nucleic acid transport	17	1.9976498237367801	1.754359738902631E-4	ENY2, NUP133, NUP153, UPF1, MAGOH, G3BP2, EIF5A, CASC3, HNRNPA1, SENP2, UPF3A, NUP214, NUP62, TSC1, RAE1, NUP37, NUP54	804	97	13528	2.948863927783762	0.44022348914505927	0.00642612648337737	0.31884873519346657
GOTERM_BP_FAT	GO:0051236~establishment of RNA localization	17	1.9976498237367801	1.754359738902631E-4	ENY2, NUP133, NUP153, UPF1, MAGOH, G3BP2, EIF5A, CASC3, HNRNPA1, SENP2, UPF3A, NUP214, NUP62, TSC1, RAE1, NUP37, NUP54	804	97	13528	2.948863927783762	0.44022348914505927	0.00642612648337737	0.31884873519346657
GOTERM_BP_FAT	GO:0006403~RNA localization	17	1.9976498237367801	2.5208839236993974E-4	ENY2, NUP133, NUP153, UPF1, MAGOH, G3BP2, EIF5A, CASC3, HNRNPA1, SENP2, UPF3A, NUP214, NUP62, TSC1, RAE1, NUP37, NUP54	804	100	13528	2.860398009950249	0.565587792496623	0.00864740888243598	0.4578599995255894
GOTERM_CC_FAT	GO:0046930~pore complex	15	1.762632197414806	2.568849803250336E-4	NUP133, NUP153, SNUPN, AHCTF1, EIF5A, SENP2, NUP214, NUP62, CSE1L, RAE1, BAX, NUP37, NUP54, KPNA4, TNPO1	641	95	12782	3.148534362427129	0.12595640263654484	0.0036319027367068824	0.37171825950370607
SP_PIR_KEYWORDS	nuclear pore complex	9	1.0575793184488838	3.0232480809692854E-4	SENP2, NUP133, NUP214, NUP153, NUP62, EIF5A, AHCTF1, NUP37, NUP54	849	40	19235	5.0976148409894	0.1537229795502434	0.0037861898224245127	0.4405073854309438
GOTERM_BP_FAT	GO:0015931~nucleobase, nucleoside, nucleotide and nucleic acid transport	17	1.9976498237367801	0.0010114829756245843	ENY2, NUP133, NUP153, UPF1, MAGOH, G3BP2, EIF5A, CASC3, HNRNPA1, SENP2, UPF3A, NUP214, NUP62, TSC1, RAE1, NUP37, NUP54	804	113	13528	2.531325672522344	0.9647985158611235	0.025609523035166615	1.8251801983820481
GOTERM_BP_FAT	GO:0051168~nuclear export	8	0.9400705052878966	0.06370462749630634	NUP133, NUP214, UPF1, TSC1, RAE1, GSK3B, EIF5A, HNRNPA1	804	60	13528	2.2434494195688224	1.0	0.4360809054382272	69.82448901632839
GOTERM_BP_FAT	GO:0006405~RNA export from nucleus	6	0.7050528789659225	0.09360489463546699	NUP133, UPF1, TSC1, RAE1, EIF5A, HNRNPA1	804	41	13528	2.462322533673098	1.0	0.5387604588025443	83.28562035451841
GOTERM_BP_FAT	GO:0006406~mRNA export from nucleus	4	0.4700352526439483	0.3117138638452768	NUP133, UPF1, RAE1, EIF5A	804	33	13528	2.0394994723352933	1.0	0.8855078499911385	99.88855585784377
Annotation Cluster 24	Enrichment Score: 3.164971835717169
Category	Term	Count	%	PValue	Genes	List Total	Pop Hits	Pop Total	Fold Enrichment	Bonferroni	Benjamini	FDR
SP_PIR_KEYWORDS	mrna processing	28	3.290246768507638	3.4649953580756695E-5	FIP1L1, U2AF2, LSM7, SNRPD2, PNN, PRPF19, HNRNPA3, DDX46, DDX23, TARDBP, CLP1, NUDT21, LSM5, LSM3, PABPC1, HNRNPC, LSM1, GEMIN4, CSTF3, MAGOH, PTBP1, CASC3, PRPF4, HNRNPA1, SNRPA, RBM39, CPSF3, XRN2	849	260	19235	2.4398840264564647	0.01894534337538112	5.032182315062306E-4	0.05057925028705279
GOTERM_BP_FAT	GO:0016071~mRNA metabolic process	43	5.052878965922444	3.936075832863498E-5	FIP1L1, POLR2L, U2AF2, LSM7, SNRPD2, MAPKAPK2, POLR2B, PNN, PRPF19, EXOSC10, HNRNPA3, DDX46, DDX23, EIF3E, TARDBP, CLP1, NUDT21, HNRNPD, LSM5, LSM3, HNRNPC, PABPC1, LSM1, GEMIN4, CLNS1A, ZFP36, CSTF3, UPF1, SNUPN, MAGOH, PTBP1, GRSF1, CASC3, HNRNPA1, PRPF4, UPF3A, PNRC2, VEGFA, GTF2F2, SNRPA, RBM39, CPSF3, XRN2	804	370	13528	1.9554390211106627	0.12205259433850879	0.0019124129678996793	0.07162055412969215
GOTERM_BP_FAT	GO:0000398~nuclear mRNA splicing, via spliceosome	22	2.5851938895417157	2.7550553504718494E-4	CLNS1A, CSTF3, POLR2L, SNUPN, MAGOH, U2AF2, PTBP1, LSM7, SNRPD2, PRPF4, HNRNPA1, POLR2B, HNRNPA3, DDX23, CLP1, GTF2F2, NUDT21, HNRNPD, SNRPA, HNRNPC, CPSF3, GEMIN4	804	153	13528	2.4194062367899067	0.5979674942525518	0.00925509260596924	0.5002910827306306
GOTERM_BP_FAT	GO:0000375~RNA splicing, via transesterification reactions	22	2.5851938895417157	2.7550553504718494E-4	CLNS1A, CSTF3, POLR2L, SNUPN, MAGOH, U2AF2, PTBP1, LSM7, SNRPD2, PRPF4, HNRNPA1, POLR2B, HNRNPA3, DDX23, CLP1, GTF2F2, NUDT21, HNRNPD, SNRPA, HNRNPC, CPSF3, GEMIN4	804	153	13528	2.4194062367899067	0.5979674942525518	0.00925509260596924	0.5002910827306306
GOTERM_BP_FAT	GO:0000377~RNA splicing, via transesterification reactions with bulged adenosine as nucleophile	22	2.5851938895417157	2.7550553504718494E-4	CLNS1A, CSTF3, POLR2L, SNUPN, MAGOH, U2AF2, PTBP1, LSM7, SNRPD2, PRPF4, HNRNPA1, POLR2B, HNRNPA3, DDX23, CLP1, GTF2F2, NUDT21, HNRNPD, SNRPA, HNRNPC, CPSF3, GEMIN4	804	153	13528	2.4194062367899067	0.5979674942525518	0.00925509260596924	0.5002910827306306
GOTERM_BP_FAT	GO:0008380~RNA splicing	33	3.8777908343125738	3.633053856185619E-4	POLR2L, U2AF2, LSM7, SNRPD2, POLR2B, PNN, RRAGC, PRPF19, HNRNPA3, DDX46, DDX23, TARDBP, CLP1, NUDT21, HNRNPD, LSM5, LSM3, PABPC1, HNRNPC, LSM1, GEMIN4, CLNS1A, CSTF3, SNUPN, MAGOH, PTBP1, CASC3, PRPF4, HNRNPA1, GTF2F2, SNRPA, RBM39, CPSF3	804	284	13528	1.9551187723355057	0.6993081250810669	0.011488014624092546	0.6592293485435774
GOTERM_BP_FAT	GO:0006397~mRNA processing	36	4.230317273795535	3.6848277093931906E-4	FIP1L1, POLR2L, U2AF2, LSM7, SNRPD2, POLR2B, PNN, PRPF19, HNRNPA3, DDX46, DDX23, TARDBP, CLP1, NUDT21, HNRNPD, LSM5, LSM3, PABPC1, HNRNPC, LSM1, GEMIN4, CLNS1A, ZFP36, CSTF3, SNUPN, MAGOH, PTBP1, GRSF1, CASC3, PRPF4, HNRNPA1, GTF2F2, SNRPA, RBM39, CPSF3, XRN2	804	321	13528	1.8870135304784488	0.7044144841178792	0.011540483152259196	0.6685941315277222
SP_PIR_KEYWORDS	mrna splicing	22	2.5851938895417157	3.853216006755978E-4	MAGOH, U2AF2, PTBP1, LSM7, SNRPD2, CASC3, PRPF4, HNRNPA1, PNN, PRPF19, HNRNPA3, DDX46, DDX23, TARDBP, LSM5, SNRPA, LSM3, HNRNPC, RBM39, PABPC1, LSM1, GEMIN4	849	209	19235	2.3848490484160934	0.19163251248685553	0.004716365356034591	0.5611226258774749
GOTERM_BP_FAT	GO:0006396~RNA processing	51	5.992949471210341	0.0015181518465355946	U2AF2, LSM7, SNRPD2, PNN, DGCR8, DDX23, TARDBP, CLP1, LSM5, RPL11, LSM3, LSM1, CLNS1A, ZFP36, SNUPN, MAGOH, SARS, PTBP1, EXOSC1, PRPF4, PA2G4, RBPMS, RPS19, RPS16, SNRPA, RBM39, CPSF3, XRN2, FIP1L1, POLR2L, PUS1, POLR2B, RRAGC, PRPF19, EXOSC10, HNRNPA3, DDX46, NUDT21, HNRNPD, RPL10A, PABPC1, HNRNPC, GEMIN4, CSTF3, GRSF1, SMAD3, CASC3, HNRNPA1, RPS7, GTF2F2, DDX54	804	547	13528	1.5687740456765533	0.9934240944227057	0.03550087358376808	2.727564679439376
SP_PIR_KEYWORDS	Spliceosome	14	1.645123384253819	0.002447580793147698	MAGOH, U2AF2, SNRPD2, PRPF4, HNRNPA1, PNN, PRPF19, HNRNPA3, DDX23, SNRPA, LSM3, HNRNPC, PABPC1, GEMIN4	849	120	19235	2.6432076953278365	0.7414641010459544	0.023452554423980976	3.514752505887364
GOTERM_CC_FAT	GO:0005681~spliceosome	14	1.645123384253819	0.014976665376303768	MAGOH, U2AF2, SNRPD2, PRPF4, HNRNPA1, PNN, PRPF19, HNRNPA3, DDX23, SNRPA, LSM3, HNRNPC, PABPC1, GEMIN4	641	132	12782	2.1149245969838795	0.9996318914952881	0.1082737853204282	19.64642765090099
KEGG_PATHWAY	hsa03040:Spliceosome	15	1.762632197414806	0.1279973913638395	MAGOH, U2AF2, LSM7, SNRPD2, PRPF4, HNRNPA1, HNRNPA3, PRPF19, DDX46, HSPA2, DDX23, LSM5, SNRPA, LSM3, HNRNPC	407	126	5085	1.4873639873639874	0.9999999990907084	0.39084049045282176	80.58862421493356
Annotation Cluster 25	Enrichment Score: 3.1588909745094815
Category	Term	Count	%	PValue	Genes	List Total	Pop Hits	Pop Total	Fold Enrichment	Bonferroni	Benjamini	FDR
SP_PIR_KEYWORDS	atp-binding	104	12.220916568742656	1.0451954116362015E-8	ZAK, ADCY7, TBK1, ITPKC, DDX27, ATP2B4, DDX23, CLP1, CUL9, DDX21, DDX10, ITPK1, CARS, KIF5B, STK25, CSNK1G1, ROCK2, KIF5C, WEE1, STK3, EARS2, RFC5, NME4, MAP4K4, MAPK6, DDX31, ROR2, CSNK1G3, FLAD1, SMARCA2, NEK6, CHKA, ABCA7, IFIH1, ERBB3, MAPKAPK3, BMPR2, OAS3, OAS2, MAPKAPK2, SRC, UBE2D4, PTK2, UBE2D3, DDX46, MAP2K1, SPHK2, MAP2K2, ABCB1, WRN, UBE2L3, CPS1, DDX58, VCP, PSMC3, PSMC2, CCT8, NTRK2…	849	1326	19235	1.7769463498002263	5.769462038895945E-6	2.747370423383799E-7	1.5260526697868926E-5
SP_PIR_KEYWORDS	nucleotide-binding	124	14.571092831962398	1.3750401977362705E-8	SEPT5, SEPT2, ZAK, ADCY7, TBK1, EIF5, ITPKC, DDX27, ATP2B4, DDX23, CUL9, CLP1, RAB25, DDX21, TUBG1, DDX10, ITPK1, SAR1B, CARS, STK25, CSNK1G1, KIF5B, ROCK2, KIF5C, WEE1, STK3, EARS2, RFC5, NME4, MAP4K4, MAPK6, DDX31, ROR2, CSNK1G3, ARL8B, FLAD1, SMARCA2, NEK6, GBP1, CHKA, RAB7A, ABCA7, IFIH1, ERBB3, OAS3, MAPKAPK3, BMPR2, OAS2, MAPKAPK2, SRC, RRAGC, UBE2D4, PTK2, UBE2D3, TUBB, DDX46, RAC1, MAP2K1…	849	1686	19235	1.666282431218362	7.590193110917909E-6	3.450100275470547E-7	2.0076472728725037E-5
UP_SEQ_FEATURE	nucleotide phosphate-binding region:ATP	75	8.81316098707403	2.5979534159846504E-6	ZAK, TBK1, PINK1, ITPKC, FER, FES, CKB, DDX27, DDX23, CLP1, CUL9, DDX21, CDK10, PAK1, SLC22A5, DDX10, DYNC1H1, ITPK1, TOP2A, KIF5B, CSNK1G1, STK25, ROCK2, SARS, KIF5C, PFKM, DAPK2, PRKCE, HLTF, TIMM44, STK3, WEE1, CDK2, EARS2, TYK2, RFC5, MAP4K4, MAPK6, RIPK1, HIPK2, ROR2, DDX31, RUVBL2, CSNK1G3, SMARCA2, NEK6, CHKA, ERBB3, CAMK2G, BMPR2, MAPKAPK3, MAPKAPK2, SRC, PTK2, CHD7, DDX46, HK3, UPF1, MAP…	849	962	19113	1.755122205652241	0.0068480402827684195	0.0022879106372908353	0.004612342576160167
SP_PIR_KEYWORDS	ATP	28	3.290246768507638	5.894017725311628E-6	ERBB3, MAPKAPK3, MAPKAPK2, FER, FES, SRC, ATP2B4, HSPA2, CDK10, DDX21, DYNC1H1, TOP2A, STK25, KIF5B, MAP2K1, MAP2K2, ABCB1, PFKM, PRKCE, CPS1, IRS1, CDK2, WEE1, MAPK6, RPS6KA1, GSK3B, NTRK2, ROR2	849	236	19235	2.6880078257571216	0.0032482204526256275	1.0494634347313347E-4	0.008605301508490815
SP_PIR_KEYWORDS	kinase	57	6.698002350176263	7.549660971692306E-6	ZAK, TBK1, PRKAG1, PIP5K1C, PINK1, FER, ITPKC, FES, CKB, CDKN2B, CLP1, CDK10, PAK1, ITPK1, CSNK1G1, STK25, ROCK2, PFKM, DAPK2, PRKCE, STK3, WEE1, CDK2, TYK2, NME4, MAP4K4, MAPK6, ADK, RIPK1, HIPK2, ROR2, CSNK1G3, NEK6, CKS1B, CHKA, ERBB3, CAMK2G, BMPR2, MAPKAPK3, TFG, MAPKAPK2, SRC, PTK2, HK3, RB1CC1, DVL3, SPHK2, MAP2K1, MAP2K2, HCK, RPS6KA5, CDKN1A, RPS6KA4, RPS6KA1, GSK3B, NTRK2, PLAU	849	688	19235	1.8770287205193528	0.004158756907612138	1.2256391748055595E-4	0.011022426556772658
UP_SEQ_FEATURE	binding site:ATP	48	5.64042303172738	9.490685034781808E-6	CHKA, ZAK, TBK1, ERBB3, CAMK2G, MAPKAPK3, BMPR2, PINK1, MAPKAPK2, FER, ITPKC, FES, SRC, CKB, IARS, PTK2, MCCC1, CDK10, PAK1, ITPK1, TOP2A, CARS, MAP2K1, STK25, CSNK1G1, ROCK2, MAP2K2, HCK, DAPK2, PRKCE, STK3, WEE1, CDK2, EARS2, RPS6KA5, NME4, TYK2, MAP4K4, RPS6KA4, MAPK6, RPS6KA1, GSK3B, RIPK1, HIPK2, NTRK2, ROR2, CSNK1G3, NEK6	849	542	19113	1.9937152021696896	0.024790521228647777	0.006256093901018667	0.016848555841153523
SP_PIR_KEYWORDS	phosphotransferase	24	2.82021151586369	2.8235796865366546E-5	MAP2K1, STK25, ERBB3, MAP2K2, MAPKAPK3, PRKAB1, MAPKAPK2, FER, PFKM, FES, PRKCE, CDK2, WEE1, SRC, RPS6KA5, RPS6KA1, MAPK6, GSK3B, ADK, RIPK1, NTRK2, ROR2, CDK10, PIK3R1	849	201	19235	2.705201905666016	0.015465540926929977	4.3286128622255227E-4	0.04121817147415552
GOTERM_BP_FAT	GO:0016310~phosphorylation	74	8.695652173913043	1.420930145857214E-4	ATP5D, ATP6V0E1, NRBP1, ZAK, TBK1, PRKAG1, PINK1, CAD, FER, LPAR1, FES, DAXX, WNT2, SHC1, CDK10, ATP5O, PAK1, ATP6V0D1, ADAM9, CSNK1G1, STK25, ROCK2, DAPK2, PRKCE, STK3, WEE1, CDK2, ATP6V1F, ATP6V1C1, TYK2, MAP4K4, PLCE1, CCND1, MAPK6, RIPK1, HIPK2, GADD45G, DLD, ROR2, CSNK1G3, GADD45B, NEK6, UQCRB, CCL2, ERBB3, CAMK2G, BMPR2, MAPKAPK3, ABI2, TFG, MAPKAPK2, ATP6V1B1, TRIB2, SRC, PTK2, THBS1, PIK3…	804	800	13528	1.5563930348258708	0.3749570972896362	0.005578844261481142	0.2583231215184445
GOTERM_MF_FAT	GO:0004672~protein kinase activity	56	6.580493537015276	5.912110028790717E-4	NRP1, NRBP1, ZAK, TBK1, LTBP4, PRKAG1, PINK1, CAD, FER, FES, WNT2, CDK10, PAK1, CSNK1G1, STK25, ROCK2, GTF2H4, PRKCE, DAPK2, IRS1, STK3, CDK2, WEE1, TYK2, MAP4K4, CCND1, CRKL, MAPK6, RIPK1, HIPK2, ROR2, CSNK1G3, NEK6, CCL2, POLR2L, ERBB3, CAMK2G, BMPR2, MAPKAPK3, TFG, MAPKAPK2, POLR2B, SRC, TRIB2, EXOSC10, PTK2, MAP2K1, MAP2K2, HCK, TRIM27, RPS6KA5, RPS6KA4, NUP62, RPS6KA1, GSK3B, NTRK2	753	606	12983	1.5932923969687807	0.41167343100269527	0.026174992063170532	0.9171909150177182
INTERPRO	IPR000719:Protein kinase, core	41	4.81786133960047	6.805536401201862E-4	NRBP1, ZAK, TBK1, ERBB3, CAMK2G, MAPKAPK3, BMPR2, TFG, PINK1, MAPKAPK2, FER, FES, TRIB2, SRC, PTK2, CDK10, PAK1, MAP2K1, STK25, CSNK1G1, ROCK2, MAP2K2, HCK, DAPK2, PRKCE, STK3, WEE1, CDK2, RPS6KA5, TYK2, MAP4K4, RPS6KA4, MAPK6, RPS6KA1, GSK3B, RIPK1, HIPK2, NTRK2, ROR2, CSNK1G3, NEK6	819	476	16659	1.7520315818635148	0.6081047141820428	0.20878864782004414	1.113100658387911
GOTERM_BP_FAT	GO:0006468~protein amino acid phosphorylation	61	7.1680376028202115	8.00453242642314E-4	NRBP1, ZAK, TBK1, PRKAG1, PINK1, CAD, FER, LPAR1, FES, DAXX, WNT2, SHC1, CDK10, PAK1, ADAM9, CSNK1G1, STK25, ROCK2, DAPK2, PRKCE, STK3, WEE1, CDK2, TYK2, MAP4K4, PLCE1, CCND1, MAPK6, RIPK1, HIPK2, GADD45G, ROR2, CSNK1G3, GADD45B, NEK6, CCL2, ERBB3, CAMK2G, BMPR2, MAPKAPK3, TFG, ABI2, MAPKAPK2, SRC, TRIB2, PTK2, THBS1, FYB, BMP2, MAP2K1, MAP2K2, SMAD7, HCK, PTPRA, STAT1, RPS6KA5, RPS6KA4, RPS6KA1,…	804	667	13528	1.5387977652964562	0.9292185896580603	0.021472335623269223	1.4470043706380054
GOTERM_MF_FAT	GO:0001882~nucleoside binding	123	14.45358401880141	9.751911172184002E-4	GRPEL2, NRBP1, ZAK, ADCY7, TBK1, ITPKC, DDX27, ATP2B4, DDX23, CUL9, CLP1, DDX21, DDX10, ITPK1, CARS, TWF2, STK25, CSNK1G1, KIF5B, ROCK2, KIF5C, WEE1, STK3, EARS2, RFC5, NME4, MAP4K4, MAPK6, DLD, DDX31, ROR2, ARL8B, CSNK1G3, FLAD1, SMARCA2, NEK6, CHKA, ABCA7, IFIH1, ERBB3, OAS3, MAPKAPK3, BMPR2, OAS2, MAPKAPK2, SRC, RRAGC, UBE2D4, PTK2, UBE2D3, DDX46, RUNX1, MAP2K1, SPHK2, MAP2K2, ABCB1, WRN, CPS1…	753	1612	12983	1.315588761578994	0.5832101879571732	0.04081845535443307	1.5086653262384675
GOTERM_MF_FAT	GO:0001883~purine nucleoside binding	121	14.218566392479437	0.0015152446747331008	GRPEL2, NRBP1, ZAK, ADCY7, TBK1, ITPKC, DDX27, ATP2B4, DDX23, CUL9, CLP1, DDX21, DDX10, ITPK1, CARS, TWF2, STK25, CSNK1G1, KIF5B, ROCK2, KIF5C, WEE1, STK3, EARS2, RFC5, NME4, MAP4K4, MAPK6, DLD, DDX31, ROR2, ARL8B, CSNK1G3, FLAD1, SMARCA2, NEK6, CHKA, ABCA7, IFIH1, ERBB3, OAS3, MAPKAPK3, BMPR2, OAS2, MAPKAPK2, SRC, RRAGC, UBE2D4, PTK2, UBE2D3, DDX46, RUNX1, MAP2K1, SPHK2, MAP2K2, ABCB1, WRN, CPS1…	753	1601	12983	1.3030891217557419	0.7433918986935097	0.050970681502084836	2.3349619168726576
INTERPRO	IPR017441:Protein kinase, ATP binding site	38	4.465334900117509	0.0018828822507059814	ZAK, TBK1, ERBB3, CAMK2G, BMPR2, MAPKAPK3, PINK1, TFG, MAPKAPK2, FER, FES, SRC, PTK2, CDK10, PAK1, MAP2K1, STK25, CSNK1G1, MAP2K2, ROCK2, HCK, DAPK2, PRKCE, STK3, WEE1, CDK2, RPS6KA5, TYK2, MAP4K4, RPS6KA4, MAPK6, RPS6KA1, GSK3B, HIPK2, NTRK2, ROR2, CSNK1G3, NEK6	819	455	16659	1.6987803405385824	0.9252262335915888	0.2768662070817667	3.051219873727473
UP_SEQ_FEATURE	domain:Protein kinase	36	4.230317273795535	0.0019330572880420583	NRBP1, ZAK, TBK1, ERBB3, CAMK2G, BMPR2, MAPKAPK3, PINK1, MAPKAPK2, FER, FES, TRIB2, SRC, PTK2, CDK10, PAK1, MAP2K1, STK25, CSNK1G1, MAP2K2, ROCK2, HCK, PRKCE, DAPK2, STK3, WEE1, CDK2, MAP4K4, MAPK6, GSK3B, RIPK1, HIPK2, NTRK2, ROR2, CSNK1G3, NEK6	849	469	19113	1.7280282082771405	0.9940113226699326	0.32543243562999014	3.37696196649212
GOTERM_MF_FAT	GO:0005524~ATP binding	112	13.160987074030553	0.0021861713102920063	NRBP1, ZAK, ADCY7, TBK1, ITPKC, DDX27, ATP2B4, DDX23, CLP1, CUL9, DDX21, DDX10, ITPK1, CARS, TWF2, STK25, CSNK1G1, KIF5B, ROCK2, KIF5C, WEE1, STK3, EARS2, RFC5, NME4, MAP4K4, MAPK6, DDX31, ROR2, CSNK1G3, FLAD1, SMARCA2, NEK6, CHKA, ABCA7, IFIH1, ERBB3, MAPKAPK3, BMPR2, OAS3, OAS2, MAPKAPK2, SRC, UBE2D4, PTK2, UBE2D3, DDX46, RUNX1, MAP2K1, SPHK2, MAP2K2, ABCB1, WRN, UBE2L3, CPS1, DDX58, VCP, PSMC3…	753	1477	12983	1.3074274780813555	0.8595835081242753	0.06334295507087906	3.3524623981998958
GOTERM_MF_FAT	GO:0032559~adenyl ribonucleotide binding	113	13.278495887191538	0.0023796273762187216	NRBP1, ZAK, ADCY7, TBK1, ITPKC, DDX27, ATP2B4, DDX23, CLP1, CUL9, DDX21, DDX10, ITPK1, CARS, TWF2, STK25, CSNK1G1, KIF5B, ROCK2, KIF5C, WEE1, STK3, EARS2, RFC5, NME4, MAP4K4, MAPK6, DDX31, ROR2, CSNK1G3, FLAD1, SMARCA2, NEK6, CHKA, ABCA7, IFIH1, ERBB3, MAPKAPK3, BMPR2, OAS3, OAS2, MAPKAPK2, SRC, UBE2D4, PTK2, UBE2D3, DDX46, RUNX1, MAP2K1, SPHK2, MAP2K2, ABCB1, WRN, UBE2L3, CPS1, DDX58, VCP, PSMC3…	753	1497	12983	1.3014776786862792	0.8819998614828031	0.06270731466243651	3.64400230357097
GOTERM_MF_FAT	GO:0030554~adenyl nucleotide binding	118	13.866039952996475	0.0024645564375874686	GRPEL2, NRBP1, ZAK, ADCY7, TBK1, ITPKC, DDX27, ATP2B4, DDX23, CUL9, CLP1, DDX21, DDX10, ITPK1, CARS, TWF2, STK25, CSNK1G1, KIF5B, ROCK2, KIF5C, WEE1, STK3, EARS2, RFC5, NME4, MAP4K4, MAPK6, DLD, DDX31, ROR2, CSNK1G3, FLAD1, SMARCA2, NEK6, CHKA, ABCA7, IFIH1, ERBB3, OAS3, MAPKAPK3, BMPR2, OAS2, MAPKAPK2, SRC, UBE2D4, PTK2, UBE2D3, DDX46, RUNX1, MAP2K1, SPHK2, MAP2K2, ABCB1, WRN, CPS1, UBE2L3, DDX5…	753	1577	12983	1.2901208524599552	0.8906756158624658	0.06302722567532149	3.771730970553644
SP_PIR_KEYWORDS	transferase	84	9.870740305522913	0.0030901535348426337	ZAK, TBK1, NDST2, PINK1, PIP5K1C, CAD, DMAP1, ITPKC, FER, FES, CKB, CLP1, PRMT6, CDK10, PAK1, ITPK1, DDOST, AGPAT1, STK25, CSNK1G1, ROCK2, HMBS, UGCG, POLE, PFKM, DAPK2, PRKCE, STK3, WEE1, CDK2, TYK2, NME4, MAP4K4, MAPK6, RIPK1, ADK, PARP14, HIPK2, ROR2, CSNK1G3, EXT1, FLAD1, NEK6, CHKA, TALDO1, SRM, ERBB3, CAMK2G, HMGCS1, OAS3, MAPKAPK3, BMPR2, TFG, MAPKAPK2, OAS2, POLR2B, SRC, PTK2, HK3, GYS1, …	849	1394	19235	1.365214878505052	0.8188456286476801	0.028540820767152586	4.41823165861649
GOTERM_MF_FAT	GO:0000166~nucleotide binding	159	18.683901292596943	0.003727916845809959	SEPT5, GRPEL2, SEPT2, NRBP1, ZAK, ADCY7, TBK1, U2AF2, EIF5, ITPKC, DDX27, ATP2B4, DDX23, CUL9, CLP1, TARDBP, RAB25, DDX21, TUBG1, DDX10, ITPK1, SAR1B, CARS, TWF2, CSNK1G1, STK25, KIF5B, ROCK2, POLE, KIF5C, PTBP1, WEE1, STK3, EARS2, NME4, RFC5, SLTM, MAP4K4, RBPMS, MAPK6, DLD, SNRPA, ROR2, DDX31, CSNK1G3, ARL8B, FLAD1, SMARCA2, NEK6, GBP1, ABCA7, RAB7A, CHKA, IFIH1, ERBB3, OAS3, BMPR2, MAPKAPK3, I…	753	2245	12983	1.2211270729997603	0.9649223082255591	0.08656738654461948	5.653144768110319
GOTERM_MF_FAT	GO:0032553~ribonucleotide binding	133	15.62867215041128	0.004173936225161227	SEPT5, SEPT2, NRBP1, ZAK, ADCY7, TBK1, EIF5, ITPKC, DDX27, ATP2B4, DDX23, CUL9, CLP1, RAB25, DDX21, TUBG1, DDX10, ITPK1, SAR1B, CARS, TWF2, STK25, CSNK1G1, KIF5B, ROCK2, KIF5C, WEE1, STK3, EARS2, RFC5, NME4, MAP4K4, MAPK6, DDX31, ROR2, CSNK1G3, ARL8B, FLAD1, SMARCA2, NEK6, GBP1, CHKA, RAB7A, ABCA7, IFIH1, ERBB3, OAS3, MAPKAPK3, BMPR2, OAS2, MAPKAPK2, SRC, RRAGC, UBE2D4, PTK2, UBE2D3, TUBB, DDX46,…	753	1836	12983	1.2489902409244649	0.9765258686256045	0.08744661323082337	6.309100352044283
GOTERM_MF_FAT	GO:0032555~purine ribonucleotide binding	133	15.62867215041128	0.004173936225161227	SEPT5, SEPT2, NRBP1, ZAK, ADCY7, TBK1, EIF5, ITPKC, DDX27, ATP2B4, DDX23, CUL9, CLP1, RAB25, DDX21, TUBG1, DDX10, ITPK1, SAR1B, CARS, TWF2, STK25, CSNK1G1, KIF5B, ROCK2, KIF5C, WEE1, STK3, EARS2, RFC5, NME4, MAP4K4, MAPK6, DDX31, ROR2, CSNK1G3, ARL8B, FLAD1, SMARCA2, NEK6, GBP1, CHKA, RAB7A, ABCA7, IFIH1, ERBB3, OAS3, MAPKAPK3, BMPR2, OAS2, MAPKAPK2, SRC, RRAGC, UBE2D4, PTK2, UBE2D3, TUBB, DDX46,…	753	1836	12983	1.2489902409244649	0.9765258686256045	0.08744661323082337	6.309100352044283
GOTERM_MF_FAT	GO:0017076~purine nucleotide binding	138	16.216216216216218	0.0042808057676328205	SEPT5, GRPEL2, SEPT2, NRBP1, ZAK, ADCY7, TBK1, EIF5, ITPKC, DDX27, ATP2B4, DDX23, CUL9, CLP1, RAB25, DDX21, TUBG1, DDX10, ITPK1, SAR1B, CARS, TWF2, STK25, CSNK1G1, KIF5B, ROCK2, KIF5C, WEE1, STK3, EARS2, NME4, RFC5, MAP4K4, MAPK6, DLD, DDX31, ROR2, CSNK1G3, ARL8B, FLAD1, SMARCA2, NEK6, GBP1, CHKA, RAB7A, ABCA7, IFIH1, ERBB3, OAS3, MAPKAPK3, BMPR2, OAS2, MAPKAPK2, SRC, RRAGC, UBE2D4, PTK2, UBE2D3,…	753	1918	12983	1.2405394065032882	0.9786803309110204	0.08374208828418817	6.465637079593057
UP_SEQ_FEATURE	active site:Proton acceptor	45	5.287896592244419	0.004586947325621817	ALDOA, ZAK, TBK1, ERBB3, CAMK2G, MAPKAPK3, BMPR2, PINK1, MAPKAPK2, FER, FES, SRC, PTK2, CDK10, HSD17B4, PAK1, MAP2K1, STK25, CSNK1G1, ROCK2, MAP2K2, HCK, PFKM, DAPK2, PRKCE, STK3, WEE1, CDK2, RPS6KA5, TYK2, MAP4K4, RPS6KA4, B3GAT3, MAPK6, RPS6KA1, GSK3B, RIPK1, HIPK2, NTRK2, DLD, RRM1, ROR2, CSNK1G3, PMPCB, NEK6	849	658	19113	1.5395996004596861	0.9999947662712141	0.4246316555427909	7.838218068028214
SP_PIR_KEYWORDS	serine/threonine-protein kinase	29	3.4077555816686247	0.005857651062892642	ZAK, TBK1, CAMK2G, BMPR2, MAPKAPK3, PINK1, MAPKAPK2, CDK10, PAK1, CSNK1G1, STK25, MAP2K1, MAP2K2, ROCK2, PRKCE, DAPK2, CDK2, WEE1, STK3, RPS6KA5, MAP4K4, RPS6KA4, MAPK6, RPS6KA1, RIPK1, GSK3B, HIPK2, CSNK1G3, NEK6	849	381	19235	1.7244774615187237	0.9609507131264348	0.047249248272224875	8.220108503124967
INTERPRO	IPR017442:Serine/threonine protein kinase-related	30	3.525264394829612	0.006047508085033394	NRBP1, TBK1, CAMK2G, BMPR2, MAPKAPK3, PINK1, MAPKAPK2, TRIB2, CDK10, PAK1, MAP2K1, CSNK1G1, STK25, MAP2K2, ROCK2, PRKCE, DAPK2, CDK2, WEE1, STK3, RPS6KA5, MAP4K4, RPS6KA4, MAPK6, RPS6KA1, GSK3B, RIPK1, HIPK2, CSNK1G3, NEK6	819	359	16659	1.699776546573204	0.9997628066225641	0.3879727787503183	9.492235163591312
INTERPRO	IPR008271:Serine/threonine protein kinase, active site	29	3.4077555816686247	0.009065825829469926	ZAK, TBK1, CAMK2G, BMPR2, MAPKAPK3, PINK1, MAPKAPK2, CDK10, PAK1, CSNK1G1, STK25, MAP2K1, MAP2K2, ROCK2, PRKCE, DAPK2, CDK2, WEE1, STK3, RPS6KA5, MAP4K4, RPS6KA4, MAPK6, RPS6KA1, RIPK1, GSK3B, HIPK2, CSNK1G3, NEK6	819	354	16659	1.6663252002235052	0.9999963887861975	0.40675300086750565	13.906769023121834
GOTERM_BP_FAT	GO:0006793~phosphorus metabolic process	76	8.930669800235018	0.011174926316518589	ATP5D, ATP6V0E1, NRBP1, ZAK, TBK1, PRKAG1, PINK1, CAD, FER, LPAR1, FES, DAXX, WNT2, SHC1, CDK10, ATP5O, PAK1, ATP6V0D1, ADAM9, CSNK1G1, STK25, ROCK2, DAPK2, PRKCE, STK3, WEE1, CDK2, ATP6V1F, ATP6V1C1, TYK2, MAP4K4, PLCE1, CCND1, EYA2, MAPK6, RIPK1, HIPK2, GADD45G, DLD, ROR2, CSNK1G3, GADD45B, NEK6, UQCRB, CCL2, ERBB3, CAMK2G, BMPR2, MAPKAPK3, ABI2, TFG, MAPKAPK2, ATP6V1B1, TRIB2, SRC, PTK2, THBS1…	804	973	13528	1.31425094466005	0.9999999999999999	0.14513190899513395	18.49877007649974
GOTERM_BP_FAT	GO:0006796~phosphate metabolic process	76	8.930669800235018	0.011174926316518589	ATP5D, ATP6V0E1, NRBP1, ZAK, TBK1, PRKAG1, PINK1, CAD, FER, LPAR1, FES, DAXX, WNT2, SHC1, CDK10, ATP5O, PAK1, ATP6V0D1, ADAM9, CSNK1G1, STK25, ROCK2, DAPK2, PRKCE, STK3, WEE1, CDK2, ATP6V1F, ATP6V1C1, TYK2, MAP4K4, PLCE1, CCND1, EYA2, MAPK6, RIPK1, HIPK2, GADD45G, DLD, ROR2, CSNK1G3, GADD45B, NEK6, UQCRB, CCL2, ERBB3, CAMK2G, BMPR2, MAPKAPK3, ABI2, TFG, MAPKAPK2, ATP6V1B1, TRIB2, SRC, PTK2, THBS1…	804	973	13528	1.31425094466005	0.9999999999999999	0.14513190899513395	18.49877007649974
BIOCARTA	h_mapkPathway:MAPKinase Signaling Pathway	17	1.9976498237367801	0.014144929977676619	MAP2K1, MAP2K2, MAPKAPK3, NFKBIA, MAPKAPK2, STAT1, DAXX, RPS6KA5, MAP4K4, RPS6KA4, MAPK6, RPS6KA1, SP1, RIPK1, RAC1, SHC1, PAK1	164	80	1437	1.861966463414634	0.9648380906385665	0.8124849089768147	16.74530494720696
INTERPRO	IPR002290:Serine/threonine protein kinase	21	2.4676850763807283	0.030871313695227273	MAP2K1, STK25, MAP2K2, ROCK2, CAMK2G, MAPKAPK3, MAPKAPK2, DAPK2, PRKCE, STK3, CDK2, RPS6KA5, MAP4K4, RPS6KA4, RPS6KA1, MAPK6, GSK3B, HIPK2, CDK10, PAK1, NEK6	819	259	16659	1.649242649242649	1.0	0.6787337546234078	40.28480810515111
GOTERM_MF_FAT	GO:0004674~protein serine/threonine kinase activity	34	3.9952996474735603	0.059645217050769805	ZAK, TBK1, PRKAG1, LTBP4, CAMK2G, BMPR2, MAPKAPK3, PINK1, MAPKAPK2, EXOSC10, CDK10, PAK1, MAP2K1, CSNK1G1, STK25, MAP2K2, ROCK2, GTF2H4, PRKCE, DAPK2, STK3, CDK2, WEE1, RPS6KA5, MAP4K4, RPS6KA4, MAPK6, NUP62, RPS6KA1, GSK3B, RIPK1, HIPK2, CSNK1G3, NEK6	753	430	12983	1.3632971988016924	1.0	0.4582391048260095	61.64116035132776
SMART	SM00220:S_TKc	21	2.4676850763807283	0.09872243489983865	MAP2K1, STK25, MAP2K2, ROCK2, CAMK2G, MAPKAPK3, MAPKAPK2, DAPK2, PRKCE, STK3, CDK2, RPS6KA5, MAP4K4, RPS6KA4, RPS6KA1, MAPK6, GSK3B, HIPK2, CDK10, PAK1, NEK6	516	259	9079	1.4266184789440604	0.9999999999983478	0.7424246991158714	74.31980747976195
Annotation Cluster 26	Enrichment Score: 3.0301463495487067
Category	Term	Count	%	PValue	Genes	List Total	Pop Hits	Pop Total	Fold Enrichment	Bonferroni	Benjamini	FDR
GOTERM_BP_FAT	GO:0070727~cellular macromolecule localization	46	5.405405405405405	6.035243038665335E-5	BBS4, GRPEL2, DERL2, AP1G1, SNX17, NFKBIA, SNX1, EIF5A, SRP19, CDC37, CTNNB1, NUP214, AP2B1, CSE1L, SRPR, HOMER3, RPL11, NUP54, SAR1B, TNPO1, AGAP3, FYB, SEC23A, MCM3AP, ARHGEF2, SNUPN, NDUFA13, OPTN, TOPORS, CASC3, TIMM23, TIMM44, YWHAE, SEC61B, PRICKLE1, VCP, ID1, NEDD4, GSK3B, BAX, USO1, SPTBN1, KPNA4, SSR2, SEC61G, RERE	804	414	13528	1.8695411829740187	0.1809347354964259	0.0028072004552194274	0.1097970268566173
GOTERM_BP_FAT	GO:0006605~protein targeting	29	3.4077555816686247	7.359503268439225E-5	GRPEL2, NFKBIA, EIF5A, SRP19, CDC37, NUP214, CSE1L, HOMER3, SRPR, RPL11, NUP54, TNPO1, FYB, MCM3AP, SNUPN, NDUFA13, OPTN, TIMM23, YWHAE, TIMM44, SEC61B, PRICKLE1, NEDD4, GSK3B, SPTBN1, KPNA4, SEC61G, RERE, SSR2	804	215	13528	2.2695360407266	0.21603251229911669	0.0032399098514758196	0.13387357466749794
GOTERM_BP_FAT	GO:0034613~cellular protein localization	45	5.287896592244419	1.0446536463353437E-4	BBS4, GRPEL2, DERL2, AP1G1, SNX17, NFKBIA, SNX1, EIF5A, SRP19, CDC37, CTNNB1, NUP214, AP2B1, CSE1L, SRPR, HOMER3, RPL11, NUP54, SAR1B, TNPO1, AGAP3, FYB, SEC23A, MCM3AP, ARHGEF2, SNUPN, NDUFA13, OPTN, TOPORS, TIMM23, TIMM44, YWHAE, SEC61B, PRICKLE1, VCP, ID1, NEDD4, GSK3B, BAX, USO1, SPTBN1, KPNA4, SSR2, SEC61G, RERE	804	411	13528	1.8422486109597995	0.29212305491085233	0.004363679296989775	0.1899780352795366
GOTERM_BP_FAT	GO:0033365~protein localization in organelle	21	2.4676850763807283	3.917362638548773E-4	FYB, BBS4, MCM3AP, GRPEL2, SNUPN, NFKBIA, NDUFA13, TOPORS, OPTN, TIMM23, SRP19, TIMM44, SEC61B, CSE1L, PRICKLE1, SRPR, SPTBN1, KPNA4, TNPO1, RERE, SEC61G	804	146	13528	2.4201594765896544	0.7263008127687203	0.011925776998165993	0.7106444403765289
GOTERM_BP_FAT	GO:0006886~intracellular protein transport	40	4.700352526439483	4.291850459597012E-4	GRPEL2, DERL2, AP1G1, SNX17, NFKBIA, SNX1, EIF5A, SRP19, CDC37, NUP214, AP2B1, CSE1L, SRPR, HOMER3, RPL11, NUP54, SAR1B, TNPO1, AGAP3, FYB, SEC23A, MCM3AP, ARHGEF2, SNUPN, NDUFA13, OPTN, TIMM23, TIMM44, YWHAE, SEC61B, PRICKLE1, VCP, NEDD4, GSK3B, USO1, SPTBN1, KPNA4, SSR2, SEC61G, RERE	804	374	13528	1.799558357942906	0.7581940196647317	0.012822712223340305	0.7783293508510258
GOTERM_BP_FAT	GO:0006913~nucleocytoplasmic transport	21	2.4676850763807283	9.238291885325204E-4	FYB, NUP133, MCM3AP, UPF1, SNUPN, NFKBIA, NDUFA13, EIF5A, HNRNPA1, NUP214, SEC61B, CSE1L, PRICKLE1, TSC1, RAE1, GSK3B, SPTBN1, NUP54, KPNA4, TNPO1, RERE	804	156	13528	2.2650210486031384	0.9529486251782786	0.024348002482336817	1.6682670536930955
GOTERM_BP_FAT	GO:0051169~nuclear transport	21	2.4676850763807283	0.0010841966825783315	FYB, NUP133, MCM3AP, UPF1, SNUPN, NFKBIA, NDUFA13, EIF5A, HNRNPA1, NUP214, SEC61B, CSE1L, PRICKLE1, TSC1, RAE1, GSK3B, SPTBN1, NUP54, KPNA4, TNPO1, RERE	804	158	13528	2.236349896089174	0.9723293638689381	0.027217986796444382	1.955168801349183
GOTERM_BP_FAT	GO:0034504~protein localization in nucleus	14	1.645123384253819	0.00358497052538319	FYB, BBS4, MCM3AP, SNUPN, NFKBIA, NDUFA13, TOPORS, SEC61B, PRICKLE1, CSE1L, SPTBN1, KPNA4, TNPO1, RERE	804	94	13528	2.5059807346247487	0.999993050210996	0.0628393335006937	6.328031221947827
GOTERM_BP_FAT	GO:0051170~nuclear import	13	1.527614571092832	0.0056477516362110885	FYB, MCM3AP, SNUPN, NDUFA13, NFKBIA, HNRNPA1, SEC61B, PRICKLE1, CSE1L, SPTBN1, KPNA4, TNPO1, RERE	804	88	13528	2.4856399819086383	0.9999999926609464	0.08772518285150188	9.795626581897654
GOTERM_BP_FAT	GO:0006606~protein import into nucleus	12	1.410105757931845	0.012562282804005627	FYB, MCM3AP, SEC61B, CSE1L, PRICKLE1, SNUPN, NDUFA13, NFKBIA, SPTBN1, KPNA4, TNPO1, RERE	804	86	13528	2.3477959041999306	1.0	0.15628928052748114	20.555234623568452
GOTERM_BP_FAT	GO:0017038~protein import	15	1.762632197414806	0.02344804864303441	FYB, MCM3AP, GRPEL2, SNUPN, NFKBIA, NDUFA13, TIMM23, TIMM44, SEC61B, CSE1L, PRICKLE1, SPTBN1, KPNA4, TNPO1, RERE	804	131	13528	1.9266264099350572	1.0	0.23634835645442065	35.07172275727255
Annotation Cluster 27	Enrichment Score: 3.0298360871794587
Category	Term	Count	%	PValue	Genes	List Total	Pop Hits	Pop Total	Fold Enrichment	Bonferroni	Benjamini	FDR
GOTERM_CC_FAT	GO:0005694~chromosome	46	5.405405405405405	1.2723408125499731E-5	MORF4L1, HMGN1, THAP7, NBN, AHCTF1, CTCF, DMAP1, DAXX, CALCOCO1, CBX5, CITED2, PCGF2, SIN3A, CHD7, EIF3E, HNRNPD, PBRM1, NUP37, PAFAH1B1, HIST3H2A, TUBG1, TOP2A, TERF1, SETDB1, NUP133, UPF1, HMBS, TP53BP1, CREBBP, CENPP, SYCE1, DCTN3, BIRC2, MIS12, CDK2, SMC4, POLD3, RFC5, RIF1, RCC2, HDAC1, TIMELESS, NEDD4, SMARCC2, H2AFY2, SETD8	641	460	12782	1.994071762870515	0.006644932415993066	3.3329985685937036E-4	0.0184414046118353
GOTERM_CC_FAT	GO:0044427~chromosomal part	39	4.582843713278495	5.115196204861926E-5	MORF4L1, HMGN1, NBN, AHCTF1, CTCF, DMAP1, DAXX, CALCOCO1, CBX5, CITED2, PCGF2, SIN3A, CHD7, EIF3E, PBRM1, NUP37, PAFAH1B1, HIST3H2A, TERF1, NUP133, UPF1, TP53BP1, CREBBP, CENPP, SYCE1, DCTN3, BIRC2, MIS12, CDK2, SMC4, POLD3, RFC5, RIF1, RCC2, HDAC1, TIMELESS, NEDD4, SMARCC2, H2AFY2	641	386	12782	2.0147357189624375	0.02644826634485431	0.001116222961921598	0.07412082200000114
GOTERM_CC_FAT	GO:0000790~nuclear chromatin	10	1.1750881316098707	0.001503757353153471	MORF4L1, PCGF2, SIN3A, TIMELESS, HDAC1, H2AFY2, BIRC2, CALCOCO1, CITED2, CBX5	641	55	12782	3.6255850234009364	0.5455020630971267	0.017762220023136654	2.1577648907583735
GOTERM_CC_FAT	GO:0000228~nuclear chromosome	17	1.9976498237367801	0.007256245736079031	MORF4L1, NBN, SYCE1, BIRC2, CALCOCO1, CBX5, CITED2, POLD3, PCGF2, SIN3A, TIMELESS, HDAC1, H2AFY2, PBRM1, TUBG1, TOP2A, TERF1	641	162	12782	2.0925444425184416	0.9779872836696634	0.06587523420880514	10.018408532837098
GOTERM_CC_FAT	GO:0044454~nuclear chromosome part	14	1.645123384253819	0.008020171299689835	MORF4L1, NBN, SYCE1, BIRC2, CALCOCO1, CBX5, CITED2, POLD3, PCGF2, SIN3A, TIMELESS, HDAC1, H2AFY2, TERF1	641	122	12782	2.2882790721464925	0.985294196669889	0.07135295764554217	11.01689394143679
GOTERM_CC_FAT	GO:0000785~chromatin	19	2.2326674500587544	0.011626375138902632	HMGN1, MORF4L1, UPF1, AHCTF1, DAXX, BIRC2, CALCOCO1, CBX5, CITED2, PCGF2, SIN3A, CHD7, TIMELESS, HDAC1, NEDD4, EIF3E, H2AFY2, SMARCC2, HIST3H2A	641	200	12782	1.8943681747269892	0.9978188711392678	0.09268759976508101	15.592622727227734
Annotation Cluster 28	Enrichment Score: 2.9824945194644803
Category	Term	Count	%	PValue	Genes	List Total	Pop Hits	Pop Total	Fold Enrichment	Bonferroni	Benjamini	FDR
SP_PIR_KEYWORDS	cytoskeleton	55	6.462984723854288	3.2398368903502927E-6	SEPT5, LIMA1, SEPT2, WASF2, UTRN, FERMT2, PDLIM1, CDC16, CTNNB1, ARHGAP21, ACTR3, ANK2, ACTR1A, NOS3, CDK5RAP2, TUBG1, CLNS1A, ARHGEF2, TWF2, ACTA1, KIF5B, ENC1, ACTN1, PALLD, DCTN3, ARPC1A, ARPC1B, RIF1, RCC2, SCIN, DSP, WASL, ARL8B, BBS4, SDCCAG8, ABI2, ARPC4, RDX, TTC8, AKAP11, ARPC5, CAPZB, TRIB2, DOCK2, SORBS3, KRT5, ARPC3, PAFAH1B1, PPP2R2B, NUDC, TERF1, ALMS1, NUP62, SPTBN1, DNM2	849	636	19235	1.959250987102844	0.001786794638890088	6.386913386968729E-5	0.004730266821328932
GOTERM_CC_FAT	GO:0005856~cytoskeleton	98	11.515863689776733	3.203243505247679E-4	SEPT5, SEPT2, UTRN, PDLIM1, CDC16, IQGAP1, CTNNB1, PNN, ANK2, RAE1, HOMER3, TPT1, TUBG1, CLNS1A, TWF2, KIF5B, ROCK2, KIF5C, ENC1, ACTN1, DCTN3, ARPC1A, ARPC1B, KRT19, RCC2, TRIM32, DSP, ARL8B, ALDOA, BBS4, KEAP1, ARPC4, IGF2BP2, TTC8, AKAP11, ARPC5, CAPZB, PTK2, TUBB, DOCK2, ARPC3, PPP2R2B, NUDC, ARHGDIA, MAP2K1, TAF5, ALMS1, WRN, TSC1, NUP62, NTRK2, GTF2F2, SPTBN1, LIMA1, HINT1, WASF2, FERMT2, A…	641	1381	12782	1.415054545701017	0.1545420524233898	0.004408067630118917	0.46331815095532747
GOTERM_CC_FAT	GO:0044430~cytoskeletal part	63	7.403055229142186	0.018733966218407196	SEPT5, LIMA1, SEPT2, FERMT2, UTRN, CDC16, IQGAP1, CTNNB1, PNN, ACTR3, HOMER3, ACTR1A, TPT1, RANBP1, TUBG1, CAP1, CDK5RAP2, DYNC1H1, TOP2A, MYC, TBL1XR1, ARHGEF2, KIF5B, ACTA1, ROCK2, KIF5C, DCTN3, PALLD, PJA2, ARPC1B, KRT19, RIF1, RCC2, HIPK2, TRIM32, ARL8B, BBS4, SDCCAG8, KRT6A, EXOC7, ARPC4, KEAP1, IGF2BP2, ARPC5, TTC8, AKAP11, CAPZB, TUBB, KRT5, ARPC3, KRT8, NUDT21, PAFAH1B1, NUDC, TERF1, MAP2…	641	952	12782	1.3196063136643112	0.9999503104051702	0.1285832387603082	23.976730628194165
GOTERM_CC_FAT	GO:0015630~microtubule cytoskeleton	37	4.3478260869565215	0.060433686719603585	BBS4, SDCCAG8, SEPT2, EXOC7, KEAP1, ARPC4, AKAP11, CDC16, TTC8, CTNNB1, TUBB, ACTR1A, NUDT21, RANBP1, PAFAH1B1, CDK5RAP2, TUBG1, DYNC1H1, MYC, TOP2A, NUDC, TERF1, TBL1XR1, ARHGEF2, MAP2K1, KIF5B, ROCK2, KIF5C, ALMS1, WRN, DCTN3, RIF1, NUP62, RCC2, HIPK2, ARL8B, DNM2	641	549	12782	1.3439099312606384	0.9999999999999934	0.2909555788633752	59.48885413648354
Annotation Cluster 29	Enrichment Score: 2.958408796680965
Category	Term	Count	%	PValue	Genes	List Total	Pop Hits	Pop Total	Fold Enrichment	Bonferroni	Benjamini	FDR
GOTERM_BP_FAT	GO:0006928~cell motion	49	5.7579318448883665	2.0787813538332612E-4	NRP1, WASF2, ACTR3, WNT2, CD44, NOS3, CAP1, TWIST1, SATB2, EGR2, KIF5C, EMX2, SLIT2, NCK2, ARPC1B, HIF1A, UBC, ADAM17, WASL, AMFR, CCL2, ITGA11, ABI2, CX3CL1, ARPC5, ITGB1, CAPZB, SRC, VCAM1, CD9, PTK2, TUBB, DOCK2, ARPC3, RAC1, PAFAH1B1, SH2B1, THBS1, ARHGDIA, MAP2K1, PODXL, IGF1, RPL24, YWHAE, ETS1, ID1, LAMA5, BAX, PLAU	804	475	13528	1.7357213930348256	0.4971807195501078	0.0072874071036153065	0.37770586297275477
GOTERM_BP_FAT	GO:0016477~cell migration	31	3.6427732079905994	9.906166315394053E-4	NRP1, CCL2, WASF2, ITGA11, ABI2, CX3CL1, ITGB1, SRC, WNT2, VCAM1, DOCK2, PTK2, CD44, RAC1, NOS3, PAFAH1B1, CAP1, THBS1, TWIST1, SATB2, PODXL, EMX2, YWHAE, SLIT2, NCK2, HIF1A, ID1, LAMA5, BAX, ADAM17, PLAU	804	276	13528	1.8898622827889535	0.9622810586520456	0.025677227824171478	1.7878478554254396
GOTERM_BP_FAT	GO:0051674~localization of cell	32	3.7602820211515864	0.002668856313413055	NRP1, CCL2, WASF2, ITGA11, ABI2, CX3CL1, ITGB1, SRC, WNT2, VCAM1, DOCK2, PTK2, CD44, RAC1, NOS3, PAFAH1B1, CAP1, THBS1, TWIST1, SATB2, PODXL, EMX2, YWHAE, SLIT2, NCK2, HIF1A, ID1, LAMA5, ETS1, BAX, ADAM17, PLAU	804	307	13528	1.7538366797932161	0.9998548447016312	0.05124567820632675	4.747954907738594
GOTERM_BP_FAT	GO:0048870~cell motility	32	3.7602820211515864	0.002668856313413055	NRP1, CCL2, WASF2, ITGA11, ABI2, CX3CL1, ITGB1, SRC, WNT2, VCAM1, DOCK2, PTK2, CD44, RAC1, NOS3, PAFAH1B1, CAP1, THBS1, TWIST1, SATB2, PODXL, EMX2, YWHAE, SLIT2, NCK2, HIF1A, ID1, LAMA5, ETS1, BAX, ADAM17, PLAU	804	307	13528	1.7538366797932161	0.9998548447016312	0.05124567820632675	4.747954907738594
Annotation Cluster 30	Enrichment Score: 2.935084326734071
Category	Term	Count	%	PValue	Genes	List Total	Pop Hits	Pop Total	Fold Enrichment	Bonferroni	Benjamini	FDR
GOTERM_BP_FAT	GO:0043933~macromolecular complex subunit organization	70	8.225616921269095	3.0956077832514996E-5	E2F2, PRKAG1, SNRPD2, CTCF, MED23, CTNNB1, WNT2, TRIM5, GTF2E2, MAZ, DDX23, APOE, CLP1, HIST3H2A, ANGPT1, TUBG1, MYC, CLNS1A, NUP133, PCBD2, BRF2, SNUPN, PRKAB1, GTF2H4, ARID1A, PFKM, IRS1, NCK2, TAF13, ADRB2, PFDN6, GTF2I, RRM1, AMFR, WASL, XRN2, EID2, POLR2L, ABI2, AHCTF1, ARPC4, POLR2B, SRC, TUBB, PTK2, LPXN, CSE1L, ALOX5AP, RAC1, TNPO1, GEMIN4, TERF1, LPL, MAP2K1, TAF5, TAF7, CREBBP, TRIM27, …	804	710	13528	1.6588886553149746	0.09730751698704354	0.0015983046912200205	0.05633152934509944
GOTERM_BP_FAT	GO:0070271~protein complex biogenesis	54	6.345475910693302	3.577764747281144E-5	E2F2, PRKAG1, MED23, CTNNB1, WNT2, TRIM5, GTF2E2, MAZ, ANGPT1, TUBG1, MYC, BRF2, PCBD2, PRKAB1, GTF2H4, PFKM, IRS1, NCK2, TAF13, ADRB2, PFDN6, GTF2I, RRM1, WASL, AMFR, EID2, POLR2L, AHCTF1, ARPC4, POLR2B, SRC, TUBB, PTK2, LPXN, CSE1L, ALOX5AP, RAC1, TNPO1, TERF1, MAP2K1, TAF5, TAF7, CREBBP, TRIM27, SMAD3, BIRC3, TRIM22, BIRC2, TRIM21, MIS12, TSC1, VCP, BAX, GTF2F2	804	505	13528	1.7992020097532142	0.11158721567855678	0.0017643938147864358	0.06510275743476512
GOTERM_BP_FAT	GO:0006461~protein complex assembly	54	6.345475910693302	3.577764747281144E-5	E2F2, PRKAG1, MED23, CTNNB1, WNT2, TRIM5, GTF2E2, MAZ, ANGPT1, TUBG1, MYC, BRF2, PCBD2, PRKAB1, GTF2H4, PFKM, IRS1, NCK2, TAF13, ADRB2, PFDN6, GTF2I, RRM1, WASL, AMFR, EID2, POLR2L, AHCTF1, ARPC4, POLR2B, SRC, TUBB, PTK2, LPXN, CSE1L, ALOX5AP, RAC1, TNPO1, TERF1, MAP2K1, TAF5, TAF7, CREBBP, TRIM27, SMAD3, BIRC3, TRIM22, BIRC2, TRIM21, MIS12, TSC1, VCP, BAX, GTF2F2	804	505	13528	1.7992020097532142	0.11158721567855678	0.0017643938147864358	0.06510275743476512
GOTERM_BP_FAT	GO:0065003~macromolecular complex assembly	64	7.520564042303173	1.4454033786405268E-4	E2F2, PRKAG1, SNRPD2, MED23, CTNNB1, WNT2, TRIM5, GTF2E2, MAZ, DDX23, APOE, CLP1, ANGPT1, HIST3H2A, TUBG1, MYC, CLNS1A, PCBD2, BRF2, SNUPN, PRKAB1, GTF2H4, PFKM, IRS1, NCK2, TAF13, ADRB2, PFDN6, GTF2I, RRM1, AMFR, WASL, EID2, POLR2L, AHCTF1, ARPC4, POLR2B, SRC, TUBB, PTK2, LPXN, CSE1L, ALOX5AP, RAC1, TNPO1, GEMIN4, TERF1, MAP2K1, TAF5, TAF7, CREBBP, TRIM27, SMAD3, RPL24, BIRC3, TRIM22, BIRC2, TRI…	804	665	13528	1.619331911869225	0.37999605956164584	0.005543062146225464	0.26276679172066997
GOTERM_BP_FAT	GO:0051259~protein oligomerization	21	2.4676850763807283	0.0034548120185531658	MAP2K1, PCBD2, PRKAG1, TRIM27, PRKAB1, PFKM, BIRC3, IRS1, BIRC2, TRIM22, TRIM21, CTNNB1, TRIM5, TSC1, VCP, BAX, ALOX5AP, RRM1, ANGPT1, AMFR, TERF1	804	174	13528	2.030708526333848	0.9999892954817794	0.06127357168248149	6.105058780533346
GOTERM_BP_FAT	GO:0034621~cellular macromolecular complex subunit organization	32	3.7602820211515864	0.02163208221761368	EID2, AHCTF1, SNRPD2, ABI2, ARPC4, CTCF, SRC, WNT2, PTK2, TUBB, MAZ, CSE1L, DDX23, CLP1, RAC1, HIST3H2A, TUBG1, TNPO1, GEMIN4, CLNS1A, NUP133, SNUPN, SMAD3, RPL24, ARID1A, MIS12, NCK2, ADRB2, PFDN6, H2AFY2, WASL, XRN2	804	357	13528	1.5082012904664353	1.0	0.22412415755592696	32.83852092799739
GOTERM_BP_FAT	GO:0043623~cellular protein complex assembly	16	1.8801410105757932	0.05799442129922204	EID2, SMAD3, AHCTF1, ARPC4, SRC, MIS12, WNT2, NCK2, TUBB, PTK2, ADRB2, CSE1L, PFDN6, RAC1, TUBG1, TNPO1	804	162	13528	1.6618143848657945	1.0	0.41373473359973933	66.293083119061
GOTERM_BP_FAT	GO:0034622~cellular macromolecular complex assembly	25	2.937720329024677	0.1331857816268453	CLNS1A, EID2, SNUPN, SMAD3, SNRPD2, AHCTF1, RPL24, ARPC4, MIS12, SRC, WNT2, NCK2, TUBB, PTK2, ADRB2, CSE1L, DDX23, PFDN6, CLP1, H2AFY2, RAC1, HIST3H2A, TUBG1, TNPO1, GEMIN4	804	318	13528	1.3227885728589757	1.0	0.6461345396455866	92.58478087661064
Annotation Cluster 31	Enrichment Score: 2.894615770290675
Category	Term	Count	%	PValue	Genes	List Total	Pop Hits	Pop Total	Fold Enrichment	Bonferroni	Benjamini	FDR
GOTERM_BP_FAT	GO:0043009~chordate embryonic development	37	4.3478260869565215	3.190627749782237E-4	BBS4, NBN, ELL, KEAP1, BCL2L1, ITGB1, TCF7L2, SOX8, CITED2, PRPF19, HOXC6, RGMA, PCGF2, DAB2, OSR2, CHD7, TRAF6, AXIN2, TWIST1, DVL2, BMP4, SATB2, HSPG2, DLL1, CAPN2, RBBP8, MSX1, HIF1A, SP1, TSC1, HOXB7, PSMC3, PYGO2, ROR2, ZFPM2, PBX1, RBPJ	804	331	13528	1.880837504321294	0.6519151338562821	0.01039420653562273	0.5791698891735808
GOTERM_BP_FAT	GO:0009792~embryonic development ending in birth or egg hatching	37	4.3478260869565215	3.820186275286084E-4	BBS4, NBN, ELL, KEAP1, BCL2L1, ITGB1, TCF7L2, SOX8, CITED2, PRPF19, HOXC6, RGMA, PCGF2, DAB2, OSR2, CHD7, TRAF6, AXIN2, TWIST1, DVL2, BMP4, SATB2, HSPG2, DLL1, CAPN2, RBBP8, MSX1, HIF1A, SP1, TSC1, HOXB7, PSMC3, PYGO2, ROR2, ZFPM2, PBX1, RBPJ	804	334	13528	1.8639437542824797	0.7173587834147936	0.011739676459426862	0.6930736599779719
GOTERM_BP_FAT	GO:0001701~in utero embryonic development	19	2.2326674500587544	0.016989946491853675	NBN, ELL, KEAP1, BCL2L1, CAPN2, ITGB1, SOX8, RBBP8, CITED2, PRPF19, DAB2, PCGF2, CHD7, HIF1A, MSX1, SP1, PSMC3, PYGO2, ZFPM2	804	176	13528	1.8164292175486205	1.0	0.19059002451610774	26.79524118050405
Annotation Cluster 32	Enrichment Score: 2.747896524987981
Category	Term	Count	%	PValue	Genes	List Total	Pop Hits	Pop Total	Fold Enrichment	Bonferroni	Benjamini	FDR
UP_SEQ_FEATURE	zinc finger region:RING-type	22	2.5851938895417157	4.462659147658143E-4	DTX1, TRIM27, TRIM25, TOPORS, TRIM23, BIRC3, HLTF, TRIM22, BIRC2, TRIM21, RFWD2, FANCL, RNF126, TRIM5, PCGF2, TRIM33, MGRN1, TRIM8, RNF5, TRIM32, AMFR, TRAF6	849	210	19113	2.3584384990745413	0.6929168751727148	0.15520594265523635	0.7893517379905624
INTERPRO	IPR018957:Zinc finger, C3HC4 RING-type	24	2.82021151586369	8.66917452304603E-4	DTX1, TRIM27, TRIM25, TOPORS, TRIM23, BIRC3, HLTF, TRIM22, BIRC2, TRIM21, MARCH3, RFWD2, PJA2, RNF126, TRIM5, PCGF2, RFWD3, MGRN1, TRIM8, RNF5, TRIM32, AMFR, TRAF6, RNF41	819	228	16659	2.141122035858878	0.6968100514421318	0.2123324392746213	1.4158780138920135
SP_PIR_KEYWORDS	ubl conjugation pathway	39	4.582843713278495	0.0011304372574207247	CDC16, FANCL, ARIH1, TRIM5, UBE2D4, UBE2D3, MGRN1, WWP2, CUL9, WWP1, KLHL21, TRAF6, FBXW11, USP14, TBL1XR1, ENC1, SOCS1, UBE4B, HERC5, TRIM25, TOPORS, UBE2L3, HLTF, CDC26, TRIM22, MARCH3, PJA2, SENP2, RFWD2, PSMD14, VCP, TRIM33, RNF5, NEDD4, OTUB1, TRIM32, AMFR, TCEB1, RNF41	849	509	19235	1.7359264684443272	0.4643928572735122	0.012409446423167991	1.6378833896923295
INTERPRO	IPR017907:Zinc finger, RING-type, conserved site	27	3.172737955346651	0.0014054956098586194	FANCL, RNF126, TRIM5, ARIH1, PCGF2, MGRN1, TRIM8, CUL9, TRAF6, DTX1, TRIM27, TRIM25, TOPORS, TRIM23, HLTF, BIRC3, BIRC2, TRIM22, TRIM21, RFWD2, PJA2, RFWD3, TRIM33, RNF5, TRIM32, AMFR, RNF41	819	280	16659	1.9614207221350082	0.8556222747208652	0.27570297865430515	2.2859965028719564
INTERPRO	IPR001841:Zinc finger, RING-type	27	3.172737955346651	0.0030600040428083028	FANCL, RNF126, TRIM5, ARIH1, PCGF2, MGRN1, TRIM8, CUL9, TRAF6, DTX1, TRIM27, TRIM25, TOPORS, TRIM23, HLTF, BIRC3, BIRC2, TRIM22, TRIM21, RFWD2, PJA2, RFWD3, TRIM33, RNF5, TRIM32, AMFR, RNF41	819	296	16659	1.8553979803979805	0.9852575016058133	0.3184362831350962	4.914099403456884
SMART	SM00184:RING	27	3.172737955346651	0.01730818108935707	FANCL, RNF126, TRIM5, ARIH1, PCGF2, MGRN1, TRIM8, CUL9, TRAF6, DTX1, TRIM27, TRIM25, TOPORS, TRIM23, HLTF, BIRC3, BIRC2, TRIM22, TRIM21, RFWD2, PJA2, RFWD3, TRIM33, RNF5, TRIM32, AMFR, RNF41	516	296	9079	1.6049457888120682	0.9895063671075522	0.4342615016651423	20.41578676650171
Annotation Cluster 33	Enrichment Score: 2.6721964141005197
Category	Term	Count	%	PValue	Genes	List Total	Pop Hits	Pop Total	Fold Enrichment	Bonferroni	Benjamini	FDR
GOTERM_BP_FAT	GO:0048545~response to steroid hormone stimulus	27	3.172737955346651	6.840359020010862E-5	ARSB, A2M, CCL2, IGFBP7, SRC, CTNNB1, WNT2, GPX4, NOS3, RARA, ANGPT1, LOX, THBS1, ADAM9, TXNIP, BMP4, ACTA1, MAP2K1, RXRA, SOCS1, CPS1, CDKN1A, CCND1, SDC1, KRT19, ADM, CA4	804	192	13528	2.3661380597014925	0.20245610888419185	0.0030940857482759654	0.1244355990822621
GOTERM_BP_FAT	GO:0031960~response to corticosteroid stimulus	13	1.527614571092832	0.0042532309549801976	BMP4, A2M, CDKN1A, SDC1, CCND1, CCL2, MAP2K1, ADM, IGFBP7, RXRA, CPS1, SRC, ADAM9	804	85	13528	2.573368451858355	0.9999992441566001	0.07078367222917381	7.46495938158337
GOTERM_BP_FAT	GO:0051384~response to glucocorticoid stimulus	12	1.410105757931845	0.006121235773000506	BMP4, A2M, CDKN1A, SDC1, CCND1, CCL2, MAP2K1, ADM, IGFBP7, RXRA, CPS1, ADAM9	804	78	13528	2.588595484117872	0.999999998480883	0.09216363055864141	10.57426575489936
GOTERM_BP_FAT	GO:0009991~response to extracellular stimulus	23	2.7027027027027026	0.011496810511410077	ARSB, BMP4, A2M, BMP2, CCL2, ACTA1, IGFBP7, RXRA, BMPR2, ASNS, STAT1, CPS1, SSTR2, CCND1, CDKN1A, RPS19, CDKN2B, CD44, ADM, CDKN2D, RARA, ANGPT1, ALOX5	804	220	13528	1.7590682948891905	1.0	0.14842959011961698	18.98032970605008
Annotation Cluster 34	Enrichment Score: 2.6712647869577064
Category	Term	Count	%	PValue	Genes	List Total	Pop Hits	Pop Total	Fold Enrichment	Bonferroni	Benjamini	FDR
SP_PIR_KEYWORDS	ligase	32	3.7602820211515864	1.4145262334501916E-5	ARPC4, ASNS, CAD, FANCL, IARS, TRIM5, UBE2D4, UBE2D3, MGRN1, WWP2, WWP1, MCCC1, TRAF6, CARS, SARS, HERC5, TRIM25, TOPORS, UBE2L3, CPS1, HLTF, TRIM22, EARS2, MARCH3, PJA2, RFWD2, TRIM33, RNF5, NEDD4, TRIM32, AMFR, RNF41	849	305	19235	2.3770298712081717	0.007777834915625337	2.2306768908963992E-4	0.02065100975146006
GOTERM_BP_FAT	GO:0044265~cellular macromolecule catabolic process	70	8.225616921269095	6.055112028700137E-5	TSG101, PPP2R5C, CDC16, ISG20, FANCL, TRIM5, MGRN1, WWP2, APOE, WWP1, CUL9, KLHL21, PSMD7, MYC, USP14, ADAM9, ZFP36, TBL1XR1, MAGOH, ENC1, SOCS1, CYCS, HERC5, GTF2H4, TOPORS, HLTF, PJA2, RFWD2, SENP2, XPC, SEC61B, TRIM33, TRIM32, UBC, ADAM17, AMFR, XRN2, DERL2, OAS2, EXOSC10, PSMF1, ARIH1, UBE2D4, UBE2D3, SQSTM1, PSMB3, EIF3E, HNRNPD, TRAF6, FBXW11, UPF1, UBE4B, CASC3, UBE2L3, CDC26, MARCH3, UPF3…	804	725	13528	1.6245668210670785	0.18147277240532222	0.0027773667591789453	0.1101583080860058
GOTERM_BP_FAT	GO:0009057~macromolecule catabolic process	72	8.46063454759107	1.9487867800988088E-4	TSG101, PPP2R5C, CDC16, ISG20, FANCL, TRIM5, MGRN1, WWP2, APOE, WWP1, CUL9, KLHL21, PSMD7, MYC, USP14, ADAM9, ZFP36, TBL1XR1, MAGOH, ENC1, SOCS1, CYCS, HERC5, GTF2H4, TOPORS, HLTF, PJA2, RFWD2, SENP2, XPC, SEC61B, TRIM33, TRIM32, UBC, ADAM17, AMFR, XRN2, DERL2, OAS2, EXOSC10, PSMF1, UBE2D4, ARIH1, UBE2D3, SQSTM1, PSMB3, EIF3E, HNRNPD, TRAF6, FBXW11, AXIN1, UPF1, UBE4B, CASC3, UBE2L3, CDC26, CPS1,…	804	781	13528	1.5511686127620539	0.475089019890545	0.006906433672768442	0.3541259682130149
SP_PIR_KEYWORDS	ubl conjugation pathway	39	4.582843713278495	0.0011304372574207247	CDC16, FANCL, ARIH1, TRIM5, UBE2D4, UBE2D3, MGRN1, WWP2, CUL9, WWP1, KLHL21, TRAF6, FBXW11, USP14, TBL1XR1, ENC1, SOCS1, UBE4B, HERC5, TRIM25, TOPORS, UBE2L3, HLTF, CDC26, TRIM22, MARCH3, PJA2, SENP2, RFWD2, PSMD14, VCP, TRIM33, RNF5, NEDD4, OTUB1, TRIM32, AMFR, TCEB1, RNF41	849	509	19235	1.7359264684443272	0.4643928572735122	0.012409446423167991	1.6378833896923295
GOTERM_BP_FAT	GO:0006511~ubiquitin-dependent protein catabolic process	27	3.172737955346651	0.002453885628336884	DERL2, TSG101, PPP2R5C, CDC16, PSMF1, ARIH1, UBE2D3, SQSTM1, CUL9, PSMB3, PSMD7, USP14, TBL1XR1, UBE4B, CDC26, UBE2L3, PSMD14, SEC61B, PSMD12, VCP, NEDD4, PSMC3, PSMC2, TRIM32, UBC, TCEB1, AMFR	804	242	13528	1.8772665597631677	0.9997039471972586	0.04891719874968159	4.373550676869542
GOTERM_BP_FAT	GO:0051603~proteolysis involved in cellular protein catabolic process	52	6.110458284371328	0.006013398009353221	TSG101, PPP2R5C, CDC16, FANCL, TRIM5, MGRN1, WWP2, WWP1, CUL9, KLHL21, PSMD7, USP14, ADAM9, TBL1XR1, ENC1, SOCS1, HERC5, TOPORS, HLTF, SENP2, RFWD2, PJA2, SEC61B, TRIM33, TRIM32, UBC, ADAM17, AMFR, DERL2, ARIH1, UBE2D4, PSMF1, UBE2D3, SQSTM1, PSMB3, TRAF6, FBXW11, UBE4B, CDC26, UBE2L3, MARCH3, NCSTN, PSMD14, PSMD12, VCP, RNF5, PSMC3, NEDD4, OTUB1, PSMC2, TCEB1, RNF41	804	600	13528	1.4582421227197344	0.999999997825224	0.09102440576475834	10.397488428097523
GOTERM_BP_FAT	GO:0044257~cellular protein catabolic process	52	6.110458284371328	0.006610160083455956	TSG101, PPP2R5C, CDC16, FANCL, TRIM5, MGRN1, WWP2, WWP1, CUL9, KLHL21, PSMD7, USP14, ADAM9, TBL1XR1, ENC1, SOCS1, HERC5, TOPORS, HLTF, SENP2, RFWD2, PJA2, SEC61B, TRIM33, TRIM32, UBC, ADAM17, AMFR, DERL2, ARIH1, UBE2D4, PSMF1, UBE2D3, SQSTM1, PSMB3, TRAF6, FBXW11, UBE4B, CDC26, UBE2L3, MARCH3, NCSTN, PSMD14, PSMD12, VCP, RNF5, PSMC3, NEDD4, OTUB1, PSMC2, TCEB1, RNF41	804	603	13528	1.4509871867858055	0.9999999997015347	0.09828300855727312	11.37162751174101
GOTERM_BP_FAT	GO:0030163~protein catabolic process	53	6.227967097532315	0.00767184942712239	TSG101, PPP2R5C, CDC16, FANCL, TRIM5, MGRN1, WWP2, WWP1, CUL9, KLHL21, PSMD7, USP14, ADAM9, TBL1XR1, ENC1, SOCS1, HERC5, TOPORS, HLTF, SENP2, RFWD2, PJA2, SEC61B, TRIM33, TRIM32, UBC, ADAM17, AMFR, DERL2, ARIH1, UBE2D4, PSMF1, UBE2D3, SQSTM1, PSMB3, TRAF6, FBXW11, AXIN1, UBE4B, CDC26, UBE2L3, MARCH3, NCSTN, PSMD14, PSMD12, VCP, RNF5, PSMC3, NEDD4, OTUB1, PSMC2, TCEB1, RNF41	804	622	13528	1.4337156660427766	0.9999999999913081	0.10931681508946645	13.080006616018924
GOTERM_BP_FAT	GO:0043632~modification-dependent macromolecule catabolic process	49	5.7579318448883665	0.010028736629272252	TSG101, PPP2R5C, CDC16, FANCL, TRIM5, MGRN1, WWP2, WWP1, CUL9, KLHL21, PSMD7, USP14, TBL1XR1, ENC1, SOCS1, HERC5, TOPORS, HLTF, SENP2, RFWD2, PJA2, SEC61B, TRIM33, TRIM32, UBC, AMFR, DERL2, ARIH1, UBE2D4, PSMF1, UBE2D3, SQSTM1, PSMB3, TRAF6, FBXW11, UBE4B, CDC26, UBE2L3, MARCH3, PSMD14, VCP, PSMD12, RNF5, NEDD4, PSMC3, OTUB1, PSMC2, TCEB1, RNF41	804	574	13528	1.4363548113093072	0.9999999999999967	0.13436880912594007	16.761938159955182
GOTERM_BP_FAT	GO:0019941~modification-dependent protein catabolic process	49	5.7579318448883665	0.010028736629272252	TSG101, PPP2R5C, CDC16, FANCL, TRIM5, MGRN1, WWP2, WWP1, CUL9, KLHL21, PSMD7, USP14, TBL1XR1, ENC1, SOCS1, HERC5, TOPORS, HLTF, SENP2, RFWD2, PJA2, SEC61B, TRIM33, TRIM32, UBC, AMFR, DERL2, ARIH1, UBE2D4, PSMF1, UBE2D3, SQSTM1, PSMB3, TRAF6, FBXW11, UBE4B, CDC26, UBE2L3, MARCH3, PSMD14, VCP, PSMD12, RNF5, NEDD4, PSMC3, OTUB1, PSMC2, TCEB1, RNF41	804	574	13528	1.4363548113093072	0.9999999999999967	0.13436880912594007	16.761938159955182
GOTERM_BP_FAT	GO:0006508~proteolysis	68	7.9905992949471205	0.2909139855927274	TSG101, PPP2R5C, MMP28, CDC16, CRADD, FANCL, LNPEP, TRIM5, MGRN1, WWP2, HTRA1, WWP1, CD46, CUL9, KLHL21, PSMD7, USP14, ADAM9, TBL1XR1, ENC1, SOCS1, HERC5, TOPORS, HLTF, PJA2, SENP2, RFWD2, CTSK, SEC61B, TRIM33, DLD, TRIM32, UBC, ADAM17, AMFR, ADAM12, PMPCB, DERL2, MME, PSMF1, ARIH1, UBE2D4, UBE2D3, SQSTM1, PSMB3, TRAF6, FBXW11, UBE4B, UBE2L3, CAPN2, CDC26, MARCH3, RPS6KA5, NCSTN, CD55, PSMD14, PS…	804	1054	13528	1.0855400417268497	1.0	0.8691581847655312	99.80839431033944
Annotation Cluster 35	Enrichment Score: 2.6464136962070004
Category	Term	Count	%	PValue	Genes	List Total	Pop Hits	Pop Total	Fold Enrichment	Bonferroni	Benjamini	FDR
GOTERM_BP_FAT	GO:0070727~cellular macromolecule localization	46	5.405405405405405	6.035243038665335E-5	BBS4, GRPEL2, DERL2, AP1G1, SNX17, NFKBIA, SNX1, EIF5A, SRP19, CDC37, CTNNB1, NUP214, AP2B1, CSE1L, SRPR, HOMER3, RPL11, NUP54, SAR1B, TNPO1, AGAP3, FYB, SEC23A, MCM3AP, ARHGEF2, SNUPN, NDUFA13, OPTN, TOPORS, CASC3, TIMM23, TIMM44, YWHAE, SEC61B, PRICKLE1, VCP, ID1, NEDD4, GSK3B, BAX, USO1, SPTBN1, KPNA4, SSR2, SEC61G, RERE	804	414	13528	1.8695411829740187	0.1809347354964259	0.0028072004552194274	0.1097970268566173
GOTERM_BP_FAT	GO:0006605~protein targeting	29	3.4077555816686247	7.359503268439225E-5	GRPEL2, NFKBIA, EIF5A, SRP19, CDC37, NUP214, CSE1L, HOMER3, SRPR, RPL11, NUP54, TNPO1, FYB, MCM3AP, SNUPN, NDUFA13, OPTN, TIMM23, YWHAE, TIMM44, SEC61B, PRICKLE1, NEDD4, GSK3B, SPTBN1, KPNA4, SEC61G, RERE, SSR2	804	215	13528	2.2695360407266	0.21603251229911669	0.0032399098514758196	0.13387357466749794
GOTERM_BP_FAT	GO:0034613~cellular protein localization	45	5.287896592244419	1.0446536463353437E-4	BBS4, GRPEL2, DERL2, AP1G1, SNX17, NFKBIA, SNX1, EIF5A, SRP19, CDC37, CTNNB1, NUP214, AP2B1, CSE1L, SRPR, HOMER3, RPL11, NUP54, SAR1B, TNPO1, AGAP3, FYB, SEC23A, MCM3AP, ARHGEF2, SNUPN, NDUFA13, OPTN, TOPORS, TIMM23, TIMM44, YWHAE, SEC61B, PRICKLE1, VCP, ID1, NEDD4, GSK3B, BAX, USO1, SPTBN1, KPNA4, SSR2, SEC61G, RERE	804	411	13528	1.8422486109597995	0.29212305491085233	0.004363679296989775	0.1899780352795366
GOTERM_BP_FAT	GO:0046907~intracellular transport	63	7.403055229142186	1.8264329926139363E-4	ARSB, ATP5D, GRPEL2, NRBP1, AP1G1, WASF2, EIF5A, SRP19, AP2B1, SRPR, APOE, RAE1, HOMER3, RANBP1, RPL11, ATP5O, SAR1B, AGAP3, SEC23A, NUP133, MCM3AP, ARHGEF2, KIF5B, SNUPN, NDUFA13, OPTN, TIMM23, TIMM44, ADRB2, SEC61B, ARRB1, USO1, KPNA4, SEC61G, BBS4, DERL2, SNX17, NFKBIA, SNX1, BCL2L1, CDC37, NUP214, CSE1L, SQSTM1, PAFAH1B1, NUP54, TNPO1, FYB, UPF1, MAP2K1, HNRNPA1, YWHAE, PREB, PRICKLE1, TSC1, …	804	657	13528	1.6134396510597697	0.45341013949440645	0.006616001380052694	0.331927227635187
GOTERM_BP_FAT	GO:0033365~protein localization in organelle	21	2.4676850763807283	3.917362638548773E-4	FYB, BBS4, MCM3AP, GRPEL2, SNUPN, NFKBIA, NDUFA13, TOPORS, OPTN, TIMM23, SRP19, TIMM44, SEC61B, CSE1L, PRICKLE1, SRPR, SPTBN1, KPNA4, TNPO1, RERE, SEC61G	804	146	13528	2.4201594765896544	0.7263008127687203	0.011925776998165993	0.7106444403765289
GOTERM_BP_FAT	GO:0006886~intracellular protein transport	40	4.700352526439483	4.291850459597012E-4	GRPEL2, DERL2, AP1G1, SNX17, NFKBIA, SNX1, EIF5A, SRP19, CDC37, NUP214, AP2B1, CSE1L, SRPR, HOMER3, RPL11, NUP54, SAR1B, TNPO1, AGAP3, FYB, SEC23A, MCM3AP, ARHGEF2, SNUPN, NDUFA13, OPTN, TIMM23, TIMM44, YWHAE, SEC61B, PRICKLE1, VCP, NEDD4, GSK3B, USO1, SPTBN1, KPNA4, SSR2, SEC61G, RERE	804	374	13528	1.799558357942906	0.7581940196647317	0.012822712223340305	0.7783293508510258
SP_PIR_KEYWORDS	protein transport	35	4.112808460634548	0.00543140563474538	RAB7A, EXOC7, AP1G1, TSG101, CHMP6, SNX17, VPS37B, SNX1, AHCTF1, EIF5A, BLZF1, AP2B1, NUP214, CSE1L, RAB25, NUP37, NUP54, SAR1B, TNPO1, SEC23A, NUP133, NUP153, VTA1, TIMM23, TIMM44, SENP2, EPS15, PREB, SEC61B, NUP62, ARRB1, ARF3, USO1, KPNA4, SEC61G	849	485	19235	1.6349738321615486	0.9505259781843803	0.045197613956813654	7.643876386166449
GOTERM_BP_FAT	GO:0008104~protein localization	66	7.7555816686251475	0.040330727362533875	GRPEL2, TSG101, AP1G1, CHMP6, VPS37B, EIF5A, SRP19, CTNNB1, BLZF1, AP2B1, SRPR, HOMER3, MS4A2, RAB25, NUP37, RPL11, SAR1B, AGAP3, SEC23A, NUP133, MCM3AP, ARHGEF2, SNUPN, G3BP2, NDUFA13, OPTN, TOPORS, TIMM23, TIMM44, SENP2, SEC61B, USO1, KPNA4, SEC61G, BBS4, RAB7A, DERL2, EXOC7, SNX17, NFKBIA, SNX1, RDX, CDC37, NUP214, CSE1L, SQSTM1, NUP54, TNPO1, FYB, NUP153, VTA1, HSPG2, YWHAE, EPS15, PREB, NUP6…	804	882	13528	1.2590787558804617	1.0	0.33153725452172966	52.73109140151331
GOTERM_BP_FAT	GO:0015031~protein transport	57	6.698002350176263	0.05583422513248734	GRPEL2, TSG101, AP1G1, CHMP6, VPS37B, EIF5A, SRP19, BLZF1, AP2B1, SRPR, HOMER3, MS4A2, RAB25, RPL11, NUP37, SAR1B, AGAP3, SEC23A, NUP133, MCM3AP, ARHGEF2, SNUPN, NDUFA13, OPTN, TIMM23, TIMM44, SENP2, SEC61B, USO1, KPNA4, SEC61G, RAB7A, DERL2, EXOC7, SNX17, NFKBIA, SNX1, CDC37, NUP214, CSE1L, NUP54, TNPO1, FYB, NUP153, VTA1, YWHAE, EPS15, PREB, NUP62, PRICKLE1, VCP, NEDD4, GSK3B, ARF3, SPTBN1, RER…	804	762	13528	1.2586281192462883	1.0	0.4041151706608992	64.85803162493357
GOTERM_BP_FAT	GO:0045184~establishment of protein localization	57	6.698002350176263	0.06424754405669594	GRPEL2, TSG101, AP1G1, CHMP6, VPS37B, EIF5A, SRP19, BLZF1, AP2B1, SRPR, HOMER3, MS4A2, RAB25, RPL11, NUP37, SAR1B, AGAP3, SEC23A, NUP133, MCM3AP, ARHGEF2, SNUPN, NDUFA13, OPTN, TIMM23, TIMM44, SENP2, SEC61B, USO1, KPNA4, SEC61G, RAB7A, DERL2, EXOC7, SNX17, NFKBIA, SNX1, CDC37, NUP214, CSE1L, NUP54, TNPO1, FYB, NUP153, VTA1, YWHAE, EPS15, PREB, NUP62, PRICKLE1, VCP, NEDD4, GSK3B, ARF3, SPTBN1, RER…	804	769	13528	1.2471711662752556	1.0	0.43806856991535303	70.1413957611248
SP_PIR_KEYWORDS	transport	71	8.343125734430082	0.6924466707503788	ENY2, ATP5D, ATP6V0E1, SLC44A1, SLC44A2, TSG101, AP1G1, CHMP6, VPS37B, EIF5A, BLZF1, AP2B1, ATP2B4, APOE, RAB25, NUP37, ATP5O, SLC22A5, ATP6V0D1, SAR1B, SLC4A5, SEC23A, NUP133, SNUPN, MAGOH, CYCS, G3BP2, NDUFA13, TIMM23, TIMM44, ATP6V1F, ATP6V1C1, SENP2, SEC61B, ARRB1, USO1, KPNA4, SLC38A1, SEC61G, UQCRB, ABCA7, RAB7A, SLC38A2, NKD2, EXOC7, SNX17, AHCTF1, SNX1, ATP6V1B1, NUP214, CSE1L, ETFDH, PAF…	849	1670	19235	0.9632219659620688	1.0	0.9650900795022084	99.99999666337274
Annotation Cluster 36	Enrichment Score: 2.6069274976860237
Category	Term	Count	%	PValue	Genes	List Total	Pop Hits	Pop Total	Fold Enrichment	Bonferroni	Benjamini	FDR
UP_SEQ_FEATURE	domain:DIX	4	0.4700352526439483	0.0015736974456312656	DVL2, DVL3, AXIN2, AXIN1	849	6	19113	15.008244994110719	0.984481282243178	0.29329528929746196	2.7574343997097905
INTERPRO	IPR001158:DIX	4	0.4700352526439483	0.0021097826993087656	DVL2, DVL3, AXIN2, AXIN1	819	6	16659	13.56043956043956	0.9453129160332464	0.25219480710674813	3.4129516847292263
SMART	SM00021:DAX	4	0.4700352526439483	0.003189979887012739	DVL2, DVL3, AXIN2, AXIN1	516	6	9079	11.729974160206718	0.5656547463040992	0.18818182509611903	4.092711967922257
KEGG_PATHWAY	hsa05217:Basal cell carcinoma	12	1.410105757931845	0.003526493582508193	DVL2, WNT2, BMP4, DVL3, BMP2, WNT5B, GSK3B, AXIN2, TCF7L2, FZD7, CTNNB1, AXIN1	407	55	5085	2.7259325441143623	0.4154859147448985	0.03109307994071786	4.140179343442185
Annotation Cluster 37	Enrichment Score: 2.523775324609888
Category	Term	Count	%	PValue	Genes	List Total	Pop Hits	Pop Total	Fold Enrichment	Bonferroni	Benjamini	FDR
GOTERM_BP_FAT	GO:0033554~cellular response to stress	61	7.1680376028202115	8.07213853820727E-6	MORF4L1, NBN, ZAK, PTTG1, DAXX, PRDX1, RPS3, FANCL, CDKN2D, GPX4, PRMT6, FANCG, TOP2A, EIF2B4, EIF2B5, CIB1, RXRA, POLE, GTF2H4, TOPORS, RBBP8, RFC5, DCLRE1C, CCND1, CRKL, EYA2, HIF1A, XPC, ADM, RIF1, TIMELESS, PRDX6, RIPK1, HIPK2, GADD45G, ROR2, RUVBL2, AMFR, NFE2L2, GADD45A, PPP1R15A, DERL2, BMPR2, ASNS, SFN, PRPF19, MDC1, RB1CC1, THBS1, UPF1, TP53BP1, WRN, UIMC1, GPS2, POLD3, ATF4, CDKN1A, VCP…	804	566	13528	1.813388885958898	0.026341516602356063	4.942235699387787E-4	0.014691958593271437
GOTERM_BP_FAT	GO:0006974~response to DNA damage stimulus	38	4.465334900117509	0.0014979524812141188	MORF4L1, NBN, ZAK, SFN, PTTG1, RPS3, PRPF19, FANCL, MDC1, CDKN2D, PRMT6, FANCG, TOP2A, CIB1, UPF1, TP53BP1, POLE, GTF2H4, WRN, TOPORS, UIMC1, RBBP8, POLD3, RFC5, DCLRE1C, CDKN1A, CCND1, EYA2, XPC, RIF1, VCP, TIMELESS, BAX, HIPK2, GADD45G, RUVBL2, PPP1R15A, GADD45A	804	373	13528	1.7141637656222908	0.9929691156882001	0.03528590724308189	2.691739848570218
SP_PIR_KEYWORDS	DNA damage	19	2.2326674500587544	0.0043192215097059405	MORF4L1, NBN, TP53BP1, POLE, GTF2H4, PTTG1, UIMC1, DCLRE1C, FANCL, PRPF19, CCND1, EYA2, XPC, TIMELESS, RIF1, MDC1, PRMT6, FANCG, GADD45A	849	205	19235	2.0998305036053897	0.9083129484399391	0.03780514048717021	6.124430432079286
GOTERM_BP_FAT	GO:0006259~DNA metabolic process	43	5.052878965922444	0.01698249924231233	MORF4L1, NBN, CTCF, PTTG1, DMAP1, ISG20, PRPF19, FANCL, MDC1, CDKN2D, PRMT6, GATAD2A, FANCG, TOP2A, MYC, TERF1, CIB1, MCM3AP, UPF1, TP53BP1, POLE, CYCS, GTF2H4, IGF1, WRN, UIMC1, CDK2, RBBP8, POLD3, RFC5, DCLRE1C, EYA2, XPC, VCP, BAX, GADD45G, RRM1, DNMT1, RUVBL2, RBPJ, GADD45A, IGFBP4, XRN2	804	506	13528	1.4298664778872436	1.0	0.19115488673980785	26.785145704484968
GOTERM_BP_FAT	GO:0006281~DNA repair	27	3.172737955346651	0.018599344747716677	MORF4L1, NBN, PTTG1, FANCL, PRPF19, MDC1, CDKN2D, PRMT6, FANCG, TOP2A, CIB1, UPF1, TP53BP1, POLE, GTF2H4, WRN, UIMC1, RBBP8, DCLRE1C, RFC5, POLD3, EYA2, XPC, VCP, GADD45G, RUVBL2, GADD45A	804	284	13528	1.599642631910868	1.0	0.2040841998901154	28.94634578588281
SP_PIR_KEYWORDS	dna repair	15	1.762632197414806	0.043647229614211865	MORF4L1, NBN, TP53BP1, POLE, GTF2H4, PTTG1, UIMC1, DCLRE1C, FANCL, PRPF19, EYA2, XPC, MDC1, PRMT6, FANCG	849	191	19235	1.7792721958078181	0.999999999979992	0.23716467568149568	47.87908368768087
Annotation Cluster 38	Enrichment Score: 2.494631418382894
Category	Term	Count	%	PValue	Genes	List Total	Pop Hits	Pop Total	Fold Enrichment	Bonferroni	Benjamini	FDR
SP_PIR_KEYWORDS	bromodomain	9	1.0575793184488838	2.514703792974942E-4	BRWD1, BRD3, BRPF3, TRIM33, CREBBP, BRD7, PBRM1, SMARCA2, BRD9	849	39	19235	5.228322913835282	0.12962324191770003	0.0032233775836087997	0.3665357745999631
INTERPRO	IPR018359:Bromodomain, conserved site	9	1.0575793184488838	2.8978728563782596E-4	BRWD1, BRD3, BRPF3, TRIM33, CREBBP, BRD7, PBRM1, SMARCA2, BRD9	819	36	16659	5.085164835164836	0.32887850454655354	0.32887850454655354	0.47540144595539235
INTERPRO	IPR001487:Bromodomain	9	1.0575793184488838	6.190165054903995E-4	BRWD1, BRD3, BRPF3, TRIM33, CREBBP, BRD7, PBRM1, SMARCA2, BRD9	819	40	16659	4.576648351648352	0.573452031908031	0.24724099564220214	1.012932244428233
SMART	SM00297:BROMO	9	1.0575793184488838	0.0015576237535891036	BRWD1, BRD3, BRPF3, TRIM33, CREBBP, BRD7, PBRM1, SMARCA2, BRD9	516	40	9079	3.9588662790697677	0.3342604472590174	0.18407135560700982	2.0181505815168643
UP_SEQ_FEATURE	domain:Bromo	6	0.7050528789659225	0.007134837940358471	BRPF3, TRIM33, CREBBP, BRD7, SMARCA2, BRD9	849	28	19113	4.824078748107016	0.9999999940465286	0.4915575588179196	11.937814753953136
UP_SEQ_FEATURE	domain:Bromo 1	3	0.35252643948296125	0.08293397889073975	BRWD1, BRD3, PBRM1	849	11	19113	6.139736588499839	1.0	0.9469121929639115	78.49918028593454
UP_SEQ_FEATURE	domain:Bromo 2	3	0.35252643948296125	0.08293397889073975	BRWD1, BRD3, PBRM1	849	11	19113	6.139736588499839	1.0	0.9469121929639115	78.49918028593454
Annotation Cluster 39	Enrichment Score: 2.401685117309112
Category	Term	Count	%	PValue	Genes	List Total	Pop Hits	Pop Total	Fold Enrichment	Bonferroni	Benjamini	FDR
GOTERM_BP_FAT	GO:0006401~RNA catabolic process	12	1.410105757931845	0.0014159912353525993	ZFP36, EXOSC10, UPF3A, UPF1, EIF3E, PNRC2, MAGOH, HNRNPD, CASC3, OAS2, XRN2, ISG20	804	65	13528	3.1063145809414467	0.9907765070415083	0.03362603298765676	2.5462484950806052
GOTERM_BP_FAT	GO:0006402~mRNA catabolic process	9	1.0575793184488838	0.003379757364078485	ZFP36, EXOSC10, UPF3A, UPF1, EIF3E, PNRC2, MAGOH, HNRNPD, CASC3	804	43	13528	3.5216938562998954	0.9999862680840266	0.06096045271628037	5.976255945444131
GOTERM_BP_FAT	GO:0000956~nuclear-transcribed mRNA catabolic process	8	0.9400705052878966	0.00394444004623421	ZFP36, EXOSC10, UPF3A, UPF1, EIF3E, PNRC2, MAGOH, CASC3	804	35	13528	3.8459132906894102	0.9999978926034628	0.06785707677285524	6.941236153656327
SP_PIR_KEYWORDS	nonsense-mediated mrna decay	6	0.7050528789659225	0.006948991934629258	EXOSC10, UPF3A, UPF1, PNRC2, MAGOH, CASC3	849	28	19235	4.854871277132761	0.9787039407857936	0.053504484418598564	9.680240786303617
GOTERM_BP_FAT	GO:0000184~nuclear-transcribed mRNA catabolic process, nonsense-mediated decay	7	0.8225616921269095	0.007476892874257356	EXOSC10, UPF3A, UPF1, EIF3E, PNRC2, MAGOH, CASC3	804	30	13528	3.9260364842454396	0.9999999999833562	0.10714287001555389	12.768650444853257
Annotation Cluster 40	Enrichment Score: 2.358455960329728
Category	Term	Count	%	PValue	Genes	List Total	Pop Hits	Pop Total	Fold Enrichment	Bonferroni	Benjamini	FDR
GOTERM_CC_FAT	GO:0000123~histone acetyltransferase complex	11	1.2925969447708578	1.5381077429789495E-4	ENY2, MORF4L1, YEATS4, ING3, BRPF3, TADA3, TAF5, TAF7, CREBBP, RUVBL2, DMAP1	641	50	12782	4.386957878315133	0.07744016621509875	0.002683162025417629	0.22272240051101067
SP_PIR_KEYWORDS	growth regulation	9	1.0575793184488838	0.002104052857628872	MORF4L1, YEATS4, ING3, TSG101, SOCS1, RUVBL2, SHC1, DMAP1, BRMS1L	849	53	19235	3.8472564837655847	0.6873468208543702	0.020547756932446704	3.0284834492237955
GOTERM_BP_FAT	GO:0016570~histone modification	17	1.9976498237367801	0.0022872421176330033	MORF4L1, ENY2, YEATS4, ING3, TADA3, CREBBP, DMAP1, UIMC1, RPS6KA5, PCGF2, EYA2, BRPF3, HDAC1, PRMT6, LEO1, RUVBL2, SETD2	804	122	13528	2.3445885327461053	0.9994856327956473	0.047382800567590366	4.082359091858912
GOTERM_BP_FAT	GO:0016569~covalent chromatin modification	17	1.9976498237367801	0.0031822082898111913	MORF4L1, ENY2, YEATS4, ING3, TADA3, CREBBP, DMAP1, UIMC1, RPS6KA5, PCGF2, EYA2, BRPF3, HDAC1, PRMT6, LEO1, RUVBL2, SETD2	804	126	13528	2.270157150754166	0.999973552330308	0.058130274571291385	5.636439288633444
GOTERM_BP_FAT	GO:0043968~histone H2A acetylation	5	0.5875440658049353	0.004154253124892721	MORF4L1, YEATS4, ING3, RUVBL2, DMAP1	804	12	13528	7.01077943615257	0.9999989500102595	0.06989377093004157	7.297392640329625
GOTERM_CC_FAT	GO:0035267~NuA4 histone acetyltransferase complex	5	0.5875440658049353	0.004166767356894193	MORF4L1, YEATS4, ING3, RUVBL2, DMAP1	641	14	12782	7.121684867394696	0.8878533177424652	0.04281534291505018	5.872958666187955
GOTERM_CC_FAT	GO:0043189~H4/H2A histone acetyltransferase complex	5	0.5875440658049353	0.005459634136877181	MORF4L1, YEATS4, ING3, RUVBL2, DMAP1	641	15	12782	6.646905876235049	0.9432265460266014	0.05268741295879631	7.628894917767692
GOTERM_BP_FAT	GO:0016573~histone acetylation	9	1.0575793184488838	0.0067761312125688925	MORF4L1, YEATS4, PCGF2, ING3, BRPF3, TADA3, CREBBP, RUVBL2, DMAP1	804	48	13528	3.1548507462686564	0.9999999998282416	0.09973829883436747	11.64077037802298
GOTERM_BP_FAT	GO:0006473~protein amino acid acetylation	9	1.0575793184488838	0.010978869908116097	MORF4L1, YEATS4, PCGF2, ING3, BRPF3, TADA3, CREBBP, RUVBL2, DMAP1	804	52	13528	2.912169919632606	0.9999999999999999	0.14332313776464067	18.204132753326473
GOTERM_BP_FAT	GO:0043543~protein amino acid acylation	9	1.0575793184488838	0.024701513473716057	MORF4L1, YEATS4, PCGF2, ING3, BRPF3, TADA3, CREBBP, RUVBL2, DMAP1	804	60	13528	2.523880597014925	1.0	0.24450760407608962	36.572043464012296
GOTERM_BP_FAT	GO:0043967~histone H4 acetylation	5	0.5875440658049353	0.02787285985317272	MORF4L1, YEATS4, ING3, RUVBL2, DMAP1	804	20	13528	4.206467661691542	1.0	0.26622395408157296	40.22298996436198
Annotation Cluster 41	Enrichment Score: 2.2624249096702216
Category	Term	Count	%	PValue	Genes	List Total	Pop Hits	Pop Total	Fold Enrichment	Bonferroni	Benjamini	FDR
GOTERM_BP_FAT	GO:0030518~steroid hormone receptor signaling pathway	13	1.527614571092832	1.249800956936208E-4	NEDD4, NCOA4, TAF7, FHL2, EGLN2, RARA, ARID1A, NR3C1, DDX54, DAXX, CALCOCO1, CTNNB1, NRIP1	804	58	13528	3.771315834620003	0.33855934109459873	0.00502798794668613	0.2272455090569725
GOTERM_BP_FAT	GO:0030522~intracellular receptor-mediated signaling pathway	14	1.645123384253819	4.2457944777736224E-4	RXRA, TAF7, FHL2, EGLN2, ARID1A, NR3C1, DAXX, CALCOCO1, NRIP1, CTNNB1, NCOA4, NEDD4, RARA, DDX54	804	75	13528	3.1408291873963514	0.7544813558020771	0.012801595597127569	0.770007547188245
GOTERM_BP_FAT	GO:0030520~estrogen receptor signaling pathway	5	0.5875440658049353	0.002904802291467812	TAF7, EGLN2, RARA, ARID1A, DDX54	804	11	13528	7.64812302125735	0.9999336230223685	0.054395775155374304	5.157295930156069
GOTERM_MF_FAT	GO:0035257~nuclear hormone receptor binding	12	1.410105757931845	0.00461736783257915	NUP62, NCOA4, PFDN6, ZBTB9, RXRA, TAF7, FHL2, DDX54, DAXX, RGL2, CTNNB1, NRIP1	753	77	12983	2.6870181611217467	0.9842571744941543	0.08812529087191345	6.957017373813579
GOTERM_MF_FAT	GO:0051427~hormone receptor binding	13	1.527614571092832	0.004650747986163018	RXRA, ZBTB9, TAF7, FHL2, DAXX, RGL2, NRIP1, CTNNB1, TYK2, NUP62, NCOA4, PFDN6, DDX54	753	88	12983	2.547069298563322	0.9847236887943748	0.08689201373601874	7.0056204608569095
GOTERM_BP_FAT	GO:0030521~androgen receptor signaling pathway	6	0.7050528789659225	0.05972841435936288	NCOA4, FHL2, ARID1A, DAXX, CTNNB1, NRIP1	804	36	13528	2.804311774461028	1.0	0.4190618784712009	67.40474370499011
GOTERM_MF_FAT	GO:0050681~androgen receptor binding	5	0.5875440658049353	0.06052068022573576	NCOA4, FHL2, DAXX, CTNNB1, NRIP1	753	26	12983	3.315711512922668	1.0	0.4559354358749751	62.19381583485697
GOTERM_MF_FAT	GO:0035258~steroid hormone receptor binding	6	0.7050528789659225	0.06647866010912018	NCOA4, FHL2, DDX54, DAXX, CTNNB1, NRIP1	753	38	12983	2.7223736632417697	1.0	0.4777120267959587	65.76158486898905
Annotation Cluster 42	Enrichment Score: 2.2511773206400525
Category	Term	Count	%	PValue	Genes	List Total	Pop Hits	Pop Total	Fold Enrichment	Bonferroni	Benjamini	FDR
GOTERM_BP_FAT	GO:0032268~regulation of cellular protein metabolic process	51	5.992949471210341	5.2037730032232274E-5	A2M, ZAK, EIF5, EIF5A, CDC16, DAXX, APOE, PAK1, PSMD7, EIF2B4, ADAM9, EIF2B5, MAGOH, SOCS1, NDUFA13, PRKCE, NCK2, CCND1, EIF4G3, PA2G4, RIPK1, UBC, ADAM17, PPP1R15A, BMPR2, NFKBIA, IGF2BP2, PSMF1, RB1CC1, MTPN, ITGAV, EIF3E, PSMB3, THBS1, AXIN1, BMP4, BMP2, UPF1, SMAD7, TAF7, IGF1, CASC3, CDC26, YWHAE, PSMD14, TSC1, PSMD12, PSMC3, BAX, PSMC2, DNMT1	804	474	13528	1.810378487310284	0.15809933850886815	0.0024554554385648464	0.09467715843849422
GOTERM_BP_FAT	GO:0032269~negative regulation of cellular protein metabolic process	25	2.937720329024677	1.6383123691865364E-4	A2M, SMAD7, SOCS1, TAF7, NDUFA13, IGF2BP2, CDC16, CDC26, YWHAE, PSMF1, PSMD14, TSC1, PSMD12, PSMC3, PSMB3, PSMC2, EIF3E, ITGAV, BAX, UBC, DNMT1, THBS1, PSMD7, EIF2B4, EIF2B5	804	180	13528	2.3369264787175235	0.41831969505555266	0.006138291040689969	0.29778724279957425
GOTERM_BP_FAT	GO:0051248~negative regulation of protein metabolic process	25	2.937720329024677	2.938608984110392E-4	A2M, SMAD7, SOCS1, TAF7, NDUFA13, IGF2BP2, CDC16, CDC26, YWHAE, PSMF1, PSMD14, TSC1, PSMD12, PSMC3, PSMB3, PSMC2, EIF3E, ITGAV, BAX, UBC, DNMT1, THBS1, PSMD7, EIF2B4, EIF2B5	804	187	13528	2.2494479474286324	0.6216519749432632	0.009672327266838532	0.5335384394212772
GOTERM_BP_FAT	GO:0051247~positive regulation of protein metabolic process	29	3.4077555816686247	5.803201314157753E-4	BMPR2, NFKBIA, EGLN2, EIF5A, CDC16, PSMF1, APOE, PSMB3, RB1CC1, THBS1, PSMD7, AXIN1, ADAM9, EIF2B5, BMP4, BMP2, SMAD7, IGF1, CDC26, PSMD14, CCND1, PSMD12, NEDD4, PSMC3, PSMC2, TRIM32, UBC, ADAM17, DNMT1	804	243	13528	2.0080257150461684	0.853345491640231	0.01669827302502025	1.0510479821269403
GOTERM_BP_FAT	GO:0010498~proteasomal protein catabolic process	16	1.8801410105757932	9.687513039831767E-4	TBL1XR1, DERL2, PPP2R5C, CDC16, CDC26, PSMF1, PSMD14, SEC61B, VCP, PSMD12, PSMC3, PSMB3, PSMC2, UBC, AMFR, PSMD7	804	102	13528	2.639352258316262	0.959449750290044	0.025315750131863823	1.748713818745129
GOTERM_BP_FAT	GO:0043161~proteasomal ubiquitin-dependent protein catabolic process	16	1.8801410105757932	9.687513039831767E-4	TBL1XR1, DERL2, PPP2R5C, CDC16, CDC26, PSMF1, PSMD14, SEC61B, VCP, PSMD12, PSMC3, PSMB3, PSMC2, UBC, AMFR, PSMD7	804	102	13528	2.639352258316262	0.959449750290044	0.025315750131863823	1.748713818745129
GOTERM_BP_FAT	GO:0031400~negative regulation of protein modification process	17	1.9976498237367801	0.0017630921754919458	SMAD7, SOCS1, TAF7, CDC16, CDC26, YWHAE, PSMF1, PSMD14, TSC1, PSMD12, PSMC3, PSMB3, BAX, PSMC2, UBC, DNMT1, PSMD7	804	119	13528	2.403695806680881	0.9970785983729867	0.039447030186819054	3.160990781737927
GOTERM_BP_FAT	GO:0006511~ubiquitin-dependent protein catabolic process	27	3.172737955346651	0.002453885628336884	DERL2, TSG101, PPP2R5C, CDC16, PSMF1, ARIH1, UBE2D3, SQSTM1, CUL9, PSMB3, PSMD7, USP14, TBL1XR1, UBE4B, CDC26, UBE2L3, PSMD14, SEC61B, PSMD12, VCP, NEDD4, PSMC3, PSMC2, TRIM32, UBC, TCEB1, AMFR	804	242	13528	1.8772665597631677	0.9997039471972586	0.04891719874968159	4.373550676869542
GOTERM_BP_FAT	GO:0032270~positive regulation of cellular protein metabolic process	26	3.055229142185664	0.0029946989935436333	BMPR2, NFKBIA, EIF5A, CDC16, PSMF1, APOE, RB1CC1, PSMB3, THBS1, PSMD7, ADAM9, EIF2B5, AXIN1, BMP4, BMP2, SMAD7, IGF1, CDC26, PSMD14, CCND1, PSMD12, PSMC3, PSMC2, UBC, ADAM17, DNMT1	804	233	13528	1.8775649648751946	0.9999507365533402	0.055407712326147385	5.312819264977453
GOTERM_BP_FAT	GO:0031397~negative regulation of protein ubiquitination	12	1.410105757931845	0.0040752202497854545	PSMF1, PSMD14, PSMD12, TSC1, PSMC3, SMAD7, PSMC2, PSMB3, UBC, CDC16, CDC26, PSMD7	804	74	13528	2.7285195643404596	0.9999986349077765	0.06966956258244805	7.163386291486362
GOTERM_BP_FAT	GO:0031399~regulation of protein modification process	30	3.525264394829612	0.005271709313382385	ZAK, BMPR2, CDC16, DAXX, PSMF1, PSMB3, RB1CC1, PAK1, PSMD7, AXIN1, BMP4, BMP2, SMAD7, TAF7, SOCS1, IGF1, PRKCE, CDC26, YWHAE, PSMD14, CCND1, PSMD12, TSC1, PSMC3, BAX, RIPK1, PSMC2, UBC, ADAM17, DNMT1	804	295	13528	1.7111054895016442	0.9999999743739679	0.08409027529630042	9.172668921132775
GOTERM_BP_FAT	GO:0051444~negative regulation of ubiquitin-protein ligase activity	11	1.2925969447708578	0.005866833542395706	PSMF1, PSMD14, PSMD12, PSMC3, SMAD7, PSMC2, PSMB3, UBC, CDC16, CDC26, PSMD7	804	67	13528	2.7624563748422073	0.9999999964586405	0.089720558488812	10.15669731025124
GOTERM_BP_FAT	GO:0051352~negative regulation of ligase activity	11	1.2925969447708578	0.005866833542395706	PSMF1, PSMD14, PSMD12, PSMC3, SMAD7, PSMC2, PSMB3, UBC, CDC16, CDC26, PSMD7	804	67	13528	2.7624563748422073	0.9999999964586405	0.089720558488812	10.15669731025124
GOTERM_BP_FAT	GO:0031398~positive regulation of protein ubiquitination	12	1.410105757931845	0.010609644999883865	PSMF1, PSMD14, PSMD12, PSMC3, SMAD7, PSMC2, PSMB3, UBC, CDC16, CDC26, PSMD7, AXIN1	804	84	13528	2.4036958066808816	0.9999999999999996	0.13937826796228403	17.646519479145695
SP_PIR_KEYWORDS	proteasome	8	0.9400705052878966	0.01117288298413008	PSMF1, PSMD14, PSMD12, PSMC3, PSMC2, PSMB3, PSMD7, PAAF1	849	56	19235	3.2365808514218406	0.9979749162180815	0.07936833861694548	15.129996797656952
GOTERM_BP_FAT	GO:0031145~anaphase-promoting complex-dependent proteasomal ubiquitin-dependent protein catabolic process	10	1.1750881316098707	0.014096402943579688	PSMF1, PSMD14, PSMD12, PSMC3, PSMC2, PSMB3, UBC, CDC16, CDC26, PSMD7	804	65	13528	2.588595484117872	1.0	0.16875988134419384	22.772117193923602
GOTERM_BP_FAT	GO:0051436~negative regulation of ubiquitin-protein ligase activity during mitotic cell cycle	10	1.1750881316098707	0.014096402943579688	PSMF1, PSMD14, PSMD12, PSMC3, PSMC2, PSMB3, UBC, CDC16, CDC26, PSMD7	804	65	13528	2.588595484117872	1.0	0.16875988134419384	22.772117193923602
GOTERM_BP_FAT	GO:0031396~regulation of protein ubiquitination	13	1.527614571092832	0.015169573609742484	PSMF1, PSMD14, PSMD12, TSC1, SMAD7, PSMC3, PSMB3, PSMC2, UBC, CDC16, CDC26, PSMD7, AXIN1	804	100	13528	2.187363184079602	1.0	0.17918833879812623	24.288010252242543
GOTERM_BP_FAT	GO:0031401~positive regulation of protein modification process	20	2.3501762632197414	0.0154189361865829	BMP4, BMP2, SMAD7, BMPR2, IGF1, CDC16, CDC26, PSMF1, CCND1, PSMD14, PSMD12, PSMC3, PSMB3, RB1CC1, PSMC2, UBC, DNMT1, ADAM17, PSMD7, AXIN1	804	187	13528	1.799558357942906	1.0	0.17996462230401555	24.636195343057054
GOTERM_BP_FAT	GO:0051438~regulation of ubiquitin-protein ligase activity	11	1.2925969447708578	0.016634245538092472	PSMF1, PSMD14, PSMD12, PSMC3, SMAD7, PSMC2, PSMB3, UBC, CDC16, CDC26, PSMD7	804	78	13528	2.3728791937747165	1.0	0.18951433278251184	26.311581585245246
GOTERM_BP_FAT	GO:0051437~positive regulation of ubiquitin-protein ligase activity during mitotic cell cycle	10	1.1750881316098707	0.01858034468816514	PSMF1, PSMD14, PSMD12, PSMC3, PSMC2, PSMB3, UBC, CDC16, CDC26, PSMD7	804	68	13528	2.4743927421714957	1.0	0.20456641542752485	28.92130265651773
GOTERM_BP_FAT	GO:0051340~regulation of ligase activity	11	1.2925969447708578	0.021205339893961173	PSMF1, PSMD14, PSMD12, PSMC3, SMAD7, PSMC2, PSMB3, UBC, CDC16, CDC26, PSMD7	804	81	13528	2.2849947791904675	1.0	0.22155761301352617	32.30329754173054
GOTERM_BP_FAT	GO:0051443~positive regulation of ubiquitin-protein ligase activity	10	1.1750881316098707	0.022093915996804395	PSMF1, PSMD14, PSMD12, PSMC3, PSMC2, PSMB3, UBC, CDC16, CDC26, PSMD7	804	70	13528	2.4036958066808816	1.0	0.22696803587629488	33.41324929076601
GOTERM_BP_FAT	GO:0051439~regulation of ubiquitin-protein ligase activity during mitotic cell cycle	10	1.1750881316098707	0.02401860163333977	PSMF1, PSMD14, PSMD12, PSMC3, PSMC2, PSMB3, UBC, CDC16, CDC26, PSMD7	804	71	13528	2.369840936164249	1.0	0.2399713825198705	35.75875125103387
GOTERM_BP_FAT	GO:0043086~negative regulation of catalytic activity	26	3.055229142185664	0.024269848701567058	ADCY7, SMAD7, TAF7, GABBR1, SFN, CDC16, CDC26, GPS2, PSMF1, SSTR2, PSMD14, CDKN1A, NUP62, PSMD12, PSMC3, APOE, PSMB3, CDKN2D, PSMC2, GADD45G, UBC, NOS3, GADD45B, PSMD7, GADD45A, TERF1	804	277	13528	1.5793235986134309	1.0	0.24146162314920494	36.05910520193759
GOTERM_BP_FAT	GO:0051351~positive regulation of ligase activity	10	1.1750881316098707	0.028220460958900993	PSMF1, PSMD14, PSMD12, PSMC3, PSMC2, PSMB3, UBC, CDC16, CDC26, PSMD7	804	73	13528	2.3049137872282426	1.0	0.26683485824927544	40.61085299228616
GOTERM_CC_FAT	GO:0000502~proteasome complex	8	0.9400705052878966	0.03200414187997275	PSMF1, PSMD14, PSMD12, PSMC3, PSMC2, PSMB3, PSMD7, PAAF1	641	61	12782	2.6151760824531345	0.9999999603983301	0.18767800359584408	37.59321057184179
KEGG_PATHWAY	hsa03050:Proteasome	7	0.8225616921269095	0.16881963489833665	PSMF1, PSMD14, PSMD12, PSMC3, PSMC2, PSMB3, PSMD7	407	47	5085	1.8607872863192014	0.9999999999993782	0.44319682205012156	89.06468380620987
Annotation Cluster 43	Enrichment Score: 2.226722276750316
Category	Term	Count	%	PValue	Genes	List Total	Pop Hits	Pop Total	Fold Enrichment	Bonferroni	Benjamini	FDR
GOTERM_MF_FAT	GO:0046983~protein dimerization activity	50	5.875440658049354	0.0012568984515094815	GRPEL2, NRBP1, APOBEC3G, DAXX, RGL2, TRIM5, TRIM8, APOE, BOK, CREB3L2, SUPT5H, TOP2A, CARS, NCF4, RUNX1T1, STK3, ADRB2, HIF1A, TIMELESS, PFDN6, VEGFA, NFE2L2, EXT1, CHKA, MCL1, ERBB3, ZBTB9, ASNS, BCL2L1, ITGB1, RRAGC, PVRL2, PAFAH1B1, RUNX1, TCF4, TERF1, AXIN1, BMP4, BMP2, TAF5, ARID3A, SMAD3, WRN, SMC4, ATF4, ATF3, SP1, BAX, NOTCH4, PBX1	753	542	12983	1.5905627183761877	0.6763676218621668	0.04591844787661592	1.9404979562737124
GOTERM_MF_FAT	GO:0042802~identical protein binding	54	6.345475910693302	0.005277303110023465	GRPEL2, NRP1, NRBP1, ZAK, APOBEC3G, DAXX, TRIM5, TRIM8, APOE, RAB25, TOP2A, CARS, STK25, RUNX1T1, PFKM, DAPK2, CDK2, ADRB2, TIMELESS, VEGFA, RUVBL2, EXT1, ALDOA, CHKA, ERBB3, SAV1, TFG, FHL2, NFKBIA, ASNS, BCL2L1, ITGB1, EXOSC10, PVRL2, PAFAH1B1, HNRNPC, RUNX1, THBS1, ARHGDIA, AXIN1, TERF1, BMP4, DVL2, BMP2, ARID3A, SMAD3, WRN, CASC3, TAX1BP1, ATF3, SP1, HDAC1, ZNF212, BAX	753	640	12983	1.4547684262948208	0.9913160232291112	0.09414927009250296	7.913517677996129
GOTERM_MF_FAT	GO:0042803~protein homodimerization activity	29	3.4077555816686247	0.03148624999155682	CHKA, GRPEL2, NRBP1, ERBB3, ASNS, APOBEC3G, DAXX, TRIM5, TRIM8, APOE, PVRL2, PAFAH1B1, RUNX1, TOP2A, AXIN1, TERF1, BMP4, BMP2, CARS, ARID3A, RUNX1T1, SMAD3, WRN, ADRB2, TIMELESS, SP1, BAX, VEGFA, EXT1	753	334	12983	1.497033820804606	0.9999999999996557	0.3111233173040989	39.25396829430663
Annotation Cluster 44	Enrichment Score: 2.217833501665681
Category	Term	Count	%	PValue	Genes	List Total	Pop Hits	Pop Total	Fold Enrichment	Bonferroni	Benjamini	FDR
GOTERM_BP_FAT	GO:0006352~transcription initiation	14	1.645123384253819	0.0011456205192640475	E2F2, BRF2, POLR2L, TAF5, TAF7, GTF2H4, MED23, POLR2B, GTF2E2, TAF13, MAZ, GTF2I, GTF2F2, MYC	804	83	13528	2.8380986633099563	0.977421086656244	0.028099451229085415	2.0648480142515524
GOTERM_BP_FAT	GO:0006367~transcription initiation from RNA polymerase II promoter	12	1.410105757931845	0.0020633323056685592	E2F2, TAF13, GTF2E2, MAZ, POLR2L, GTF2I, TAF5, TAF7, GTF2F2, GTF2H4, MED23, POLR2B	804	68	13528	2.9692712906057945	0.9989196704495839	0.04451536336000428	3.6897811955685977
GOTERM_BP_FAT	GO:0006354~RNA elongation	10	1.1750881316098707	0.002801679432083566	TAF13, GTF2E2, POLR2L, ELL, TAF5, GTF2F2, GTF2H4, TCEA2, SUPT5H, POLR2B	804	51	13528	3.299190322895327	0.9999065568352824	0.053420519014574785	4.978593745977022
GOTERM_BP_FAT	GO:0006368~RNA elongation from RNA polymerase II promoter	9	1.0575793184488838	0.0067761312125688925	TAF13, GTF2E2, POLR2L, ELL, TAF5, GTF2F2, GTF2H4, SUPT5H, POLR2B	804	48	13528	3.1548507462686564	0.9999999998282416	0.09973829883436747	11.64077037802298
GOTERM_CC_FAT	GO:0016591~DNA-directed RNA polymerase II, holoenzyme	10	1.1750881316098707	0.019615206508305734	TAF13, GTF2E2, POLR2L, TADA3, TAF5, TAF7, GTF2F2, GTF2H4, LEO1, POLR2B	641	81	12782	2.4618169911981664	0.9999689686412606	0.13255120819922084	24.960406602092554
KEGG_PATHWAY	hsa03022:Basal transcription factors	7	0.8225616921269095	0.056026809862460954	TAF13, GTF2E2, GTF2I, TAF5, TAF7, GTF2F2, GTF2H4	407	35	5085	2.498771498771499	0.9998437326217496	0.24626000768062273	49.847598611981226
Annotation Cluster 45	Enrichment Score: 2.1793897727878613
Category	Term	Count	%	PValue	Genes	List Total	Pop Hits	Pop Total	Fold Enrichment	Bonferroni	Benjamini	FDR
SP_PIR_KEYWORDS	elongation factor	6	0.7050528789659225	0.0018564746122001008	EEF1B2, ELL, EEF1G, EIF5A, TCEA2, EEF1D	849	21	19235	6.473161702843682	0.6414640691042099	0.01953223273520477	2.676618229379535
GOTERM_MF_FAT	GO:0008135~translation factor activity, nucleic acid binding	14	1.645123384253819	0.004188805771823545	EEF1B2, ELL, EIF5, EIF5A, EIF4G3, EIF3G, EIF3E, EIF3L, EEF1G, EIF3J, TCEA2, EEF1D, EIF2B4, EIF2B5	753	98	12983	2.463099981028268	0.9768381846258803	0.08574779977437608	6.3308951328364005
GOTERM_MF_FAT	GO:0003746~translation elongation factor activity	6	0.7050528789659225	0.01089063229282854	EEF1B2, ELL, EEF1G, EIF5A, TCEA2, EEF1D	753	24	12983	4.310424966799468	0.9999457811160951	0.1663134626970364	15.68537751319109
GOTERM_CC_FAT	GO:0005853~eukaryotic translation elongation factor 1 complex	3	0.35252643948296125	0.022626041330864863	EEF1B2, EEF1G, EEF1D	641	5	12782	11.964430577223089	0.9999938078704428	0.14960742434979102	28.232539344465625
Annotation Cluster 46	Enrichment Score: 2.1717072360209504
Category	Term	Count	%	PValue	Genes	List Total	Pop Hits	Pop Total	Fold Enrichment	Bonferroni	Benjamini	FDR
GOTERM_BP_FAT	GO:0070647~protein modification by small protein conjugation or removal	22	2.5851938895417157	5.087051171258763E-4	ENY2, TSG101, UBE4B, TRIM23, UBE2L3, UIMC1, PRPF19, SENP2, UBE2D3, PSMD14, TRIM33, VCP, WWP2, NEDD4, WWP1, TRIM32, UBC, LEO1, AMFR, TRAF6, FBXW11, RNF41	804	160	13528	2.3135572139303484	0.8141315031906402	0.014911947855564045	0.9219093113019161
GOTERM_BP_FAT	GO:0016567~protein ubiquitination	18	2.1151586368977675	6.431225731830549E-4	TSG101, UBE4B, TRIM23, UBE2L3, PRPF19, UBE2D3, TRIM33, VCP, WWP2, NEDD4, WWP1, TRIM32, UBC, LEO1, AMFR, TRAF6, FBXW11, RNF41	804	119	13528	2.5450896776621095	0.8808641143910807	0.01817327341446373	1.1641645868818995
GOTERM_BP_FAT	GO:0032446~protein modification by small protein conjugation	18	2.1151586368977675	0.002064987305941573	TSG101, UBE4B, TRIM23, UBE2L3, PRPF19, UBE2D3, TRIM33, VCP, WWP2, NEDD4, WWP1, TRIM32, UBC, LEO1, AMFR, TRAF6, FBXW11, RNF41	804	132	13528	2.2944369063772045	0.9989255791982937	0.0442618910033562	3.6926884464116294
KEGG_PATHWAY	hsa04120:Ubiquitin mediated proteolysis	21	2.4676850763807283	0.005676368371753495	UBE4B, SOCS1, KEAP1, CDC16, UBE2L3, CDC26, BIRC3, BIRC2, RFWD2, PRPF19, FANCL, UBE2D4, UBE2D3, MGRN1, WWP2, NEDD4, WWP1, TRIM32, TCEB1, TRAF6, FBXW11	407	137	5085	1.9151168421241411	0.5790604772437233	0.04234079992523865	6.586481453249715
GOTERM_CC_FAT	GO:0000151~ubiquitin ligase complex	11	1.2925969447708578	0.014320280183097575	PRPF19, ARIH1, NEDD4, WWP2, CUL9, WWP1, UBE4B, TCEB1, CDC26, UBE2L3, FBXW11	641	90	12782	2.437198821286185	0.9994781204677009	0.10519382086953477	18.86677876493129
GOTERM_MF_FAT	GO:0016879~ligase activity, forming carbon-nitrogen bonds	23	2.7027027027027026	0.014953060356501922	TSG101, UBE4B, HERC5, ASNS, CAD, ARPC4, TRIM23, UBE2L3, CPS1, BIRC3, PRPF19, UBE2D4, ARIH1, UBE2D3, PCGF2, WWP2, NEDD4, WWP1, TRIM32, AMFR, TRAF6, FBXW11, RNF41	753	231	12983	1.7167060473833382	0.9999986483548572	0.20471444115536652	20.92229549171908
GOTERM_MF_FAT	GO:0016881~acid-amino acid ligase activity	20	2.3501762632197414	0.02422522758637706	TSG101, UBE4B, HERC5, ARPC4, TRIM23, BIRC3, UBE2L3, PRPF19, UBE2D4, ARIH1, UBE2D3, PCGF2, WWP2, NEDD4, WWP1, TRIM32, AMFR, TRAF6, FBXW11, RNF41	753	201	12983	1.7155920265868534	0.9999999997203735	0.2798688159756836	31.756916153939773
GOTERM_MF_FAT	GO:0019787~small conjugating protein ligase activity	17	1.9976498237367801	0.031283885721746424	TSG101, UBE4B, TRIM23, BIRC3, UBE2L3, PRPF19, UBE2D4, ARIH1, UBE2D3, PCGF2, WWP2, NEDD4, WWP1, TRIM32, AMFR, TRAF6, FBXW11	753	166	12983	1.7657162514600235	0.9999999999995848	0.31280077669272577	39.05590875712372
GOTERM_MF_FAT	GO:0004842~ubiquitin-protein ligase activity	15	1.762632197414806	0.04577379290143717	UBE4B, BIRC3, UBE2L3, TRIM23, PRPF19, UBE2D4, PCGF2, UBE2D3, WWP2, NEDD4, WWP1, TRIM32, AMFR, TRAF6, FBXW11	753	147	12983	1.7593571293059056	1.0	0.3865788533261676	51.810460072634534
Annotation Cluster 47	Enrichment Score: 2.1708262826563303
Category	Term	Count	%	PValue	Genes	List Total	Pop Hits	Pop Total	Fold Enrichment	Bonferroni	Benjamini	FDR
GOTERM_BP_FAT	GO:0010647~positive regulation of cell communication	37	4.3478260869565215	2.854389450245394E-4	SLC44A2, CCL2, TBK1, ERBB3, TFG, PINK1, JAG1, LPAR1, ITSN1, SRC, CITED2, CTNNB1, SORBS3, CDKN2B, RAC1, THBS1, TRAF6, AXIN1, AGPAT1, BMP4, BMP2, IGF1, BIRC2, IRS1, NRAS, ADRB2, HIF1A, NUP62, NEDD4, RIPK1, HIPK2, VEGFA, NTRK2, UBC, ADAM17, EEF1D, NEK6	804	329	13528	1.8922711669615448	0.6109631992614549	0.009490849987750294	0.5182849272573509
GOTERM_BP_FAT	GO:0009967~positive regulation of signal transduction	33	3.8777908343125738	7.086826577742801E-4	SLC44A2, TBK1, ERBB3, TFG, JAG1, LPAR1, ITSN1, SRC, CITED2, CTNNB1, SORBS3, CDKN2B, RAC1, THBS1, TRAF6, AXIN1, AGPAT1, BMP4, BMP2, IGF1, BIRC2, IRS1, NRAS, ADRB2, HIF1A, NUP62, NEDD4, RIPK1, HIPK2, VEGFA, ADAM17, EEF1D, NEK6	804	295	13528	1.8822160384518087	0.9040995285410127	0.01967210125069041	1.2821177376206916
GOTERM_BP_FAT	GO:0010627~regulation of protein kinase cascade	27	3.172737955346651	0.0036327000830376228	SLC44A2, ZAK, TBK1, ERBB3, SOCS1, TFG, IGF1, LPAR1, TIMP2, ITSN1, DAXX, BIRC2, PRDX1, GPS2, CTNNB1, SORBS3, ADRB2, NUP62, SQSTM1, NEDD4, RIPK1, HIPK2, PAK1, EEF1D, TRAF6, NEK6, AXIN1	804	249	13528	1.8244919978421148	0.9999940683764277	0.06331549787715463	6.409670491217112
GOTERM_BP_FAT	GO:0010740~positive regulation of protein kinase cascade	19	2.2326674500587544	0.010292235953735346	SLC44A2, ERBB3, TBK1, IGF1, TFG, LPAR1, ITSN1, BIRC2, CTNNB1, SORBS3, ADRB2, NUP62, NEDD4, RIPK1, HIPK2, TRAF6, EEF1D, NEK6, AXIN1	804	167	13528	1.9143206125063306	0.9999999999999987	0.13711074906008358	17.16429016217641
GOTERM_BP_FAT	GO:0043122~regulation of I-kappaB kinase/NF-kappaB cascade	11	1.2925969447708578	0.10278491791549704	SLC44A2, NUP62, SQSTM1, TBK1, RIPK1, TFG, LPAR1, TRAF6, EEF1D, BIRC2, NEK6	804	107	13528	1.729762402938578	1.0	0.5691359701934826	86.11265973817466
GOTERM_BP_FAT	GO:0043123~positive regulation of I-kappaB kinase/NF-kappaB cascade	10	1.1750881316098707	0.12145309879120111	SLC44A2, NUP62, TBK1, RIPK1, TFG, LPAR1, TRAF6, EEF1D, BIRC2, NEK6	804	97	13528	1.7346258398728012	1.0	0.6179752970315411	90.52880845253902
Annotation Cluster 48	Enrichment Score: 2.145600703764685
Category	Term	Count	%	PValue	Genes	List Total	Pop Hits	Pop Total	Fold Enrichment	Bonferroni	Benjamini	FDR
GOTERM_BP_FAT	GO:0051789~response to protein stimulus	17	1.9976498237367801	5.511607275482255E-4	DERL2, DEK, BCL2L1, NR3C1, ACTR3, CCND1, MSX1, HSPA2, VCP, ID1, CREB3L2, ID3, AMFR, NFE2L2, SETD2, PPP1R15A, DNAJB5	804	107	13528	2.6732691681778027	0.8384904504633588	0.016004970926710715	0.9984859469667651
GOTERM_BP_FAT	GO:0034976~response to endoplasmic reticulum stress	8	0.9400705052878966	0.0033224812042187872	CCND1, ATF4, DERL2, VCP, GSK3B, AMFR, NFE2L2, PPP1R15A	804	34	13528	3.9590283874743926	0.9999833938701614	0.06028563271281828	5.8778508338287905
GOTERM_BP_FAT	GO:0006984~ER-nuclear signaling pathway	8	0.9400705052878966	0.00394444004623421	CCND1, DERL2, VCP, GSK3B, AMFR, NFE2L2, PAK1, PPP1R15A	804	35	13528	3.8459132906894102	0.9999978926034628	0.06785707677285524	6.941236153656327
GOTERM_BP_FAT	GO:0030968~endoplasmic reticulum unfolded protein response	6	0.7050528789659225	0.006675357466439895	CCND1, DERL2, VCP, AMFR, NFE2L2, PPP1R15A	804	21	13528	4.807391613361763	0.9999999997597683	0.09876377486047738	11.477445457137058
GOTERM_BP_FAT	GO:0034620~cellular response to unfolded protein	6	0.7050528789659225	0.006675357466439895	CCND1, DERL2, VCP, AMFR, NFE2L2, PPP1R15A	804	21	13528	4.807391613361763	0.9999999997597683	0.09876377486047738	11.477445457137058
GOTERM_BP_FAT	GO:0030433~ER-associated protein catabolic process	5	0.5875440658049353	0.05075228251674685	DERL2, SEC61B, VCP, UBC, AMFR	804	24	13528	3.505389718076285	1.0	0.3810902479625403	61.25097684960485
GOTERM_BP_FAT	GO:0006986~response to unfolded protein	9	1.0575793184488838	0.058568524559355364	CCND1, DERL2, HSPA2, VCP, CREB3L2, AMFR, NFE2L2, PPP1R15A, DNAJB5	804	71	13528	2.1328568425478243	1.0	0.4143852520403729	66.66504789382735
Annotation Cluster 49	Enrichment Score: 2.119621112955376
Category	Term	Count	%	PValue	Genes	List Total	Pop Hits	Pop Total	Fold Enrichment	Bonferroni	Benjamini	FDR
KEGG_PATHWAY	hsa04330:Notch signaling pathway	13	1.527614571092832	2.265713002947686E-4	DVL2, DVL3, DTX1, CREBBP, DLL1, JAG1, NCSTN, HDAC1, NOTCH4, NUMB, ADAM17, RBPJ, NCOR2	407	47	5085	3.4557478174499456	0.03385634018321049	0.004908306083966751	0.27084685805276454
SP_PIR_KEYWORDS	notch signaling pathway	8	0.9400705052878966	0.001912515372545537	NCSTN, DTX1, NOTCH4, ADAM17, DLL1, JAG1, SPEN, RBPJ	849	41	19235	4.420695797063978	0.6524057069950708	0.0197406505915958	2.7563689230619803
GOTERM_MF_FAT	GO:0005112~Notch binding	4	0.4700352526439483	0.01249597911335348	DTX1, DLL1, JAG1, NCOR2	753	9	12983	7.662977718754611	0.9999873710057524	0.17953681018740852	17.79247290014725
GOTERM_BP_FAT	GO:0007219~Notch signaling pathway	8	0.9400705052878966	0.03297143493282147	NCSTN, DTX1, NOTCH4, ADAM17, DLL1, JAG1, SPEN, RBPJ	804	52	13528	2.588595484117872	1.0	0.2913057198002227	45.67935840000715
BIOCARTA	h_notchpathway:Proteolysis and Signaling Pathway of Notch	3	0.35252643948296125	0.14131116102576752	ADAM17, DLL1, RBPJ	164	6	1437	4.3810975609756095	0.9999999999999997	0.7611877007379628	85.91244599096453
Annotation Cluster 50	Enrichment Score: 2.0897615861738608
Category	Term	Count	%	PValue	Genes	List Total	Pop Hits	Pop Total	Fold Enrichment	Bonferroni	Benjamini	FDR
GOTERM_BP_FAT	GO:0051174~regulation of phosphorus metabolic process	51	5.992949471210341	9.414162358700618E-5	CCNT2, ADCY7, ZAK, PRKAG1, LPAR1, DAXX, CDKN2B, APOE, CDKN2D, MS4A2, SHC1, PAK1, ADAM9, SOCS1, HERC5, PRKCE, IRS1, NCK2, PLCE1, CCND1, ADRB2, RIPK1, GADD45G, ADAM17, GADD45B, GADD45A, CKS1B, BMPR2, SFN, TRIB2, CDC37, RB1CC1, RAC1, TRAF6, THBS1, AXIN1, BMP4, BMP2, MAP2K1, SPHK2, SMAD7, TAF7, SMAD3, IGF1, YWHAE, GPS2, CDKN1A, PPP1R2, NUP62, TSC1, BAX	804	485	13528	1.7693183566702573	0.2675359402673223	0.003983595687423125	0.17121874371406332
GOTERM_BP_FAT	GO:0019220~regulation of phosphate metabolic process	51	5.992949471210341	9.414162358700618E-5	CCNT2, ADCY7, ZAK, PRKAG1, LPAR1, DAXX, CDKN2B, APOE, CDKN2D, MS4A2, SHC1, PAK1, ADAM9, SOCS1, HERC5, PRKCE, IRS1, NCK2, PLCE1, CCND1, ADRB2, RIPK1, GADD45G, ADAM17, GADD45B, GADD45A, CKS1B, BMPR2, SFN, TRIB2, CDC37, RB1CC1, RAC1, TRAF6, THBS1, AXIN1, BMP4, BMP2, MAP2K1, SPHK2, SMAD7, TAF7, SMAD3, IGF1, YWHAE, GPS2, CDKN1A, PPP1R2, NUP62, TSC1, BAX	804	485	13528	1.7693183566702573	0.2675359402673223	0.003983595687423125	0.17121874371406332
GOTERM_BP_FAT	GO:0042325~regulation of phosphorylation	48	5.64042303172738	2.5178237280227373E-4	CCNT2, CKS1B, ZAK, ADCY7, PRKAG1, BMPR2, SFN, LPAR1, DAXX, CDC37, TRIB2, CDKN2B, APOE, CDKN2D, RB1CC1, RAC1, MS4A2, SHC1, PAK1, TRAF6, THBS1, AXIN1, ADAM9, BMP4, BMP2, MAP2K1, SPHK2, SMAD7, SOCS1, TAF7, HERC5, IGF1, PRKCE, IRS1, GPS2, NCK2, CDKN1A, ADRB2, CCND1, PLCE1, NUP62, TSC1, RIPK1, BAX, GADD45G, ADAM17, GADD45B, GADD45A	804	466	13528	1.7331368906540259	0.5651478310014346	0.008727473054518153	0.4573053890744916
GOTERM_BP_FAT	GO:0043549~regulation of kinase activity	38	4.465334900117509	6.732461724146063E-4	CCNT2, CKS1B, ZAK, ADCY7, PRKAG1, LPAR1, SFN, DAXX, CDC37, TRIB2, CDKN2B, APOE, CDKN2D, RAC1, MS4A2, SHC1, PAK1, THBS1, TRAF6, ADAM9, MAP2K1, SPHK2, TAF7, HERC5, IRS1, GPS2, NCK2, CDKN1A, ADRB2, CCND1, PLCE1, NUP62, TSC1, RIPK1, GADD45G, ADAM17, GADD45B, GADD45A	804	357	13528	1.790989032428892	0.8921673612302433	0.01885564841999643	1.2183783235735546
GOTERM_BP_FAT	GO:0051338~regulation of transferase activity	39	4.582843713278495	7.588829823827663E-4	CCNT2, CKS1B, ZAK, ADCY7, PRKAG1, LPAR1, SFN, DAXX, CDC37, TRIB2, CDKN2B, APOE, CDKN2D, RAC1, MS4A2, SHC1, PAK1, THBS1, TRAF6, TERF1, ADAM9, MAP2K1, SPHK2, TAF7, HERC5, IRS1, GPS2, NCK2, CDKN1A, ADRB2, CCND1, PLCE1, NUP62, TSC1, RIPK1, GADD45G, ADAM17, GADD45B, GADD45A	804	372	13528	1.7640025678061306	0.9187787820399583	0.02070415361359723	1.3723462594313895
GOTERM_BP_FAT	GO:0045859~regulation of protein kinase activity	36	4.230317273795535	0.0013518505924721364	CCNT2, CKS1B, ZAK, ADCY7, PRKAG1, LPAR1, SFN, DAXX, TRIB2, CDC37, CDKN2B, APOE, CDKN2D, MS4A2, SHC1, PAK1, THBS1, TRAF6, ADAM9, MAP2K1, SPHK2, TAF7, HERC5, GPS2, NCK2, CDKN1A, ADRB2, CCND1, PLCE1, NUP62, TSC1, RIPK1, GADD45G, ADAM17, GADD45B, GADD45A	804	345	13528	1.7557430240103826	0.9885937565983146	0.03259469645926738	2.4322475500725416
GOTERM_BP_FAT	GO:0043085~positive regulation of catalytic activity	49	5.7579318448883665	0.0015303001928270565	ADCY7, ZAK, PRKAG1, CDC16, LPAR1, DAXX, RPS3, APOE, MS4A2, NOS3, SHC1, PAK1, CAP1, MYC, PSMD7, ADAM9, CYCS, IRS1, PLCE1, CCND1, ADRB2, HIF1A, GNAQ, RIPK1, GADD45G, UBC, ADAM17, GADD45B, PSMF1, PSMB3, RAC1, THBS1, TRAF6, TERF1, SPHK2, MAP2K1, SMAD3, WRN, STAT1, CDC26, NCSTN, PSMD14, TSC1, VCP, PSMD12, PSMC3, BAX, PSMC2, NTRK2	804	520	13528	1.5855147340221967	0.9936834296851406	0.035529047276355086	2.749104524351398
GOTERM_BP_FAT	GO:0044093~positive regulation of molecular function	50	5.875440658049354	0.009442062850641138	ADCY7, ZAK, PRKAG1, CDC16, LPAR1, DAXX, RPS3, APOE, MS4A2, NOS3, SHC1, PAK1, CAP1, MYC, PSMD7, ADAM9, CYCS, IRS1, PLCE1, CCND1, ADRB2, HIF1A, GNAQ, RIPK1, HIPK2, GADD45G, UBC, ADAM17, GADD45B, PSMF1, PSMB3, RAC1, THBS1, TRAF6, TERF1, SPHK2, MAP2K1, SMAD3, WRN, STAT1, CDC26, NCSTN, PSMD14, TSC1, VCP, PSMD12, PSMC3, BAX, PSMC2, NTRK2	804	586	13528	1.435654492044895	0.9999999999999764	0.1296150473401032	15.859468966835221
GOTERM_BP_FAT	GO:0033674~positive regulation of kinase activity	22	2.5851938895417157	0.03417975262925051	ZAK, MAP2K1, SPHK2, ADCY7, PRKAG1, LPAR1, IRS1, DAXX, PLCE1, CCND1, ADRB2, RIPK1, GADD45G, RAC1, MS4A2, ADAM17, SHC1, PAK1, TRAF6, THBS1, GADD45B, ADAM9	804	231	13528	1.6024638711205874	1.0	0.2995736342522298	46.90162787427319
GOTERM_BP_FAT	GO:0051347~positive regulation of transferase activity	22	2.5851938895417157	0.048285208206228156	ZAK, MAP2K1, SPHK2, ADCY7, PRKAG1, LPAR1, IRS1, DAXX, PLCE1, CCND1, ADRB2, RIPK1, GADD45G, RAC1, MS4A2, ADAM17, SHC1, PAK1, TRAF6, THBS1, GADD45B, ADAM9	804	240	13528	1.5423714759535656	1.0	0.3701823395455871	59.376325397617194
GOTERM_BP_FAT	GO:0045860~positive regulation of protein kinase activity	20	2.3501762632197414	0.07172179539738233	ZAK, MAP2K1, SPHK2, ADCY7, PRKAG1, LPAR1, DAXX, PLCE1, CCND1, ADRB2, RIPK1, GADD45G, MS4A2, ADAM17, SHC1, PAK1, TRAF6, GADD45B, THBS1, ADAM9	804	223	13528	1.5090466947772352	1.0	0.46712141055900824	74.19672297084301
GOTERM_BP_FAT	GO:0000165~MAPKKK cascade	17	1.9976498237367801	0.08062743947720566	ZAK, MAP2K1, MAPKAPK2, LPAR1, DAXX, GPS2, PLCE1, CRKL, RB1CC1, RIPK1, GADD45G, ROR2, SHC1, PAK1, GADD45B, THBS1, ADAM9	804	184	13528	1.5545641358425266	1.0	0.4974783922065531	78.34941135757522
GOTERM_BP_FAT	GO:0043405~regulation of MAP kinase activity	13	1.527614571092832	0.13261660475901693	PLCE1, ZAK, NUP62, MAP2K1, APOE, RIPK1, SHC1, LPAR1, PAK1, THBS1, DAXX, TRIB2, GPS2	804	141	13528	1.5513214071486539	1.0	0.6452511706276298	92.49565147614064
GOTERM_BP_FAT	GO:0000187~activation of MAPK activity	8	0.9400705052878966	0.2131299743923699	PLCE1, ZAK, MAP2K1, RIPK1, SHC1, LPAR1, THBS1, DAXX	804	82	13528	1.6415483557820651	1.0	0.7867201821416809	98.72586001744999
GOTERM_BP_FAT	GO:0032147~activation of protein kinase activity	10	1.1750881316098707	0.23551256614082183	ADRB2, PLCE1, ADCY7, ZAK, SPHK2, GADD45G, MS4A2, TRAF6, GADD45B, ADAM9	804	114	13528	1.4759535655058045	1.0	0.8145903409064882	99.24647664969827
GOTERM_BP_FAT	GO:0043406~positive regulation of MAP kinase activity	9	1.0575793184488838	0.25889963729985405	PLCE1, ZAK, MAP2K1, RIPK1, SHC1, LPAR1, PAK1, THBS1, DAXX	804	102	13528	1.484635645302897	1.0	0.8392844887956389	99.57195443495709
Annotation Cluster 51	Enrichment Score: 2.080225151667936
Category	Term	Count	%	PValue	Genes	List Total	Pop Hits	Pop Total	Fold Enrichment	Bonferroni	Benjamini	FDR
GOTERM_BP_FAT	GO:0003006~reproductive developmental process	32	3.7602820211515864	1.8832364196440745E-4	BBS4, BCL2L2, BCL2L1, SOX9, TCF7L2, NR2C2, CITED2, CHD7, HSPA2, PVRL2, NOS3, ANGPT1, PAFAH1B1, FANCG, HSD17B4, PPP2R2B, EIF2B4, AXIN1, EIF2B5, BMP4, AFF4, ALMS1, SIX5, NRIP1, SDC1, CCND1, NCOA4, BAX, VEGFA, DLD, ROR2, PBX1	804	262	13528	2.0550681705973943	0.4635838039384216	0.006747188446290631	0.34223369769595946
GOTERM_BP_FAT	GO:0007548~sex differentiation	20	2.3501762632197414	0.0015338066063314807	BMP4, BCL2L2, BCL2L1, SOX9, TCF7L2, NRIP1, SDC1, CCND1, CHD7, NCOA4, BAX, VEGFA, ROR2, NOS3, PBX1, ANGPT1, FANCG, HSD17B4, EIF2B4, EIF2B5	804	151	13528	2.228592138644526	0.9937563628623745	0.035361022749097026	2.7553207958246895
GOTERM_BP_FAT	GO:0008406~gonad development	16	1.8801410105757932	0.0025165905962576565	BMP4, BCL2L2, BCL2L1, SOX9, NRIP1, CCND1, SDC1, NCOA4, BAX, VEGFA, NOS3, ANGPT1, FANCG, HSD17B4, EIF2B4, EIF2B5	804	112	13528	2.403695806680881	0.9997595154464957	0.04867291110489547	4.482904369555141
GOTERM_BP_FAT	GO:0045137~development of primary sexual characteristics	17	1.9976498237367801	0.0034461934629102064	BMP4, BCL2L2, BCL2L1, SOX9, NRIP1, CCND1, SDC1, CHD7, NCOA4, BAX, VEGFA, NOS3, ANGPT1, FANCG, HSD17B4, EIF2B4, EIF2B5	804	127	13528	2.252281897598621	0.999988984909848	0.061454159731617386	6.090276779289317
GOTERM_BP_FAT	GO:0042698~ovulation cycle	11	1.2925969447708578	0.005866833542395706	BMP4, BMP2, BAX, VEGFA, NOS3, ANGPT1, FANCG, BCL2L1, EIF2B4, EIF2B5, NRIP1	804	67	13528	2.7624563748422073	0.9999999964586405	0.089720558488812	10.15669731025124
GOTERM_BP_FAT	GO:0046660~female sex differentiation	11	1.2925969447708578	0.007233890572103243	BMP4, CHD7, BAX, VEGFA, NOS3, ANGPT1, FANCG, BCL2L1, EIF2B4, EIF2B5, NRIP1	804	69	13528	2.6823851755714183	0.9999999999626027	0.10428676114474111	12.37908683111405
GOTERM_BP_FAT	GO:0046545~development of primary female sexual characteristics	11	1.2925969447708578	0.007233890572103243	BMP4, CHD7, BAX, VEGFA, NOS3, ANGPT1, FANCG, BCL2L1, EIF2B4, EIF2B5, NRIP1	804	69	13528	2.6823851755714183	0.9999999999626027	0.10428676114474111	12.37908683111405
GOTERM_BP_FAT	GO:0048608~reproductive structure development	16	1.8801410105757932	0.007671966271835049	BMP4, BCL2L2, BCL2L1, SOX9, NRIP1, CCND1, SDC1, NCOA4, BAX, VEGFA, NOS3, ANGPT1, FANCG, HSD17B4, EIF2B4, EIF2B5	804	126	13528	2.13661849482745	0.9999999999913115	0.1088516962316084	13.080192908033483
GOTERM_BP_FAT	GO:0001541~ovarian follicle development	8	0.9400705052878966	0.00969086510467496	BMP4, BAX, VEGFA, ANGPT1, FANCG, BCL2L1, EIF2B4, EIF2B5	804	41	13528	3.2830967115641303	0.9999999999999897	0.132264020364824	16.24332020517574
GOTERM_BP_FAT	GO:0022602~ovulation cycle process	10	1.1750881316098707	0.010467178042556934	BMP4, BAX, VEGFA, NOS3, ANGPT1, FANCG, BCL2L1, EIF2B4, EIF2B5, NRIP1	804	62	13528	2.713850104317124	0.9999999999999992	0.13817824048207727	17.430403122514694
GOTERM_BP_FAT	GO:0008585~female gonad development	10	1.1750881316098707	0.012796752094078746	BMP4, BAX, VEGFA, NOS3, ANGPT1, FANCG, BCL2L1, EIF2B4, EIF2B5, NRIP1	804	64	13528	2.629042288557214	1.0	0.15722230474549748	20.897904588689443
GOTERM_BP_FAT	GO:0048511~rhythmic process	15	1.762632197414806	0.0195813755147978	BMP4, PHLPP1, BMP2, EGR2, ERBB3, BCL2L1, NRIP1, TIMELESS, BAX, VEGFA, NOS3, ANGPT1, FANCG, EIF2B4, EIF2B5	804	128	13528	1.9717817164179101	1.0	0.21029348406715598	30.229422860038767
GOTERM_BP_FAT	GO:0008584~male gonad development	8	0.9400705052878966	0.03297143493282147	SDC1, CCND1, NCOA4, BAX, BCL2L2, BCL2L1, HSD17B4, SOX9	804	52	13528	2.588595484117872	1.0	0.2913057198002227	45.67935840000715
GOTERM_BP_FAT	GO:0046546~development of primary male sexual characteristics	8	0.9400705052878966	0.08955812183780253	SDC1, CCND1, NCOA4, BAX, BCL2L2, BCL2L1, HSD17B4, SOX9	804	65	13528	2.0708763872942977	1.0	0.5273823558163391	81.87385797044543
GOTERM_BP_FAT	GO:0046661~male sex differentiation	8	0.9400705052878966	0.14137180212415237	SDC1, CCND1, NCOA4, BAX, BCL2L2, BCL2L1, HSD17B4, SOX9	804	73	13528	1.843931029782594	1.0	0.6617532807605102	93.76099446239128
Annotation Cluster 52	Enrichment Score: 2.0771679719224685
Category	Term	Count	%	PValue	Genes	List Total	Pop Hits	Pop Total	Fold Enrichment	Bonferroni	Benjamini	FDR
GOTERM_BP_FAT	GO:0032582~negative regulation of gene-specific transcription	10	1.1750881316098707	0.0018104086520437425	TBL1XR1, BMP2, HDAC1, SMAD7, RXRA, TAF7, SMAD3, SMARCA2, NCOR2, GPS2	804	48	13528	3.505389718076285	0.99750245602469	0.04021325569573131	3.2445074776520144
GOTERM_BP_FAT	GO:0010553~negative regulation of specific transcription from RNA polymerase II promoter	9	1.0575793184488838	0.0024726559059736635	TBL1XR1, HDAC1, SMAD7, RXRA, TAF7, SMAD3, SMARCA2, NCOR2, GPS2	804	41	13528	3.6934838005096466	0.9997218080795115	0.04898763716354493	4.406297313550556
GOTERM_BP_FAT	GO:0010551~regulation of specific transcription from RNA polymerase II promoter	14	1.645123384253819	0.00358497052538319	TBL1XR1, SMAD7, RXRA, TAF7, NFKBIA, SMAD3, TCF7L2, CITED2, GPS2, CTNNB1, HDAC1, ETS1, SMARCA2, NCOR2	804	94	13528	2.5059807346247487	0.999993050210996	0.0628393335006937	6.328031221947827
GOTERM_BP_FAT	GO:0032583~regulation of gene-specific transcription	17	1.9976498237367801	0.005842771007113202	TBL1XR1, BMP2, SMAD7, RXRA, TAF7, SMAD3, NFKBIA, IGF1, TCF7L2, CTNNB1, CITED2, GPS2, HIF1A, HDAC1, ETS1, SMARCA2, NCOR2	804	134	13528	2.1346253805598874	0.9999999961635244	0.08978224420394809	10.117106518605755
GOTERM_BP_FAT	GO:0010552~positive regulation of specific transcription from RNA polymerase II promoter	8	0.9400705052878966	0.050670335104543315	HDAC1, ETS1, SMAD3, NFKBIA, TCF7L2, SMARCA2, CITED2, CTNNB1	804	57	13528	2.361525704809287	1.0	0.3814260948114583	61.190042780073895
GOTERM_BP_FAT	GO:0043193~positive regulation of gene-specific transcription	10	1.1750881316098707	0.07247590320783667	HIF1A, HDAC1, ETS1, SMAD3, NFKBIA, IGF1, TCF7L2, SMARCA2, CITED2, CTNNB1	804	87	13528	1.9340081203179507	1.0	0.469055083309067	74.5756185870519
Annotation Cluster 53	Enrichment Score: 2.0694723051887967
Category	Term	Count	%	PValue	Genes	List Total	Pop Hits	Pop Total	Fold Enrichment	Bonferroni	Benjamini	FDR
GOTERM_BP_FAT	GO:0007389~pattern specification process	29	3.4077555816686247	0.0024450724498422706	NRP1, BMPR2, TTC8, CTNNB1, CITED2, HOXC6, PCGF2, HOXC4, SOSTDC1, AXIN2, AXIN1, DVL2, BMP4, SATB2, EGR2, MAFB, EMX2, GRSF1, DLL1, CTNNBIP1, CRKL, HOXB7, HIPK2, VEGFA, NOTCH4, ROR2, PBX1, RBPJ, PBX2	804	267	13528	1.8275290215588724	0.999695169899717	0.04933969212085998	4.358171543677713
GOTERM_BP_FAT	GO:0003002~regionalization	21	2.4676850763807283	0.013286903477744819	BMP4, DVL2, EGR2, MAFB, EMX2, GRSF1, BMPR2, DLL1, CTNNB1, HOXC6, CTNNBIP1, PCGF2, CRKL, HOXB7, HOXC4, HIPK2, ROR2, PBX1, AXIN2, RBPJ, PBX2	804	197	13528	1.7936207288430943	1.0	0.16157682555376496	21.609739464655576
GOTERM_BP_FAT	GO:0009952~anterior/posterior pattern formation	16	1.8801410105757932	0.019048797811551405	EMX2, GRSF1, BMPR2, DLL1, CTNNB1, HOXC6, CTNNBIP1, PCGF2, CRKL, HOXB7, HOXC4, HIPK2, ROR2, PBX1, AXIN2, RBPJ	804	140	13528	1.9229566453447051	1.0	0.20715251931433087	29.536323795827023
Annotation Cluster 54	Enrichment Score: 2.0122037226788674
Category	Term	Count	%	PValue	Genes	List Total	Pop Hits	Pop Total	Fold Enrichment	Bonferroni	Benjamini	FDR
SP_PIR_KEYWORDS	nucleotide binding	12	1.410105757931845	0.007556265932014817	RAB7A, GNAQ, KIF5B, SRPR, ARF3, RAC1, ABCB1, DDX21, ATP5A1, TRIM23, DYNC1H1, DNM2	849	107	19235	2.540867210462006	0.9848066500025978	0.05649286641245255	10.483328176799066
SP_PIR_KEYWORDS	GTP binding	9	1.0575793184488838	0.009037731732228459	RAB7A, GNAQ, SRPR, ARF3, RAC1, GNG11, TUBG1, TRIM23, DNM2	849	67	19235	3.0433521438742686	0.9933391522845056	0.06634734684144672	12.414666730057434
SP_PIR_KEYWORDS	P-loop	12	1.410105757931845	0.013459290041818046	RAB7A, GNAQ, KIF5B, SRPR, ARF3, RAC1, ABCB1, DDX21, ATP5A1, TRIM23, DYNC1H1, DNM2	849	116	19235	2.3437309613744364	0.999435730957038	0.09373251707490071	17.950608415217793
Annotation Cluster 55	Enrichment Score: 1.9992058423788073
Category	Term	Count	%	PValue	Genes	List Total	Pop Hits	Pop Total	Fold Enrichment	Bonferroni	Benjamini	FDR
SP_PIR_KEYWORDS	helicase	16	1.8801410105757932	8.427197604374147E-4	IFIH1, UPF1, WRN, HLTF, DDX27, DDX58, DDX46, CHD7, DDX23, GTF2F2, DDX31, DDX21, RUVBL2, DDX10, DDX54, SMARCA2	849	134	19235	2.705201905666016	0.372101925031338	0.009452539709597696	1.2233988783175054
GOTERM_MF_FAT	GO:0016887~ATPase activity	34	3.9952996474735603	0.0018860200532257558	ATP5D, ABCA7, ABCF3, ATP6V0E1, ATP6V1B1, DDX27, ATP2B4, DDX46, DDX23, ATP5O, DDX21, DDX10, DYNC1H1, ATP6V0D1, TOP2A, UPF1, GTF2H4, ABCB1, WRN, HLTF, ATP6V1F, RFC5, ATP6V1C1, DDX58, VCP, PSMC2, CCT8, GTF2F2, DDX31, RUVBL2, ATP5A1, DDX54, ATP6V0A4, SMARCA2	753	334	12983	1.755143100253676	0.8160989325950038	0.0586846261294911	2.898497536340927
GOTERM_MF_FAT	GO:0042623~ATPase activity, coupled	29	3.4077555816686247	0.0022460012350201818	ATP5D, ATP6V0E1, ATP6V1B1, DDX27, ATP2B4, DDX46, DDX23, ATP5O, DDX21, DDX10, ATP6V0D1, DYNC1H1, TOP2A, UPF1, GTF2H4, ABCB1, WRN, ATP6V1F, DDX58, RFC5, ATP6V1C1, CCT8, GTF2F2, DDX31, RUVBL2, ATP5A1, DDX54, ATP6V0A4, SMARCA2	753	272	12983	1.8382694711350676	0.8669365196964884	0.061083783711699424	3.442714646166256
UP_SEQ_FEATURE	domain:Helicase C-terminal	13	1.527614571092832	0.0023804599275414635	DDX58, DDX27, IFIH1, DDX46, CHD7, DDX23, DDX31, DDX21, WRN, DDX10, HLTF, DDX54, SMARCA2	849	105	19113	2.7872454989062763	0.9981707010758172	0.3098270685310067	4.1430684366214
UP_SEQ_FEATURE	domain:Helicase ATP-binding	13	1.527614571092832	0.003510428820440902	DDX58, DDX27, IFIH1, DDX46, CHD7, DDX23, DDX31, DDX21, WRN, DDX10, HLTF, DDX54, SMARCA2	849	110	19113	2.6605525216832637	0.9999087054791518	0.37190948406075786	6.052521174137282
INTERPRO	IPR000629:RNA helicase, ATP-dependent, DEAD-box, conserved site	7	0.8225616921269095	0.004167179980991533	DDX27, DDX46, DDX23, DDX31, DDX21, DDX10, DDX54	819	32	16659	4.449519230769231	0.9968045275705185	0.3182334777241942	6.635557103059786
UP_SEQ_FEATURE	short sequence motif:Q motif	7	0.8225616921269095	0.0053660101919302365	DDX27, DDX46, DDX23, DDX31, DDX21, DDX10, DDX54	849	37	19113	4.259096552382771	0.9999993401899757	0.44731740521500263	9.110474556147885
INTERPRO	IPR001650:DNA/RNA helicase, C-terminal	13	1.527614571092832	0.006214550970293564	DDX58, DDX27, IFIH1, DDX46, CHD7, DDX23, DDX31, DDX21, WRN, DDX10, HLTF, DDX54, SMARCA2	819	107	16659	2.4712950600801067	0.9998117808793101	0.3790782476726029	9.742003489965201
INTERPRO	IPR014021:Helicase, superfamily 1 and 2, ATP-binding	13	1.527614571092832	0.006214550970293564	DDX58, DDX27, IFIH1, DDX46, CHD7, DDX23, DDX31, DDX21, WRN, DDX10, HLTF, DDX54, SMARCA2	819	107	16659	2.4712950600801067	0.9998117808793101	0.3790782476726029	9.742003489965201
INTERPRO	IPR014001:DEAD-like helicase, N-terminal	13	1.527614571092832	0.007190458036658699	DDX58, DDX27, IFIH1, DDX46, CHD7, DDX23, DDX31, DDX21, WRN, DDX10, HLTF, DDX54, SMARCA2	819	109	16659	2.425950196592398	0.9999512991049165	0.3767753586469279	11.188323408452517
INTERPRO	IPR014014:RNA helicase, DEAD-box type, Q motif	7	0.8225616921269095	0.008686747354916622	DDX27, DDX46, DDX23, DDX31, DDX21, DDX10, DDX54	819	37	16659	3.8482328482328487	0.9999938875518074	0.40664623290752777	13.363657339345746
INTERPRO	IPR011545:DNA/RNA helicase, DEAD/DEAH box type, N-terminal	9	1.0575793184488838	0.009598743052007435	DDX58, DDX27, DDX46, DDX23, DDX31, DDX21, WRN, DDX10, DDX54	819	61	16659	3.001080886326788	0.9999982773874571	0.39977385619281947	14.664882434631188
UP_SEQ_FEATURE	short sequence motif:DEAD box	6	0.7050528789659225	0.014365892000870788	DDX27, DDX46, DDX23, DDX31, DDX10, DDX54	849	33	19113	4.093157725666559	1.0	0.6445658262256719	22.655741521448057
GOTERM_MF_FAT	GO:0004386~helicase activity	16	1.8801410105757932	0.015577812026630474	IFIH1, UPF1, WRN, HLTF, DDX27, DDX58, DDX46, CHD7, DDX23, GTF2F2, DDX31, DDX21, RUVBL2, DDX10, DDX54, SMARCA2	753	140	12983	1.970479984822614	0.9999992349141231	0.20920878430138823	21.700127328254638
SMART	SM00490:HELICc	13	1.527614571092832	0.01660367187908362	DDX58, DDX27, IFIH1, DDX46, CHD7, DDX23, DDX31, DDX21, WRN, DDX10, HLTF, DDX54, SMARCA2	516	106	9079	2.1578726049436887	0.9873479763555436	0.4643513690273635	19.666324467040653
SMART	SM00487:DEXDc	13	1.527614571092832	0.02030470989235974	DDX58, DDX27, IFIH1, DDX46, CHD7, DDX23, DDX31, DDX21, WRN, DDX10, HLTF, DDX54, SMARCA2	516	109	9079	2.098481615816798	0.9952711420661421	0.41456911992122847	23.531939196082696
GOTERM_MF_FAT	GO:0008026~ATP-dependent helicase activity	12	1.410105757931845	0.026047463222533616	DDX58, DDX27, DDX46, UPF1, DDX23, GTF2F2, DDX31, RUVBL2, DDX21, WRN, DDX10, DDX54	753	98	12983	2.1112285551670866	0.9999999999477122	0.29400763223360227	33.715755157996874
GOTERM_MF_FAT	GO:0070035~purine NTP-dependent helicase activity	12	1.410105757931845	0.026047463222533616	DDX58, DDX27, DDX46, UPF1, DDX23, GTF2F2, DDX31, RUVBL2, DDX21, WRN, DDX10, DDX54	753	98	12983	2.1112285551670866	0.9999999999477122	0.29400763223360227	33.715755157996874
GOTERM_MF_FAT	GO:0003724~RNA helicase activity	5	0.5875440658049353	0.08406522138951028	UPF1, DDX23, DDX21, DDX10, DDX54	753	29	12983	2.9727068736548063	1.0	0.5415289764497248	74.54216935871514
GOTERM_MF_FAT	GO:0004004~ATP-dependent RNA helicase activity	4	0.4700352526439483	0.11864501820870864	UPF1, DDX23, DDX21, DDX54	753	21	12983	3.28413330803769	1.0	0.6298106665106769	86.02313520667535
GOTERM_MF_FAT	GO:0008186~RNA-dependent ATPase activity	4	0.4700352526439483	0.13177672000654356	UPF1, DDX23, DDX21, DDX54	753	22	12983	3.134854521308704	1.0	0.658418117768821	88.93803965963521
Annotation Cluster 56	Enrichment Score: 1.9791035831854333
Category	Term	Count	%	PValue	Genes	List Total	Pop Hits	Pop Total	Fold Enrichment	Bonferroni	Benjamini	FDR
KEGG_PATHWAY	hsa05216:Thyroid cancer	10	1.1750881316098707	2.851751961940981E-4	NRAS, CCND1, MAP2K1, NCOA4, MAP2K2, RXRA, TFG, MYC, TCF7L2, CTNNB1	407	29	5085	4.308226722019825	0.04242651265654396	0.004805396038683796	0.34079334651291315
KEGG_PATHWAY	hsa05219:Bladder cancer	11	1.2925969447708578	0.0013543005000667084	RPS6KA5, E2F2, NRAS, CDKN1A, CCND1, MAP2K1, MAP2K2, VEGFA, DAPK2, THBS1, MYC	407	42	5085	3.2722007722007724	0.18616138626438827	0.017019601630685832	1.6089786640865245
KEGG_PATHWAY	hsa05220:Chronic myeloid leukemia	15	1.762632197414806	0.0020907862535025244	E2F2, MAP2K1, MAP2K2, SMAD3, NFKBIA, BCL2L1, NRAS, CCND1, CDKN1A, CRKL, HDAC1, SHC1, RUNX1, MYC, PIK3R1	407	75	5085	2.498771498771499	0.2724933941406267	0.022467489208734093	2.4739685505566933
KEGG_PATHWAY	hsa04012:ErbB signaling pathway	16	1.8801410105757932	0.0033092069480465313	MAP2K1, MAP2K2, ERBB3, CAMK2G, BTC, SRC, NRAS, NCK2, PTK2, CDKN1A, CRKL, GSK3B, SHC1, PAK1, MYC, PIK3R1	407	87	5085	2.2977209184105734	0.3957900616625052	0.03099896365081889	3.8896942869604323
KEGG_PATHWAY	hsa05215:Prostate cancer	16	1.8801410105757932	0.004140832200539783	E2F2, MAP2K1, MAP2K2, CREBBP, NFKBIA, IGF1, TCF7L2, CDK2, CTNNB1, NRAS, CCND1, CDKN1A, ATF4, GSK3B, CREB3L2, PIK3R1	407	89	5085	2.2460867404687628	0.46778792741884667	0.03443284436956473	4.845147067276234
KEGG_PATHWAY	hsa05213:Endometrial cancer	11	1.2925969447708578	0.007095776021109099	NRAS, CCND1, MAP2K1, MAP2K2, GSK3B, AXIN2, MYC, TCF7L2, PIK3R1, CTNNB1, AXIN1	407	52	5085	2.642931392931393	0.6612194602954774	0.04409822293422505	8.170098838206375
KEGG_PATHWAY	hsa05221:Acute myeloid leukemia	10	1.1750881316098707	0.03869687144130524	NRAS, CCND1, MAP2K1, MAP2K2, RUNX1T1, RARA, RUNX1, MYC, TCF7L2, PIK3R1	407	58	5085	2.1541133610099124	0.9975181583409412	0.19284634669648604	37.6472951807734
KEGG_PATHWAY	hsa05214:Glioma	10	1.1750881316098707	0.06072430757533222	E2F2, NRAS, CDKN1A, CCND1, MAP2K1, MAP2K2, CAMK2G, IGF1, SHC1, PIK3R1	407	63	5085	1.983151983151983	0.9999267936643373	0.25737913720282235	52.75455560958775
KEGG_PATHWAY	hsa05223:Non-small cell lung cancer	7	0.8225616921269095	0.2595678816701059	E2F2, NRAS, CCND1, MAP2K1, MAP2K2, RXRA, PIK3R1	407	54	5085	1.6195741195741196	1.0	0.5708341604442111	97.25926741393184
KEGG_PATHWAY	hsa05218:Melanoma	8	0.9400705052878966	0.33785232154906497	E2F2, NRAS, CDKN1A, CCND1, MAP2K1, MAP2K2, IGF1, PIK3R1	407	71	5085	1.4077585908571824	1.0	0.6733968747047923	99.28054175559065
Annotation Cluster 57	Enrichment Score: 1.959055658031965
Category	Term	Count	%	PValue	Genes	List Total	Pop Hits	Pop Total	Fold Enrichment	Bonferroni	Benjamini	FDR
GOTERM_BP_FAT	GO:0033043~regulation of organelle organization	30	3.525264394829612	3.408762065383268E-5	LIMA1, BTC, RDX, CTCF, CDC16, ARPC5, CAPZB, CTNNB1, WNT2, ACTR3, SORBS3, ARPC3, CUL9, RAC1, RANBP1, MYC, TERF1, ARHGEF2, ROCK2, TAF7, SMAD3, IGF1, ARPC1A, NCK2, ARPC1B, TSC1, SCIN, DNMT1, SPTBN1, NEK6	804	217	13528	2.3261572322718207	0.10660787331396537	0.0017327997790830274	0.062028403534741816
GOTERM_BP_FAT	GO:0051493~regulation of cytoskeleton organization	21	2.4676850763807283	1.4924723697390342E-4	ARHGEF2, LIMA1, ROCK2, SMAD3, RDX, ARPC5, CAPZB, CTNNB1, WNT2, ARPC1A, ACTR3, NCK2, ARPC1B, SORBS3, ARPC3, TSC1, SCIN, RAC1, SPTBN1, RANBP1, TERF1	804	136	13528	2.59811237928007	0.38957353773462844	0.005657469781729096	0.27131270812077446
GOTERM_BP_FAT	GO:0044087~regulation of cellular component biogenesis	21	2.4676850763807283	2.699831096619183E-4	BBS4, SMAD3, RDX, ARPC5, CAPZB, WNT2, ARPC1A, ACTR3, NCK2, ARPC1B, PTK2, SORBS3, ARPC3, TSC1, GSK3B, SCIN, RAC1, UBC, SPTBN1, THBS1, TERF1	804	142	13528	2.4883329829724614	0.5905558170773313	0.009163475556559497	0.49028617220004955
GOTERM_BP_FAT	GO:0032271~regulation of protein polymerization	13	1.527614571092832	5.914776634150718E-4	WNT2, ACTR3, ARPC1A, NCK2, ARPC1B, ARPC3, SCIN, RAC1, SPTBN1, RDX, ARPC5, CAPZB, TERF1	804	68	13528	3.216710564822944	0.8586611854801259	0.016869953877311272	1.0711533017957242
GOTERM_BP_FAT	GO:0032956~regulation of actin cytoskeleton organization	15	1.762632197414806	7.181184547962106E-4	LIMA1, SMAD3, RDX, ARPC5, CAPZB, ARPC1A, ACTR3, ARPC1B, NCK2, SORBS3, TSC1, ARPC3, SCIN, RAC1, SPTBN1	804	89	13528	2.835820895522388	0.9070478875814851	0.019765666900189993	1.2990833006240488
GOTERM_BP_FAT	GO:0008064~regulation of actin polymerization or depolymerization	12	1.410105757931845	8.208308243860253E-4	ACTR3, ARPC1A, NCK2, ARPC1B, LIMA1, ARPC3, SCIN, RAC1, SPTBN1, RDX, ARPC5, CAPZB	804	61	13528	3.310007340347443	0.933834904525467	0.02183613003192164	1.4835819792847094
GOTERM_BP_FAT	GO:0032970~regulation of actin filament-based process	15	1.762632197414806	0.0010055241969312212	LIMA1, SMAD3, RDX, ARPC5, CAPZB, ARPC1A, ACTR3, ARPC1B, NCK2, SORBS3, TSC1, ARPC3, SCIN, RAC1, SPTBN1	804	92	13528	2.743348475016223	0.9640972526937377	0.02565685275730023	1.814520610979442
GOTERM_BP_FAT	GO:0030832~regulation of actin filament length	12	1.410105757931845	0.0010851723035750888	ACTR3, ARPC1A, NCK2, ARPC1B, LIMA1, ARPC3, SCIN, RAC1, SPTBN1, RDX, ARPC5, CAPZB	804	63	13528	3.204927742241175	0.9724185925829123	0.02703703715116612	1.956911789964455
GOTERM_BP_FAT	GO:0030833~regulation of actin filament polymerization	11	1.2925969447708578	0.0011329154280339641	ACTR3, ARPC1A, NCK2, ARPC1B, ARPC3, SCIN, RAC1, SPTBN1, RDX, ARPC5, CAPZB	804	54	13528	3.4274921687857014	0.9764510768967296	0.027999591692169257	2.0421711517889407
GOTERM_BP_FAT	GO:0043254~regulation of protein complex assembly	14	1.645123384253819	0.002430753578950795	RDX, ARPC5, CAPZB, ARPC1A, ACTR3, WNT2, ARPC1B, NCK2, ARPC3, GSK3B, SCIN, RAC1, SPTBN1, TERF1	804	90	13528	2.6173576561636263	0.9996803512289283	0.049358407660563874	4.333179907792484
GOTERM_BP_FAT	GO:0032535~regulation of cellular component size	29	3.4077555816686247	0.0030875465919055402	DERL2, ATP6V0E1, LIMA1, NRP1, RDX, SFN, ARPC5, CAPZB, RRAGC, ACTR3, DAB2, ARPC3, CDKN2D, MTPN, RB1CC1, RAC1, ACTA1, SMAD3, NDUFA13, ARPC1A, NCK2, ARPC1B, CDKN1A, TSC1, SCIN, ADAM17, SPTBN1, DCUN1D3, XRN2	804	271	13528	1.8005544234546824	0.9999637949455435	0.05676145798653509	5.473194684824012
GOTERM_CC_FAT	GO:0015629~actin cytoskeleton	24	2.82021151586369	0.008716497033320685	FYB, ALDOA, LIMA1, ACTA1, WASF2, FERMT2, UTRN, ARPC4, ARPC5, DCTN3, PALLD, CAPZB, IQGAP1, ARPC1A, ACTR3, ARPC1B, ARPC3, TSC1, ACTR1A, TRIM32, ADAM17, SPTBN1, WASL, CAP1	641	269	12782	1.7790974836019464	0.9898213912173309	0.07604716920744126	11.918027310278134
SP_PIR_KEYWORDS	actin-binding	19	2.2326674500587544	0.02547899947550957	LIMA1, TWF2, ENC1, UTRN, WASF2, ACTN1, RDX, ARPC4, ARPC5, PALLD, CAPZB, ARPC1A, ACTR3, ARPC1B, ARPC3, SCIN, SPTBN1, WASL, CAP1	849	247	19235	1.7427743046117603	0.9999993502538178	0.15772338360139626	31.396808760070492
GOTERM_MF_FAT	GO:0008092~cytoskeletal protein binding	41	4.81786133960047	0.02642590012080026	ALDOA, BBS4, LIMA1, WASF2, UTRN, ABI2, ARPC4, RDX, FER, ARPC5, CAPZB, ACTR3, SORBS3, ARPC3, APOE, RAE1, TARDBP, NOS3, PAFAH1B1, CDK5RAP2, CAP1, TERF1, ARHGEF2, TWF2, KIF5B, ACTA1, BAIAP2, ENC1, ACTN1, PALLD, CAPN2, ARPC1A, NCK2, ARPC1B, SDC1, TRIM32, SCIN, SPTBN1, WASL, ARL8B, DNM2	753	504	12983	1.4025986003077637	0.999999999963102	0.29401226992516105	34.115906529201965
GOTERM_BP_FAT	GO:0043244~regulation of protein complex disassembly	8	0.9400705052878966	0.030010897333212206	ARHGEF2, LIMA1, UPF1, SCIN, EIF5A, SPTBN1, RDX, CAPZB	804	51	13528	2.639352258316262	1.0	0.2775093577458829	42.57128263240374
GOTERM_BP_FAT	GO:0051129~negative regulation of cellular component organization	15	1.762632197414806	0.042560863145933006	ARHGEF2, LIMA1, NRP1, SMAD7, TAF7, RDX, CAPZB, PTK2, SCIN, RAC1, SPTBN1, DNMT1, THBS1, ARHGDIA, TERF1	804	142	13528	1.7773807021231867	1.0	0.34576095808491913	54.69105621623913
SP_PIR_KEYWORDS	actin capping	4	0.4700352526439483	0.04886859116158765	SCIN, SPTBN1, RDX, CAPZB	849	19	19235	4.769698096832186	0.9999999999990256	0.2548890492244371	51.88310511315986
GOTERM_BP_FAT	GO:0030835~negative regulation of actin filament depolymerization	5	0.5875440658049353	0.05075228251674685	LIMA1, SCIN, SPTBN1, RDX, CAPZB	804	24	13528	3.505389718076285	1.0	0.3810902479625403	61.25097684960485
GOTERM_BP_FAT	GO:0030834~regulation of actin filament depolymerization	5	0.5875440658049353	0.07299818463919226	LIMA1, SCIN, SPTBN1, RDX, CAPZB	804	27	13528	3.115901971623365	1.0	0.46985623981562785	74.83494631690864
GOTERM_BP_FAT	GO:0043242~negative regulation of protein complex disassembly	6	0.7050528789659225	0.09360489463546699	ARHGEF2, LIMA1, SCIN, SPTBN1, RDX, CAPZB	804	41	13528	2.462322533673098	1.0	0.5387604588025443	83.28562035451841
GOTERM_BP_FAT	GO:0010639~negative regulation of organelle organization	9	1.0575793184488838	0.11273305535349701	ARHGEF2, LIMA1, TAF7, SCIN, DNMT1, SPTBN1, RDX, CAPZB, TERF1	804	82	13528	1.8467419002548233	1.0	0.5988846972767088	88.66347978824727
GOTERM_BP_FAT	GO:0051693~actin filament capping	4	0.4700352526439483	0.1390244353362425	SCIN, SPTBN1, RDX, CAPZB	804	22	13528	3.0592492085029397	1.0	0.6582926165225704	93.44312043044961
GOTERM_BP_FAT	GO:0051494~negative regulation of cytoskeleton organization	6	0.7050528789659225	0.22650882228777053	ARHGEF2, LIMA1, SCIN, SPTBN1, RDX, CAPZB	804	55	13528	1.8355495251017637	1.0	0.8028993177736572	99.0674876689413
GOTERM_BP_FAT	GO:0030837~negative regulation of actin filament polymerization	4	0.4700352526439483	0.22982864616578824	SCIN, SPTBN1, RDX, CAPZB	804	28	13528	2.403695806680881	1.0	0.8069772993794642	99.1377106563742
GOTERM_BP_FAT	GO:0032272~negative regulation of protein polymerization	4	0.4700352526439483	0.24594572273533646	SCIN, SPTBN1, RDX, CAPZB	804	29	13528	2.3208097443815405	1.0	0.8247727936381672	99.41322538586371
GOTERM_BP_FAT	GO:0031333~negative regulation of protein complex assembly	4	0.4700352526439483	0.3283000963407961	SCIN, SPTBN1, RDX, CAPZB	804	34	13528	1.9795141937371963	1.0	0.897389578398563	99.92851266292045
GOTERM_MF_FAT	GO:0003779~actin binding	22	2.5851938895417157	0.3428821147022586	ALDOA, LIMA1, TWF2, ENC1, WASF2, UTRN, ACTN1, RDX, ARPC4, FER, ARPC5, PALLD, CAPZB, ARPC1A, ACTR3, ARPC1B, ARPC3, SCIN, SPTBN1, NOS3, WASL, CAP1	753	326	12983	1.1635502977863597	1.0	0.9242067836298185	99.85587240598815
Annotation Cluster 58	Enrichment Score: 1.8484570826783213
Category	Term	Count	%	PValue	Genes	List Total	Pop Hits	Pop Total	Fold Enrichment	Bonferroni	Benjamini	FDR
GOTERM_BP_FAT	GO:0031124~mRNA 3'-end processing	6	0.7050528789659225	0.0018344469458866535	ZFP36, CSTF3, CLP1, GRSF1, PABPC1, CPSF3	804	16	13528	6.309701492537313	0.9976936456748194	0.040465219621172	3.2869105689573908
GOTERM_BP_FAT	GO:0031123~RNA 3'-end processing	6	0.7050528789659225	0.019744760520543962	ZFP36, CSTF3, CLP1, GRSF1, PABPC1, CPSF3	804	27	13528	3.739082365948038	1.0	0.21051695847092666	30.440758050850825
GOTERM_BP_FAT	GO:0006378~mRNA polyadenylation	4	0.4700352526439483	0.02401583593525602	CSTF3, GRSF1, PABPC1, CPSF3	804	11	13528	6.118498417005879	1.0	0.24066089432873605	35.75543758276457
GOTERM_BP_FAT	GO:0043631~RNA polyadenylation	4	0.4700352526439483	0.04642126110879532	CSTF3, GRSF1, PABPC1, CPSF3	804	14	13528	4.807391613361762	1.0	0.3634566370100196	57.90347463484154
Annotation Cluster 59	Enrichment Score: 1.8059323366352225
Category	Term	Count	%	PValue	Genes	List Total	Pop Hits	Pop Total	Fold Enrichment	Bonferroni	Benjamini	FDR
UP_SEQ_FEATURE	repeat:WD 3	23	2.7027027027027026	0.003699387319694395	TBL1XR1, RBBP5, TAF5, WDR5, TLE4, PRPF4, PAAF1, RFWD2, PREB, PRPF19, ARPC1A, ARPC1B, BRWD1, RFWD3, RAE1, GNB5, NUP37, PAFAH1B1, PPP2R2B, PALB2, GTF3C2, FBXW11, PPP2R2D	849	265	19113	1.9539035935729048	0.9999447157915217	0.3730011866965033	6.36830415222348
INTERPRO	IPR019775:WD40 repeat, conserved site	25	2.937720329024677	0.005132278700833362	AHCTF1, PAAF1, PRPF19, RAE1, PAFAH1B1, NUP37, GTF3C2, PALB2, PPP2R2B, FBXW11, PPP2R2D, TBL1XR1, RBBP5, TAF5, WDR5, TLE4, PRPF4, ARPC1A, NCSTN, RFWD2, PREB, ARPC1B, BRWD1, RFWD3, GNB5	819	277	16659	1.83579957948189	0.9991583950657142	0.35757968343435687	8.112190704312516
UP_SEQ_FEATURE	repeat:WD 1	23	2.7027027027027026	0.005462708847499215	TBL1XR1, RBBP5, TAF5, WDR5, TLE4, PRPF4, PAAF1, RFWD2, PREB, PRPF19, ARPC1A, ARPC1B, BRWD1, RFWD3, RAE1, GNB5, NUP37, PAFAH1B1, PPP2R2B, PALB2, GTF3C2, FBXW11, PPP2R2D	849	274	19113	1.8897242784555468	0.9999994898056921	0.4398434425871054	9.26722795341368
UP_SEQ_FEATURE	repeat:WD 2	23	2.7027027027027026	0.005462708847499215	TBL1XR1, RBBP5, TAF5, WDR5, TLE4, PRPF4, PAAF1, RFWD2, PREB, PRPF19, ARPC1A, ARPC1B, BRWD1, RFWD3, RAE1, GNB5, NUP37, PAFAH1B1, PPP2R2B, PALB2, GTF3C2, FBXW11, PPP2R2D	849	274	19113	1.8897242784555468	0.9999994898056921	0.4398434425871054	9.26722795341368
SP_PIR_KEYWORDS	wd repeat	23	2.7027027027027026	0.005547862214200591	TBL1XR1, RBBP5, TAF5, WDR5, TLE4, PRPF4, PAAF1, RFWD2, PREB, PRPF19, ARPC1A, ARPC1B, BRWD1, RFWD3, RAE1, GNB5, NUP37, PAFAH1B1, PPP2R2B, PALB2, GTF3C2, FBXW11, PPP2R2D	849	276	19235	1.8880054966627406	0.9536227589490172	0.045463590493070916	7.801645237586641
UP_SEQ_FEATURE	repeat:WD 4	21	2.4676850763807283	0.008492504271332094	TBL1XR1, RBBP5, TAF5, WDR5, TLE4, PRPF4, PAAF1, RFWD2, PRPF19, ARPC1A, ARPC1B, BRWD1, RAE1, GNB5, NUP37, PAFAH1B1, PPP2R2B, PALB2, GTF3C2, FBXW11, PPP2R2D	849	251	19113	1.8835048498585163	0.9999999998404397	0.5169797770607107	14.051421968954635
INTERPRO	IPR001680:WD40 repeat	23	2.7027027027027026	0.01200679172959993	TBL1XR1, RBBP5, TAF5, WDR5, TLE4, PRPF4, PAAF1, RFWD2, PREB, PRPF19, ARPC1A, ARPC1B, NUP214, BRWD1, RFWD3, RAE1, GNB5, NUP37, PAFAH1B1, PPP2R2B, GTF3C2, FBXW11, PPP2R2D	819	266	16659	1.7587788151697927	0.999999939542835	0.4596860082170996	18.012999061580015
INTERPRO	IPR015943:WD40/YVTN repeat-like	25	2.937720329024677	0.013222844927971612	PAAF1, PRPF19, NUP214, RAE1, PAFAH1B1, NUP37, PPP2R2B, GTF3C2, FBXW11, PPP2R2D, NUP133, TBL1XR1, RBBP5, TAF5, WDR5, TLE4, PRPF4, PREB, RFWD2, ARPC1A, ARPC1B, BRWD1, RFWD3, GNB5, SEMA4D	819	300	16659	1.695054945054945	0.999999988896418	0.4569388058725363	19.65651487329638
UP_SEQ_FEATURE	repeat:WD 6	16	1.8801410105757932	0.024304217284996703	TBL1XR1, RBBP5, TAF5, WDR5, TLE4, PRPF4, RFWD2, ARPC1A, PRPF19, ARPC1B, BRWD1, GNB5, PAFAH1B1, PPP2R2B, FBXW11, PPP2R2D	849	192	19113	1.8760306242638398	1.0	0.7721487580819721	35.39191748239817
INTERPRO	IPR019782:WD40 repeat 2	19	2.2326674500587544	0.02998736418095266	TBL1XR1, RBBP5, TAF5, WDR5, TLE4, PRPF4, PAAF1, RFWD2, PREB, PRPF19, ARPC1A, ARPC1B, BRWD1, RAE1, GNB5, NUP37, PAFAH1B1, GTF3C2, FBXW11	819	226	16659	1.7100554312943694	1.0	0.6876780381267582	39.38293681233366
INTERPRO	IPR019781:WD40 repeat, subgroup	20	2.3501762632197414	0.030013891812190684	TBL1XR1, RBBP5, TAF5, WDR5, TLE4, PRPF4, PAAF1, RFWD2, PREB, PRPF19, ARPC1A, ARPC1B, BRWD1, RFWD3, RAE1, GNB5, NUP37, PAFAH1B1, GTF3C2, FBXW11	819	242	16659	1.681046226500772	1.0	0.678026436212567	39.41018746332631
INTERPRO	IPR017986:WD40 repeat, region	19	2.2326674500587544	0.04629306144188907	TBL1XR1, RBBP5, TAF5, WDR5, TLE4, PRPF4, PAAF1, RFWD2, PREB, PRPF19, ARPC1A, ARPC1B, BRWD1, RAE1, GNB5, NUP37, PAFAH1B1, GTF3C2, FBXW11	819	238	16659	1.6238341490442332	1.0	0.7577642301568245	54.12859240519381
SMART	SM00320:WD40	23	2.7027027027027026	0.04796827815719258	TBL1XR1, RBBP5, TAF5, WDR5, TLE4, PRPF4, PAAF1, RFWD2, PREB, PRPF19, ARPC1A, ARPC1B, NUP214, BRWD1, RFWD3, RAE1, GNB5, NUP37, PAFAH1B1, PPP2R2B, GTF3C2, FBXW11, PPP2R2D	516	266	9079	1.5213688290493677	0.9999973207054587	0.6000539044442417	47.424500296378355
UP_SEQ_FEATURE	repeat:WD 5	17	1.9976498237367801	0.05613986285990839	TBL1XR1, RBBP5, TAF5, WDR5, TLE4, PRPF4, PAAF1, RFWD2, ARPC1A, PRPF19, ARPC1B, BRWD1, GNB5, PAFAH1B1, PPP2R2B, FBXW11, PPP2R2D	849	233	19113	1.6425332504284265	1.0	0.9047348290694668	64.14854386641026
UP_SEQ_FEATURE	repeat:WD 7	12	1.410105757931845	0.07049557527009429	RFWD2, PRPF19, TBL1XR1, BRWD1, WDR5, TLE4, GNB5, PAFAH1B1, PPP2R2B, FBXW11, PRPF4, PPP2R2D	849	150	19113	1.8009893992932862	1.0	0.9292609670612603	72.68935283863401
Annotation Cluster 60	Enrichment Score: 1.7765679735065347
Category	Term	Count	%	PValue	Genes	List Total	Pop Hits	Pop Total	Fold Enrichment	Bonferroni	Benjamini	FDR
GOTERM_BP_FAT	GO:0007015~actin filament organization	11	1.2925969447708578	0.009730846481268297	ALDOA, NCK2, ARHGEF2, LIMA1, ACTA1, SCIN, RAC1, ABI2, ACTN1, ARPC4, WASL	804	72	13528	2.5706191265892757	0.999999999999991	0.1316946116809543	16.30484877941919
GOTERM_BP_FAT	GO:0030036~actin cytoskeleton organization	23	2.7027027027027026	0.01535479186065692	ALDOA, ARHGEF2, LIMA1, ACTA1, ROCK2, WASF2, FERMT2, ABI2, ACTN1, ARPC4, ARPC5, ITGB1, CAPZB, ARPC1A, NCK2, NRAS, KRT19, DOCK2, SCIN, RAC1, PAFAH1B1, WASL, CAP1	804	226	13528	1.7123673667062915	1.0	0.17991048407175503	24.54677543959971
GOTERM_BP_FAT	GO:0007010~cytoskeleton organization	38	4.465334900117509	0.01775993665208149	ALDOA, BBS4, LIMA1, WASF2, FERMT2, ABI2, ARPC4, ARPC5, ITGB1, CAPZB, CTNNB1, WNT2, PTK2, DOCK2, TUBB, APOE, RAC1, KRT8, PAFAH1B1, RANBP1, CAP1, PAK1, TUBG1, DYNC1H1, ARHGEF2, ACTA1, ROCK2, ACTN1, PALLD, ARPC1A, NCK2, NRAS, PLCE1, KRT19, LAMA5, SCIN, WASL, GADD45A	804	436	13528	1.466474964626409	1.0	0.19771956015050274	27.831968093739178
GOTERM_BP_FAT	GO:0030029~actin filament-based process	23	2.7027027027027026	0.02950476356826422	ALDOA, ARHGEF2, LIMA1, ACTA1, ROCK2, WASF2, FERMT2, ABI2, ACTN1, ARPC4, ARPC5, ITGB1, CAPZB, ARPC1A, NCK2, NRAS, KRT19, DOCK2, SCIN, RAC1, PAFAH1B1, WASL, CAP1	804	241	13528	1.6057884849610868	1.0	0.27498322814912557	42.023385495664364
Annotation Cluster 61	Enrichment Score: 1.7508467722826786
Category	Term	Count	%	PValue	Genes	List Total	Pop Hits	Pop Total	Fold Enrichment	Bonferroni	Benjamini	FDR
GOTERM_BP_FAT	GO:0060429~epithelium development	26	3.055229142185664	0.002105183922961133	BBS4, TSG101, TFCP2L1, SFN, JAG1, CTNNB1, RGMA, KRT5, CD44, TRAF6, ADAM9, TWIST1, DVL2, TXNIP, BMP4, BMP2, MAP2K1, GRSF1, TSC1, TIMELESS, LAMA5, VEGFA, NOTCH4, DSP, PBX1, ID3	804	227	13528	1.9271922326692528	0.9990595776867904	0.04424571728554627	3.763274238181147
GOTERM_BP_FAT	GO:0002009~morphogenesis of an epithelium	15	1.762632197414806	0.0025016396620583994	BMP4, DVL2, BBS4, BMP2, GRSF1, JAG1, CTNNB1, RGMA, TIMELESS, TSC1, CD44, LAMA5, PBX1, TRAF6, TWIST1	804	101	13528	2.498891680212797	0.9997472949572008	0.048674803582200776	4.4568415745585455
GOTERM_BP_FAT	GO:0035239~tube morphogenesis	17	1.9976498237367801	0.0034461934629102064	BMP4, DVL2, BBS4, BMP2, NRP1, IGF1, CTNNB1, RGMA, TIMELESS, TSC1, CD44, LAMA5, VEGFA, NOTCH4, PBX1, TRAF6, TWIST1	804	127	13528	2.252281897598621	0.999988984909848	0.061454159731617386	6.090276779289317
GOTERM_BP_FAT	GO:0048729~tissue morphogenesis	21	2.4676850763807283	0.005074184826622266	BMP4, DVL2, BBS4, BMP2, SMAD7, RXRA, BMPR2, GRSF1, SMAD3, JAG1, SLIT2, CTNNB1, RGMA, EYA2, TIMELESS, TSC1, CD44, LAMA5, PBX1, TRAF6, TWIST1	804	180	13528	1.9630182421227196	0.9999999505867403	0.08225148309983243	8.843820191329865
GOTERM_BP_FAT	GO:0060562~epithelial tube morphogenesis	11	1.2925969447708578	0.005866833542395706	DVL2, BMP4, BBS4, RGMA, BMP2, TSC1, CD44, LAMA5, PBX1, TRAF6, TWIST1	804	67	13528	2.7624563748422073	0.9999999964586405	0.089720558488812	10.15669731025124
GOTERM_BP_FAT	GO:0035295~tube development	24	2.82021151586369	0.005900247811073889	BMP4, DVL2, BBS4, BMP2, NRP1, BMPR2, IGF1, SLIT2, CTNNB1, WNT2, RGMA, TIMELESS, TSC1, CD44, SP1, LAMA5, VEGFA, NOTCH4, NOS3, ZFPM2, PBX1, LOX, TRAF6, TWIST1	804	220	13528	1.8355495251017637	0.9999999968311912	0.0897956154759304	10.21164744980596
GOTERM_BP_FAT	GO:0016331~morphogenesis of embryonic epithelium	9	1.0575793184488838	0.020510620514796185	DVL2, BBS4, RGMA, TSC1, LAMA5, GRSF1, TRAF6, CTNNB1, TWIST1	804	58	13528	2.610910962429233	1.0	0.215750417353598	31.423343657414883
GOTERM_BP_FAT	GO:0060606~tube closure	6	0.7050528789659225	0.030131632096591875	DVL2, BBS4, RGMA, TSC1, TRAF6, TWIST1	804	30	13528	3.365174129353234	1.0	0.2777105070215762	42.70125497815801
GOTERM_BP_FAT	GO:0001843~neural tube closure	6	0.7050528789659225	0.030131632096591875	DVL2, BBS4, RGMA, TSC1, TRAF6, TWIST1	804	30	13528	3.365174129353234	1.0	0.2777105070215762	42.70125497815801
GOTERM_BP_FAT	GO:0014020~primary neural tube formation	6	0.7050528789659225	0.04342035999540177	DVL2, BBS4, RGMA, TSC1, TRAF6, TWIST1	804	33	13528	3.0592492085029397	1.0	0.3498185632042904	55.42571950206003
GOTERM_BP_FAT	GO:0001841~neural tube formation	6	0.7050528789659225	0.08617486388819558	DVL2, BBS4, RGMA, TSC1, TRAF6, TWIST1	804	40	13528	2.523880597014925	1.0	0.5157210970301472	80.60781940875513
GOTERM_BP_FAT	GO:0021915~neural tube development	8	0.9400705052878966	0.10752473092005929	DVL2, BMP4, BBS4, RGMA, TSC1, TRAF6, TCF7L2, TWIST1	804	68	13528	1.9795141937371963	1.0	0.584783340118869	87.38906039462198
GOTERM_BP_FAT	GO:0001838~embryonic epithelial tube formation	6	0.7050528789659225	0.10940593096162701	DVL2, BBS4, RGMA, TSC1, TRAF6, TWIST1	804	43	13528	2.3477959041999306	1.0	0.5889445127820889	87.86423383923085
GOTERM_BP_FAT	GO:0035148~tube lumen formation	6	0.7050528789659225	0.11776142876816187	DVL2, BBS4, RGMA, TSC1, TRAF6, TWIST1	804	44	13528	2.294436906377205	1.0	0.6083661912872347	89.77761437828457
Annotation Cluster 62	Enrichment Score: 1.7289622397215942
Category	Term	Count	%	PValue	Genes	List Total	Pop Hits	Pop Total	Fold Enrichment	Bonferroni	Benjamini	FDR
GOTERM_BP_FAT	GO:0030097~hemopoiesis	29	3.4077555816686247	3.615953586391271E-4	TIRAP, JAG1, ITGB1, CTNNB1, VCAM1, DOCK2, CHD7, ASH2L, BCL11A, SH2B3, RUNX1, TRAF6, SPN, PIK3R1, BMP4, KLF6, ZNF160, DLL1, DCLRE1C, RPS19, SP1, HOXB7, RPL22, BAX, VEGFA, NOTCH4, IRF1, ADAM17, PBX1	804	236	13528	2.0675857998144873	0.6976022575856778	0.011544611572265051	0.6561360920847692
GOTERM_BP_FAT	GO:0048534~hemopoietic or lymphoid organ development	30	3.525264394829612	7.921333429422874E-4	TIRAP, JAG1, ITGB1, CTNNB1, VCAM1, DOCK2, CHD7, ASH2L, BCL11A, SH2B3, RUNX1, TRAF6, SPN, PIK3R1, BMP4, KLF6, ZNF160, DLL1, DCLRE1C, CRKL, RPS19, SP1, HOXB7, RPL22, BAX, VEGFA, NOTCH4, IRF1, ADAM17, PBX1	804	260	13528	1.941446613088404	0.9272424824058547	0.021425190362359237	1.4320665226246088
GOTERM_BP_FAT	GO:0002520~immune system development	31	3.6427732079905994	9.906166315394053E-4	NBN, TIRAP, JAG1, ITGB1, CTNNB1, VCAM1, DOCK2, CHD7, ASH2L, BCL11A, SH2B3, RUNX1, TRAF6, SPN, PIK3R1, BMP4, KLF6, ZNF160, DLL1, DCLRE1C, CRKL, RPS19, SP1, HOXB7, RPL22, BAX, VEGFA, NOTCH4, IRF1, ADAM17, PBX1	804	276	13528	1.8898622827889535	0.9622810586520456	0.025677227824171478	1.7878478554254396
GOTERM_BP_FAT	GO:0030098~lymphocyte differentiation	14	1.645123384253819	0.007824065159141028	DCLRE1C, VCAM1, KLF6, DOCK2, CHD7, RPL22, BAX, BCL11A, IRF1, ADAM17, ITGB1, SPN, PIK3R1, CTNNB1	804	103	13528	2.2870115442206447	0.9999999999947665	0.10995567527565475	13.3223729372412
GOTERM_BP_FAT	GO:0030183~B cell differentiation	8	0.9400705052878966	0.0222167956764613	DCLRE1C, VCAM1, KLF6, BAX, BCL11A, ADAM17, ITGB1, PIK3R1	804	48	13528	2.804311774461028	1.0	0.22739237652670818	33.56538202746728
GOTERM_BP_FAT	GO:0002521~leukocyte differentiation	15	1.762632197414806	0.02344804864303441	DCLRE1C, VCAM1, KLF6, DOCK2, CHD7, RPL22, BAX, BCL11A, IRF1, ADAM17, TRAF6, ITGB1, SPN, PIK3R1, CTNNB1	804	131	13528	1.9266264099350572	1.0	0.23634835645442065	35.07172275727255
GOTERM_BP_FAT	GO:0045321~leukocyte activation	23	2.7027027027027026	0.030715584861085398	KLF6, SBNO2, NBN, SMAD3, CX3CL1, ITGB1, CTNNB1, DCLRE1C, VCAM1, NCK2, DOCK2, CHD7, CD93, RPL22, BAX, BCL11A, IRF1, ADAM17, TRAF6, DDOST, PIK3R1, SPN, ADAM9	804	242	13528	1.5991529953538097	1.0	0.27854450057308655	43.32597253115209
GOTERM_BP_FAT	GO:0001775~cell activation	25	2.937720329024677	0.05688238988973043	KLF6, SBNO2, NBN, COL3A1, SMAD3, CX3CL1, ITGB1, CTNNB1, VCAM1, DCLRE1C, NCK2, CD9, DOCK2, CHD7, CD93, RPL22, BAX, BCL11A, IRF1, ADAM17, TRAF6, DDOST, PIK3R1, SPN, ADAM9	804	287	13528	1.4656681748054157	1.0	0.40920302874006176	65.56140651443894
GOTERM_BP_FAT	GO:0042113~B cell activation	9	1.0575793184488838	0.08060914517245205	DCLRE1C, VCAM1, KLF6, NBN, BAX, BCL11A, ADAM17, ITGB1, PIK3R1	804	76	13528	1.9925373134328357	1.0	0.49825378691751643	78.34156822326246
GOTERM_BP_FAT	GO:0046649~lymphocyte activation	18	2.1151586368977675	0.08336099773443681	KLF6, NBN, SMAD3, ITGB1, CTNNB1, DCLRE1C, VCAM1, NCK2, DOCK2, CHD7, RPL22, BAX, BCL11A, IRF1, ADAM17, DDOST, PIK3R1, SPN	804	199	13528	1.5219380484512113	1.0	0.5061413576049464	79.49165256940611
GOTERM_BP_FAT	GO:0030217~T cell differentiation	8	0.9400705052878966	0.08955812183780253	DOCK2, CHD7, RPL22, BCL11A, IRF1, ADAM17, SPN, CTNNB1	804	65	13528	2.0708763872942977	1.0	0.5273823558163391	81.87385797044543
GOTERM_BP_FAT	GO:0042110~T cell activation	12	1.410105757931845	0.12832261818956614	NCK2, DOCK2, CHD7, RPL22, BAX, BCL11A, IRF1, ADAM17, SMAD3, DDOST, SPN, CTNNB1	804	126	13528	1.6024638711205874	1.0	0.6346971040951781	91.78986066449279
GOTERM_BP_FAT	GO:0033077~T cell differentiation in the thymus	4	0.4700352526439483	0.21392005821187077	DOCK2, ADAM17, SPN, CTNNB1	804	27	13528	2.492721577298692	1.0	0.7874562698410785	98.74894672791532
Annotation Cluster 63	Enrichment Score: 1.7266735910448643
Category	Term	Count	%	PValue	Genes	List Total	Pop Hits	Pop Total	Fold Enrichment	Bonferroni	Benjamini	FDR
INTERPRO	IPR006649:Like-Sm ribonucleoprotein, eukaryotic and archaea-type, core	5	0.5875440658049353	0.008224807187628753	LSM7, LSM5, SNRPD2, LSM3, LSM1	819	17	16659	5.982546864899806	0.9999883956777206	0.40342570659090804	12.697478603440949
PIR_SUPERFAMILY	PIRSF015770:small nuclear ribonucleoprotein Sm D2	3	0.35252643948296125	0.01017664423636669	LSM5, SNRPD2, LSM3	441	3	7396	16.77097505668934	0.994348096169575	0.994348096169575	13.717701036594686
INTERPRO	IPR001163:Like-Sm ribonucleoprotein, core	5	0.5875440658049353	0.012391389780298178	LSM7, LSM5, SNRPD2, LSM3, LSM1	819	19	16659	5.352805089647195	0.9999999646183755	0.45814271037568277	18.536172778980387
SMART	SM00651:Sm	5	0.5875440658049353	0.013481945832298302	LSM7, LSM5, SNRPD2, LSM3, LSM1	516	17	9079	5.174988600091199	0.9710655771364891	0.4459242571789992	16.26631580878568
KEGG_PATHWAY	hsa03018:RNA degradation	8	0.9400705052878966	0.1663524228681343	EXOSC10, LSM7, LSM5, CNOT2, LSM3, EXOSC1, LSM1, XRN2	407	57	5085	1.7535238587870166	0.9999999999990242	0.44479417022897283	88.66978718988541
Annotation Cluster 64	Enrichment Score: 1.6914071184558392
Category	Term	Count	%	PValue	Genes	List Total	Pop Hits	Pop Total	Fold Enrichment	Bonferroni	Benjamini	FDR
GOTERM_BP_FAT	GO:0000086~G2/M transition of mitotic cell cycle	6	0.7050528789659225	0.006675357466439895	CDKN1A, CDKN2B, GADD45A, CDK2, TERF1, DNM2	804	21	13528	4.807391613361763	0.9999999997597683	0.09876377486047738	11.477445457137058
GOTERM_BP_FAT	GO:0051329~interphase of mitotic cell cycle	14	1.645123384253819	0.007824065159141028	CDKN1A, CCND1, CDKN2B, CDKN2D, CAMK2G, POLE, ADAM17, CDK10, ITGB1, GADD45A, CDK2, TERF1, RBBP8, DNM2	804	103	13528	2.2870115442206447	0.9999999999947665	0.10995567527565475	13.3223729372412
GOTERM_BP_FAT	GO:0051325~interphase	14	1.645123384253819	0.009892267578053993	CDKN1A, CCND1, CDKN2B, CDKN2D, CAMK2G, POLE, ADAM17, CDK10, ITGB1, GADD45A, CDK2, TERF1, RBBP8, DNM2	804	106	13528	2.222284802403079	0.9999999999999948	0.1331954710923453	16.55283057262762
GOTERM_BP_FAT	GO:0000082~G1/S transition of mitotic cell cycle	8	0.9400705052878966	0.04673390739817198	CDKN1A, CCND1, CAMK2G, CDKN2D, POLE, ADAM17, ITGB1, RBBP8	804	56	13528	2.403695806680881	1.0	0.36460962959199616	58.15399321748897
BIOCARTA	h_cellcyclePathway:Cyclins and Cell Cycle Regulation	6	0.7050528789659225	0.14458707534205797	CDKN1A, CCND1, CDKN2B, CDKN2D, CDK2, TFDP1	164	25	1437	2.1029268292682923	0.9999999999999999	0.7562337099188476	86.58840252098753
Annotation Cluster 65	Enrichment Score: 1.6721834574174612
Category	Term	Count	%	PValue	Genes	List Total	Pop Hits	Pop Total	Fold Enrichment	Bonferroni	Benjamini	FDR
UP_SEQ_FEATURE	domain:RRM 2	12	1.410105757931845	0.0051464723752304535	HNRNPA3, U2AF2, TARDBP, PTBP1, HNRNPD, GRSF1, SNRPA, IGF2BP2, PABPC1, RBM39, SPEN, HNRNPA1	849	101	19113	2.6747367316236925	0.9999988171313955	0.44753904836666303	8.753643430276759
UP_SEQ_FEATURE	domain:RRM 1	12	1.410105757931845	0.0051464723752304535	HNRNPA3, U2AF2, TARDBP, PTBP1, HNRNPD, GRSF1, SNRPA, IGF2BP2, PABPC1, RBM39, SPEN, HNRNPA1	849	101	19113	2.6747367316236925	0.9999988171313955	0.44753904836666303	8.753643430276759
INTERPRO	IPR012677:Nucleotide-binding, alpha-beta plait	19	2.2326674500587544	0.017733013180754154	U2AF2, PTBP1, G3BP2, GRSF1, IGF2BP2, SPEN, HNRNPA1, UPF3A, HNRNPA3, SLTM, MEF2D, RBPMS, EIF3G, TARDBP, HNRNPD, SNRPA, HNRNPC, RBM39, PABPC1	819	213	16659	1.8144250116081102	0.999999999979683	0.5480481216362179	25.485837077045126
INTERPRO	IPR000504:RNA recognition motif, RNP-1	18	2.1151586368977675	0.031147727383622047	U2AF2, PTBP1, G3BP2, GRSF1, IGF2BP2, SPEN, HNRNPA1, HNRNPA3, SLTM, MEF2D, RBPMS, EIF3G, TARDBP, HNRNPD, SNRPA, HNRNPC, RBM39, PABPC1	819	211	16659	1.7352221238477163	1.0	0.6725548148086304	40.56422934245312
UP_SEQ_FEATURE	domain:RRM 3	6	0.7050528789659225	0.06978280595323452	U2AF2, PTBP1, GRSF1, PABPC1, RBM39, SPEN	849	50	19113	2.7014840989399294	1.0	0.9298687373885308	72.31513778640111
SMART	SM00360:RRM	18	2.1151586368977675	0.09076588225898605	U2AF2, PTBP1, G3BP2, GRSF1, IGF2BP2, SPEN, HNRNPA1, HNRNPA3, SLTM, MEF2D, RBPMS, EIF3G, TARDBP, HNRNPD, SNRPA, HNRNPC, RBM39, PABPC1	516	211	9079	1.500991954149675	0.9999999999836181	0.7293955459145331	71.19136484543596
Annotation Cluster 66	Enrichment Score: 1.665371023347711
Category	Term	Count	%	PValue	Genes	List Total	Pop Hits	Pop Total	Fold Enrichment	Bonferroni	Benjamini	FDR
GOTERM_BP_FAT	GO:0022415~viral reproductive process	10	1.1750881316098707	0.010467178042556934	CCL2, NEDD4, WWP2, TSG101, WWP1, HIPK2, PVRL2, SMAD3, DEK, SUPT5H	804	62	13528	2.713850104317124	0.9999999999999992	0.13817824048207727	17.430403122514694
GOTERM_BP_FAT	GO:0016032~viral reproduction	10	1.1750881316098707	0.02401860163333977	CCL2, NEDD4, WWP2, TSG101, WWP1, HIPK2, PVRL2, SMAD3, DEK, SUPT5H	804	71	13528	2.369840936164249	1.0	0.2399713825198705	35.75875125103387
GOTERM_BP_FAT	GO:0019058~viral infectious cycle	7	0.8225616921269095	0.0401337369133688	CCL2, WWP2, TSG101, WWP1, PVRL2, DEK, SUPT5H	804	43	13528	2.739095221566586	1.0	0.330989603663185	52.554167165283275
Annotation Cluster 67	Enrichment Score: 1.661711543383056
Category	Term	Count	%	PValue	Genes	List Total	Pop Hits	Pop Total	Fold Enrichment	Bonferroni	Benjamini	FDR
INTERPRO	IPR001025:Bromo adjacent region	5	0.5875440658049353	0.0014430027488268747	MTA2, MTA3, DNMT1, PBRM1, RERE	819	11	16659	9.245754245754245	0.8628946615500193	0.24712642846905564	2.3463230185300166
SMART	SM00439:BAH	5	0.5875440658049353	0.0024518970690341397	MTA2, MTA3, DNMT1, PBRM1, RERE	516	11	9079	7.997709654686398	0.4730928645778708	0.19231002349125237	3.1597593016878034
UP_SEQ_FEATURE	domain:SANT	5	0.5875440658049353	0.008748429727711716	MTA2, MTA3, SMARCC2, DMAP1, RERE	849	19	19113	5.924307234517388	0.9999999999193908	0.5163017481932413	14.444444117637511
INTERPRO	IPR001005:SANT, DNA-binding	8	0.9400705052878966	0.009526582826763748	CHD7, MTA2, MTA3, SMARCC2, DMAP1, RERE, NCOR2, TERF1	819	49	16659	3.3209239739851983	0.999998095740543	0.4095419541910691	14.562597558124345
SMART	SM00717:SANT	8	0.9400705052878966	0.019644861232107905	CHD7, MTA2, MTA3, SMARCC2, DMAP1, RERE, NCOR2, TERF1	516	49	9079	2.8726467331118495	0.9943626482272067	0.43750397270105246	22.855586848063915
INTERPRO	IPR014778:Myb, DNA-binding	6	0.7050528789659225	0.026968685884908108	MTA2, MTA3, SMARCC2, RERE, NCOR2, TERF1	819	35	16659	3.4869701726844586	1.0	0.6586386951552439	36.205676078556195
INTERPRO	IPR017884:SANT, eukarya	5	0.5875440658049353	0.036482433690776445	MTA2, MTA3, SMARCC2, RERE, NCOR2	819	26	16659	3.911665257819104	1.0	0.7127145263175123	45.72230542463104
INTERPRO	IPR000679:Zinc finger, GATA-type	4	0.4700352526439483	0.04094600368615165	MTA2, MTA3, GATAD2A, RERE	819	16	16659	5.085164835164835	1.0	0.7458184406407606	49.711928568173725
UP_SEQ_FEATURE	domain:BAH	3	0.35252643948296125	0.0575350216383622	MTA2, MTA3, RERE	849	9	19113	7.504122497055359	1.0	0.9069622425084717	65.07783812416272
SMART	SM00401:ZnF_GATA	4	0.4700352526439483	0.058542342819054634	MTA2, MTA3, GATAD2A, RERE	516	16	9079	4.398740310077519	0.9999998547865899	0.6262119436437746	54.570035875295076
UP_SEQ_FEATURE	domain:ELM2	3	0.35252643948296125	0.1110228178585158	MTA2, MTA3, RERE	849	13	19113	5.195161728730634	1.0	0.9635356171026617	87.62353024011439
INTERPRO	IPR000949:ELM2	3	0.35252643948296125	0.13140325782442336	MTA2, MTA3, RERE	819	13	16659	4.693998309382925	1.0	0.9583227570522371	90.13599022569664
Annotation Cluster 68	Enrichment Score: 1.6451517286591226
Category	Term	Count	%	PValue	Genes	List Total	Pop Hits	Pop Total	Fold Enrichment	Bonferroni	Benjamini	FDR
GOTERM_BP_FAT	GO:0009991~response to extracellular stimulus	23	2.7027027027027026	0.011496810511410077	ARSB, BMP4, A2M, BMP2, CCL2, ACTA1, IGFBP7, RXRA, BMPR2, ASNS, STAT1, CPS1, SSTR2, CCND1, CDKN1A, RPS19, CDKN2B, CD44, ADM, CDKN2D, RARA, ANGPT1, ALOX5	804	220	13528	1.7590682948891905	1.0	0.14842959011961698	18.98032970605008
GOTERM_BP_FAT	GO:0033273~response to vitamin	10	1.1750881316098707	0.015491054405355456	BMP4, CCND1, BMP2, CCL2, CD44, IGFBP7, CDKN2D, RXRA, RARA, ANGPT1	804	66	13528	2.5493743404191167	1.0	0.18010285269615434	24.73661158940824
GOTERM_BP_FAT	GO:0007584~response to nutrient	16	1.8801410105757932	0.019048797811551405	BMP4, ARSB, A2M, BMP2, CCL2, RXRA, IGFBP7, STAT1, SSTR2, CCND1, CDKN2B, CD44, CDKN2D, RARA, ANGPT1, ALOX5	804	140	13528	1.9229566453447051	1.0	0.20715251931433087	29.536323795827023
GOTERM_BP_FAT	GO:0031667~response to nutrient levels	20	2.3501762632197414	0.025186088366646077	ARSB, BMP4, A2M, BMP2, CCL2, RXRA, IGFBP7, BMPR2, ASNS, CPS1, STAT1, SSTR2, CCND1, CDKN2B, CD44, ADM, CDKN2D, RARA, ANGPT1, ALOX5	804	197	13528	1.708210217945804	1.0	0.2479786950369428	37.14322007580625
GOTERM_BP_FAT	GO:0033189~response to vitamin A	7	0.8225616921269095	0.03628353233901759	BMP4, BMP2, CD44, IGFBP7, CDKN2D, RXRA, RARA	804	42	13528	2.8043117744610284	1.0	0.3126487284727064	48.96790904053926
GOTERM_BP_FAT	GO:0032526~response to retinoic acid	6	0.7050528789659225	0.04342035999540177	BMP4, BMP2, IGFBP7, CDKN2D, RXRA, RARA	804	33	13528	3.0592492085029397	1.0	0.3498185632042904	55.42571950206003
Annotation Cluster 69	Enrichment Score: 1.6418272710416384
Category	Term	Count	%	PValue	Genes	List Total	Pop Hits	Pop Total	Fold Enrichment	Bonferroni	Benjamini	FDR
GOTERM_BP_FAT	GO:0010243~response to organic nitrogen	11	1.2925969447708578	0.0037404930030750746	CDKN1A, CCND1, ATP6V0E1, CCL2, HMGCS1, UROS, NOS3, ASNS, BCL2L1, CPS1, BIRC2	804	63	13528	2.9378504303877437	0.9999958524916761	0.0647947025846185	6.593798103031434
GOTERM_BP_FAT	GO:0001101~response to acid	6	0.7050528789659225	0.012034580206680164	ATP6V0E1, CCL2, BAX, NOS3, ASNS, SRC	804	24	13528	4.206467661691542	1.0	0.15191357484803714	19.778874051944584
GOTERM_BP_FAT	GO:0043200~response to amino acid stimulus	4	0.4700352526439483	0.07609113468381364	ATP6V0E1, CCL2, NOS3, ASNS	804	17	13528	3.9590283874743926	1.0	0.4827606525479301	76.32017796955064
GOTERM_BP_FAT	GO:0014075~response to amine stimulus	6	0.7050528789659225	0.0790673280928792	ATP6V0E1, CCL2, UROS, NOS3, ASNS, CPS1	804	39	13528	2.588595484117872	1.0	0.4938794122886758	77.67082438237527
Annotation Cluster 70	Enrichment Score: 1.6251179691699076
Category	Term	Count	%	PValue	Genes	List Total	Pop Hits	Pop Total	Fold Enrichment	Bonferroni	Benjamini	FDR
UP_SEQ_FEATURE	zinc finger region:C2H2-type 1	45	5.287896592244419	8.681483085745334E-5	ZNF581, ZNF823, ZBTB9, ZNF76, ZNF451, CTCF, ZBTB17, ZNF177, ZNF251, OSR2, ZNF324, MAZ, ZNF696, BCL11A, ZNF302, ZNF473, ZNF700, PLAGL2, ZNF564, ZNF263, IKZF4, AEBP2, ZNF594, KLF6, EGR2, KLF13, ZHX1, KLF11, ADNP, ZNF160, ZNF26, SNAI2, ZBTB45, ZNF585A, ZNF627, ZFP37, SP1, ZNF212, ZNF239, ZBTB5, ZFPM2, ZNF33B, ZNF483, ZNF219, ZFHX3	849	542	19113	1.869108002034084	0.2051764952928573	0.04488835457147233	0.15402022692301287
UP_SEQ_FEATURE	zinc finger region:C2H2-type 3	47	5.522914218566393	5.01082992256138E-4	ZNF581, ZNF823, ZNF76, ZNF451, CTCF, ZBTB17, ZNF177, ZNF16, ZNF251, MAZ, OSR2, ZNF324, ZNF696, BCL11A, ZNF302, ZNF473, ZNF700, ZNF266, PLAGL2, ZNF69, ZNF564, ZNF263, IKZF4, AEBP2, ZNF594, KLF6, EGR2, KLF13, KLF11, ZNF91, ADNP, ZNF160, ZNF26, SNAI2, ZBTB45, ZNF585A, ZNF627, SP1, ZNF212, ZNF239, ZNF415, ZFPM2, ZNF763, ZNF33B, ZNF483, ZNF219, ZFHX3	849	622	19113	1.701095292740845	0.7343821571665878	0.15270985383748836	0.8859052687936297
UP_SEQ_FEATURE	zinc finger region:C2H2-type 4	42	4.935370152761457	0.001958586095887179	ZNF581, ZNF823, ZNF76, ZNF451, CTCF, ZBTB17, ZNF177, ZNF16, ZNF251, OSR2, ZNF324, MAZ, ZNF696, BCL11A, ZNF302, ZNF473, ZNF700, ZNF266, PLAGL2, ZNF69, ZNF564, ZNF263, IKZF4, ZNF594, ZNF91, ADNP, ZNF160, ZNF26, SNAI2, ZNF20, ZBTB45, ZNF585A, ZNF627, ZFP37, ZNF212, ZNF239, ZNF415, ZNF763, ZNF33B, ZNF483, ZNF219, ZFHX3	849	575	19113	1.644381625441696	0.9944030867929079	0.3095389510112715	3.420831008046321
INTERPRO	IPR007087:Zinc finger, C2H2-type	57	6.698002350176263	0.0030769509921875935	ZNF581, ZNF823, ZNF451, PHF20, CTCF, ZNF16, ZNF251, OSR2, MAZ, ZNF302, ZNF594, EGR2, ZHX1, ZNF91, ADNP, TANK, ZFP37, TRIM32, ZNF239, ZFPM2, ZNF33B, ZNF483, ZNF559, ZBTB9, ZNF76, ZNF177, ZBTB17, ZNF324, ZNF696, BCL11A, ZNF473, ZNF700, ZNF266, PLAGL2, ZNF564, ZNF263, ZNF69, IKZF4, KLF6, AEBP2, KLF13, KLF11, FBN1, ZNF160, ZNF26, SNAI2, ZNF20, ZBTB45, ZNF627, ZNF585A, SP1, ZNF212, ZNF415, ZBTB5, ZNF7…	819	784	16659	1.4788489571652839	0.9855983383317901	0.29768105494598107	4.940672015463088
UP_SEQ_FEATURE	zinc finger region:C2H2-type 2	43	5.052878965922444	0.003094692576143908	ZNF581, ZNF823, ZNF76, ZNF451, CTCF, ZBTB17, ZNF177, ZNF251, OSR2, ZNF324, MAZ, ZNF696, BCL11A, ZNF302, ZNF700, PLAGL2, ZNF69, ZNF564, ZNF263, IKZF4, ZNF594, KLF6, EGR2, KLF13, ZHX1, KLF11, ZNF91, ZNF160, ZNF26, SNAI2, ZBTB45, ZNF585A, ZNF627, ZFP37, SP1, ZNF212, ZNF239, ZNF415, ZFPM2, ZNF33B, ZNF483, ZNF219, ZFHX3	849	608	19113	1.5921575692765482	0.9997248388961887	0.3504541021524389	5.354210940912263
INTERPRO	IPR013087:Zinc finger, C2H2-type/integrase, DNA-binding	47	5.522914218566393	0.003654522070961582	ZNF581, ZNF559, ZNF823, ZBTB9, ZNF76, CTCF, ZBTB17, ZNF177, ZNF16, ZNF251, OSR2, ZNF324, MAZ, ZNF696, BCL11A, ZNF302, ZNF473, ZNF700, ZNF266, PLAGL2, ZNF564, ZNF263, IKZF4, ZNF594, KLF6, EGR2, KLF13, KLF11, ZNF91, ZNF160, ZNF26, SNAI2, ZNF20, ZBTB45, ZNF585A, ZNF627, ZFP37, SP1, ZNF212, ZNF239, ZNF415, ZBTB5, ZNF763, ZNF33B, ZNF483, ZNF219, ZFHX3	819	621	16659	1.5394701916441047	0.9935122106059714	0.3212657741233569	5.842138431643839
INTERPRO	IPR015880:Zinc finger, C2H2-like	56	6.580493537015276	0.007000652919099041	ZNF581, ZNF823, ZNF451, PHF20, CTCF, ZNF16, ZNF251, OSR2, MAZ, ZNF302, ZNF594, EGR2, ZHX1, ZNF91, ADNP, ZFP37, ZNF239, ZFPM2, ZNF33B, ZNF483, ZNF559, ZBTB9, ZNF76, ZNF177, ZBTB17, ZNF324, ZNF696, BCL11A, ZNF473, ZNF266, ZNF700, PLAGL2, ZNF564, ZNF263, ZNF69, IKZF4, KLF6, AEBP2, KLF13, KLF11, ZNF160, ZNF26, SNAI2, ZNF20, ZBTB45, ZNF627, ZNF585A, TAX1BP1, SP1, ZNF212, ZNF415, ZBTB5, ZNF763, ZNF385A…	819	797	16659	1.4292056751278837	0.9999366461515159	0.3832791232353089	10.908743583629498
UP_SEQ_FEATURE	zinc finger region:C2H2-type 13	18	2.1151586368977675	0.008332908680710807	ZNF69, ZNF564, ZNF594, ZNF559, ZNF823, ZNF91, ZNF160, ZNF26, ZNF20, ZBTB17, ZNF585A, ZNF16, ZNF251, ZNF473, ZNF33B, ZFHX3, ZNF266, ZNF700	849	201	19113	2.016032909656664	0.9999999997557644	0.5218175498590859	13.80547077696519
UP_SEQ_FEATURE	zinc finger region:C2H2-type 6	34	3.9952996474735603	0.01102767340811954	ZNF823, ZNF559, ZNF76, ZNF451, CTCF, ZBTB17, ZNF177, ZNF16, ZNF251, ZNF324, ZNF696, ZNF302, BCL11A, ZNF700, ZNF266, PLAGL2, ZNF263, ZNF564, ZNF69, IKZF4, ZNF594, ZNF91, ZNF160, ZNF26, ZNF20, ZNF627, ZNF585A, ZFP37, ZNF239, ZNF415, ZNF763, ZNF33B, ZNF483, ZNF219	849	488	19113	1.5684846202861613	0.9999999999998171	0.5888488855206319	17.87062194293545
UP_SEQ_FEATURE	zinc finger region:C2H2-type 5	36	4.230317273795535	0.015207119725704803	ZNF823, ZNF559, ZNF76, ZNF451, CTCF, ZBTB17, ZNF177, ZNF16, ZNF251, ZNF324, MAZ, ZNF696, ZNF302, BCL11A, ZNF473, ZNF700, ZNF266, PLAGL2, ZNF263, ZNF564, ZNF69, IKZF4, ZNF594, ZNF91, ZNF160, ZNF26, ZNF20, ZNF627, ZNF585A, ZFP37, ZNF239, ZNF415, ZNF763, ZNF33B, ZNF483, ZNF219	849	538	19113	1.5064037726430834	1.0	0.6462896940384484	23.819394032565533
UP_SEQ_FEATURE	zinc finger region:C2H2-type 20	6	0.7050528789659225	0.020473251748913564	ZNF594, ZNF91, ZNF473, ZNF160, ZNF585A, ZFHX3	849	36	19113	3.7520612485276796	1.0	0.7367055001143594	30.736867709546
UP_SEQ_FEATURE	zinc finger region:C2H2-type 11	22	2.5851938895417157	0.02142548922226256	ZNF69, ZNF564, ZNF594, ZNF559, ZNF451, ZNF91, ZNF160, ZNF26, ZNF20, ZBTB17, ZNF585A, ZNF16, ZNF627, ZNF251, ZFP37, ZNF473, ZNF415, ZNF33B, ZFHX3, ZNF483, ZNF266, ZNF700	849	293	19113	1.6903484123059853	1.0	0.7443536389084087	31.922630026398892
UP_SEQ_FEATURE	zinc finger region:C2H2-type 9	26	3.055229142185664	0.02939359241047318	ZNF823, ZNF559, ZNF451, CTCF, ZBTB17, ZNF16, ZNF251, ZNF324, ZNF696, ZNF473, ZNF266, ZNF700, ZNF263, ZNF564, ZNF69, ZNF91, ZNF160, ZNF26, ZNF20, ZNF627, ZNF585A, ZFP37, ZNF239, ZNF415, ZNF33B, ZNF483	849	376	19113	1.5567062626870158	1.0	0.813433863554041	41.1207406384845
UP_SEQ_FEATURE	zinc finger region:C2H2-type 7	30	3.525264394829612	0.029476468169929666	ZNF823, ZNF559, ZNF76, CTCF, ZBTB17, ZNF177, ZNF16, ZNF251, ZNF324, ZNF696, ZNF302, ZNF473, ZNF700, ZNF266, ZNF263, ZNF564, ZNF69, ZNF594, ZNF91, ADNP, ZNF160, ZNF26, ZNF20, ZNF627, ZFP37, ZNF239, ZNF415, ZNF763, ZNF33B, ZNF483	849	451	19113	1.4974967289024	1.0	0.8076995436274698	41.209934658865244
UP_SEQ_FEATURE	zinc finger region:C2H2-type 12	19	2.2326674500587544	0.03239463134568752	ZNF69, ZNF564, ZNF594, ZNF559, ZNF823, ZNF91, ZNF160, ZNF26, ZNF20, ZBTB17, ZNF585A, ZNF16, ZFP37, ZNF473, ZNF415, ZNF33B, ZFHX3, ZNF266, ZNF700	849	252	19113	1.697361041000617	1.0	0.8066862762922595	44.27051028006394
UP_SEQ_FEATURE	zinc finger region:C2H2-type 8	28	3.290246768507638	0.032476679191692205	ZNF823, ZNF559, ZNF451, CTCF, ZBTB17, ZNF16, ZNF251, ZNF324, ZNF696, ZNF473, ZNF266, ZNF700, ZNF263, ZNF564, ZNF69, ZNF594, ZNF91, ZNF160, ZNF26, ZNF20, ZNF627, ZNF585A, ZFP37, ZNF239, ZNF415, ZNF763, ZNF33B, ZNF483	849	417	19113	1.511621797967986	1.0	0.8015385403714036	44.35434910151679
UP_SEQ_FEATURE	zinc finger region:C2H2-type 15	12	1.410105757931845	0.036253401202001184	ZNF564, ZNF594, ZNF823, ZNF91, ZNF473, ZNF160, ZNF20, ZNF33B, ZNF585A, ZFHX3, ZNF16, ZNF700	849	134	19113	2.016032909656664	1.0	0.819772790759008	48.08721399778793
UP_SEQ_FEATURE	domain:KRAB	23	2.7027027027027026	0.0403854391908588	ZNF69, ZNF263, ZNF564, ZNF559, ZNF823, ZNF91, ZNF160, ZNF26, ZNF177, ZNF20, ZNF585A, ZNF627, ZNF251, ZFP37, ZNF324, ZNF212, ZNF302, ZNF473, ZNF763, ZNF33B, ZNF483, ZNF266, ZNF700	849	332	19113	1.559591723785602	1.0	0.8375317314997828	51.90005362645147
UP_SEQ_FEATURE	zinc finger region:C2H2-type 14	13	1.527614571092832	0.04709483222641818	ZNF564, ZNF69, ZNF594, ZNF823, ZNF160, ZNF20, ZNF585A, ZNF16, ZNF473, ZNF33B, ZFHX3, ZNF266, ZNF700	849	157	19113	1.8640813846188469	1.0	0.8765245883469568	57.533632123979615
UP_SEQ_FEATURE	zinc finger region:C2H2-type 10	22	2.5851938895417157	0.06938028140680609	ZNF69, ZNF564, ZNF594, ZNF559, ZNF823, ZNF451, ZNF91, ZNF160, CTCF, ZNF26, ZNF20, ZBTB17, ZNF585A, ZNF16, ZNF627, ZNF251, ZFP37, ZNF473, ZNF415, ZNF33B, ZNF483, ZNF266	849	334	19113	1.4828505533103407	1.0	0.9313474977324985	72.10167359412
SMART	SM00355:ZnF_C2H2	56	6.580493537015276	0.07017284993248868	ZNF581, ZNF823, ZNF451, PHF20, CTCF, ZNF16, ZNF251, OSR2, MAZ, ZNF302, ZNF594, EGR2, ZHX1, ZNF91, ADNP, ZFP37, ZNF239, ZFPM2, ZNF33B, ZNF483, ZNF559, ZBTB9, ZNF76, ZNF177, ZBTB17, ZNF324, ZNF696, BCL11A, ZNF473, ZNF266, ZNF700, PLAGL2, ZNF564, ZNF263, ZNF69, IKZF4, KLF6, AEBP2, KLF13, KLF11, ZNF160, ZNF26, SNAI2, ZNF20, ZBTB45, ZNF627, ZNF585A, TAX1BP1, SP1, ZNF212, ZNF415, ZBTB5, ZNF763, ZNF385A…	516	797	9079	1.2362833493818874	0.9999999943378651	0.6727488445043491	61.386880633792565
UP_SEQ_FEATURE	zinc finger region:C2H2-type 17	8	0.9400705052878966	0.07524890308044976	ZNF594, ZNF91, ZNF473, ZNF160, ZNF585A, ZFHX3, ZNF16, ZNF700	849	83	19113	2.1698667461364893	1.0	0.9366407699200588	75.06550885083973
UP_SEQ_FEATURE	zinc finger region:C2H2-type 16	9	1.0575793184488838	0.08715994443428962	ZNF823, ZNF91, ZNF473, ZNF160, ZNF33B, ZNF585A, ZFHX3, ZNF16, ZNF700	849	103	19113	1.967100072043638	1.0	0.9453136501720758	80.19194900871481
UP_SEQ_FEATURE	zinc finger region:C2H2-type 19	6	0.7050528789659225	0.0960841256107936	ZNF594, ZNF91, ZNF473, ZNF160, ZNF585A, ZFHX3	849	55	19113	2.4558946353999356	1.0	0.9552615077188024	83.36240326884669
UP_SEQ_FEATURE	zinc finger region:C2H2-type 22	4	0.4700352526439483	0.097129691705985	ZNF594, ZNF91, ZNF585A, ZFHX3	849	25	19113	3.6019787985865723	1.0	0.9536297062597509	83.70078792848656
UP_SEQ_FEATURE	zinc finger region:C2H2-type 21	4	0.4700352526439483	0.10635207177001284	ZNF594, ZNF91, ZNF585A, ZFHX3	849	26	19113	3.4634411524870887	1.0	0.9619278556202648	86.41679202028364
INTERPRO	IPR001909:Krueppel-associated box	23	2.7027027027027026	0.1598295184846692	ZNF69, ZNF263, ZNF564, ZNF559, ZNF823, ZNF91, ZNF160, ZNF26, ZNF177, ZNF20, ZNF585A, ZNF627, ZNF251, ZFP37, ZNF324, ZNF212, ZNF302, ZNF473, ZNF763, ZNF33B, ZNF483, ZNF266, ZNF700	819	355	16659	1.3178455347469433	1.0	0.9720288721514907	94.2923815970909
UP_SEQ_FEATURE	zinc finger region:C2H2-type 18	6	0.7050528789659225	0.1684563439847241	ZNF594, ZNF91, ZNF473, ZNF160, ZNF585A, ZNF700	849	66	19113	2.0465788628332797	1.0	0.9895386315260667	96.21881422499533
SMART	SM00349:KRAB	23	2.7027027027027026	0.3616356103870427	ZNF69, ZNF263, ZNF564, ZNF559, ZNF823, ZNF91, ZNF160, ZNF26, ZNF177, ZNF20, ZNF585A, ZNF627, ZNF251, ZFP37, ZNF324, ZNF212, ZNF302, ZNF473, ZNF763, ZNF33B, ZNF483, ZNF266, ZNF700	516	355	9079	1.1399552352876952	1.0	0.9465345831664289	99.71783278236171
PIR_SUPERFAMILY	PIRSF005559:zinc finger protein ZFP-36	8	0.9400705052878966	0.7147519460377287	ZNF69, ZNF564, ZNF823, ZNF559, ZNF20, ZNF266, ZNF251, ZFP37	441	137	7396	0.9793270106095966	1.0	1.0	99.99999861380738
Annotation Cluster 71	Enrichment Score: 1.6187970025680738
Category	Term	Count	%	PValue	Genes	List Total	Pop Hits	Pop Total	Fold Enrichment	Bonferroni	Benjamini	FDR
GOTERM_BP_FAT	GO:0002009~morphogenesis of an epithelium	15	1.762632197414806	0.0025016396620583994	BMP4, DVL2, BBS4, BMP2, GRSF1, JAG1, CTNNB1, RGMA, TIMELESS, TSC1, CD44, LAMA5, PBX1, TRAF6, TWIST1	804	101	13528	2.498891680212797	0.9997472949572008	0.048674803582200776	4.4568415745585455
GOTERM_BP_FAT	GO:0048754~branching morphogenesis of a tube	11	1.2925969447708578	0.004710035696789177	BMP4, BMP2, NRP1, TIMELESS, CD44, LAMA5, VEGFA, NOTCH4, IGF1, PBX1, CTNNB1	804	65	13528	2.8474550325296595	0.9999998342666401	0.076944651151307	8.234614910031091
GOTERM_BP_FAT	GO:0060562~epithelial tube morphogenesis	11	1.2925969447708578	0.005866833542395706	DVL2, BMP4, BBS4, RGMA, BMP2, TSC1, CD44, LAMA5, PBX1, TRAF6, TWIST1	804	67	13528	2.7624563748422073	0.9999999964586405	0.089720558488812	10.15669731025124
GOTERM_BP_FAT	GO:0001763~morphogenesis of a branching structure	11	1.2925969447708578	0.011728607403448218	BMP4, BMP2, NRP1, TIMELESS, CD44, LAMA5, VEGFA, NOTCH4, IGF1, PBX1, CTNNB1	804	74	13528	2.501142933978755	1.0	0.15003970729330873	19.325446069121732
GOTERM_BP_FAT	GO:0001822~kidney development	12	1.410105757931845	0.026646753397857804	BMP4, SDC1, PLCE1, BMP2, TSC1, CD44, LAMA5, BAX, FBN1, PYGO2, PBX1, SLIT2	804	96	13528	2.103233830845771	1.0	0.2582301535278664	38.83566447115867
GOTERM_BP_FAT	GO:0001658~branching involved in ureteric bud morphogenesis	5	0.5875440658049353	0.038335214189788955	BMP4, BMP2, CD44, LAMA5, PBX1	804	22	13528	3.824061510628675	1.0	0.3209301769504168	50.90965159370704
GOTERM_BP_FAT	GO:0060675~ureteric bud morphogenesis	5	0.5875440658049353	0.038335214189788955	BMP4, BMP2, CD44, LAMA5, PBX1	804	22	13528	3.824061510628675	1.0	0.3209301769504168	50.90965159370704
GOTERM_BP_FAT	GO:0001657~ureteric bud development	6	0.7050528789659225	0.053954092279642	BMP4, BMP2, CD44, LAMA5, PBX1, SLIT2	804	35	13528	2.884434968017058	1.0	0.3975106128865632	63.56221900955193
GOTERM_BP_FAT	GO:0001655~urogenital system development	12	1.410105757931845	0.06173560100291849	BMP4, SDC1, PLCE1, BMP2, TSC1, CD44, LAMA5, BAX, FBN1, PYGO2, PBX1, SLIT2	804	110	13528	1.8355495251017637	1.0	0.42820517867628993	68.64827000635823
GOTERM_BP_FAT	GO:0001656~metanephros development	6	0.7050528789659225	0.11776142876816187	BMP4, BMP2, CD44, LAMA5, PBX1, SLIT2	804	44	13528	2.294436906377205	1.0	0.6083661912872347	89.77761437828457
GOTERM_BP_FAT	GO:0001569~patterning of blood vessels	4	0.4700352526439483	0.12529408699803388	NRP1, VEGFA, NOTCH4, CTNNB1	804	21	13528	3.2049277422411753	1.0	0.628564583534791	91.2548338233555
Annotation Cluster 72	Enrichment Score: 1.6015331136587436
Category	Term	Count	%	PValue	Genes	List Total	Pop Hits	Pop Total	Fold Enrichment	Bonferroni	Benjamini	FDR
GOTERM_CC_FAT	GO:0005813~centrosome	21	2.4676850763807283	0.00881316890141908	BBS4, SDCCAG8, EXOC7, ROCK2, ALMS1, KEAP1, WRN, CDC16, AKAP11, TTC8, DCTN3, CTNNB1, NUP62, ACTR1A, HIPK2, NUDT21, RANBP1, PAFAH1B1, CDK5RAP2, TUBG1, TOP2A	641	224	12782	1.8694422776911077	0.9903284908424476	0.07560873133086743	12.042459093601366
GOTERM_CC_FAT	GO:0005815~microtubule organizing center	21	2.4676850763807283	0.029443502896125448	BBS4, SDCCAG8, EXOC7, ROCK2, ALMS1, KEAP1, WRN, CDC16, AKAP11, TTC8, DCTN3, CTNNB1, NUP62, ACTR1A, HIPK2, NUDT21, RANBP1, PAFAH1B1, CDK5RAP2, TUBG1, TOP2A	641	253	12782	1.6551583802482535	0.9999998419078501	0.17778313840440063	35.157068190307704
GOTERM_CC_FAT	GO:0015630~microtubule cytoskeleton	37	4.3478260869565215	0.060433686719603585	BBS4, SDCCAG8, SEPT2, EXOC7, KEAP1, ARPC4, AKAP11, CDC16, TTC8, CTNNB1, TUBB, ACTR1A, NUDT21, RANBP1, PAFAH1B1, CDK5RAP2, TUBG1, DYNC1H1, MYC, TOP2A, NUDC, TERF1, TBL1XR1, ARHGEF2, MAP2K1, KIF5B, ROCK2, KIF5C, ALMS1, WRN, DCTN3, RIF1, NUP62, RCC2, HIPK2, ARL8B, DNM2	641	549	12782	1.3439099312606384	0.9999999999999934	0.2909555788633752	59.48885413648354
Annotation Cluster 73	Enrichment Score: 1.5882544910452383
Category	Term	Count	%	PValue	Genes	List Total	Pop Hits	Pop Total	Fold Enrichment	Bonferroni	Benjamini	FDR
SP_PIR_KEYWORDS	Hydrogen ion transport	10	1.1750881316098707	2.1489900276786062E-4	ATP5D, TCIRG1, ATP6V1C1, ATP6V0E1, ATP5O, ATP5A1, ATP6V1B1, ATP6V0D1, ATP6V0A4, ATP6V1F	849	48	19235	4.720013741656851	0.11186986426016265	0.0028207047316536338	0.3133082997832548
GOTERM_CC_FAT	GO:0016469~proton-transporting two-sector ATPase complex	10	1.1750881316098707	3.273247454204465E-4	ATP5D, TCIRG1, ATP6V1C1, ATP6V0E1, ATP5O, ATP5A1, ATP6V1B1, ATP6V0D1, ATP6V0A4, ATP6V1F	641	45	12782	4.4312705841566995	0.15763868686664784	0.004388961868096342	0.4734211924930065
GOTERM_BP_FAT	GO:0015986~ATP synthesis coupled proton transport	10	1.1750881316098707	4.51680512606152E-4	ATP5D, TCIRG1, ATP6V1C1, ATP6V0E1, ATP5O, ATP5A1, ATP6V1B1, ATP6V0D1, ATP6V0A4, ATP6V1F	804	40	13528	4.206467661691542	0.7755371122323973	0.013369685012195154	0.8189666796035944
GOTERM_BP_FAT	GO:0015985~energy coupled proton transport, down electrochemical gradient	10	1.1750881316098707	4.51680512606152E-4	ATP5D, TCIRG1, ATP6V1C1, ATP6V0E1, ATP5O, ATP5A1, ATP6V1B1, ATP6V0D1, ATP6V0A4, ATP6V1F	804	40	13528	4.206467661691542	0.7755371122323973	0.013369685012195154	0.8189666796035944
GOTERM_CC_FAT	GO:0033178~proton-transporting two-sector ATPase complex, catalytic domain	6	0.7050528789659225	0.001539171410976908	ATP5D, ATP6V1C1, ATP5O, ATP5A1, ATP6V1B1, ATP6V1F	641	18	12782	6.64690587623505	0.5538710074121151	0.017776699882794178	2.2080546449198435
GOTERM_MF_FAT	GO:0046961~proton-transporting ATPase activity, rotational mechanism	7	0.8225616921269095	0.0015965299338473184	ATP5D, ATP6V1C1, ATP6V0E1, ATP5O, ATP5A1, ATP6V1B1, ATP6V1F	753	23	12983	5.247473872625441	0.7614632169770995	0.05169837505277097	2.458767399633488
GOTERM_BP_FAT	GO:0006091~generation of precursor metabolites and energy	33	3.8777908343125738	0.001907679830647257	ATP5D, ALDOA, ATP6V0E1, PGAM1, COX7C, ATP6V1B1, PDHB, PPP1R3D, HK3, ETFDH, GYS1, ATP5O, ATP6V0D1, ETFB, TCIRG1, DLST, COX8A, CYCS, RUNX1T1, NDUFA13, GYG1, PFKM, CPS1, COX6C, ATP6V1F, ATP6V1C1, SDHB, PPP1R2, GSK3B, DLD, ATP5A1, ATP6V0A4, UQCRB	804	313	13528	1.7739735825664011	0.9981905319122749	0.04176961344351282	3.415983754301488
GOTERM_MF_FAT	GO:0015078~hydrogen ion transmembrane transporter activity	14	1.645123384253819	0.001956699435962036	TCIRG1, ATP5D, ATP6V0E1, COX8A, COX7C, ATP6V1B1, ATP6V1F, COX6C, ATP6V1C1, ATP5O, ATP5A1, ATP6V0A4, ATP6V0D1, UQCRB	753	90	12983	2.6820422015641143	0.8274173103410443	0.05878343977416345	3.0055760910862594
GOTERM_BP_FAT	GO:0034220~ion transmembrane transport	10	1.1750881316098707	0.002103268402467326	ATP5D, TCIRG1, ATP6V1C1, ATP6V0E1, ATP5O, ATP5A1, ATP6V1B1, ATP6V0D1, ATP6V0A4, ATP6V1F	804	49	13528	3.4338511524012594	0.9990535889129092	0.044488725590398404	3.759911668550031
GOTERM_CC_FAT	GO:0033176~proton-transporting V-type ATPase complex	6	0.7050528789659225	0.0025629448130470496	ATP6V1C1, ATP6V0E1, ATP6V1B1, ATP6V0D1, ATP6V0A4, ATP6V1F	641	20	12782	5.9822152886115445	0.7393839490777219	0.028205374752928947	3.651503489333119
GOTERM_MF_FAT	GO:0019829~cation-transporting ATPase activity	8	0.9400705052878966	0.004062015115846343	ATP5D, ATP6V1C1, ATP6V0E1, ATP2B4, ATP5O, ATP5A1, ATP6V1B1, ATP6V1F	753	36	12983	3.8314888593773055	0.9740360929347476	0.08723442737850673	6.144901566358363
GOTERM_BP_FAT	GO:0009145~purine nucleoside triphosphate biosynthetic process	14	1.645123384253819	0.005614163748850939	ALDOA, TCIRG1, ATP5D, ATP6V0E1, ATP6V1B1, ATP6V1F, ATP6V1C1, NME4, ATP2B4, ADK, ATP5O, ATP5A1, ATP6V0A4, ATP6V0D1	804	99	13528	2.379416051057842	0.9999999917936024	0.08763579286394008	9.740149010083865
GOTERM_MF_FAT	GO:0015077~monovalent inorganic cation transmembrane transporter activity	14	1.645123384253819	0.006947288474711553	TCIRG1, ATP5D, ATP6V0E1, COX8A, COX7C, ATP6V1B1, ATP6V1F, COX6C, ATP6V1C1, ATP5O, ATP5A1, ATP6V0A4, ATP6V0D1, UQCRB	753	104	12983	2.3209980590458676	0.9980762239183498	0.11756425789441338	10.293024929726236
GOTERM_BP_FAT	GO:0009142~nucleoside triphosphate biosynthetic process	14	1.645123384253819	0.007216284653888232	ALDOA, TCIRG1, ATP5D, ATP6V0E1, ATP6V1B1, ATP6V1F, ATP6V1C1, NME4, ATP2B4, ADK, ATP5O, ATP5A1, ATP6V0A4, ATP6V0D1	804	102	13528	2.309433226026729	0.9999999999603438	0.10495673381321391	12.350798521376705
GOTERM_BP_FAT	GO:0015992~proton transport	10	1.1750881316098707	0.009429541257967342	ATP5D, TCIRG1, ATP6V1C1, ATP6V0E1, ATP5O, ATP5A1, ATP6V1B1, ATP6V0D1, ATP6V0A4, ATP6V1F	804	61	13528	2.7583394502895358	0.9999999999999752	0.12999026225776822	15.840106824914535
GOTERM_MF_FAT	GO:0015405~P-P-bond-hydrolysis-driven transmembrane transporter activity	15	1.762632197414806	0.01090278119244949	ATP5D, ATP6V0E1, ABCB1, ATP6V1B1, TIMM23, TIMM44, ATP6V1F, ATP6V1C1, SEC61B, ATP2B4, ATP5O, ATP5A1, ATP6V0A4, ATP6V0D1, SEC61G	753	122	12983	2.1198811312128534	0.9999463752003788	0.16371924372103241	15.701511614257901
GOTERM_MF_FAT	GO:0015399~primary active transmembrane transporter activity	15	1.762632197414806	0.01090278119244949	ATP5D, ATP6V0E1, ABCB1, ATP6V1B1, TIMM23, TIMM44, ATP6V1F, ATP6V1C1, SEC61B, ATP2B4, ATP5O, ATP5A1, ATP6V0A4, ATP6V0D1, SEC61G	753	122	12983	2.1198811312128534	0.9999463752003788	0.16371924372103241	15.701511614257901
GOTERM_CC_FAT	GO:0016471~vacuolar proton-transporting V-type ATPase complex	4	0.4700352526439483	0.011509680311859258	ATP6V1B1, ATP6V0D1, ATP6V0A4, ATP6V1F	641	10	12782	7.976287051482059	0.9976796772332651	0.09320556711718642	15.448050552977065
GOTERM_BP_FAT	GO:0006818~hydrogen transport	10	1.1750881316098707	0.011588292215768535	ATP5D, TCIRG1, ATP6V1C1, ATP6V0E1, ATP5O, ATP5A1, ATP6V1B1, ATP6V0D1, ATP6V0A4, ATP6V1F	804	63	13528	2.6707731185343127	1.0	0.14894746406057147	19.116700769164872
GOTERM_MF_FAT	GO:0046933~hydrogen ion transporting ATP synthase activity, rotational mechanism	5	0.5875440658049353	0.011613905825439846	ATP5D, ATP5O, ATP5A1, ATP6V1B1, ATP6V1F	753	16	12983	5.388031208499337	0.9999718690727095	0.17065462050112756	16.64088823618677
GOTERM_BP_FAT	GO:0009206~purine ribonucleoside triphosphate biosynthetic process	13	1.527614571092832	0.013056283733208175	ALDOA, TCIRG1, ATP5D, ATP6V0E1, ATP6V1B1, ATP6V1F, ATP6V1C1, NME4, ATP2B4, ATP5O, ATP5A1, ATP6V0A4, ATP6V0D1	804	98	13528	2.2320032490608184	1.0	0.15957360071117987	21.275573494364664
GOTERM_BP_FAT	GO:0009201~ribonucleoside triphosphate biosynthetic process	13	1.527614571092832	0.014082783041530328	ALDOA, TCIRG1, ATP5D, ATP6V0E1, ATP6V1B1, ATP6V1F, ATP6V1C1, NME4, ATP2B4, ATP5O, ATP5A1, ATP6V0A4, ATP6V0D1	804	99	13528	2.2094577616965676	1.0	0.16921694387946096	22.75269552677329
GOTERM_BP_FAT	GO:0006754~ATP biosynthetic process	12	1.410105757931845	0.015988091462473278	ATP5D, TCIRG1, ATP6V1C1, ALDOA, ATP6V0E1, ATP2B4, ATP5O, ATP5A1, ATP6V1B1, ATP6V0D1, ATP6V0A4, ATP6V1F	804	89	13528	2.2686567164179103	1.0	0.1834449976899044	25.4252469499191
KEGG_PATHWAY	hsa05120:Epithelial cell signaling in Helicobacter pylori infection	12	1.410105757931845	0.01772478216785453	TCIRG1, ATP6V1C1, ATP6V0E1, RAC1, ADAM17, NFKBIA, PAK1, ATP6V1B1, ATP6V0D1, ATP6V0A4, SRC, ATP6V1F	407	68	5085	2.2047983812689695	0.9340151161012928	0.09577664400275587	19.26926957936079
GOTERM_MF_FAT	GO:0042625~ATPase activity, coupled to transmembrane movement of ions	10	1.1750881316098707	0.02658135298515349	ATP5D, ATP6V1C1, ATP6V0E1, ATP2B4, ATP5O, ATP5A1, ATP6V1B1, ATP6V0D1, ATP6V0A4, ATP6V1F	753	74	12983	2.3299594415132265	0.999999999968026	0.2919425143575457	34.27962321575121
GOTERM_BP_FAT	GO:0009165~nucleotide biosynthetic process	19	2.2326674500587544	0.027954318149069138	ATP5D, TCIRG1, ALDOA, ATP6V0E1, ADCY7, CAD, ATP6V1B1, ATP6V1F, NME4, ATP6V1C1, ATP2B4, ADM, ADK, RRM1, ATP5O, ATP5A1, ATP6V0A4, FLAD1, ATP6V0D1	804	186	13528	1.7187717327341785	1.0	0.2661454056409762	40.31409758573392
GOTERM_MF_FAT	GO:0022890~inorganic cation transmembrane transporter activity	16	1.8801410105757932	0.028757547454560047	TCIRG1, ATP5D, ATP6V0E1, COX8A, COX7C, ATP6V1B1, COX6C, ATP6V1F, ATP6V1C1, ATP2B4, ATP5O, SLC22A5, ATP5A1, ATP6V0A4, ATP6V0D1, UQCRB	753	151	12983	1.8269350852659998	0.9999999999957055	0.30477764867964663	36.531900513585335
GOTERM_BP_FAT	GO:0009144~purine nucleoside triphosphate metabolic process	14	1.645123384253819	0.028910800023250208	ALDOA, TCIRG1, ATP5D, ATP6V0E1, ATP6V1B1, ATP6V1F, ATP6V1C1, NME4, ATP2B4, ADK, ATP5O, ATP5A1, ATP6V0A4, ATP6V0D1	804	122	13528	1.9308376152026752	1.0	0.2709531278944941	41.37411129155654
GOTERM_BP_FAT	GO:0006164~purine nucleotide biosynthetic process	16	1.8801410105757932	0.029711706239018414	ATP5D, ALDOA, TCIRG1, ATP6V0E1, ADCY7, ATP6V1B1, ATP6V1F, ATP6V1C1, NME4, ATP2B4, ADM, ADK, ATP5O, ATP5A1, ATP6V0A4, ATP6V0D1	804	148	13528	1.8190130428936397	1.0	0.2758829100015584	42.24799824792876
GOTERM_CC_FAT	GO:0033177~proton-transporting two-sector ATPase complex, proton-transporting domain	5	0.5875440658049353	0.029778618548527806	TCIRG1, ATP6V0E1, ATP5O, ATP6V0D1, ATP6V0A4	641	24	12782	4.154316172646906	0.9999998680769102	0.17763297261183175	35.48085026077749
GOTERM_BP_FAT	GO:0006119~oxidative phosphorylation	12	1.410105757931845	0.030462705083535376	ATP5D, TCIRG1, ATP6V1C1, ATP6V0E1, DLD, ATP5O, ATP5A1, ATP6V1B1, ATP6V0D1, ATP6V0A4, UQCRB, ATP6V1F	804	98	13528	2.060310691440755	1.0	0.2795687871789103	43.05623398953874
GOTERM_BP_FAT	GO:0044271~nitrogen compound biosynthetic process	29	3.4077555816686247	0.030602473467396592	ATP5D, ALDOA, ATP6V0E1, ADCY7, SRM, UROS, ASNS, CAD, ATP6V1B1, ATP2B4, OAZ1, NOS3, ATP5O, ATP6V0D1, TCIRG1, PCBD2, SPHK2, HMBS, CPS1, ATP6V1F, ATP6V1C1, NME4, ADM, ADK, RRM1, ATP5A1, FLAD1, ATP6V0A4, UROD	804	325	13528	1.501385380788366	1.0	0.2791578875627422	43.20546993577851
GOTERM_BP_FAT	GO:0009260~ribonucleotide biosynthetic process	14	1.645123384253819	0.03245435966539631	ALDOA, TCIRG1, ATP5D, ATP6V0E1, ATP6V1B1, ATP6V1F, ATP6V1C1, NME4, ATP2B4, ADK, ATP5O, ATP5A1, ATP6V0A4, ATP6V0D1	804	124	13528	1.899695073021987	1.0	0.28891175654803125	45.1482305197086
GOTERM_BP_FAT	GO:0034654~nucleobase, nucleoside, nucleotide and nucleic acid biosynthetic process	19	2.2326674500587544	0.03832006661604173	ATP5D, TCIRG1, ALDOA, ATP6V0E1, ADCY7, CAD, ATP6V1B1, ATP6V1F, NME4, ATP6V1C1, ATP2B4, ADM, ADK, RRM1, ATP5O, ATP5A1, ATP6V0A4, FLAD1, ATP6V0D1	804	193	13528	1.656432861598742	1.0	0.3216128632581664	50.89557506545452
GOTERM_BP_FAT	GO:0034404~nucleobase, nucleoside and nucleotide biosynthetic process	19	2.2326674500587544	0.03832006661604173	ATP5D, TCIRG1, ALDOA, ATP6V0E1, ADCY7, CAD, ATP6V1B1, ATP6V1F, NME4, ATP6V1C1, ATP2B4, ADM, ADK, RRM1, ATP5O, ATP5A1, ATP6V0A4, FLAD1, ATP6V0D1	804	193	13528	1.656432861598742	1.0	0.3216128632581664	50.89557506545452
GOTERM_CC_FAT	GO:0044437~vacuolar part	8	0.9400705052878966	0.04014588404063479	NCSTN, DLD, ARL8B, ATP6V1B1, ATP6V0D1, TRIM23, ATP6V0A4, ATP6V1F	641	64	12782	2.492589703588144	0.9999999995262586	0.22321561609327667	44.78473929844565
GOTERM_BP_FAT	GO:0009205~purine ribonucleoside triphosphate metabolic process	13	1.527614571092832	0.04482093903768865	ALDOA, TCIRG1, ATP5D, ATP6V0E1, ATP6V1B1, ATP6V1F, ATP6V1C1, NME4, ATP2B4, ATP5O, ATP5A1, ATP6V0A4, ATP6V0D1	804	117	13528	1.8695411829740187	1.0	0.35567847010842646	56.59881054976046
GOTERM_BP_FAT	GO:0009152~purine ribonucleotide biosynthetic process	13	1.527614571092832	0.04482093903768865	ALDOA, TCIRG1, ATP5D, ATP6V0E1, ATP6V1B1, ATP6V1F, ATP6V1C1, NME4, ATP2B4, ATP5O, ATP5A1, ATP6V0A4, ATP6V0D1	804	117	13528	1.8695411829740187	1.0	0.35567847010842646	56.59881054976046
GOTERM_BP_FAT	GO:0046034~ATP metabolic process	12	1.410105757931845	0.04687074408976493	ATP5D, TCIRG1, ATP6V1C1, ALDOA, ATP6V0E1, ATP2B4, ATP5O, ATP5A1, ATP6V1B1, ATP6V0D1, ATP6V0A4, ATP6V1F	804	105	13528	1.922956645344705	1.0	0.3646481549728827	58.26319445757851
GOTERM_BP_FAT	GO:0009141~nucleoside triphosphate metabolic process	14	1.645123384253819	0.04731812597904418	ALDOA, TCIRG1, ATP5D, ATP6V0E1, ATP6V1B1, ATP6V1F, ATP6V1C1, NME4, ATP2B4, ADK, ATP5O, ATP5A1, ATP6V0A4, ATP6V0D1	804	131	13528	1.7981846492727203	1.0	0.366634427950819	58.618346754780845
GOTERM_BP_FAT	GO:0009199~ribonucleoside triphosphate metabolic process	13	1.527614571092832	0.047327140151084995	ALDOA, TCIRG1, ATP5D, ATP6V0E1, ATP6V1B1, ATP6V1F, ATP6V1C1, NME4, ATP2B4, ATP5O, ATP5A1, ATP6V0A4, ATP6V0D1	804	118	13528	1.8536976136267813	1.0	0.3658684981444158	58.62547317906359
GOTERM_CC_FAT	GO:0005774~vacuolar membrane	7	0.8225616921269095	0.06010414544599404	NCSTN, ARL8B, ATP6V1B1, ATP6V0D1, TRIM23, ATP6V0A4, ATP6V1F	641	56	12782	2.4925897035881435	0.9999999999999921	0.2921620599275382	59.28240510904994
GOTERM_MF_FAT	GO:0008553~hydrogen-exporting ATPase activity, phosphorylative mechanism	3	0.35252643948296125	0.07434499078209887	ATP6V1C1, ATP6V0D1, ATP6V0A4	753	8	12983	6.465637450199203	1.0	0.5033973684513011	69.99090112536463
KEGG_PATHWAY	hsa05110:Vibrio cholerae infection	9	1.0575793184488838	0.07456896148265468	TCIRG1, ATP6V1C1, ATP6V0E1, SEC61B, ATP6V1B1, ATP6V0D1, ATP6V0A4, SEC61G, ATP6V1F	407	56	5085	2.007941382941383	0.9999923387904971	0.29280666819337753	60.44772376679634
KEGG_PATHWAY	hsa00190:Oxidative phosphorylation	16	1.8801410105757932	0.09288845225097822	ATP5D, TCIRG1, ATP6V0E1, COX8A, COX7C, ATP6V1B1, COX6C, ATP6V1F, PPA1, ATP6V1C1, SDHB, ATP5O, ATP5A1, ATP6V0A4, ATP6V0D1, UQCRB	407	130	5085	1.5377055377055378	0.9999996332030302	0.34517319354658615	68.86562692883125
GOTERM_BP_FAT	GO:0009259~ribonucleotide metabolic process	14	1.645123384253819	0.09737856235718584	ALDOA, TCIRG1, ATP5D, ATP6V0E1, ATP6V1B1, ATP6V1F, ATP6V1C1, NME4, ATP2B4, ADK, ATP5O, ATP5A1, ATP6V0A4, ATP6V0D1	804	147	13528	1.6024638711205874	1.0	0.5519563821529676	84.50791904602757
GOTERM_MF_FAT	GO:0042626~ATPase activity, coupled to transmembrane movement of substances	11	1.2925969447708578	0.0998790212788605	ATP5D, ATP6V1C1, ATP6V0E1, ATP2B4, ABCB1, ATP5O, ATP5A1, ATP6V1B1, ATP6V0D1, ATP6V0A4, ATP6V1F	753	109	12983	1.7399880599924458	1.0	0.592995718212979	80.59230918516447
GOTERM_MF_FAT	GO:0043492~ATPase activity, coupled to movement of substances	11	1.2925969447708578	0.10450967078548229	ATP5D, ATP6V1C1, ATP6V0E1, ATP2B4, ABCB1, ATP5O, ATP5A1, ATP6V1B1, ATP6V0D1, ATP6V0A4, ATP6V1F	753	110	12983	1.7241699867197875	1.0	0.6002033577529862	82.09092077342662
GOTERM_MF_FAT	GO:0016820~hydrolase activity, acting on acid anhydrides, catalyzing transmembrane movement of substances	11	1.2925969447708578	0.10926225756214908	ATP5D, ATP6V1C1, ATP6V0E1, ATP2B4, ABCB1, ATP5O, ATP5A1, ATP6V1B1, ATP6V0D1, ATP6V0A4, ATP6V1F	753	111	12983	1.7086369237763661	1.0	0.6141010696788658	83.51589182525716
GOTERM_BP_FAT	GO:0009150~purine ribonucleotide metabolic process	13	1.527614571092832	0.11842314635769943	ALDOA, TCIRG1, ATP5D, ATP6V0E1, ATP6V1B1, ATP6V1F, ATP6V1C1, NME4, ATP2B4, ATP5O, ATP5A1, ATP6V0A4, ATP6V0D1	804	138	13528	1.585045785564929	1.0	0.6097286971147956	89.91627742857695
GOTERM_BP_FAT	GO:0006163~purine nucleotide metabolic process	16	1.8801410105757932	0.14067801280416706	ATP5D, ALDOA, TCIRG1, ATP6V0E1, ADCY7, ATP6V1B1, ATP6V1F, ATP6V1C1, NME4, ATP2B4, ADM, ADK, ATP5O, ATP5A1, ATP6V0A4, ATP6V0D1	804	186	13528	1.4473867223024661	1.0	0.6605943608163121	93.66859274879234
GOTERM_MF_FAT	GO:0015662~ATPase activity, coupled to transmembrane movement of ions, phosphorylative mechanism	4	0.4700352526439483	0.5997379258022122	ATP6V1C1, ATP2B4, ATP6V0D1, ATP6V0A4	753	53	12983	1.3012603673356886	1.0	0.9908434636566369	99.99993628651163
GOTERM_BP_FAT	GO:0006885~regulation of pH	3	0.35252643948296125	0.6075819160072037	ATP6V0E1, ATP6V1B1, ATP6V0A4	804	34	13528	1.4846356453028973	1.0	0.9888498926344323	99.99999596927425
GOTERM_BP_FAT	GO:0055067~monovalent inorganic cation homeostasis	3	0.35252643948296125	0.7559451846131502	ATP6V0E1, ATP6V1B1, ATP6V0A4	804	45	13528	1.1217247097844112	1.0	0.9981374460842418	99.99999999929044
GOTERM_BP_FAT	GO:0015672~monovalent inorganic cation transport	16	1.8801410105757932	0.8546599087793386	ATP5D, TCIRG1, ATP6V0E1, SLC38A2, ATP6V1B1, CDK2, ATP6V1F, ATP6V1C1, TSC1, ATP5O, ATP5A1, SLC22A5, SLC38A1, ATP6V0A4, ATP6V0D1, SLC4A5	804	318	13528	0.8465846866297444	1.0	0.9997277188862117	99.99999999999994
GOTERM_BP_FAT	GO:0055085~transmembrane transport	25	2.937720329024677	0.9734537112689544	ATP5D, GRPEL2, ATP6V0E1, EIF5A, ATP6V1B1, NUP214, NUP37, ATP5O, NUP54, SLC22A5, ATP6V0D1, TCIRG1, NUP133, NUP153, ABCB1, TIMM23, TIMM44, ATP6V1F, SENP2, ATP6V1C1, SEC61B, NUP62, ATP5A1, ATP6V0A4, SEC61G	804	569	13528	0.7392737542515891	1.0	0.9999994651206264	100.0
GOTERM_BP_FAT	GO:0006812~cation transport	21	2.4676850763807283	0.9953861626628029	ATP5D, TCIRG1, SLC44A1, ATP6V0E1, SLC44A2, SLC38A2, CAMK2G, ATP6V1B1, CDK2, ATP6V1F, ATP6V1C1, ATP2B4, TSC1, TPT1, ATP5O, ATP5A1, SLC38A1, SLC22A5, ATP6V0A4, ATP6V0D1, SLC4A5	804	553	13528	0.6389571131683355	1.0	0.9999999992230487	100.0
SP_PIR_KEYWORDS	ion transport	15	1.762632197414806	0.9960887240381439	ATP5D, TCIRG1, ATP6V0E1, SLC38A2, ATP6V1B1, ATP6V1F, ATP6V1C1, ATP2B4, ATP5O, SLC22A5, SLC38A1, ATP5A1, ATP6V0A4, ATP6V0D1, SLC4A5	849	578	19235	0.5879601892721337	1.0	0.9999971004376267	100.0
GOTERM_BP_FAT	GO:0006811~ion transport	23	2.7027027027027026	0.9999837045886407	ATP5D, TCIRG1, CLNS1A, SLC44A1, ATP6V0E1, SLC44A2, SLC38A2, CAMK2G, ATP6V1B1, CDK2, ATP6V1F, WNT2, ATP6V1C1, ATP2B4, TSC1, TPT1, ATP5O, ATP5A1, SLC38A1, SLC22A5, ATP6V0A4, ATP6V0D1, SLC4A5	804	768	13528	0.503899771973466	1.0	1.0	100.0
Annotation Cluster 74	Enrichment Score: 1.5766019623685414
Category	Term	Count	%	PValue	Genes	List Total	Pop Hits	Pop Total	Fold Enrichment	Bonferroni	Benjamini	FDR
GOTERM_CC_FAT	GO:0044420~extracellular matrix part	15	1.762632197414806	0.002104274453539373	COL4A2, COL4A1, TNC, FBN1, COL3A1, HSPG2, SPARC, TIMP2, COL14A1, LAMA5, VEGFA, COL6A1, LOX, LAMB1, SPN	641	117	12782	2.5565022600904035	0.6683919474564273	0.023710078878342644	3.007280813634561
GOTERM_CC_FAT	GO:0005604~basement membrane	11	1.2925969447708578	0.0053643705993282696	COL4A2, COL4A1, LAMA5, TNC, FBN1, VEGFA, HSPG2, SPARC, LAMB1, TIMP2, SPN	641	78	12782	2.812152486099444	0.9403043843825568	0.05275912250523629	7.500558777458943
KEGG_PATHWAY	hsa04512:ECM-receptor interaction	15	1.762632197414806	0.006114800351933663	COL4A2, COL4A1, TNC, COL3A1, ITGA11, HSPG2, ITGB1, SDC1, CD44, LAMA5, ITGAV, COMP, COL6A1, LAMB1, THBS1	407	84	5085	2.231045981045981	0.6063538976462846	0.041492036913517216	7.078286189131367
SP_PIR_KEYWORDS	extracellular matrix	18	2.1151586368977675	0.03922927424472794	BMP4, COL4A2, WNT5B, COL4A1, LTBP4, TNC, FBN1, COL3A1, HSPG2, MMP28, SPARC, TIMP2, WNT2, COL14A1, LAMA5, COMP, COL6A1, LAMB1	849	241	19235	1.6921543040628713	0.9999999997452533	0.21764978551218273	44.250971788487256
GOTERM_CC_FAT	GO:0031012~extracellular matrix	26	3.055229142185664	0.04115174523391374	WNT5B, TNC, LTBP4, COL3A1, MMP28, TIMP2, WNT2, CD44, COMP, COL6A1, LOX, THBS1, LAMB1, GPC1, SPN, BMP4, LPL, COL4A2, COL4A1, FBN1, EFEMP1, HSPG2, SPARC, COL14A1, LAMA5, VEGFA	641	345	12782	1.502778719844446	0.999999999726512	0.22589190803375925	45.617559764009656
GOTERM_CC_FAT	GO:0005578~proteinaceous extracellular matrix	23	2.7027027027027026	0.08263803686207398	BMP4, COL4A2, WNT5B, COL4A1, LTBP4, TNC, FBN1, EFEMP1, COL3A1, HSPG2, MMP28, SPARC, TIMP2, WNT2, COL14A1, LAMA5, COMP, VEGFA, COL6A1, LOX, LAMB1, GPC1, SPN	641	320	12782	1.4332390795631824	1.0	0.35519187054873025	71.3571744546167
SP_PIR_KEYWORDS	Secreted	52	6.110458284371328	0.9990892859824023	A2M, NRP1, IGFBP7, LY86, LTBP4, BTC, GABBR1, MMP28, B2M, WNT2, LNPEP, APOE, HTRA1, SOSTDC1, RSPO3, ANGPT1, LOXL4, LOX, GPC1, ADAM9, HLA-B, SLIT2, ADM, VEGFA, ADAM12, WNT5B, CCL2, ERBB3, TNC, COL3A1, CRLF1, SFN, CX3CL1, TIMP2, COMP, COL6A1, LAMB1, BMP4, LPL, COL4A2, BMP2, COL4A1, EFEMP1, FBN1, HSPG2, IGF1, SPARC, COL14A1, LAMA5, SFRP4, PLAU, IGFBP4	849	1689	19235	0.6975224570263766	1.0	0.9999998840220256	100.0
Annotation Cluster 75	Enrichment Score: 1.5472273727569523
Category	Term	Count	%	PValue	Genes	List Total	Pop Hits	Pop Total	Fold Enrichment	Bonferroni	Benjamini	FDR
GOTERM_MF_FAT	GO:0008320~protein transmembrane transporter activity	5	0.5875440658049353	0.01781218953952249	SEC61B, MCL1, TIMM23, TIMM44, SEC61G	753	18	12983	4.789361074221633	0.9999999003442511	0.2257786972741629	24.423784273406813
GOTERM_MF_FAT	GO:0015450~P-P-bond-hydrolysis-driven protein transmembrane transporter activity	4	0.4700352526439483	0.035793180206728545	SEC61B, TIMM23, TIMM44, SEC61G	753	13	12983	5.305138420676268	0.9999999999999937	0.33890842041043634	43.329120204213034
GOTERM_MF_FAT	GO:0022884~macromolecule transmembrane transporter activity	4	0.4700352526439483	0.035793180206728545	SEC61B, TIMM23, TIMM44, SEC61G	753	13	12983	5.305138420676268	0.9999999999999937	0.33890842041043634	43.329120204213034
Annotation Cluster 76	Enrichment Score: 1.5435207774444124
Category	Term	Count	%	PValue	Genes	List Total	Pop Hits	Pop Total	Fold Enrichment	Bonferroni	Benjamini	FDR
UP_SEQ_FEATURE	short sequence motif:BH1	5	0.5875440658049353	9.885114154108946E-4	MCL1, BOK, BAX, BCL2L2, BCL2L1	849	11	19113	10.2328943141664	0.9268984591119128	0.23017386114682437	1.7405592108026946
UP_SEQ_FEATURE	short sequence motif:BH2	5	0.5875440658049353	0.0019947613533718997	MCL1, BOK, BAX, BCL2L2, BCL2L1	849	13	19113	8.658602881217723	0.9949147603005714	0.29678612914448543	3.4829628627777276
INTERPRO	IPR002475:BCL2-like apoptosis inhibitor	5	0.5875440658049353	0.002080875300042987	MCL1, BOK, BAX, BCL2L2, BCL2L1	819	12	16659	8.475274725274724	0.9430890561154834	0.2727421445649214	3.3669371644919788
UP_SEQ_FEATURE	short sequence motif:BH4	3	0.35252643948296125	0.01797895322716782	BOK, BCL2L2, BCL2L1	849	5	19113	13.507420494699646	1.0	0.6987079880016864	27.53780230573678
INTERPRO	IPR000712:Apoptosis regulator Bcl-2, BH	5	0.5875440658049353	0.020819919777468148	MCL1, BOK, BAX, BCL2L2, BCL2L1	819	22	16659	4.622877122877123	0.9999999999997328	0.5953397871615449	29.24403178549949
INTERPRO	IPR003093:Apoptosis regulator Bcl-2 protein, BH4	3	0.35252643948296125	0.021808536288108003	BOK, BCL2L2, BCL2L1	819	5	16659	12.204395604395604	0.9999999999999334	0.6012466555385202	30.40949549223193
SMART	SM00265:BH4	3	0.35252643948296125	0.02863848319399381	BOK, BCL2L2, BCL2L1	516	5	9079	10.556976744186047	0.9994913567875553	0.49813949065471685	31.61582808516854
SMART	SM00337:BCL	5	0.5875440658049353	0.03314408098031871	MCL1, BOK, BAX, BCL2L2, BCL2L1	516	22	9079	3.998854827343199	0.9998488460725581	0.5195830891428979	35.65015755113712
UP_SEQ_FEATURE	short sequence motif:BH3	4	0.4700352526439483	0.03718107736134496	MCL1, BOK, BAX, BCL2L1	849	17	19113	5.297027644980253	1.0	0.8170649958119308	48.967267669015
GOTERM_CC_FAT	GO:0031968~organelle outer membrane	6	0.7050528789659225	0.6011320896107527	MCL1, RAE1, BAX, PINK1, BCL2L1, PPP2R2B	641	104	12782	1.1504260170406815	1.0	0.9196672943577174	99.99983635986706
GOTERM_CC_FAT	GO:0019867~outer membrane	6	0.7050528789659225	0.6346347133878893	MCL1, RAE1, BAX, PINK1, BCL2L1, PPP2R2B	641	108	12782	1.1078176460391749	1.0	0.929435150018165	99.99995412333949
GOTERM_CC_FAT	GO:0005741~mitochondrial outer membrane	5	0.5875440658049353	0.6661780351496407	MCL1, BAX, PINK1, BCL2L1, PPP2R2B	641	90	12782	1.1078176460391749	1.0	0.9427441374193307	99.99998760644574
Annotation Cluster 77	Enrichment Score: 1.5380471684394783
Category	Term	Count	%	PValue	Genes	List Total	Pop Hits	Pop Total	Fold Enrichment	Bonferroni	Benjamini	FDR
GOTERM_BP_FAT	GO:0003006~reproductive developmental process	32	3.7602820211515864	1.8832364196440745E-4	BBS4, BCL2L2, BCL2L1, SOX9, TCF7L2, NR2C2, CITED2, CHD7, HSPA2, PVRL2, NOS3, ANGPT1, PAFAH1B1, FANCG, HSD17B4, PPP2R2B, EIF2B4, AXIN1, EIF2B5, BMP4, AFF4, ALMS1, SIX5, NRIP1, SDC1, CCND1, NCOA4, BAX, VEGFA, DLD, ROR2, PBX1	804	262	13528	2.0550681705973943	0.4635838039384216	0.006747188446290631	0.34223369769595946
GOTERM_BP_FAT	GO:0048515~spermatid differentiation	11	1.2925969447708578	0.0017409904955889414	BBS4, HSPA2, BAX, DLD, PVRL2, AFF4, ALMS1, PAFAH1B1, SIX5, FANCG, PPP2R2B	804	57	13528	3.2470978441127696	0.9968566721997687	0.039495887927197826	3.121956522108471
GOTERM_BP_FAT	GO:0007281~germ cell development	15	1.762632197414806	0.0025016396620583994	BMP4, BBS4, AFF4, ALMS1, SIX5, BCL2L1, NR2C2, HSPA2, BAX, DLD, PVRL2, PAFAH1B1, FANCG, PPP2R2B, AXIN1	804	101	13528	2.498891680212797	0.9997472949572008	0.048674803582200776	4.4568415745585455
GOTERM_BP_FAT	GO:0048610~reproductive cellular process	20	2.3501762632197414	0.003444779843380546	BMP4, BBS4, AFF4, ALMS1, BCL2L2, SIX5, BCL2L1, ITGB1, NR2C2, CCND1, SDC1, HSPA2, BAX, DLD, PVRL2, PAFAH1B1, FANCG, HSD17B4, PPP2R2B, AXIN1	804	162	13528	2.0772679810822434	0.9999889331166457	0.061762060143974784	6.087852018589402
GOTERM_BP_FAT	GO:0007286~spermatid development	10	1.1750881316098707	0.004179431249784711	BBS4, HSPA2, DLD, PVRL2, AFF4, ALMS1, PAFAH1B1, SIX5, FANCG, PPP2R2B	804	54	13528	3.115901971623365	0.999999034232412	0.06994809526276802	7.340045687329377
GOTERM_BP_FAT	GO:0032504~multicellular organism reproduction	35	4.112808460634548	0.1836009089457567	BBS4, CCL2, PRKAG1, BCL2L2, BCL2L1, PTTG1, ITGB1, NR2C2, CITED2, WNT2, HSPA2, GPX4, PVRL2, PAFAH1B3, NOS3, ANGPT1, PAFAH1B1, FANCG, PPP2R2B, EIF2B4, AXIN1, EIF2B5, BMP4, BMP2, AFF4, TRIM27, ALMS1, SIX5, BIRC3, NRIP1, SP1, BAX, VEGFA, DLD, XRN2	804	487	13528	1.2092514838538315	1.0	0.7428146822532329	97.50861030204736
GOTERM_BP_FAT	GO:0048609~reproductive process in a multicellular organism	35	4.112808460634548	0.1836009089457567	BBS4, CCL2, PRKAG1, BCL2L2, BCL2L1, PTTG1, ITGB1, NR2C2, CITED2, WNT2, HSPA2, GPX4, PVRL2, PAFAH1B3, NOS3, ANGPT1, PAFAH1B1, FANCG, PPP2R2B, EIF2B4, AXIN1, EIF2B5, BMP4, BMP2, AFF4, TRIM27, ALMS1, SIX5, BIRC3, NRIP1, SP1, BAX, VEGFA, DLD, XRN2	804	487	13528	1.2092514838538315	1.0	0.7428146822532329	97.50861030204736
GOTERM_BP_FAT	GO:0048232~male gamete generation	21	2.4676850763807283	0.37318837442013114	BBS4, PRKAG1, AFF4, TRIM27, ALMS1, BCL2L2, SIX5, BCL2L1, PTTG1, BIRC3, NR2C2, HSPA2, BAX, GPX4, PVRL2, DLD, PAFAH1B3, PAFAH1B1, FANCG, PPP2R2B, XRN2	804	308	13528	1.1472184531886023	1.0	0.9244651288763144	99.97970120142628
GOTERM_BP_FAT	GO:0007283~spermatogenesis	21	2.4676850763807283	0.37318837442013114	BBS4, PRKAG1, AFF4, TRIM27, ALMS1, BCL2L2, SIX5, BCL2L1, PTTG1, BIRC3, NR2C2, HSPA2, BAX, GPX4, PVRL2, DLD, PAFAH1B3, PAFAH1B1, FANCG, PPP2R2B, XRN2	804	308	13528	1.1472184531886023	1.0	0.9244651288763144	99.97970120142628
GOTERM_BP_FAT	GO:0007276~gamete generation	26	3.055229142185664	0.39994395339294153	BBS4, PRKAG1, BCL2L2, PTTG1, BCL2L1, ITGB1, NR2C2, HSPA2, GPX4, PVRL2, PAFAH1B3, NOS3, PAFAH1B1, FANCG, PPP2R2B, AXIN1, BMP4, TRIM27, AFF4, ALMS1, SIX5, BIRC3, NRIP1, BAX, DLD, XRN2	804	395	13528	1.1075256628251149	1.0	0.9381178165522696	99.99082454455865
GOTERM_BP_FAT	GO:0019953~sexual reproduction	28	3.290246768507638	0.5440909354203561	BBS4, PRKAG1, BCL2L2, BCL2L1, PTTG1, ITGB1, NR2C2, CD9, HSPA2, GPX4, CD46, PVRL2, PAFAH1B3, NOS3, PAFAH1B1, FANCG, PPP2R2B, AXIN1, BMP4, AFF4, TRIM27, ALMS1, SIX5, BIRC3, NRIP1, BAX, DLD, XRN2	804	458	13528	1.0286558474005518	1.0	0.9796431259291511	99.99993821671127
Annotation Cluster 78	Enrichment Score: 1.52347065472904
Category	Term	Count	%	PValue	Genes	List Total	Pop Hits	Pop Total	Fold Enrichment	Bonferroni	Benjamini	FDR
GOTERM_BP_FAT	GO:0007015~actin filament organization	11	1.2925969447708578	0.009730846481268297	ALDOA, NCK2, ARHGEF2, LIMA1, ACTA1, SCIN, RAC1, ABI2, ACTN1, ARPC4, WASL	804	72	13528	2.5706191265892757	0.999999999999991	0.1316946116809543	16.30484877941919
BIOCARTA	h_actinYPathway:Y branching of actin filaments	5	0.5875440658049353	0.027784515117953587	ACTA1, WASF2, RAC1, ABI2, WASL	164	11	1437	3.9828159645232812	0.998668946578731	0.5629567312032073	30.40596936345119
GOTERM_BP_FAT	GO:0008154~actin polymerization or depolymerization	4	0.4700352526439483	0.09945682541245325	RAC1, ABI2, ARPC4, WASL	804	19	13528	3.54228855721393	1.0	0.5582700317960184	85.1444903888305
Annotation Cluster 79	Enrichment Score: 1.4843514680417653
Category	Term	Count	%	PValue	Genes	List Total	Pop Hits	Pop Total	Fold Enrichment	Bonferroni	Benjamini	FDR
GOTERM_MF_FAT	GO:0004713~protein tyrosine kinase activity	20	2.3501762632197414	0.0034530654318010346	NRP1, ZAK, MAP2K1, ERBB3, MAP2K2, HCK, TRIM27, TFG, FER, FES, IRS1, SRC, WEE1, WNT2, TYK2, PTK2, CRKL, NTRK2, ROR2, NEK6	753	166	12983	2.077313237011792	0.9550749528587339	0.08257805123535122	5.246786340714882
SP_PIR_KEYWORDS	tyrosine-protein kinase	13	1.527614571092832	0.003594440602046078	TYK2, PTK2, MAP2K1, ERBB3, MAP2K2, HCK, NTRK2, TFG, ROR2, FER, FES, WEE1, SRC	849	111	19235	2.6534131304449327	0.8629905943759295	0.03258569181802984	5.121750483554399
INTERPRO	IPR001245:Tyrosine protein kinase	13	1.527614571092832	0.013156482185439071	ZAK, ERBB3, HCK, TFG, FER, FES, SRC, TYK2, PTK2, RIPK1, NTRK2, ROR2, NEK6	819	118	16659	2.2409200968523	0.9999999878199007	0.4665528393463336	19.567628735389377
GOTERM_MF_FAT	GO:0004715~non-membrane spanning protein tyrosine kinase activity	7	0.8225616921269095	0.029438450559520882	TYK2, PTK2, HCK, FER, FES, SRC, WEE1	753	41	12983	2.9437048553752474	0.9999999999977107	0.307302057851479	37.22163663657483
SMART	SM00219:TyrKc	13	1.527614571092832	0.03508160025727511	ZAK, ERBB3, HCK, TFG, FER, FES, SRC, TYK2, PTK2, RIPK1, NTRK2, ROR2, NEK6	516	118	9079	1.9384279332545	0.9999104545660361	0.5117764473920592	37.316464255307324
INTERPRO	IPR008266:Tyrosine protein kinase, active site	10	1.1750881316098707	0.04866815867757056	TYK2, PTK2, ERBB3, HCK, NTRK2, TFG, ROR2, FER, FES, SRC	819	97	16659	2.096975189758695	1.0	0.7679210837620164	55.97118927483535
GOTERM_BP_FAT	GO:0018108~peptidyl-tyrosine phosphorylation	7	0.8225616921269095	0.053190612366176074	TYK2, ERBB3, ABI2, FER, FES, STAT1, SRC	804	46	13528	2.5604585766818087	1.0	0.3947355094134868	63.02323512571224
SP_PIR_KEYWORDS	tyrosine-specific protein kinase	6	0.7050528789659225	0.059218256819114086	NTRK2, ROR2, FER, FES, SRC, WEE1	849	48	19235	2.8320082449941104	0.9999999999999977	0.28849095270821545	58.98709385501859
SP_PIR_KEYWORDS	transforming protein	5	0.5875440658049353	0.061067885080371684	RAC1, TRIM27, FER, FES, SRC	849	34	19235	3.3317744058754246	0.9999999999999992	0.29377880134668777	60.14878558782297
GOTERM_BP_FAT	GO:0018212~peptidyl-tyrosine modification	7	0.8225616921269095	0.06317233479335554	TYK2, ERBB3, ABI2, FER, FES, STAT1, SRC	804	48	13528	2.4537728026533996	1.0	0.4341333209100713	69.51069949313901
SP_PIR_KEYWORDS	myristylation	5	0.5875440658049353	0.09146609709641994	ARF3, SAV1, FER, FES, SRC	849	39	19235	2.9046238410196006	1.0	0.3875411309174822	75.35358713036726
SP_PIR_KEYWORDS	autophosphorylation	5	0.5875440658049353	0.16891828294736302	STK25, NTRK2, FER, FES, SRC	849	49	19235	2.311843465301315	1.0	0.5525598567051516	93.28962868132517
Annotation Cluster 80	Enrichment Score: 1.4535215172191522
Category	Term	Count	%	PValue	Genes	List Total	Pop Hits	Pop Total	Fold Enrichment	Bonferroni	Benjamini	FDR
UP_SEQ_FEATURE	DNA-binding region:HMG box	7	0.8225616921269095	0.012546795959050921	PBRM1, HMG20B, SOX18, SOX9, CIC, SOX8, TCF7L2	849	44	19113	3.5815130099582397	0.9999999999999969	0.6255293619626064	20.081819898078113
INTERPRO	IPR000910:High mobility group, HMG1/HMG2	7	0.8225616921269095	0.04452040183799122	PBRM1, HMG20B, SOX18, SOX9, CIC, SOX8, TCF7L2	819	53	16659	2.686502177068215	1.0	0.7593034825719104	52.70643175503946
SMART	SM00398:HMG	7	0.8225616921269095	0.07804472189175019	PBRM1, HMG20B, SOX18, SOX9, CIC, SOX8, TCF7L2	516	53	9079	2.3238628053239725	0.9999999993844375	0.6921827904461852	65.45042859102332
Annotation Cluster 81	Enrichment Score: 1.4419156305207037
Category	Term	Count	%	PValue	Genes	List Total	Pop Hits	Pop Total	Fold Enrichment	Bonferroni	Benjamini	FDR
GOTERM_MF_FAT	GO:0008135~translation factor activity, nucleic acid binding	14	1.645123384253819	0.004188805771823545	EEF1B2, ELL, EIF5, EIF5A, EIF4G3, EIF3G, EIF3E, EIF3L, EEF1G, EIF3J, TCEA2, EEF1D, EIF2B4, EIF2B5	753	98	12983	2.463099981028268	0.9768381846258803	0.08574779977437608	6.3308951328364005
SP_PIR_KEYWORDS	Initiation factor	8	0.9400705052878966	0.007495227700215107	EIF4G3, EIF3G, EIF3E, EIF5, EIF3L, EIF3J, EIF2B4, EIF2B5	849	52	19235	3.485548609223521	0.9842820020121866	0.0568144380452974	10.402910099344531
GOTERM_BP_FAT	GO:0006413~translational initiation	8	0.9400705052878966	0.015948287552698965	EIF3G, EIF3E, EIF5, EIF3L, EIF3J, EIF2B4, RPS3, EIF2B5	804	45	13528	2.99126589275843	1.0	0.18365968431455026	25.370319485769688
UP_SEQ_FEATURE	domain:W2	3	0.35252643948296125	0.03558890961049615	EIF4G3, EIF5, EIF2B5	849	7	19113	9.648157496214033	1.0	0.8194199405251463	47.44805208170487
GOTERM_CC_FAT	GO:0005852~eukaryotic translation initiation factor 3 complex	4	0.4700352526439483	0.03623625680000217	EIF3G, EIF3E, EIF3L, EIF3J	641	15	12782	5.31752470098804	0.9999999960135523	0.20565900405347137	41.43360684693975
INTERPRO	IPR003307:eIF4-gamma/eIF5/eIF2-epsilon	3	0.35252643948296125	0.042898019752336654	EIF4G3, EIF5, EIF2B5	819	7	16659	8.717425431711145	1.0	0.7541541547447262	51.368637825273936
SMART	SM00515:eIF5C	3	0.35252643948296125	0.05576850063480044	EIF4G3, EIF5, EIF2B5	516	7	9079	7.540697674418605	0.9999996870431911	0.6315609727667045	52.78790835276674
GOTERM_MF_FAT	GO:0003743~translation initiation factor activity	8	0.9400705052878966	0.06163127770098682	EIF4G3, EIF3G, EIF3E, EIF5, EIF3L, EIF3J, EIF2B4, EIF2B5	753	61	12983	2.261206539960377	1.0	0.4585751588731789	62.884185156676196
GOTERM_BP_FAT	GO:0045947~negative regulation of translational initiation	3	0.35252643948296125	0.17833099841961184	EIF3E, EIF2B4, EIF2B5	804	13	13528	3.882893226176808	1.0	0.733643277381806	97.1990496551276
GOTERM_BP_FAT	GO:0006446~regulation of translational initiation	5	0.5875440658049353	0.22435840633814383	EIF4G3, EIF3E, EIF5, EIF2B4, EIF2B5	804	41	13528	2.0519354447275817	1.0	0.8006419263544864	99.01915291622998
Annotation Cluster 82	Enrichment Score: 1.4353303627640357
Category	Term	Count	%	PValue	Genes	List Total	Pop Hits	Pop Total	Fold Enrichment	Bonferroni	Benjamini	FDR
GOTERM_BP_FAT	GO:0035295~tube development	24	2.82021151586369	0.005900247811073889	BMP4, DVL2, BBS4, BMP2, NRP1, BMPR2, IGF1, SLIT2, CTNNB1, WNT2, RGMA, TIMELESS, TSC1, CD44, SP1, LAMA5, VEGFA, NOTCH4, NOS3, ZFPM2, PBX1, LOX, TRAF6, TWIST1	804	220	13528	1.8355495251017637	0.9999999968311912	0.0897956154759304	10.21164744980596
GOTERM_BP_FAT	GO:0060541~respiratory system development	12	1.410105757931845	0.05546105674921806	WNT2, BMP4, CHD7, TIMELESS, SP1, LAMA5, VEGFA, BMPR2, NOS3, ZFPM2, LOX, CTNNB1	804	108	13528	1.869541182974019	1.0	0.40451829783697213	64.6043547300164
GOTERM_BP_FAT	GO:0030324~lung development	11	1.2925969447708578	0.06880444560634227	WNT2, BMP4, TIMELESS, SP1, LAMA5, VEGFA, BMPR2, NOS3, ZFPM2, LOX, CTNNB1	804	99	13528	1.8695411829740187	1.0	0.45448360757356887	72.68006972922701
GOTERM_BP_FAT	GO:0030323~respiratory tube development	11	1.2925969447708578	0.08057562007078875	WNT2, BMP4, TIMELESS, SP1, LAMA5, VEGFA, BMPR2, NOS3, ZFPM2, LOX, CTNNB1	804	102	13528	1.81455467759243	1.0	0.4989635611368398	78.32718837223442
Annotation Cluster 83	Enrichment Score: 1.41662191837687
Category	Term	Count	%	PValue	Genes	List Total	Pop Hits	Pop Total	Fold Enrichment	Bonferroni	Benjamini	FDR
GOTERM_CC_FAT	GO:0000776~kinetochore	11	1.2925969447708578	0.004889644090793012	NUP133, SIN3A, TP53BP1, CREBBP, PBRM1, AHCTF1, PAFAH1B1, NUP37, DCTN3, MIS12, CBX5	641	77	12782	2.848673946957878	0.9233463500468398	0.04911478470364061	6.858543138465334
GOTERM_CC_FAT	GO:0000775~chromosome, centromeric region	14	1.645123384253819	0.009151856018174975	NUP133, TP53BP1, CENPP, CREBBP, AHCTF1, CTCF, DCTN3, MIS12, CBX5, SIN3A, RCC2, PBRM1, PAFAH1B1, NUP37	641	124	12782	2.2513713451763877	0.9919142462394689	0.07715518774155916	12.477112401383861
GOTERM_CC_FAT	GO:0000793~condensed chromosome	13	1.527614571092832	0.028212553145037733	NUP133, HMBS, TP53BP1, CREBBP, AHCTF1, CTCF, SYCE1, NUP37, TUBG1, DCTN3, CDK2, MIS12, SMC4	641	129	12782	2.009529683512922	0.9999996928481061	0.1749039116967861	33.95471962318316
GOTERM_CC_FAT	GO:0000777~condensed chromosome kinetochore	7	0.8225616921269095	0.06902037721985374	NUP133, TP53BP1, CREBBP, AHCTF1, NUP37, DCTN3, MIS12	641	58	12782	2.4066383344988975	1.0	0.31777910182786195	64.53680299735883
GOTERM_CC_FAT	GO:0031080~Nup107-160 complex	3	0.35252643948296125	0.08628438021363029	NUP133, AHCTF1, NUP37	641	10	12782	5.9822152886115445	1.0	0.3653299881005516	72.96392791453745
GOTERM_CC_FAT	GO:0000779~condensed chromosome, centromeric region	7	0.8225616921269095	0.11183430239480129	NUP133, TP53BP1, CREBBP, AHCTF1, NUP37, DCTN3, MIS12	641	66	12782	2.1149245969838795	1.0	0.4258498517261968	82.07727825858863
SP_PIR_KEYWORDS	kinetochore	6	0.7050528789659225	0.14418935798221938	NUP133, TP53BP1, AHCTF1, NUP37, DCTN3, MIS12	849	63	19235	2.1577205676145605	1.0	0.5028078829807199	89.70395323795756
Annotation Cluster 84	Enrichment Score: 1.3926115192242003
Category	Term	Count	%	PValue	Genes	List Total	Pop Hits	Pop Total	Fold Enrichment	Bonferroni	Benjamini	FDR
GOTERM_BP_FAT	GO:0010324~membrane invagination	22	2.5851938895417157	0.021408126045675914	RAB7A, ABCA7, AP1G1, SNX17, HCK, WASF2, SNX1, ITSN1, MARCH3, NRAS, DAB2, ADRB2, CD93, APOE, NEDD4, ITGAV, RAC1, CAP1, THBS1, CD14, EPN1, DNM2	804	220	13528	1.6825870646766168	1.0	0.2227483573448985	32.558134104690254
GOTERM_BP_FAT	GO:0006897~endocytosis	22	2.5851938895417157	0.021408126045675914	RAB7A, ABCA7, AP1G1, SNX17, HCK, WASF2, SNX1, ITSN1, MARCH3, NRAS, DAB2, ADRB2, CD93, APOE, NEDD4, ITGAV, RAC1, CAP1, THBS1, CD14, EPN1, DNM2	804	220	13528	1.6825870646766168	1.0	0.2227483573448985	32.558134104690254
GOTERM_BP_FAT	GO:0016044~membrane organization	32	3.7602820211515864	0.04620241595722473	RAB7A, ABCA7, AP1G1, SNX17, WASF2, SNX1, BCL2L1, ITSN1, CD9, DOCK2, DAB2, CD93, APOE, ITGAV, RAC1, PAFAH1B1, CAP1, THBS1, SAR1B, SEC23A, HCK, MARCH3, PREB, NRAS, ADRB2, NEDD4, ARRB1, BAX, USO1, CD14, EPN1, DNM2	804	381	13528	1.4131964847677623	1.0	0.3628929226032326	57.727274861733655
GOTERM_BP_FAT	GO:0016192~vesicle-mediated transport	42	4.935370152761457	0.1269790083669005	SEPT5, RAB7A, ABCA7, NKD2, NRBP1, EXOC7, AP1G1, SNX17, WASF2, SNX1, ITSN1, SRC, CTNNB1, BLZF1, DAB2, AP2B1, CD93, SQSTM1, APOE, ACTR1A, ITGAV, RAC1, CAP1, THBS1, SAR1B, AGAP3, SEC23A, HCK, OPTN, MARCH3, PREB, NRAS, ADRB2, VCP, ARRB1, NEDD4, ARF3, SCIN, USO1, EPN1, CD14, DNM2	804	576	13528	1.2268864013266998	1.0	0.6321830743852788	91.55643066995992
Annotation Cluster 85	Enrichment Score: 1.3704844468547872
Category	Term	Count	%	PValue	Genes	List Total	Pop Hits	Pop Total	Fold Enrichment	Bonferroni	Benjamini	FDR
GOTERM_BP_FAT	GO:0060070~Wnt receptor signaling pathway through beta-catenin	6	0.7050528789659225	0.0024731038262078083	TBL1XR1, CCND1, GSK3B, TCF7L2, CTNNB1, AXIN1	804	17	13528	5.938542581211589	0.9997222208724559	0.0487049399434194	4.407078625955441
GOTERM_CC_FAT	GO:0030877~beta-catenin destruction complex	3	0.35252643948296125	0.014038873677183697	GSK3B, CTNNB1, AXIN1	641	4	12782	14.955538221528862	0.9993939183320785	0.10617916895689372	18.5303743560719
BIOCARTA	h_ps1Pathway:Presenilin action in Notch and Wnt signaling	6	0.7050528789659225	0.015071417043132434	GSK3B, ADAM17, DLL1, RBPJ, CTNNB1, AXIN1	164	14	1437	3.7552264808362366	0.9718087628016358	0.5902409691683266	17.746239861907696
BIOCARTA	h_pitx2Pathway:Multi-step Regulation of Transcription by Pitx2	5	0.5875440658049353	0.09792653921729004	HDAC1, GSK3B, CREBBP, CTNNB1, AXIN1	164	16	1437	2.7381859756097557	0.9999999999696717	0.739589664721771	73.4409407999303
BIOCARTA	h_gsk3Pathway:Inactivation of Gsk3 by AKT causes accumulation of b-catenin in Alveolar Macrophages	7	0.8225616921269095	0.10107896551875219	CCND1, GSK3B, TIRAP, CD14, PIK3R1, CTNNB1, AXIN1	164	29	1437	2.1150126156433977	0.9999999999866782	0.7323245404204175	74.61050371594362
BIOCARTA	h_wntPathway:WNT Signaling Pathway	6	0.7050528789659225	0.14458707534205797	CCND1, HDAC1, GSK3B, CREBBP, CTNNB1, AXIN1	164	25	1437	2.1029268292682923	0.9999999999999999	0.7562337099188476	86.58840252098753
BIOCARTA	h_alkPathway:ALK in cardiac myocytes	6	0.7050528789659225	0.3405567564526927	BMP4, BMP2, GSK3B, BMPR2, CTNNB1, AXIN1	164	34	1437	1.5462697274031563	1.0	0.9080444572374438	99.52813166331255
Annotation Cluster 86	Enrichment Score: 1.366250989437593
Category	Term	Count	%	PValue	Genes	List Total	Pop Hits	Pop Total	Fold Enrichment	Bonferroni	Benjamini	FDR
GOTERM_BP_FAT	GO:0000079~regulation of cyclin-dependent protein kinase activity	11	1.2925969447708578	0.0011329154280339641	CCNT2, CKS1B, CDKN1A, CCND1, CDKN2B, CDKN2D, HERC5, ADAM17, SFN, GADD45A, CDC37	804	54	13528	3.4274921687857014	0.9764510768967296	0.027999591692169257	2.0421711517889407
GOTERM_MF_FAT	GO:0016538~cyclin-dependent protein kinase regulator activity	6	0.7050528789659225	0.0022192135565414577	CKS1B, CDKN1A, CCND1, CDKN2B, CDKN2D, CABLES1	753	17	12983	6.085305835481603	0.8636931459666044	0.06226264636709311	3.402315723077942
GOTERM_MF_FAT	GO:0019207~kinase regulator activity	13	1.527614571092832	0.007256511348925807	CKS1B, CDKN1A, CCND1, CDKN2B, ERBB3, PRKAG1, CDKN2D, SOCS1, SFN, ITSN1, TRIB2, CABLES1, PIK3R1	753	93	12983	2.4101300889631436	0.9985451059519788	0.1202298096513561	10.727263130473874
GOTERM_MF_FAT	GO:0019887~protein kinase regulator activity	11	1.2925969447708578	0.018189474670201433	CKS1B, CDKN1A, CCND1, CDKN2B, ERBB3, PRKAG1, CDKN2D, SOCS1, SFN, CABLES1, TRIB2	753	81	12983	2.341465414063909	0.9999999293955361	0.22079994930895952	24.874842517787975
SP_PIR_KEYWORDS	protein kinase inhibitor	4	0.4700352526439483	0.031123994016994925	CDKN1A, CDKN2B, HINT1, TRIB2	849	16	19235	5.664016489988221	0.9999999736944821	0.18177244334340814	36.97586900550674
SP_PIR_KEYWORDS	cell cycle control	5	0.5875440658049353	0.045892047704128	CKS1B, CCND1, CDKN2B, CDK2, WEE1	849	31	19235	3.6542041870891757	0.999999999994532	0.24333894250362542	49.637120234579946
GOTERM_MF_FAT	GO:0004860~protein kinase inhibitor activity	6	0.7050528789659225	0.05480612962074856	CDKN1A, CDKN2B, CDKN2D, SOCS1, SFN, TRIB2	753	36	12983	2.873616644532979	1.0	0.4370367466422883	58.447476144704154
GOTERM_MF_FAT	GO:0019210~kinase inhibitor activity	6	0.7050528789659225	0.060482003707794364	CDKN1A, CDKN2B, CDKN2D, SOCS1, SFN, TRIB2	753	37	12983	2.7959513298158716	1.0	0.45934312110682063	62.16955859005044
GOTERM_BP_FAT	GO:0045936~negative regulation of phosphate metabolic process	7	0.8225616921269095	0.06317233479335554	CDKN1A, CDKN2B, SMAD7, BAX, CDKN2D, SOCS1, YWHAE	804	48	13528	2.4537728026533996	1.0	0.4341333209100713	69.51069949313901
GOTERM_BP_FAT	GO:0010563~negative regulation of phosphorus metabolic process	7	0.8225616921269095	0.06317233479335554	CDKN1A, CDKN2B, SMAD7, BAX, CDKN2D, SOCS1, YWHAE	804	48	13528	2.4537728026533996	1.0	0.4341333209100713	69.51069949313901
GOTERM_MF_FAT	GO:0030291~protein serine/threonine kinase inhibitor activity	4	0.4700352526439483	0.07176287208199839	CDKN1A, CDKN2B, CDKN2D, SFN	753	17	12983	4.056870556987735	1.0	0.4941983329873699	68.65976697727578
GOTERM_MF_FAT	GO:0004861~cyclin-dependent protein kinase inhibitor activity	3	0.35252643948296125	0.11074695263700975	CDKN1A, CDKN2B, CDKN2D	753	10	12983	5.1725099601593625	1.0	0.6160055048247963	83.93882461524625
GOTERM_BP_FAT	GO:0042326~negative regulation of phosphorylation	6	0.7050528789659225	0.12640853865500024	CDKN1A, CDKN2B, SMAD7, BAX, CDKN2D, SOCS1	804	45	13528	2.2434494195688224	1.0	0.6312294067510071	91.45543614373666
BIOCARTA	h_cellcyclePathway:Cyclins and Cell Cycle Regulation	6	0.7050528789659225	0.14458707534205797	CDKN1A, CCND1, CDKN2B, CDKN2D, CDK2, TFDP1	164	25	1437	2.1029268292682923	0.9999999999999999	0.7562337099188476	86.58840252098753
BBID	26.cyclin-CDK_complexes	4	0.4700352526439483	0.26392678606542513	CDKN1A, CDKN2B, CDKN2D, CDK2	44	15	358	2.16969696969697	0.999999999516417	0.9862945217860665	95.80486247166802
GOTERM_BP_FAT	GO:0001933~negative regulation of protein amino acid phosphorylation	3	0.35252643948296125	0.5742178336920389	SMAD7, BAX, SOCS1	804	32	13528	1.5774253731343282	1.0	0.9846545120857757	99.9999821992968
Annotation Cluster 87	Enrichment Score: 1.32744869793631
Category	Term	Count	%	PValue	Genes	List Total	Pop Hits	Pop Total	Fold Enrichment	Bonferroni	Benjamini	FDR
GOTERM_BP_FAT	GO:0010638~positive regulation of organelle organization	12	1.410105757931845	0.009725150985482007	WNT2, ACTR3, NCK2, SORBS3, ROCK2, BTC, RAC1, SMAD3, DNMT1, IGF1, RANBP1, TERF1	804	83	13528	2.4326559971228194	0.9999999999999908	0.13215983686523758	16.296086415078072
GOTERM_BP_FAT	GO:0051495~positive regulation of cytoskeleton organization	7	0.8225616921269095	0.048584549679741754	WNT2, ACTR3, NCK2, SORBS3, RAC1, SMAD3, TERF1	804	45	13528	2.6173576561636263	1.0	0.3703869256970991	59.608270945007625
GOTERM_BP_FAT	GO:0031334~positive regulation of protein complex assembly	6	0.7050528789659225	0.053954092279642	WNT2, ACTR3, NCK2, GSK3B, RAC1, TERF1	804	35	13528	2.884434968017058	1.0	0.3975106128865632	63.56221900955193
GOTERM_BP_FAT	GO:0032273~positive regulation of protein polymerization	5	0.5875440658049353	0.057690733314303876	WNT2, ACTR3, NCK2, RAC1, TERF1	804	25	13528	3.365174129353234	1.0	0.4128889317060712	66.09473912068387
GOTERM_BP_FAT	GO:0030838~positive regulation of actin filament polymerization	3	0.35252643948296125	0.15675865418176377	ACTR3, NCK2, RAC1	804	12	13528	4.206467661691542	1.0	0.6956441420556192	95.51079190272046
Annotation Cluster 88	Enrichment Score: 1.3142302390516936
Category	Term	Count	%	PValue	Genes	List Total	Pop Hits	Pop Total	Fold Enrichment	Bonferroni	Benjamini	FDR
GOTERM_BP_FAT	GO:0060284~regulation of cell development	24	2.82021151586369	0.002453545982788918	BMP4, NBN, BMP2, NRP1, DTX1, SMAD7, SMAD3, DLL1, TIMP2, SLIT2, ACTR3, PRPF19, PTK2, HDAC1, APOE, BAX, NUMB, NTRK2, UBC, PBX1, CDK5RAP2, SEMA4D, ZFHX3, ARHGDIA	804	205	13528	1.9698580269384782	0.9997036136627553	0.04920678111920618	4.372958033420193
GOTERM_BP_FAT	GO:0045664~regulation of neuron differentiation	16	1.8801410105757932	0.012365818441836927	NBN, NRP1, DTX1, DLL1, TIMP2, SLIT2, ACTR3, PRPF19, PTK2, APOE, NUMB, NTRK2, PBX1, CDK5RAP2, SEMA4D, ARHGDIA	804	133	13528	2.024164889836532	1.0	0.15460720198934974	20.267027993187668
GOTERM_BP_FAT	GO:0050767~regulation of neurogenesis	18	2.1151586368977675	0.01973794391693146	BMP4, NBN, BMP2, NRP1, DTX1, DLL1, TIMP2, SLIT2, ACTR3, PRPF19, PTK2, APOE, NUMB, NTRK2, PBX1, CDK5RAP2, SEMA4D, ARHGDIA	804	166	13528	1.8244919978421146	1.0	0.21112269804117	30.431953019120307
GOTERM_BP_FAT	GO:0051960~regulation of nervous system development	20	2.3501762632197414	0.019842097448393096	BMP4, NBN, BMP2, NRP1, DTX1, IGF1, DLL1, TIMP2, SLIT2, ACTR3, PRPF19, PTK2, APOE, NUMB, NTRK2, UBC, PBX1, CDK5RAP2, SEMA4D, ARHGDIA	804	192	13528	1.7526948590381426	1.0	0.21077636344098138	30.566373677740334
GOTERM_BP_FAT	GO:0031344~regulation of cell projection organization	11	1.2925969447708578	0.03775576422650008	ACTR3, BBS4, PTK2, NRP1, APOE, NUMB, NTRK2, RAC1, SEMA4D, SLIT2, ARHGDIA	804	89	13528	2.0796019900497513	1.0	0.32081278024732207	50.36844656244222
GOTERM_BP_FAT	GO:0010769~regulation of cell morphogenesis involved in differentiation	10	1.1750881316098707	0.038119610873666165	ACTR3, PTK2, NRP1, SMAD7, APOE, NUMB, SMAD3, SEMA4D, SLIT2, ARHGDIA	804	77	13528	2.1851780060735284	1.0	0.3217907866858586	50.70893339490969
GOTERM_BP_FAT	GO:0010975~regulation of neuron projection development	9	1.0575793184488838	0.05467557549823795	ACTR3, PTK2, NRP1, APOE, NUMB, NTRK2, SEMA4D, SLIT2, ARHGDIA	804	70	13528	2.163326226012793	1.0	0.40084788245977465	64.06472455476792
GOTERM_BP_FAT	GO:0031346~positive regulation of cell projection organization	7	0.8225616921269095	0.0580528924041818	ACTR3, BBS4, NUMB, RAC1, SEMA4D, SLIT2, ARHGDIA	804	47	13528	2.5059807346247487	1.0	0.4132150689437498	66.33114552656666
GOTERM_BP_FAT	GO:0022604~regulation of cell morphogenesis	13	1.527614571092832	0.08887907791286605	ACTR3, ALDOA, PTK2, NRP1, SMAD7, APOE, VEGFA, NUMB, FERMT2, SMAD3, SEMA4D, SLIT2, ARHGDIA	804	131	13528	1.669742888610383	1.0	0.5254144410314889	81.62619530296033
GOTERM_BP_FAT	GO:0010720~positive regulation of cell development	8	0.9400705052878966	0.11391197955696734	ACTR3, PRPF19, BMP2, NUMB, SMAD3, SEMA4D, SLIT2, ARHGDIA	804	69	13528	1.9508255822337586	1.0	0.600405732036035	88.9345467545095
GOTERM_BP_FAT	GO:0050769~positive regulation of neurogenesis	7	0.8225616921269095	0.1360536911974729	ACTR3, PRPF19, BMP2, NUMB, SEMA4D, SLIT2, ARHGDIA	804	59	13528	1.9962897377519186	1.0	0.6521427350996833	93.01886215122863
GOTERM_BP_FAT	GO:0050770~regulation of axonogenesis	6	0.7050528789659225	0.2488577429403237	PTK2, NRP1, APOE, SEMA4D, SLIT2, ARHGDIA	804	57	13528	1.771144278606965	1.0	0.8283429536846593	99.4531297607166
GOTERM_BP_FAT	GO:0050772~positive regulation of axonogenesis	3	0.35252643948296125	0.4418969052607202	SEMA4D, SLIT2, ARHGDIA	804	25	13528	2.0191044776119402	1.0	0.9545359977900808	99.99754713613392
Annotation Cluster 89	Enrichment Score: 1.3105599277038884
Category	Term	Count	%	PValue	Genes	List Total	Pop Hits	Pop Total	Fold Enrichment	Bonferroni	Benjamini	FDR
INTERPRO	IPR001202:WW/Rsp5/WWP	9	1.0575793184488838	0.004069778578841245	DGCR8, NEDD4, WWP2, WWP1, SAV1, UTRN, APBB3, SETD2, IQGAP1	819	53	16659	3.4540742276591336	0.9963442051793697	0.33022756110626295	6.485297964898606
SMART	SM00456:WW	9	1.0575793184488838	0.009418196559920725	DGCR8, NEDD4, WWP2, WWP1, SAV1, UTRN, APBB3, SETD2, IQGAP1	516	53	9079	2.9878236068451076	0.9153980672894706	0.3897945855316355	11.641136327530887
UP_SEQ_FEATURE	domain:WW	5	0.5875440658049353	0.014862587258527193	DGCR8, UTRN, APBB3, SETD2, IQGAP1	849	22	19113	5.1164471570832	1.0	0.6473499627494681	23.344821494764467
UP_SEQ_FEATURE	domain:WW 4	3	0.35252643948296125	0.01797895322716782	NEDD4, WWP2, WWP1	849	5	19113	13.507420494699646	1.0	0.6987079880016864	27.53780230573678
UP_SEQ_FEATURE	domain:WW 3	3	0.35252643948296125	0.0575350216383622	NEDD4, WWP2, WWP1	849	9	19113	7.504122497055359	1.0	0.9069622425084717	65.07783812416272
UP_SEQ_FEATURE	active site:Glycyl thioester intermediate	7	0.8225616921269095	0.08522037698088286	UBE2D4, UBE2D3, NEDD4, WWP2, WWP1, HERC5, UBE2L3	849	69	19113	2.283863368669022	1.0	0.9493199955415821	79.43127402376261
UP_SEQ_FEATURE	domain:HECT	4	0.4700352526439483	0.12575660092636592	NEDD4, WWP2, WWP1, HERC5	849	28	19113	3.216052498738011	1.0	0.9753481242311721	90.80116644006344
UP_SEQ_FEATURE	domain:WW 2	4	0.4700352526439483	0.1359007292042918	NEDD4, WWP2, WWP1, SAV1	849	29	19113	3.1051541367125624	1.0	0.9798089064767604	92.5227493836592
UP_SEQ_FEATURE	domain:WW 1	4	0.4700352526439483	0.1359007292042918	NEDD4, WWP2, WWP1, SAV1	849	29	19113	3.1051541367125624	1.0	0.9798089064767604	92.5227493836592
INTERPRO	IPR000569:HECT	4	0.4700352526439483	0.1564502763545706	NEDD4, WWP2, WWP1, HERC5	819	28	16659	2.905808477237049	1.0	0.97119155695225	93.90298005651142
SMART	SM00119:HECTc	4	0.4700352526439483	0.2101924018733793	NEDD4, WWP2, WWP1, HERC5	516	28	9079	2.5135658914728682	1.0	0.9064009186799088	95.4323969289227
Annotation Cluster 90	Enrichment Score: 1.3054224077151826
Category	Term	Count	%	PValue	Genes	List Total	Pop Hits	Pop Total	Fold Enrichment	Bonferroni	Benjamini	FDR
GOTERM_BP_FAT	GO:0043488~regulation of mRNA stability	5	0.5875440658049353	0.038335214189788955	ZFP36, VEGFA, HNRNPD, MAPKAPK2, PABPC1	804	22	13528	3.824061510628675	1.0	0.3209301769504168	50.90965159370704
GOTERM_BP_FAT	GO:0043487~regulation of RNA stability	5	0.5875440658049353	0.05075228251674685	ZFP36, VEGFA, HNRNPD, MAPKAPK2, PABPC1	804	24	13528	3.505389718076285	1.0	0.3810902479625403	61.25097684960485
GOTERM_BP_FAT	GO:0043489~RNA stabilization	4	0.4700352526439483	0.05554288679395013	VEGFA, HNRNPD, MAPKAPK2, PABPC1	804	15	13528	4.486898839137645	1.0	0.404139890865685	64.6601298368926
GOTERM_BP_FAT	GO:0048255~mRNA stabilization	4	0.4700352526439483	0.05554288679395013	VEGFA, HNRNPD, MAPKAPK2, PABPC1	804	15	13528	4.486898839137645	1.0	0.404139890865685	64.6601298368926
Annotation Cluster 91	Enrichment Score: 1.2775915567043732
Category	Term	Count	%	PValue	Genes	List Total	Pop Hits	Pop Total	Fold Enrichment	Bonferroni	Benjamini	FDR
BIOCARTA	h_RacCycDPathway:Influence of Ras and Rho proteins on G1 to S Transition	8	0.9400705052878966	0.013774405223799665	CDKN1A, CCND1, RAC1, NFKBIA, PAK1, CDK2, PIK3R1, TFDP1	164	24	1437	2.9207317073170738	0.961591859955955	0.961591859955955	16.34187148008174
BIOCARTA	h_g1Pathway:Cell Cycle: G1/S Check Point	8	0.9400705052878966	0.038153059492672045	CDKN1A, CCND1, CDKN2B, HDAC1, GSK3B, SMAD3, CDK2, TFDP1	164	29	1437	2.417157275021026	0.9998928721334037	0.5991422858526996	39.37274193100866
GOTERM_CC_FAT	GO:0000307~cyclin-dependent protein kinase holoenzyme complex	3	0.35252643948296125	0.10207093080508377	CDKN1A, CCND1, CDK2	641	11	12782	5.438377535101404	1.0	0.404037994060256	78.999566578294
BIOCARTA	h_cellcyclePathway:Cyclins and Cell Cycle Regulation	6	0.7050528789659225	0.14458707534205797	CDKN1A, CCND1, CDKN2B, CDKN2D, CDK2, TFDP1	164	25	1437	2.1029268292682923	0.9999999999999999	0.7562337099188476	86.58840252098753
Annotation Cluster 92	Enrichment Score: 1.2737675911290693
Category	Term	Count	%	PValue	Genes	List Total	Pop Hits	Pop Total	Fold Enrichment	Bonferroni	Benjamini	FDR
UP_SEQ_FEATURE	region of interest:Dimerization	4	0.4700352526439483	0.026561020323315438	E2F2, E2F5, TERF1, TFDP1	849	15	19113	6.003297997644287	1.0	0.7873075188754288	37.994301856259646
UP_SEQ_FEATURE	short sequence motif:DEF box	3	0.35252643948296125	0.0575350216383622	E2F2, E2F5, TFDP1	849	9	19113	7.504122497055359	1.0	0.9069622425084717	65.07783812416272
INTERPRO	IPR003316:Transcription factor E2F/dimerisation partner (TDP)	3	0.35252643948296125	0.09874615448556122	E2F2, E2F5, TFDP1	819	11	16659	5.547452547452547	1.0	0.9327442712781278	81.90327432828278
Annotation Cluster 93	Enrichment Score: 1.2707606653575143
Category	Term	Count	%	PValue	Genes	List Total	Pop Hits	Pop Total	Fold Enrichment	Bonferroni	Benjamini	FDR
GOTERM_BP_FAT	GO:0030278~regulation of ossification	11	1.2925969447708578	0.016634245538092472	BMP4, ADRB2, BMP2, EGR2, BMPR2, SMAD3, PBX1, AXIN2, SOX9, TWIST2, CTNNB1	804	78	13528	2.3728791937747165	1.0	0.18951433278251184	26.311581585245246
GOTERM_BP_FAT	GO:0030501~positive regulation of bone mineralization	5	0.5875440658049353	0.019333732470004826	BMP4, ADRB2, BMP2, BMPR2, SMAD3	804	18	13528	4.673852957435047	1.0	0.20925032902940766	29.9079443707314
GOTERM_BP_FAT	GO:0007369~gastrulation	10	1.1750881316098707	0.022093915996804395	BMP4, BBS4, EYA2, DLD, BMPR2, SMAD3, ZBTB17, EXT1, SLIT2, CTNNB1	804	70	13528	2.4036958066808816	1.0	0.22696803587629488	33.41324929076601
GOTERM_BP_FAT	GO:0070169~positive regulation of biomineral formation	5	0.5875440658049353	0.023366826927610874	BMP4, ADRB2, BMP2, BMPR2, SMAD3	804	19	13528	4.427860696517413	1.0	0.23633415083825138	34.97335729571864
GOTERM_BP_FAT	GO:0030500~regulation of bone mineralization	6	0.7050528789659225	0.030131632096591875	BMP4, ADRB2, BMP2, BMPR2, SMAD3, SOX9	804	30	13528	3.365174129353234	1.0	0.2777105070215762	42.70125497815801
GOTERM_BP_FAT	GO:0007498~mesoderm development	10	1.1750881316098707	0.030503948374319606	BMP4, NUP133, EYA2, HCK, VEGFA, BMPR2, SMAD3, EXT1, SNAI2, SLIT2	804	74	13528	2.27376630361705	1.0	0.2791377221325996	43.100309497384494
GOTERM_BP_FAT	GO:0070167~regulation of biomineral formation	6	0.7050528789659225	0.038658874935640734	BMP4, ADRB2, BMP2, BMPR2, SMAD3, SOX9	804	32	13528	3.1548507462686564	1.0	0.3224005825325674	51.209517399867245
GOTERM_BP_FAT	GO:0045667~regulation of osteoblast differentiation	7	0.8225616921269095	0.0401337369133688	BMP4, BMP2, BMPR2, SMAD3, AXIN2, TWIST2, CTNNB1	804	43	13528	2.739095221566586	1.0	0.330989603663185	52.554167165283275
GOTERM_BP_FAT	GO:0030509~BMP signaling pathway	7	0.8225616921269095	0.04423304806308401	BMP4, UBE2D3, BMP2, MSX1, ID1, SMAD7, BMPR2	804	44	13528	2.6768430574400726	1.0	0.35268367846211657	56.11000573700201
GOTERM_BP_FAT	GO:0045778~positive regulation of ossification	5	0.5875440658049353	0.05075228251674685	BMP4, ADRB2, BMP2, BMPR2, SMAD3	804	24	13528	3.505389718076285	1.0	0.3810902479625403	61.25097684960485
GOTERM_BP_FAT	GO:0001704~formation of primary germ layer	6	0.7050528789659225	0.08617486388819558	BMP4, EYA2, BMPR2, SMAD3, SLIT2, CTNNB1	804	40	13528	2.523880597014925	1.0	0.5157210970301472	80.60781940875513
GOTERM_BP_FAT	GO:0001707~mesoderm formation	5	0.5875440658049353	0.1629344845116127	BMP4, EYA2, BMPR2, SMAD3, SLIT2	804	36	13528	2.3369264787175235	1.0	0.7093482738769814	96.07300251708338
GOTERM_BP_FAT	GO:0045669~positive regulation of osteoblast differentiation	4	0.4700352526439483	0.18289823182230927	BMP4, BMP2, BMPR2, CTNNB1	804	25	13528	2.692139303482587	1.0	0.7420376970095677	97.46928841901163
GOTERM_BP_FAT	GO:0048332~mesoderm morphogenesis	5	0.5875440658049353	0.1867523915501179	BMP4, EYA2, BMPR2, SMAD3, SLIT2	804	38	13528	2.2139303482587067	1.0	0.7472859772951074	97.67797285462517
BIOCARTA	h_alkPathway:ALK in cardiac myocytes	6	0.7050528789659225	0.3405567564526927	BMP4, BMP2, GSK3B, BMPR2, CTNNB1, AXIN1	164	34	1437	1.5462697274031563	1.0	0.9080444572374438	99.52813166331255
Annotation Cluster 94	Enrichment Score: 1.2514302488760893
Category	Term	Count	%	PValue	Genes	List Total	Pop Hits	Pop Total	Fold Enrichment	Bonferroni	Benjamini	FDR
GOTERM_BP_FAT	GO:0007173~epidermal growth factor receptor signaling pathway	8	0.9400705052878966	9.974846451315071E-4	EPS15, RPS6KA5, NCK2, PLCE1, CAMLG, ADAM17, SHC1, SRC	804	28	13528	4.807391613361762	0.9631289286068304	0.02565208290524068	1.800137020208925
GOTERM_BP_FAT	GO:0042058~regulation of epidermal growth factor receptor signaling pathway	4	0.4700352526439483	0.1532332008194933	NCK2, NUP62, ADAM17, SHC1	804	23	13528	2.926238373350638	1.0	0.6889622702299603	95.1565967783979
GOTERM_BP_FAT	GO:0007176~regulation of epidermal growth factor receptor activity	3	0.35252643948296125	0.2225887343000092	NCK2, ADAM17, SHC1	804	15	13528	3.365174129353234	1.0	0.7983578427232055	98.9776098942875
GOTERM_BP_FAT	GO:0010469~regulation of receptor activity	3	0.35252643948296125	0.29007929550348643	NCK2, ADAM17, SHC1	804	18	13528	2.804311774461028	1.0	0.8691997646556106	99.80424707461725
Annotation Cluster 95	Enrichment Score: 1.246896027971184
Category	Term	Count	%	PValue	Genes	List Total	Pop Hits	Pop Total	Fold Enrichment	Bonferroni	Benjamini	FDR
GOTERM_BP_FAT	GO:0051240~positive regulation of multicellular organismal process	26	3.055229142185664	0.00545556915255221	CCL2, BTC, BMPR2, PINK1, CHD7, RARA, NOS3, SLC22A5, TRAF6, THBS1, AGPAT1, BMP4, BMP2, SMAD3, POLR3A, CPS1, DDX58, ADRB2, HIF1A, ADM, BAX, NTRK2, UBC, ADAM17, ALOX5, CD14	804	244	13528	1.792920642688198	0.9999999860942084	0.08607318168880684	9.4777602842277
GOTERM_BP_FAT	GO:0001819~positive regulation of cytokine production	10	1.1750881316098707	0.08562303650026612	DDX58, HIF1A, ADAM17, SMAD3, RARA, POLR3A, TRAF6, THBS1, CD14, AGPAT1	804	90	13528	1.869541182974019	1.0	0.5142171643229909	80.39355738255884
GOTERM_BP_FAT	GO:0001817~regulation of cytokine production	13	1.527614571092832	0.3889387602914436	SMAD3, IGF2BP2, POLR3A, DDX58, HIF1A, IRF1, ADAM17, RARA, TRAF6, THBS1, SPN, CD14, AGPAT1	804	181	13528	1.208487947005305	1.0	0.9328824347883448	99.98722693055785
Annotation Cluster 96	Enrichment Score: 1.2458437086206244
Category	Term	Count	%	PValue	Genes	List Total	Pop Hits	Pop Total	Fold Enrichment	Bonferroni	Benjamini	FDR
UP_SEQ_FEATURE	short sequence motif:SH3-binding	7	0.8225616921269095	0.03431219005285814	EPS15, TP53BP2, DTX1, PNRC2, ADAM17, EFS, PTTG1	849	55	19113	2.8652104079665914	1.0	0.8134541949790204	46.19910278713657
SP_PIR_KEYWORDS	sh3-binding	7	0.8225616921269095	0.05144980479918459	EPS15, TP53BP2, DTX1, ADAM17, EFS, PTTG1, ADAM12	849	61	19235	2.5998764216339376	0.9999999999997826	0.26428709736493694	53.754888792477914
GOTERM_MF_FAT	GO:0017124~SH3 domain binding	10	1.1750881316098707	0.10366608654766779	EPS15, TP53BP2, DTX1, BAIAP2, ADAM17, ABI2, EFS, PTTG1, ADAM12, ADAM9	753	96	12983	1.7960104028331119	1.0	0.6004730010449946	81.82624507586856
Annotation Cluster 97	Enrichment Score: 1.2347405978362453
Category	Term	Count	%	PValue	Genes	List Total	Pop Hits	Pop Total	Fold Enrichment	Bonferroni	Benjamini	FDR
GOTERM_BP_FAT	GO:0009411~response to UV	9	1.0575793184488838	0.02253751208669831	CDKN1A, CCND1, XPC, NEDD4, BAX, CDKN2D, UBE4B, WRN, DCUN1D3	804	59	13528	2.5666582342524666	1.0	0.2295998421934694	33.96090299775987
GOTERM_BP_FAT	GO:0009314~response to radiation	20	2.3501762632197414	0.028879113917012075	CCL2, ZAK, COL3A1, UBE4B, WRN, BCL2L1, SNAI2, UIMC1, DCLRE1C, NRAS, CCND1, CDKN1A, XPC, ARRB1, NEDD4, CDKN2D, BAX, FANCG, DCUN1D3, MYC	804	200	13528	1.682587064676617	1.0	0.2714487908258362	41.33928218626829
GOTERM_BP_FAT	GO:0009416~response to light stimulus	11	1.2925969447708578	0.30359063460541813	NRAS, CDKN1A, CCND1, XPC, NEDD4, ARRB1, BAX, CDKN2D, UBE4B, WRN, DCUN1D3	804	138	13528	1.3411925877857092	1.0	0.8792474843920786	99.86202275545806
Annotation Cluster 98	Enrichment Score: 1.208345399642336
Category	Term	Count	%	PValue	Genes	List Total	Pop Hits	Pop Total	Fold Enrichment	Bonferroni	Benjamini	FDR
SP_PIR_KEYWORDS	heparan sulfate	4	0.4700352526439483	0.031123994016994925	SDC1, NRP1, HSPG2, GPC1	849	16	19235	5.664016489988221	0.9999999736944821	0.18177244334340814	36.97586900550674
UP_SEQ_FEATURE	glycosylation site:O-linked (Xyl...) (heparan sulfate)	3	0.35252643948296125	0.03558890961049615	SDC1, HSPG2, GPC1	849	7	19113	9.648157496214033	1.0	0.8194199405251463	47.44805208170487
SP_PIR_KEYWORDS	proteoglycan	5	0.5875440658049353	0.21406900764713283	SDC1, NRP1, CD44, HSPG2, GPC1	849	54	19235	2.097783885180823	1.0	0.6238303073401279	97.03144626301305
Annotation Cluster 99	Enrichment Score: 1.1965858352449954
Category	Term	Count	%	PValue	Genes	List Total	Pop Hits	Pop Total	Fold Enrichment	Bonferroni	Benjamini	FDR
GOTERM_MF_FAT	GO:0003708~retinoic acid receptor activity	5	0.5875440658049353	0.0038008555928947	PFDN6, ZBTB9, RXRA, RARA, RGL2	753	12	12983	7.1840416113324475	0.9671519595831389	0.08596931559629073	5.760708067272768
GOTERM_MF_FAT	GO:0004886~retinoid-X receptor activity	4	0.4700352526439483	0.01249597911335348	PFDN6, ZBTB9, RXRA, RGL2	753	9	12983	7.662977718754611	0.9999873710057524	0.17953681018740852	17.79247290014725
GOTERM_MF_FAT	GO:0030374~ligand-dependent nuclear receptor transcription coactivator activity	7	0.8225616921269095	0.016256337206107516	ENY2, TADA3, PFDN6, TSG101, ZBTB9, SRA1, RGL2	753	36	12983	3.352552751955143	0.9999995878008698	0.21416815507303344	22.536794580541308
GOTERM_MF_FAT	GO:0042809~vitamin D receptor binding	5	0.5875440658049353	0.041042580879734974	PFDN6, ZBTB9, RXRA, TAF7, RGL2	753	23	12983	3.7481956233038862	1.0	0.36422840220479247	47.95009309777267
GOTERM_MF_FAT	GO:0042974~retinoic acid receptor binding	4	0.4700352526439483	0.07176287208199839	PFDN6, ZBTB9, RGL2, NRIP1	753	17	12983	4.056870556987735	1.0	0.4941983329873699	68.65976697727578
GOTERM_MF_FAT	GO:0046966~thyroid hormone receptor binding	5	0.5875440658049353	0.11140228513138652	NUP62, PFDN6, ZBTB9, TAF7, RGL2	753	32	12983	2.6940156042496683	1.0	0.6149807017959377	84.12225446798078
GOTERM_MF_FAT	GO:0004879~ligand-dependent nuclear receptor activity	7	0.8225616921269095	0.11776734975068509	PFDN6, ZBTB9, RXRA, RARA, NR3C1, NR2C2, RGL2	753	58	12983	2.0808948115583643	1.0	0.6301411900537436	85.80469468059766
GOTERM_MF_FAT	GO:0030375~thyroid hormone receptor coactivator activity	3	0.35252643948296125	0.13035577779218793	PFDN6, ZBTB9, RGL2	753	11	12983	4.702281781963056	1.0	0.6604190198393673	88.6525736115309
GOTERM_MF_FAT	GO:0010861~thyroid hormone receptor activator activity	3	0.35252643948296125	0.13035577779218793	PFDN6, ZBTB9, RGL2	753	11	12983	4.702281781963056	1.0	0.6604190198393673	88.6525736115309
GOTERM_MF_FAT	GO:0030546~receptor activator activity	3	0.35252643948296125	0.25830275204581055	PFDN6, ZBTB9, RGL2	753	17	12983	3.0426529177408015	1.0	0.8586433610549749	99.04931814825886
GOTERM_MF_FAT	GO:0030545~receptor regulator activity	3	0.35252643948296125	0.5253374642158788	PFDN6, ZBTB9, RGL2	753	30	12983	1.7241699867197875	1.0	0.9812877154296908	99.99909251905873
Annotation Cluster 100	Enrichment Score: 1.1944846225131225
Category	Term	Count	%	PValue	Genes	List Total	Pop Hits	Pop Total	Fold Enrichment	Bonferroni	Benjamini	FDR
GOTERM_BP_FAT	GO:0021987~cerebral cortex development	7	0.8225616921269095	0.011994558596560826	BBS4, TSC1, BAX, EMX2, RAC1, PAFAH1B1, YWHAE	804	33	13528	3.569124076586763	1.0	0.1520215475439709	19.719702340428224
GOTERM_BP_FAT	GO:0021766~hippocampus development	5	0.5875440658049353	0.038335214189788955	BBS4, TSC1, EMX2, PAFAH1B1, YWHAE	804	22	13528	3.824061510628675	1.0	0.3209301769504168	50.90965159370704
GOTERM_BP_FAT	GO:0021761~limbic system development	6	0.7050528789659225	0.038658874935640734	BBS4, TSC1, BAX, EMX2, PAFAH1B1, YWHAE	804	32	13528	3.1548507462686564	1.0	0.3224005825325674	51.209517399867245
GOTERM_BP_FAT	GO:0021543~pallium development	7	0.8225616921269095	0.053190612366176074	BBS4, TSC1, BAX, EMX2, RAC1, PAFAH1B1, YWHAE	804	46	13528	2.5604585766818087	1.0	0.3947355094134868	63.02323512571224
GOTERM_BP_FAT	GO:0021537~telencephalon development	8	0.9400705052878966	0.08955812183780253	BMP4, BBS4, TSC1, BAX, EMX2, RAC1, PAFAH1B1, YWHAE	804	65	13528	2.0708763872942977	1.0	0.5273823558163391	81.87385797044543
GOTERM_BP_FAT	GO:0030900~forebrain development	13	1.527614571092832	0.19204740490538835	BMP4, BBS4, EMX2, YWHAE, SRC, CTNNB1, MSX1, GNAQ, TSC1, BAX, NUMB, RAC1, PAFAH1B1	804	152	13528	1.4390547263681592	1.0	0.7559660712670373	97.93828077954974
GOTERM_BP_FAT	GO:0021885~forebrain cell migration	3	0.35252643948296125	0.267564108796712	EMX2, RAC1, PAFAH1B1	804	17	13528	2.9692712906057945	1.0	0.8472683437314075	99.65443917468193
Annotation Cluster 101	Enrichment Score: 1.1909154097488457
Category	Term	Count	%	PValue	Genes	List Total	Pop Hits	Pop Total	Fold Enrichment	Bonferroni	Benjamini	FDR
GOTERM_BP_FAT	GO:0006338~chromatin remodeling	9	1.0575793184488838	0.01685091476294117	SATB2, HDAC1, SMARCD1, SMARCC2, PBRM1, ARID1A, SUPT5H, SMARCA2, RERE	804	56	13528	2.704157782515991	1.0	0.1910988999647797	26.606552905323188
GOTERM_CC_FAT	GO:0070603~SWI/SNF-type complex	4	0.4700352526439483	0.03623625680000217	SMARCD1, SMARCC2, ARID1A, SMARCA2	641	15	12782	5.31752470098804	0.9999999960135523	0.20565900405347137	41.43360684693975
GOTERM_CC_FAT	GO:0016514~SWI/SNF complex	4	0.4700352526439483	0.03623625680000217	SMARCD1, SMARCC2, ARID1A, SMARCA2	641	15	12782	5.31752470098804	0.9999999960135523	0.20565900405347137	41.43360684693975
SP_PIR_KEYWORDS	neurogenesis	12	1.410105757931845	0.05834747323046899	MEF2D, NRP1, SMARCD1, NTRK2, SMARCC2, PAFAH1B1, ARID1A, SEMA4D, ATOH8, DPYSL2, SMARCA2, SLIT2	849	146	19235	1.8621424076673603	0.9999999999999961	0.28973714092662584	58.429331006836385
BIOCARTA	h_vdrPathway:Control of Gene Expression by Vitamin D Receptor	6	0.7050528789659225	0.1834286394760306	HDAC1, RXRA, SMARCD1, CREBBP, SMARCC2, ARID1A	164	27	1437	1.9471544715447153	1.0	0.8064250760871399	92.62342211368907
BIOCARTA	h_hSWI-SNFpathway:Chromatin Remodeling by hSWI/SNF ATP-dependent Complexes	4	0.4700352526439483	0.3020704231221574	SMARCD1, SMARCC2, ARID1A, NR3C1	164	17	1437	2.0616929698708755	1.0	0.8918321810703282	99.02112892822939
Annotation Cluster 102	Enrichment Score: 1.1854947157843023
Category	Term	Count	%	PValue	Genes	List Total	Pop Hits	Pop Total	Fold Enrichment	Bonferroni	Benjamini	FDR
GOTERM_BP_FAT	GO:0060249~anatomical structure homeostasis	14	1.645123384253819	0.009892267578053993	ALDOA, BBS4, NBN, WRN, PFKM, CTNNB1, DCLRE1C, ADRB2, CTSK, HIF1A, BAX, VEGFA, RAC1, TERF1	804	106	13528	2.222284802403079	0.9999999999999948	0.1331954710923453	16.55283057262762
GOTERM_BP_FAT	GO:0048771~tissue remodeling	9	1.0575793184488838	0.01685091476294117	ADRB2, CTSK, HIF1A, ERBB3, BAX, VEGFA, RAC1, NOS3, CTNNB1	804	56	13528	2.704157782515991	1.0	0.1910988999647797	26.606552905323188
GOTERM_BP_FAT	GO:0045453~bone resorption	4	0.4700352526439483	0.05554288679395013	ADRB2, CTSK, RAC1, CTNNB1	804	15	13528	4.486898839137645	1.0	0.404139890865685	64.6601298368926
GOTERM_BP_FAT	GO:0046849~bone remodeling	4	0.4700352526439483	0.12529408699803388	ADRB2, CTSK, RAC1, CTNNB1	804	21	13528	3.2049277422411753	1.0	0.628564583534791	91.2548338233555
GOTERM_BP_FAT	GO:0001894~tissue homeostasis	7	0.8225616921269095	0.1694512664677763	BBS4, ADRB2, CTSK, BAX, VEGFA, RAC1, CTNNB1	804	63	13528	1.8695411829740187	1.0	0.7187772034917248	96.59374844228532
GOTERM_BP_FAT	GO:0048871~multicellular organismal homeostasis	7	0.8225616921269095	0.39220084527727683	BBS4, ADRB2, CTSK, BAX, VEGFA, RAC1, CTNNB1	804	85	13528	1.3856599356160375	1.0	0.9342330590034778	99.98841270999827
Annotation Cluster 103	Enrichment Score: 1.166493328768918
Category	Term	Count	%	PValue	Genes	List Total	Pop Hits	Pop Total	Fold Enrichment	Bonferroni	Benjamini	FDR
INTERPRO	IPR011761:ATP-grasp fold	4	0.4700352526439483	0.023317575785706878	MCCC1, CAD, CPS1, ITPK1	819	13	16659	6.258664412510567	0.999999999999992	0.615130977183663	32.15376695276154
INTERPRO	IPR005481:Carbamoyl phosphate synthase, large subunit, N-terminal	3	0.35252643948296125	0.042898019752336654	MCCC1, CAD, CPS1	819	7	16659	8.717425431711145	1.0	0.7541541547447262	51.368637825273936
INTERPRO	IPR013817:Pre-ATP-grasp fold	3	0.35252643948296125	0.05536887714925021	MCCC1, CAD, CPS1	819	8	16659	7.627747252747253	1.0	0.7980129167264907	60.802007655879045
INTERPRO	IPR005479:Carbamoyl phosphate synthetase, large subunit, ATP-binding	3	0.35252643948296125	0.13140325782442336	MCCC1, CAD, CPS1	819	13	16659	4.693998309382925	1.0	0.9583227570522371	90.13599022569664
INTERPRO	IPR013816:ATP-grasp fold, subdomain 2	3	0.35252643948296125	0.20208815798641286	MCCC1, CAD, CPS1	819	17	16659	3.5895281189398838	1.0	0.983217067224157	97.55684965615774
Annotation Cluster 104	Enrichment Score: 1.1646982819975003
Category	Term	Count	%	PValue	Genes	List Total	Pop Hits	Pop Total	Fold Enrichment	Bonferroni	Benjamini	FDR
GOTERM_BP_FAT	GO:0048598~embryonic morphogenesis	33	3.8777908343125738	0.0013792178945163124	BBS4, BMPR2, ZBTB17, TCF7L2, CTNNB1, RGMA, PCGF2, OSR2, CHD7, HOXC4, TRAF6, MYC, TWIST1, DVL2, BMP4, SATB2, MAFB, GRSF1, HSPG2, SMAD3, SLIT2, EYA2, MSX1, SP1, HOXB7, TSC1, GNAQ, LAMA5, DLD, ROR2, PBX1, EXT1, PBX2	804	307	13528	1.8086440760367544	0.9895820169785946	0.0330035499462904	2.4809044755072507
GOTERM_BP_FAT	GO:0048568~embryonic organ development	18	2.1151586368977675	0.026838749829141535	SATB2, MAFB, HSPG2, TCF7L2, CITED2, PCGF2, CHD7, HIF1A, OSR2, HOXB7, SP1, HOXC4, VEGFA, SH2B3, ROR2, ZFPM2, PBX1, MYC	804	172	13528	1.7608469281499477	1.0	0.25910409181532934	39.05489726736688
GOTERM_BP_FAT	GO:0048562~embryonic organ morphogenesis	12	1.410105757931845	0.16644855224540045	SATB2, PCGF2, OSR2, CHD7, HOXB7, SP1, MAFB, HOXC4, HSPG2, ROR2, MYC, TCF7L2	804	133	13528	1.5181236673773988	1.0	0.7139843665616945	96.36248605086088
GOTERM_BP_FAT	GO:0048706~embryonic skeletal system development	8	0.9400705052878966	0.1716941309715292	HOXC6, SATB2, PCGF2, OSR2, HOXB7, SP1, HSPG2, PBX1	804	77	13528	1.7481424048588228	1.0	0.7231918247231632	96.75734669964159
GOTERM_BP_FAT	GO:0048705~skeletal system morphogenesis	10	1.1750881316098707	0.22040434298787046	MEF2D, SATB2, PCGF2, OSR2, HOXB7, NAB1, HSPG2, ROR2, SOX9, MYC	804	112	13528	1.5023098791755507	1.0	0.7959784932425602	98.9240369371393
GOTERM_BP_FAT	GO:0048704~embryonic skeletal system morphogenesis	5	0.5875440658049353	0.4407167155332927	SATB2, PCGF2, OSR2, HOXB7, HSPG2	804	57	13528	1.4759535655058045	1.0	0.9542508726344607	99.99745098610207
Annotation Cluster 105	Enrichment Score: 1.1390729403525275
Category	Term	Count	%	PValue	Genes	List Total	Pop Hits	Pop Total	Fold Enrichment	Bonferroni	Benjamini	FDR
GOTERM_BP_FAT	GO:0051270~regulation of cell motion	22	2.5851938895417157	0.005286544559314724	BBS4, NRP1, MAP2K1, SMAD7, SMAD3, ACTN1, IGF1, JAG1, IRS1, CITED2, RPS19, HIF1A, APOE, LAMA5, ETS1, VEGFA, RAC1, ADAM17, LAMB1, THBS1, PIK3R1, ADAM9	804	193	13528	1.9179748923774909	0.9999999756071957	0.08391386808608903	9.19732206819086
GOTERM_BP_FAT	GO:0051272~positive regulation of cell motion	13	1.527614571092832	0.013056283733208175	MAP2K1, IGF1, SMAD3, IRS1, RPS19, HIF1A, ETS1, VEGFA, ADAM17, THBS1, LAMB1, PIK3R1, ADAM9	804	98	13528	2.2320032490608184	1.0	0.15957360071117987	21.275573494364664
GOTERM_BP_FAT	GO:0040017~positive regulation of locomotion	12	1.410105757931845	0.030462705083535376	HIF1A, MAP2K1, VEGFA, ADAM17, SMAD3, IGF1, LAMB1, THBS1, IRS1, SLIT2, PIK3R1, ADAM9	804	98	13528	2.060310691440755	1.0	0.2795687871789103	43.05623398953874
GOTERM_BP_FAT	GO:0040012~regulation of locomotion	19	2.2326674500587544	0.036689220625537144	BBS4, MAP2K1, SMAD7, SMAD3, IGF1, JAG1, IRS1, SLIT2, CITED2, HIF1A, APOE, LAMA5, VEGFA, RAC1, ADAM17, LAMB1, THBS1, PIK3R1, ADAM9	804	192	13528	1.6650601160862355	1.0	0.3147841925718755	49.35752439568325
GOTERM_BP_FAT	GO:0030335~positive regulation of cell migration	11	1.2925969447708578	0.03775576422650008	HIF1A, MAP2K1, VEGFA, ADAM17, SMAD3, IGF1, LAMB1, THBS1, IRS1, PIK3R1, ADAM9	804	89	13528	2.0796019900497513	1.0	0.32081278024732207	50.36844656244222
GOTERM_BP_FAT	GO:0030334~regulation of cell migration	17	1.9976498237367801	0.04353657620386158	MAP2K1, SMAD7, SMAD3, IGF1, JAG1, IRS1, CITED2, HIF1A, LAMA5, APOE, VEGFA, RAC1, ADAM17, LAMB1, THBS1, PIK3R1, ADAM9	804	169	13528	1.6925432011539934	1.0	0.3497639849815253	55.52418801869274
GOTERM_BP_FAT	GO:0050921~positive regulation of chemotaxis	5	0.5875440658049353	0.09014731589211979	VEGFA, ADAM17, SMAD3, THBS1, SLIT2	804	29	13528	2.9010121804769256	1.0	0.5289642301681647	82.08619078180558
GOTERM_BP_FAT	GO:0032101~regulation of response to external stimulus	15	1.762632197414806	0.09024983845732609	ZFP36, A2M, SBNO2, SMAD3, CX3CL1, SLIT2, ADRB2, APOE, GPX4, VEGFA, ADAM17, NOS3, THBS1, SPN, PLAU	804	159	13528	1.5873462874307707	1.0	0.5285335722138458	82.12289675276004
GOTERM_BP_FAT	GO:0050920~regulation of chemotaxis	5	0.5875440658049353	0.10903231308036743	VEGFA, ADAM17, SMAD3, THBS1, SLIT2	804	31	13528	2.713850104317124	1.0	0.5884681589545246	87.77122931613133
GOTERM_BP_FAT	GO:0048520~positive regulation of behavior	5	0.5875440658049353	0.14032279468497078	VEGFA, ADAM17, SMAD3, THBS1, SLIT2	804	34	13528	2.4743927421714957	1.0	0.6603845142986713	93.62078420935987
GOTERM_BP_FAT	GO:0002687~positive regulation of leukocyte migration	3	0.35252643948296125	0.2225887343000092	VEGFA, ADAM17, THBS1	804	15	13528	3.365174129353234	1.0	0.7983578427232055	98.9776098942875
GOTERM_BP_FAT	GO:0050795~regulation of behavior	5	0.5875440658049353	0.29058396450480717	VEGFA, ADAM17, SMAD3, THBS1, SLIT2	804	46	13528	1.828898983344149	1.0	0.8692741999251761	99.80676459475622
GOTERM_BP_FAT	GO:0032103~positive regulation of response to external stimulus	6	0.7050528789659225	0.33054738447962606	VEGFA, ADAM17, SMAD3, CX3CL1, THBS1, SLIT2	804	64	13528	1.5774253731343282	1.0	0.8985381865773413	99.93274307458026
GOTERM_BP_FAT	GO:0002685~regulation of leukocyte migration	3	0.35252643948296125	0.3347739327286763	VEGFA, ADAM17, THBS1	804	20	13528	2.523880597014925	1.0	0.9009593189340213	99.94006636207261
Annotation Cluster 106	Enrichment Score: 1.1310978604576436
Category	Term	Count	%	PValue	Genes	List Total	Pop Hits	Pop Total	Fold Enrichment	Bonferroni	Benjamini	FDR
GOTERM_BP_FAT	GO:0043434~response to peptide hormone stimulus	20	2.3501762632197414	0.0019326459178796275	EGR2, ERBB3, BAIAP2, RXRA, PTPRA, SOCS1, BCL2L1, STAT1, APPL1, CPS1, IRS1, WNT2, ADM, TSC1, NOS3, SHC1, PIK3R1, EIF2B4, NUDC, EIF2B5	804	154	13528	2.1851780060735284	0.998334190421981	0.04202717331674721	3.4599493374412593
GOTERM_BP_FAT	GO:0032870~cellular response to hormone stimulus	15	1.762632197414806	0.026325019065716198	ADCY7, ERBB3, BAIAP2, RXRA, IGFBP7, PTPRA, GNG11, APPL1, STAT1, IRS1, NUP62, SHC1, GNG5, PIK3R1, GNG7	804	133	13528	1.8976545842217483	1.0	0.25625061008353134	38.4666175557221
GOTERM_BP_FAT	GO:0032868~response to insulin stimulus	12	1.410105757931845	0.03465341824923674	EGR2, TSC1, ADM, ERBB3, BAIAP2, RXRA, PTPRA, SHC1, APPL1, STAT1, IRS1, PIK3R1	804	100	13528	2.0191044776119402	1.0	0.3023055293575907	47.37363337020108
GOTERM_BP_FAT	GO:0032869~cellular response to insulin stimulus	9	1.0575793184488838	0.047396056461530625	ERBB3, BAIAP2, RXRA, PTPRA, SHC1, APPL1, STAT1, IRS1, PIK3R1	804	68	13528	2.226953467954346	1.0	0.36547988455931346	58.67991871919409
GOTERM_BP_FAT	GO:0014065~phosphoinositide 3-kinase cascade	3	0.35252643948296125	0.0605510574417007	ERBB3, IRS1, PIK3R1	804	7	13528	7.211087420042643	1.0	0.42268364189570984	67.91993538476773
GOTERM_BP_FAT	GO:0008286~insulin receptor signaling pathway	6	0.7050528789659225	0.06584030659640153	BAIAP2, PTPRA, SHC1, APPL1, IRS1, PIK3R1	804	37	13528	2.7285195643404596	1.0	0.4437534353486672	71.05305944814972
GOTERM_BP_FAT	GO:0046324~regulation of glucose import	4	0.4700352526439483	0.3117138638452768	ERBB3, APPL1, IRS1, PIK3R1	804	33	13528	2.0394994723352933	1.0	0.8855078499911385	99.88855585784377
GOTERM_BP_FAT	GO:0010827~regulation of glucose transport	4	0.4700352526439483	0.3283000963407961	ERBB3, APPL1, IRS1, PIK3R1	804	34	13528	1.9795141937371963	1.0	0.897389578398563	99.92851266292045
GOTERM_BP_FAT	GO:0046326~positive regulation of glucose import	3	0.35252643948296125	0.37860444355526435	ERBB3, IRS1, PIK3R1	804	22	13528	2.294436906377205	1.0	0.9270527258362838	99.98266720944859
GOTERM_BP_FAT	GO:0010828~positive regulation of glucose transport	3	0.35252643948296125	0.37860444355526435	ERBB3, IRS1, PIK3R1	804	22	13528	2.294436906377205	1.0	0.9270527258362838	99.98266720944859
Annotation Cluster 107	Enrichment Score: 1.0955471222114925
Category	Term	Count	%	PValue	Genes	List Total	Pop Hits	Pop Total	Fold Enrichment	Bonferroni	Benjamini	FDR
SP_PIR_KEYWORDS	sh3 domain	17	1.9976498237367801	0.023929867629367715	FYB, GRAP, TP53BP2, BAIAP2, HCK, NCF4, ABI2, EFS, ITSN1, SRC, NCK2, DOCK2, SORBS3, CRKL, PPP1R13B, PIK3R1, SRGAP2	849	210	19235	1.8340624824723766	0.9999984385609498	0.15044924591966735	29.78722251349324
INTERPRO	IPR001452:Src homology-3 domain	17	1.9976498237367801	0.06045310129280697	FYB, GRAP, TP53BP2, BAIAP2, HCK, NCF4, ABI2, EFS, ITSN1, SRC, NCK2, DOCK2, SORBS3, CRKL, PPP1R13B, PIK3R1, SRGAP2	819	213	16659	1.6234329051230458	1.0	0.8202304582125304	64.13032343659847
GOTERM_MF_FAT	GO:0060090~molecular adaptor activity	8	0.9400705052878966	0.09185147427417564	NCK2, CRKL, GRAP, TP53BP2, BAIAP2, ABI2, SHC1, SRC	753	67	12983	2.0587104319042235	1.0	0.5714251322375112	77.71291945840079
SMART	SM00326:SH3	17	1.9976498237367801	0.15263128635509457	FYB, GRAP, TP53BP2, BAIAP2, HCK, NCF4, ABI2, EFS, ITSN1, SRC, NCK2, DOCK2, SORBS3, CRKL, PPP1R13B, PIK3R1, SRGAP2	516	213	9079	1.4042926811515088	1.0	0.8723434812326107	88.53789759989357
UP_SEQ_FEATURE	domain:SH3	12	1.410105757931845	0.16412540524966313	FYB, DOCK2, TP53BP2, BAIAP2, NCF4, HCK, ABI2, EFS, PPP1R13B, SRC, PIK3R1, SRGAP2	849	177	19113	1.5262622027909207	1.0	0.9890680438865302	95.85349095098917
Annotation Cluster 108	Enrichment Score: 1.0936616126049556
Category	Term	Count	%	PValue	Genes	List Total	Pop Hits	Pop Total	Fold Enrichment	Bonferroni	Benjamini	FDR
GOTERM_CC_FAT	GO:0044420~extracellular matrix part	15	1.762632197414806	0.002104274453539373	COL4A2, COL4A1, TNC, FBN1, COL3A1, HSPG2, SPARC, TIMP2, COL14A1, LAMA5, VEGFA, COL6A1, LOX, LAMB1, SPN	641	117	12782	2.5565022600904035	0.6683919474564273	0.023710078878342644	3.007280813634561
SP_PIR_KEYWORDS	triple helix	6	0.7050528789659225	0.010778087171088826	COL4A2, COL14A1, COL4A1, COL3A1, UTRN, COL6A1	849	31	19235	4.3850450245070105	0.9974757177470975	0.07765424014865874	14.633909658706779
SP_PIR_KEYWORDS	trimer	5	0.5875440658049353	0.025888070889623742	COL14A1, COL4A1, COL3A1, COL6A1, THBS1	849	26	19235	4.356935761529401	0.999999484662533	0.15832592759574005	31.816070286143937
SP_PIR_KEYWORDS	cell binding	4	0.4700352526439483	0.02612511480885601	COL4A2, COL4A1, COL6A1, LAMB1	849	15	19235	6.041617589320769	0.9999995494450976	0.15794936351431832	32.05792553038045
GOTERM_CC_FAT	GO:0005581~collagen	6	0.7050528789659225	0.028983385243017256	COL4A2, COL14A1, COL4A1, COL3A1, COL6A1, LOX	641	35	12782	3.418408736349454	0.9999997973389033	0.17723544371698752	34.71004677563152
SP_PIR_KEYWORDS	hydroxylysine	5	0.5875440658049353	0.045892047704128	COL4A2, COL14A1, COL4A1, COL3A1, COL6A1	849	31	19235	3.6542041870891757	0.999999999994532	0.24333894250362542	49.637120234579946
SP_PIR_KEYWORDS	hydroxyproline	5	0.5875440658049353	0.07856525162292033	COL4A2, COL14A1, COL4A1, COL3A1, COL6A1	849	37	19235	3.0616305351287685	1.0	0.3495929321787319	69.71971127388106
UP_SEQ_FEATURE	region of interest:Triple-helical region	4	0.4700352526439483	0.07973739898064201	COL4A2, COL4A1, COL3A1, COL6A1	849	23	19113	3.915194346289752	1.0	0.9445329935679689	77.1290317518848
SP_PIR_KEYWORDS	hydroxylation	7	0.8225616921269095	0.09257419407852902	COL4A2, HIF1A, COL14A1, COL4A1, U2AF2, COL3A1, COL6A1	849	71	19235	2.233696643939017	1.0	0.3885706923567708	75.78886228469759
GOTERM_MF_FAT	GO:0048407~platelet-derived growth factor binding	3	0.35252643948296125	0.13035577779218793	COL4A1, COL3A1, COL6A1	753	11	12983	4.702281781963056	1.0	0.6604190198393673	88.6525736115309
GOTERM_MF_FAT	GO:0005201~extracellular matrix structural constituent	8	0.9400705052878966	0.23001706379668369	WNT2, COL4A2, COL14A1, COL4A1, COMP, FBN1, COL3A1, LAMB1	753	86	12983	1.6038790574137556	1.0	0.8261794579603774	98.29669927431796
GOTERM_BP_FAT	GO:0030199~collagen fibril organization	3	0.35252643948296125	0.5203921048191349	COL14A1, COL3A1, LOX	804	29	13528	1.7406073082861553	1.0	0.9752402688433328	99.99984459522378
GOTERM_BP_FAT	GO:0030198~extracellular matrix organization	7	0.8225616921269095	0.5880372594426058	PTK2, COL4A2, COL14A1, COL3A1, HSPG2, LOX, B4GALT7	804	104	13528	1.1325105243015692	1.0	0.9865192531160263	99.99999023640405
INTERPRO	IPR008160:Collagen triple helix repeat	5	0.5875440658049353	0.5963816674283731	COL4A2, COL14A1, COL4A1, COL3A1, COL6A1	819	84	16659	1.2107535321821035	1.0	0.9999219190710348	99.99996677969409
SP_PIR_KEYWORDS	collagen	5	0.5875440658049353	0.6079314535090471	COL4A2, COL14A1, COL4A1, COL3A1, COL6A1	849	95	19235	1.1924245242080467	1.0	0.9415640162503602	99.99988443596594
Annotation Cluster 109	Enrichment Score: 1.0925990267947365
Category	Term	Count	%	PValue	Genes	List Total	Pop Hits	Pop Total	Fold Enrichment	Bonferroni	Benjamini	FDR
UP_SEQ_FEATURE	domain:Protein kinase 2	4	0.4700352526439483	0.026561020323315438	TYK2, RPS6KA5, RPS6KA4, RPS6KA1	849	15	19113	6.003297997644287	1.0	0.7873075188754288	37.994301856259646
UP_SEQ_FEATURE	domain:Protein kinase 1	4	0.4700352526439483	0.026561020323315438	TYK2, RPS6KA5, RPS6KA4, RPS6KA1	849	15	19113	6.003297997644287	1.0	0.7873075188754288	37.994301856259646
INTERPRO	IPR016239:Ribosomal protein S6 kinase II	3	0.35252643948296125	0.031657913082738666	RPS6KA5, RPS6KA4, RPS6KA1	819	6	16659	10.17032967032967	1.0	0.6693328948946655	41.076744099065735
PIR_SUPERFAMILY	PIRSF000606:Ribsml_S6_kin_2	3	0.35252643948296125	0.045146192756700405	RPS6KA5, RPS6KA4, RPS6KA1	441	6	7396	8.38548752834467	0.9999999999295204	0.9971025507629844	48.64316463970694
PIR_SUPERFAMILY	PIRSF000606:ribosomal protein S6 kinase II	3	0.35252643948296125	0.045146192756700405	RPS6KA5, RPS6KA4, RPS6KA1	441	6	7396	8.38548752834467	0.9999999999295204	0.9971025507629844	48.64316463970694
INTERPRO	IPR017892:Protein kinase, C-terminal	5	0.5875440658049353	0.13151398268693415	RPS6KA5, RPS6KA4, RPS6KA1, ROCK2, PRKCE	819	40	16659	2.5425824175824174	1.0	0.9562548490652689	90.15664429648518
UP_SEQ_FEATURE	domain:AGC-kinase C-terminal	5	0.5875440658049353	0.22678478147367367	RPS6KA5, RPS6KA4, RPS6KA1, ROCK2, PRKCE	849	55	19113	2.0465788628332797	1.0	0.9968650911546857	98.96039225688827
INTERPRO	IPR000961:AGC-kinase, C-terminal	5	0.5875440658049353	0.2841847068451583	RPS6KA5, RPS6KA4, RPS6KA1, ROCK2, PRKCE	819	55	16659	1.849150849150849	1.0	0.9939734577584828	99.5901275019186
SMART	SM00133:S_TK_X	5	0.5875440658049353	0.38037167114709447	RPS6KA5, RPS6KA4, RPS6KA1, ROCK2, PRKCE	516	55	9079	1.5995419309372798	1.0	0.9524951388095497	99.80888297655915
Annotation Cluster 110	Enrichment Score: 1.0847043736483997
Category	Term	Count	%	PValue	Genes	List Total	Pop Hits	Pop Total	Fold Enrichment	Bonferroni	Benjamini	FDR
GOTERM_BP_FAT	GO:0006919~activation of caspase activity	8	0.9400705052878966	0.039461694156849095	VCP, BAX, CYCS, SMAD3, STAT1, MYC, TERF1, RPS3	804	54	13528	2.492721577298692	1.0	0.3271705540895886	51.94586017610171
GOTERM_BP_FAT	GO:0043281~regulation of caspase activity	10	1.1750881316098707	0.04386042270257623	VCP, BAX, CDKN2D, CYCS, SMAD3, SFN, STAT1, MYC, TERF1, RPS3	804	79	13528	2.129857043894452	1.0	0.3510697382597525	55.79749560226469
GOTERM_BP_FAT	GO:0052548~regulation of endopeptidase activity	10	1.1750881316098707	0.05351149118222934	VCP, BAX, CDKN2D, CYCS, SMAD3, SFN, STAT1, MYC, TERF1, RPS3	804	82	13528	2.0519354447275817	1.0	0.39577222224258546	63.25067320217443
GOTERM_BP_FAT	GO:0043280~positive regulation of caspase activity	8	0.9400705052878966	0.05915426419350356	VCP, BAX, CYCS, SMAD3, STAT1, MYC, TERF1, RPS3	804	59	13528	2.2814739860021924	1.0	0.4167652884119727	67.04055182164738
GOTERM_BP_FAT	GO:0010952~positive regulation of peptidase activity	8	0.9400705052878966	0.05915426419350356	VCP, BAX, CYCS, SMAD3, STAT1, MYC, TERF1, RPS3	804	59	13528	2.2814739860021924	1.0	0.4167652884119727	67.04055182164738
GOTERM_BP_FAT	GO:0052547~regulation of peptidase activity	10	1.1750881316098707	0.06838977021035761	VCP, BAX, CDKN2D, CYCS, SMAD3, SFN, STAT1, MYC, TERF1, RPS3	804	86	13528	1.9564965868332755	1.0	0.4549720050169518	72.45777332387358
GOTERM_BP_FAT	GO:0051345~positive regulation of hydrolase activity	15	1.762632197414806	0.17751570188097776	MAP2K1, CYCS, SMAD3, LPAR1, WRN, STAT1, RPS3, PLCE1, GNAQ, TSC1, VCP, BAX, MS4A2, MYC, TERF1	804	179	13528	1.4099891603435335	1.0	0.7347414105235652	97.14802785182066
GOTERM_BP_FAT	GO:0051336~regulation of hydrolase activity	21	2.4676850763807283	0.533911636687487	MAP2K1, CYCS, SMAD3, WRN, SFN, LPAR1, STAT1, RPS3, PLCE1, PPP1R2, GNAQ, TSC1, VCP, CDKN2D, BAX, MS4A2, NOS3, PAFAH1B1, MYC, AGAP3, TERF1	804	337	13528	1.0484963904513043	1.0	0.9780548689288378	99.99990765153942
Annotation Cluster 111	Enrichment Score: 1.0584922739790512
Category	Term	Count	%	PValue	Genes	List Total	Pop Hits	Pop Total	Fold Enrichment	Bonferroni	Benjamini	FDR
UP_SEQ_FEATURE	domain:Leucine-zipper	14	1.645123384253819	0.0011725203954672083	TSC22D1, E2F2, ATF4, ATF3, ZAK, E2F5, MAFB, MLLT10, CREB3L2, NFE2L2, TCF4, MYC, TCF12, GEMIN4	849	110	19113	2.8652104079665914	0.9550918527241179	0.24580421056015178	2.061387381651747
UP_SEQ_FEATURE	DNA-binding region:Basic motif	12	1.410105757931845	0.10318555759188502	ATF4, HIF1A, ATF3, MAFB, CREB3L2, NFE2L2, ATOH8, TCF4, TCF12, MYC, TWIST2, TWIST1	849	161	19113	1.6779404341241797	1.0	0.9592636814752954	85.53643977787895
INTERPRO	IPR004827:Basic-leucine zipper (bZIP) transcription factor	5	0.5875440658049353	0.2621115311836959	ATF4, ATF3, MAFB, CREB3L2, NFE2L2	819	53	16659	1.9189301264772962	1.0	0.9927053783380118	99.32467372670381
SMART	SM00338:BRLZ	5	0.5875440658049353	0.35414362280112643	ATF4, ATF3, MAFB, CREB3L2, NFE2L2	516	53	9079	1.6599020038028376	1.0	0.9503483395517682	99.67131384256432
INTERPRO	IPR011616:bZIP transcription factor, bZIP-1	3	0.35252643948296125	0.454081444970225	ATF4, CREB3L2, NFE2L2	819	31	16659	1.9684509039347748	1.0	0.9992843879472953	99.99523704528127
Annotation Cluster 112	Enrichment Score: 1.0582563791282669
Category	Term	Count	%	PValue	Genes	List Total	Pop Hits	Pop Total	Fold Enrichment	Bonferroni	Benjamini	FDR
GOTERM_BP_FAT	GO:0009896~positive regulation of catabolic process	9	1.0575793184488838	0.0076879093218397325	HIF1A, NEDD4, SMAD7, APOE, TRIM32, IGF1, EGLN2, IRS1, ADAM9	804	49	13528	3.090466037161133	0.999999999991761	0.10860232967693961	13.105608260077329
GOTERM_BP_FAT	GO:0045732~positive regulation of protein catabolic process	6	0.7050528789659225	0.019744760520543962	NEDD4, SMAD7, APOE, TRIM32, EGLN2, ADAM9	804	27	13528	3.739082365948038	1.0	0.21051695847092666	30.440758050850825
GOTERM_BP_FAT	GO:0006110~regulation of glycolysis	4	0.4700352526439483	0.030636363539253197	HIF1A, PRKAG1, PGAM1, IGF1	804	12	13528	5.608623548922056	1.0	0.27867322582001053	43.24159991818426
GOTERM_BP_FAT	GO:0010906~regulation of glucose metabolic process	6	0.7050528789659225	0.053954092279642	HIF1A, PRKAG1, PGAM1, IGF1, NR3C1, IRS1	804	35	13528	2.884434968017058	1.0	0.3975106128865632	63.56221900955193
GOTERM_BP_FAT	GO:0009894~regulation of catabolic process	11	1.2925969447708578	0.05818857354031947	HIF1A, NEDD4, SMAD7, APOE, PRKAG1, TRIM32, PGAM1, IGF1, EGLN2, IRS1, ADAM9	804	96	13528	1.9279643449419568	1.0	0.4131256065613754	66.41931222219074
GOTERM_BP_FAT	GO:0031331~positive regulation of cellular catabolic process	6	0.7050528789659225	0.05972841435936288	HIF1A, SMAD7, APOE, IGF1, IRS1, ADAM9	804	36	13528	2.804311774461028	1.0	0.4190618784712009	67.40474370499011
GOTERM_BP_FAT	GO:0043470~regulation of carbohydrate catabolic process	4	0.4700352526439483	0.06544473863003755	HIF1A, PRKAG1, PGAM1, IGF1	804	16	13528	4.2064676616915415	1.0	0.4425706971887695	70.8291324912342
GOTERM_BP_FAT	GO:0043471~regulation of cellular carbohydrate catabolic process	4	0.4700352526439483	0.06544473863003755	HIF1A, PRKAG1, PGAM1, IGF1	804	16	13528	4.2064676616915415	1.0	0.4425706971887695	70.8291324912342
GOTERM_BP_FAT	GO:0031329~regulation of cellular catabolic process	8	0.9400705052878966	0.06846176406393922	HIF1A, SMAD7, APOE, PRKAG1, PGAM1, IGF1, IRS1, ADAM9	804	61	13528	2.2066715602316287	1.0	0.4544769642332104	72.49648953227441
GOTERM_BP_FAT	GO:0010675~regulation of cellular carbohydrate metabolic process	6	0.7050528789659225	0.07228769167927446	HIF1A, PRKAG1, PGAM1, IGF1, NR3C1, IRS1	804	38	13528	2.656716417910448	1.0	0.46900376683955913	74.48154866073229
GOTERM_BP_FAT	GO:0006109~regulation of carbohydrate metabolic process	6	0.7050528789659225	0.0790673280928792	HIF1A, PRKAG1, PGAM1, IGF1, NR3C1, IRS1	804	39	13528	2.588595484117872	1.0	0.4938794122886758	77.67082438237527
GOTERM_BP_FAT	GO:0043467~regulation of generation of precursor metabolites and energy	5	0.5875440658049353	0.09938049801735957	HIF1A, PRKAG1, PGAM1, IGF1, IRS1	804	30	13528	2.8043117744610284	1.0	0.5588302209486016	85.12155525241079
GOTERM_BP_FAT	GO:0042176~regulation of protein catabolic process	6	0.7050528789659225	0.19421342151665133	NEDD4, SMAD7, APOE, TRIM32, EGLN2, ADAM9	804	52	13528	1.941446613088404	1.0	0.759576276271994	98.0366008546317
GOTERM_BP_FAT	GO:0030162~regulation of proteolysis	6	0.7050528789659225	0.20479696358171695	A2M, SMAD7, APOE, LTBP4, THBS1, ADAM9	804	53	13528	1.9048155449169246	1.0	0.7737084578739526	98.45655126972733
GOTERM_BP_FAT	GO:0010907~positive regulation of glucose metabolic process	3	0.35252643948296125	0.3125054684449222	HIF1A, IGF1, IRS1	804	19	13528	2.656716417910448	1.0	0.8858358879671461	99.89086593833687
GOTERM_BP_FAT	GO:0045913~positive regulation of carbohydrate metabolic process	3	0.35252643948296125	0.3347739327286763	HIF1A, IGF1, IRS1	804	20	13528	2.523880597014925	1.0	0.9009593189340213	99.94006636207261
GOTERM_BP_FAT	GO:0010676~positive regulation of cellular carbohydrate metabolic process	3	0.35252643948296125	0.3347739327286763	HIF1A, IGF1, IRS1	804	20	13528	2.523880597014925	1.0	0.9009593189340213	99.94006636207261
GOTERM_BP_FAT	GO:0045862~positive regulation of proteolysis	3	0.35252643948296125	0.4418969052607202	SMAD7, APOE, ADAM9	804	25	13528	2.0191044776119402	1.0	0.9545359977900808	99.99754713613392
Annotation Cluster 113	Enrichment Score: 1.0575182285330924
Category	Term	Count	%	PValue	Genes	List Total	Pop Hits	Pop Total	Fold Enrichment	Bonferroni	Benjamini	FDR
GOTERM_BP_FAT	GO:0032989~cellular component morphogenesis	38	4.465334900117509	0.004337018221749234	BBS4, NRP1, ERBB3, TFCP2L1, PIP5K1C, ARPC4, TTC8, SOX9, ITGB1, CTNNB1, CD9, PTK2, DOCK2, DAB2, NUMB, RAC1, PAFAH1B1, CAP1, LAMB1, SPN, ARHGEF2, BMP2, EGR2, MAP2K1, ACTA1, BAIAP2, RXRA, KIF5C, ALMS1, RPL24, SLIT2, KRT19, HIF1A, ADM, LAMA5, BAX, NOTCH4, UBC	804	397	13528	1.6105367369700616	0.9999994277622944	0.07176949535058064	7.6065851545155105
GOTERM_BP_FAT	GO:0030030~cell projection organization	34	3.9952996474735603	0.011809287176640251	BBS4, LIMA1, NRP1, SEPT2, ERBB3, WASF2, PIP5K1C, ABI2, ARPC4, RDX, TTC8, LPAR1, CAPZB, PTK2, CD44, RAC1, NUMB, PAFAH1B1, SH2B1, LAMB1, EGR2, MAP2K1, BAIAP2, RXRA, KIF5C, ALMS1, RPL24, SLIT2, NCK2, TSC1, ADM, LAMA5, NEDD4, UBC	804	368	13528	1.5545641358425266	1.0	0.15041847172451595	19.445241799339495
GOTERM_BP_FAT	GO:0000902~cell morphogenesis	33	3.8777908343125738	0.01262390526217261	BBS4, NRP1, ERBB3, TFCP2L1, PIP5K1C, ARPC4, TTC8, SOX9, CTNNB1, PTK2, DOCK2, DAB2, RAC1, NUMB, PAFAH1B1, CAP1, LAMB1, SPN, ARHGEF2, BMP2, EGR2, MAP2K1, BAIAP2, RXRA, KIF5C, ALMS1, RPL24, SLIT2, HIF1A, ADM, LAMA5, NOTCH4, UBC	804	356	13528	1.5597014925373136	1.0	0.1564137405252236	20.645429680801662
GOTERM_BP_FAT	GO:0000904~cell morphogenesis involved in differentiation	22	2.5851938895417157	0.05574108096265926	BMP2, NRP1, EGR2, ERBB3, BAIAP2, RXRA, KIF5C, PIP5K1C, RPL24, SOX9, SLIT2, CTNNB1, DAB2, PTK2, HIF1A, LAMA5, NOTCH4, NUMB, RAC1, UBC, PAFAH1B1, LAMB1	804	244	13528	1.5170866976592448	1.0	0.40442683889060693	64.79487436325233
GOTERM_BP_FAT	GO:0032990~cell part morphogenesis	22	2.5851938895417157	0.08136145814568527	BBS4, NRP1, EGR2, MAP2K1, ERBB3, BAIAP2, RXRA, KIF5C, PIP5K1C, ALMS1, RPL24, ARPC4, TTC8, SLIT2, PTK2, ADM, LAMA5, BAX, RAC1, NUMB, UBC, PAFAH1B1	804	256	13528	1.4459732587064675	1.0	0.4981902868947439	78.661894678319
GOTERM_BP_FAT	GO:0031175~neuron projection development	22	2.5851938895417157	0.08136145814568527	BBS4, NRP1, EGR2, SEPT2, MAP2K1, ERBB3, BAIAP2, RXRA, KIF5C, ABI2, PIP5K1C, RPL24, SLIT2, PTK2, CD44, ADM, NEDD4, NUMB, RAC1, UBC, PAFAH1B1, LAMB1	804	256	13528	1.4459732587064675	1.0	0.4981902868947439	78.661894678319
GOTERM_BP_FAT	GO:0048858~cell projection morphogenesis	21	2.4676850763807283	0.09222520159947892	BBS4, NRP1, EGR2, MAP2K1, ERBB3, BAIAP2, RXRA, KIF5C, PIP5K1C, ALMS1, RPL24, ARPC4, TTC8, SLIT2, PTK2, ADM, LAMA5, NUMB, RAC1, UBC, PAFAH1B1	804	245	13528	1.4422174840085287	1.0	0.5349018482872633	82.81640540002218
GOTERM_BP_FAT	GO:0048666~neuron development	26	3.055229142185664	0.1548853691104956	BBS4, NRP1, SEPT2, ERBB3, ABI2, PIP5K1C, PTK2, CD44, RAC1, NUMB, PAFAH1B1, LAMB1, EGR2, MAP2K1, BAIAP2, RXRA, KIF5C, ALMS1, RPL24, SLIT2, ADM, GNAQ, NEDD4, NTRK2, VEGFA, UBC	804	339	13528	1.2904797546192341	1.0	0.6916617575181943	95.32575367670177
GOTERM_BP_FAT	GO:0030182~neuron differentiation	32	3.7602820211515864	0.17679891329857877	BBS4, NRP1, SEPT2, ERBB3, ABI2, PIP5K1C, JAG1, PTK2, TUBB, CD44, MTPN, RAC1, NUMB, PAFAH1B1, LAMB1, BMP4, EGR2, MAP2K1, BAIAP2, RXRA, KIF5C, EMX2, ALMS1, RPL24, SLIT2, GNAQ, ADM, NEDD4, VEGFA, NTRK2, UBC, ID3	804	438	13528	1.2292873531883959	1.0	0.7338920342667469	97.1024463676533
GOTERM_BP_FAT	GO:0048812~neuron projection morphogenesis	16	1.8801410105757932	0.283683205192362	NRP1, EGR2, MAP2K1, ERBB3, BAIAP2, RXRA, KIF5C, PIP5K1C, RPL24, SLIT2, PTK2, ADM, NUMB, RAC1, UBC, PAFAH1B1	804	213	13528	1.2639151659542662	1.0	0.8630268464308744	99.76953196265353
GOTERM_BP_FAT	GO:0007409~axonogenesis	14	1.645123384253819	0.35964622595813966	NRP1, EGR2, ERBB3, RXRA, BAIAP2, KIF5C, PIP5K1C, RPL24, SLIT2, PTK2, NUMB, RAC1, UBC, PAFAH1B1	804	193	13528	1.2205294769674941	1.0	0.9170849825747148	99.97004708686617
GOTERM_BP_FAT	GO:0048667~cell morphogenesis involved in neuron differentiation	14	1.645123384253819	0.4720655332989009	NRP1, EGR2, ERBB3, RXRA, BAIAP2, KIF5C, PIP5K1C, RPL24, SLIT2, PTK2, NUMB, RAC1, UBC, PAFAH1B1	804	209	13528	1.1270918136589778	1.0	0.9644641386795952	99.9991079757159
GOTERM_BP_FAT	GO:0007411~axon guidance	7	0.8225616921269095	0.6160139028161545	NRP1, EGR2, KIF5C, RAC1, UBC, RPL24, SLIT2	804	107	13528	1.100757892779095	1.0	0.9897526921760034	99.99999728560148
Annotation Cluster 114	Enrichment Score: 1.0525727306129151
Category	Term	Count	%	PValue	Genes	List Total	Pop Hits	Pop Total	Fold Enrichment	Bonferroni	Benjamini	FDR
PIR_SUPERFAMILY	PIRSF010369:growth arrest and DNA-damage-inducible protein GADD45	3	0.35252643948296125	0.01017664423636669	GADD45G, GADD45B, GADD45A	441	3	7396	16.77097505668934	0.994348096169575	0.994348096169575	13.717701036594686
GOTERM_BP_FAT	GO:0043086~negative regulation of catalytic activity	26	3.055229142185664	0.024269848701567058	ADCY7, SMAD7, TAF7, GABBR1, SFN, CDC16, CDC26, GPS2, PSMF1, SSTR2, PSMD14, CDKN1A, NUP62, PSMD12, PSMC3, APOE, PSMB3, CDKN2D, PSMC2, GADD45G, UBC, NOS3, GADD45B, PSMD7, GADD45A, TERF1	804	277	13528	1.5793235986134309	1.0	0.24146162314920494	36.05910520193759
INTERPRO	IPR004038:Ribosomal protein L7Ae/L30e/S12e/Gadd45	3	0.35252643948296125	0.09874615448556122	GADD45G, GADD45B, GADD45A	819	11	16659	5.547452547452547	1.0	0.9327442712781278	81.90327432828278
GOTERM_BP_FAT	GO:0051348~negative regulation of transferase activity	10	1.1750881316098707	0.11589972105333488	CDKN1A, NUP62, APOE, TAF7, GADD45G, SFN, GADD45B, GADD45A, TERF1, GPS2	804	96	13528	1.7526948590381426	1.0	0.6038037643351055	89.37776202261122
GOTERM_BP_FAT	GO:0006469~negative regulation of protein kinase activity	9	1.0575793184488838	0.14406140101452766	CDKN1A, NUP62, APOE, TAF7, GADD45G, SFN, GADD45B, GADD45A, GPS2	804	87	13528	1.7406073082861553	1.0	0.6684305577840617	94.10729932335046
GOTERM_BP_FAT	GO:0033673~negative regulation of kinase activity	9	1.0575793184488838	0.1647109419566959	CDKN1A, NUP62, APOE, TAF7, GADD45G, SFN, GADD45B, GADD45A, GPS2	804	90	13528	1.6825870646766168	1.0	0.7106069697537246	96.22196207478864
GOTERM_BP_FAT	GO:0043407~negative regulation of MAP kinase activity	3	0.35252643948296125	0.638920109039031	NUP62, APOE, GPS2	804	36	13528	1.402155887230514	1.0	0.9920384821961182	99.99999911395496
Annotation Cluster 115	Enrichment Score: 1.0470196317399707
Category	Term	Count	%	PValue	Genes	List Total	Pop Hits	Pop Total	Fold Enrichment	Bonferroni	Benjamini	FDR
OMIM_DISEASE	Genome-wide association analysis identifies loci for type 2 diabetes and triglyceride levels	3	0.35252643948296125	0.08475818182591568	CDKN2B, IGF2BP2, TCF7L2	204	9	3671	5.998366013071895	0.9999999999999976	0.9997782282402571	70.65691333452297
OMIM_DISEASE	A genome-wide association study of type 2 diabetes in Finns detects multiple susceptibility variants	3	0.35252643948296125	0.08475818182591568	CDKN2B, IGF2BP2, TCF7L2	204	9	3671	5.998366013071895	0.9999999999999976	0.9997782282402571	70.65691333452297
OMIM_DISEASE	Replication of genome-wide association signals in UK samples reveals risk loci for type 2 diabetes	3	0.35252643948296125	0.08475818182591568	CDKN2B, IGF2BP2, TCF7L2	204	9	3671	5.998366013071895	0.9999999999999976	0.9997782282402571	70.65691333452297
OMIM_DISEASE	Meta-analysis of genome-wide association data and large-scale replication identifies additional susceptibility loci for type 2 diabetes	4	0.4700352526439483	0.10650661378656094	CDKN2B, VEGFA, IGF2BP2, TCF7L2	204	21	3671	3.4276377217553686	1.0	0.9992011749625032	78.96643511636367
Annotation Cluster 116	Enrichment Score: 1.039393035128306
Category	Term	Count	%	PValue	Genes	List Total	Pop Hits	Pop Total	Fold Enrichment	Bonferroni	Benjamini	FDR
GOTERM_BP_FAT	GO:0045909~positive regulation of vasodilation	4	0.4700352526439483	0.030636363539253197	ADRB2, ADM, NOS3, CPS1	804	12	13528	5.608623548922056	1.0	0.27867322582001053	43.24159991818426
GOTERM_BP_FAT	GO:0042312~regulation of vasodilation	4	0.4700352526439483	0.11208928992258434	ADRB2, ADM, NOS3, CPS1	804	20	13528	3.3651741293532336	1.0	0.5975034436716543	88.51282367242442
GOTERM_BP_FAT	GO:0009266~response to temperature stimulus	8	0.9400705052878966	0.22182963383277124	ADRB2, CCL2, ADM, IGFBP7, NOS3, THBS1, EIF2B4, EIF2B5	804	83	13528	1.6217706647485464	1.0	0.7977250116002363	98.95928516251598
Annotation Cluster 117	Enrichment Score: 1.037571824107937
Category	Term	Count	%	PValue	Genes	List Total	Pop Hits	Pop Total	Fold Enrichment	Bonferroni	Benjamini	FDR
GOTERM_BP_FAT	GO:0032270~positive regulation of cellular protein metabolic process	26	3.055229142185664	0.0029946989935436333	BMPR2, NFKBIA, EIF5A, CDC16, PSMF1, APOE, RB1CC1, PSMB3, THBS1, PSMD7, ADAM9, EIF2B5, AXIN1, BMP4, BMP2, SMAD7, IGF1, CDC26, PSMD14, CCND1, PSMD12, PSMC3, PSMC2, UBC, ADAM17, DNMT1	804	233	13528	1.8775649648751946	0.9999507365533402	0.055407712326147385	5.312819264977453
GOTERM_BP_FAT	GO:0031401~positive regulation of protein modification process	20	2.3501762632197414	0.0154189361865829	BMP4, BMP2, SMAD7, BMPR2, IGF1, CDC16, CDC26, PSMF1, CCND1, PSMD14, PSMD12, PSMC3, PSMB3, RB1CC1, PSMC2, UBC, DNMT1, ADAM17, PSMD7, AXIN1	804	187	13528	1.799558357942906	1.0	0.17996462230401555	24.636195343057054
GOTERM_BP_FAT	GO:0001932~regulation of protein amino acid phosphorylation	16	1.8801410105757932	0.09026533849598531	BMP4, BMP2, CCND1, ZAK, SMAD7, RIPK1, BAX, RB1CC1, SOCS1, BMPR2, ADAM17, IGF1, PAK1, PRKCE, DAXX, AXIN1	804	173	13528	1.5561498864061196	1.0	0.5277465017504923	82.12844001453641
GOTERM_BP_FAT	GO:0042327~positive regulation of phosphorylation	9	1.0575793184488838	0.21766212068534532	BMP4, CCND1, BMP2, RB1CC1, BMPR2, ADAM17, IGF1, THBS1, AXIN1	804	97	13528	1.5611632558855209	1.0	0.7919848075022464	98.85302331167287
GOTERM_BP_FAT	GO:0010562~positive regulation of phosphorus metabolic process	9	1.0575793184488838	0.24211218140119475	BMP4, CCND1, BMP2, RB1CC1, BMPR2, ADAM17, IGF1, THBS1, AXIN1	804	100	13528	1.5143283582089553	1.0	0.8209359391063095	99.35648581578947
GOTERM_BP_FAT	GO:0045937~positive regulation of phosphate metabolic process	9	1.0575793184488838	0.24211218140119475	BMP4, CCND1, BMP2, RB1CC1, BMPR2, ADAM17, IGF1, THBS1, AXIN1	804	100	13528	1.5143283582089553	1.0	0.8209359391063095	99.35648581578947
GOTERM_BP_FAT	GO:0001934~positive regulation of protein amino acid phosphorylation	8	0.9400705052878966	0.2763701701731031	BMP4, CCND1, BMP2, RB1CC1, BMPR2, ADAM17, IGF1, AXIN1	804	89	13528	1.5124378109452736	1.0	0.855997091657718	99.72272795834041
BIOCARTA	h_alkPathway:ALK in cardiac myocytes	6	0.7050528789659225	0.3405567564526927	BMP4, BMP2, GSK3B, BMPR2, CTNNB1, AXIN1	164	34	1437	1.5462697274031563	1.0	0.9080444572374438	99.52813166331255
Annotation Cluster 118	Enrichment Score: 1.0326876384482122
Category	Term	Count	%	PValue	Genes	List Total	Pop Hits	Pop Total	Fold Enrichment	Bonferroni	Benjamini	FDR
GOTERM_BP_FAT	GO:0001936~regulation of endothelial cell proliferation	7	0.8225616921269095	0.01031885183684839	WNT2, HIF1A, CCL2, APOE, VEGFA, ATP5A1, THBS1	804	32	13528	3.6806592039800994	0.9999999999999988	0.13689394895866225	17.204829093066664
SP_PIR_KEYWORDS	heparin-binding	7	0.8225616921269095	0.06623139296805244	LPL, APOE, RPL22, RSPO3, COMP, VEGFA, THBS1	849	65	19235	2.4398840264564647	1.0	0.3123819125902738	63.23165240730668
GOTERM_BP_FAT	GO:0043535~regulation of blood vessel endothelial cell migration	3	0.35252643948296125	0.24503787654303066	APOE, VEGFA, THBS1	804	16	13528	3.1548507462686564	1.0	0.824038446817551	99.4002325065136
GOTERM_BP_FAT	GO:0010594~regulation of endothelial cell migration	3	0.35252643948296125	0.4418969052607202	APOE, VEGFA, THBS1	804	25	13528	2.0191044776119402	1.0	0.9545359977900808	99.99754713613392
Annotation Cluster 119	Enrichment Score: 1.0288631605713463
Category	Term	Count	%	PValue	Genes	List Total	Pop Hits	Pop Total	Fold Enrichment	Bonferroni	Benjamini	FDR
GOTERM_BP_FAT	GO:0000075~cell cycle checkpoint	11	1.2925969447708578	0.04299317626378976	NBN, CCND1, XPC, ZAK, CDKN2B, MDC1, RPL24, FANCG, UIMC1, TERF1, RBBP8	804	91	13528	2.0338964518068994	1.0	0.3478152436400348	55.06199873280704
GOTERM_BP_FAT	GO:0031575~G1/S transition checkpoint	4	0.4700352526439483	0.07609113468381364	NBN, CCND1, CDKN2B, RPL24	804	17	13528	3.9590283874743926	1.0	0.4827606525479301	76.32017796955064
GOTERM_BP_FAT	GO:0007093~mitotic cell cycle checkpoint	5	0.5875440658049353	0.250424564168886	NBN, CCND1, CDKN2B, RPL24, TERF1	804	43	13528	1.9564965868332755	1.0	0.8299761122631604	99.47352500901943
Annotation Cluster 120	Enrichment Score: 1.0217311709501147
Category	Term	Count	%	PValue	Genes	List Total	Pop Hits	Pop Total	Fold Enrichment	Bonferroni	Benjamini	FDR
SP_PIR_KEYWORDS	cyclin	8	0.9400705052878966	0.006035796022318372	CCNT2, CDKN1A, CCND1, CDKN2B, CCNF, RUNX1T1, CDK10, CABLES1	849	50	19235	3.624970553592461	0.9646287154185299	0.047956855965257894	8.459945080423758
INTERPRO	IPR013763:Cyclin-related	5	0.5875440658049353	0.10627964261033306	CCNT2, CCND1, BRF2, CCNF, CABLES1	819	37	16659	2.748737748737749	1.0	0.9398613021647395	84.2361861785697
INTERPRO	IPR006670:Cyclin	5	0.5875440658049353	0.13151398268693415	CCNT2, CCND1, BRF2, CCNF, CABLES1	819	40	16659	2.5425824175824174	1.0	0.9562548490652689	90.15664429648518
SMART	SM00385:CYCLIN	5	0.5875440658049353	0.18959131856713474	CCNT2, CCND1, BRF2, CCNF, CABLES1	516	40	9079	2.1993701550387597	1.0	0.8886037311973108	93.60343058273178
INTERPRO	IPR006671:Cyclin, N-terminal	3	0.35252643948296125	0.48682080317017695	CCNT2, CCND1, CCNF	819	33	16659	1.8491508491508493	1.0	0.999553487484273	99.9982770767979
Annotation Cluster 121	Enrichment Score: 1.018510515723063
Category	Term	Count	%	PValue	Genes	List Total	Pop Hits	Pop Total	Fold Enrichment	Bonferroni	Benjamini	FDR
UP_SEQ_FEATURE	domain:EGF-like 5; calcium-binding	7	0.8225616921269095	0.0053660101919302365	CD93, LTBP4, FBN1, NOTCH4, EFEMP1, JAG1, SLIT2	849	37	19113	4.259096552382771	0.9999993401899757	0.44731740521500263	9.110474556147885
UP_SEQ_FEATURE	domain:EGF-like 14; calcium-binding	4	0.4700352526439483	0.014176140590466468	LTBP4, FBN1, NOTCH4, JAG1	849	12	19113	7.504122497055359	1.0	0.649714124557387	22.3909539720649
UP_SEQ_FEATURE	domain:EGF-like 4; calcium-binding	6	0.7050528789659225	0.014365892000870788	CD93, LTBP4, FBN1, EFEMP1, DLL1, JAG1	849	33	19113	4.093157725666559	1.0	0.6445658262256719	22.655741521448057
UP_SEQ_FEATURE	domain:EGF-like 11; calcium-binding	4	0.4700352526439483	0.021958337342283838	LTBP4, FBN1, NOTCH4, JAG1	849	14	19113	6.432104997476022	1.0	0.7448090752693879	32.57776697977104
UP_SEQ_FEATURE	domain:EGF-like 7; calcium-binding	5	0.5875440658049353	0.029963236672456192	LTBP4, FBN1, NOTCH4, DLL1, JAG1	849	27	19113	4.168956942808533	1.0	0.8064326532226364	41.73124490087774
GOTERM_BP_FAT	GO:0001709~cell fate determination	6	0.7050528789659225	0.04342035999540177	BMP4, MCL1, NOTCH4, DLL1, JAG1, CTNNB1	804	33	13528	3.0592492085029397	1.0	0.3498185632042904	55.42571950206003
UP_SEQ_FEATURE	domain:EGF-like 3	8	0.9400705052878966	0.04838579918842961	TNC, LTBP4, FBN1, NOTCH4, HSPG2, DLL1, JAG1, THBS1	849	75	19113	2.4013191990577147	1.0	0.8794645446027914	58.54355570364922
INTERPRO	IPR000742:EGF-like, type 3	16	1.8801410105757932	0.05528118476501227	LTBP4, TNC, BTC, FBN1, EFEMP1, HSPG2, DLL1, JAG1, SLIT2, CD93, COMP, NOTCH4, ADAM12, THBS1, PLAU, ADAM9	819	194	16659	1.677580151806956	1.0	0.8041124376276847	60.74213515883362
INTERPRO	IPR001438:EGF-like, type 2	4	0.4700352526439483	0.07219513634975366	NOTCH4, HSPG2, DLL1, JAG1	819	20	16659	4.068131868131868	1.0	0.8675757521880316	70.83079042026458
UP_SEQ_FEATURE	domain:EGF-like 13; calcium-binding	3	0.35252643948296125	0.08293397889073975	LTBP4, FBN1, NOTCH4	849	11	19113	6.139736588499839	1.0	0.9469121929639115	78.49918028593454
INTERPRO	IPR006209:EGF	11	1.2925969447708578	0.09494604438419864	CD93, TNC, LTBP4, FBN1, BTC, NOTCH4, HSPG2, DLL1, JAG1, THBS1, SLIT2	819	127	16659	1.7617893917106517	1.0	0.9286260316874136	80.60700046257698
UP_SEQ_FEATURE	domain:EGF-like 2	8	0.9400705052878966	0.09572373342302201	CD93, TNC, FBN1, NOTCH4, HSPG2, DLL1, JAG1, SLIT2	849	88	19113	2.0465788628332797	1.0	0.9563289064183725	83.24423830358249
UP_SEQ_FEATURE	domain:EGF-like 15; calcium-binding	3	0.35252643948296125	0.09668554654957495	FBN1, NOTCH4, JAG1	849	12	19113	5.6280918727915195	1.0	0.9545637123758309	83.55784705351115
INTERPRO	IPR001881:EGF-like calcium-binding	9	1.0575793184488838	0.09929969148733594	CD93, LTBP4, COMP, FBN1, NOTCH4, EFEMP1, DLL1, JAG1, SLIT2	819	96	16659	1.9069368131868132	1.0	0.9303952226482839	82.08515806852881
INTERPRO	IPR018097:EGF-like calcium-binding, conserved site	9	1.0575793184488838	0.09929969148733594	CD93, LTBP4, COMP, FBN1, NOTCH4, EFEMP1, DLL1, JAG1, SLIT2	819	96	16659	1.9069368131868132	1.0	0.9303952226482839	82.08515806852881
UP_SEQ_FEATURE	domain:EGF-like 10; calcium-binding	3	0.35252643948296125	0.1110228178585158	LTBP4, FBN1, JAG1	849	13	19113	5.195161728730634	1.0	0.9635356171026617	87.62353024011439
INTERPRO	IPR006210:EGF-like	15	1.762632197414806	0.11933128392556121	LTBP4, TNC, BTC, FBN1, HSPG2, DLL1, JAG1, SLIT2, CD93, RSPO3, COMP, NOTCH4, THBS1, PLAU, ADAM9	819	201	16659	1.5179596522880106	1.0	0.9509401992726672	87.6230819818066
UP_SEQ_FEATURE	domain:EGF-like 6	5	0.5875440658049353	0.12208764667589475	TNC, FBN1, NOTCH4, DLL1, SLIT2	849	43	19113	2.617717150135591	1.0	0.9733583420612686	90.09113388331043
UP_SEQ_FEATURE	domain:EGF-like 12; calcium-binding	3	0.35252643948296125	0.14114472526738917	LTBP4, FBN1, NOTCH4	849	15	19113	4.502473498233216	1.0	0.9821275676095345	93.28870731010943
SP_PIR_KEYWORDS	egf-like domain	15	1.762632197414806	0.14269306540964422	LTBP4, TNC, BTC, FBN1, EFEMP1, HSPG2, DLL1, JAG1, SLIT2, CD93, COMP, NOTCH4, ADAM12, THBS1, PLAU	849	230	19235	1.4775695191273621	1.0	0.5017247375706428	89.4379712587074
UP_SEQ_FEATURE	domain:EGF-like 9; calcium-binding	3	0.35252643948296125	0.1567887103008223	LTBP4, FBN1, NOTCH4	849	16	19113	4.22106890459364	1.0	0.9874663997427271	95.15755523752462
UP_SEQ_FEATURE	domain:EGF-like 1	9	1.0575793184488838	0.16418932121125676	CD93, LTBP4, COMP, FBN1, NOTCH4, HSPG2, DLL1, THBS1, SLIT2	849	120	19113	1.6884275618374558	1.0	0.9886139772878226	95.85911659566808
SMART	SM00179:EGF_CA	9	1.0575793184488838	0.1771747404603909	CD93, LTBP4, COMP, FBN1, NOTCH4, EFEMP1, DLL1, JAG1, SLIT2	516	96	9079	1.6495276162790697	1.0	0.8906231154116673	92.19605440341329
INTERPRO	IPR013032:EGF-like region, conserved site	19	2.2326674500587544	0.19570742768252894	LTBP4, TNC, BTC, FBN1, EFEMP1, HSPG2, DLL1, JAG1, ITGB1, SLIT2, CD93, LAMA5, COMP, NOTCH4, LAMB1, ADAM12, THBS1, PLAU, ADAM9	819	293	16659	1.3190188650939505	1.0	0.9835138298420123	97.21499981802695
INTERPRO	IPR000152:EGF-type aspartate/asparagine hydroxylation conserved site	8	0.9400705052878966	0.19912280697605428	CD93, LTBP4, FBN1, NOTCH4, EFEMP1, DLL1, JAG1, SLIT2	819	97	16659	1.677580151806956	1.0	0.9829879679179158	97.40320068627953
UP_SEQ_FEATURE	domain:EGF-like 3; calcium-binding	4	0.4700352526439483	0.2251424791141062	CD93, COMP, EFEMP1, SLIT2	849	37	19113	2.4337694585044405	1.0	0.9968691921495633	98.92048364667153
SMART	SM00181:EGF	15	1.762632197414806	0.2506004290834067	LTBP4, TNC, BTC, FBN1, HSPG2, DLL1, JAG1, SLIT2, CD93, RSPO3, COMP, NOTCH4, THBS1, PLAU, ADAM9	516	201	9079	1.3130568089783639	1.0	0.9187156515677279	97.7018103916747
UP_SEQ_FEATURE	domain:EGF-like 4	5	0.5875440658049353	0.2558846604554352	TNC, COMP, NOTCH4, HSPG2, SLIT2	849	58	19113	1.9407213354453516	1.0	0.9983513870958621	99.47388205574946
UP_SEQ_FEATURE	domain:EGF-like 8; calcium-binding	3	0.35252643948296125	0.271871799866829	LTBP4, FBN1, NOTCH4	849	23	19113	2.9363957597173145	1.0	0.9988497173399519	99.64221769670672
INTERPRO	IPR013091:EGF calcium-binding	6	0.7050528789659225	0.2787446700038152	CD93, LTBP4, COMP, FBN1, NOTCH4, EFEMP1	819	72	16659	1.695054945054945	1.0	0.993603228765176	99.5357938874557
UP_SEQ_FEATURE	domain:EGF-like 6; calcium-binding	3	0.35252643948296125	0.3052110046038251	LTBP4, EFEMP1, JAG1	849	25	19113	2.7014840989399294	1.0	0.9994604408213884	99.84431931143568
UP_SEQ_FEATURE	domain:EGF-like 8	3	0.35252643948296125	0.3052110046038251	TNC, DLL1, JAG1	849	25	19113	2.7014840989399294	1.0	0.9994604408213884	99.84431931143568
Annotation Cluster 122	Enrichment Score: 1.0031724366686903
Category	Term	Count	%	PValue	Genes	List Total	Pop Hits	Pop Total	Fold Enrichment	Bonferroni	Benjamini	FDR
GOTERM_BP_FAT	GO:0046548~retinal rod cell development	3	0.35252643948296125	0.01948543338897081	BBS4, NTRK2, ALMS1	804	4	13528	12.619402985074625	1.0	0.21004306233720382	30.10504103670829
GOTERM_BP_FAT	GO:0042462~eye photoreceptor cell development	4	0.4700352526439483	0.11208928992258434	BBS4, VEGFA, NTRK2, ALMS1	804	20	13528	3.3651741293532336	1.0	0.5975034436716543	88.51282367242442
GOTERM_BP_FAT	GO:0048592~eye morphogenesis	8	0.9400705052878966	0.11391197955696734	BMP4, BBS4, SP1, BAX, VEGFA, NTRK2, ALMS1, CTNNB1	804	69	13528	1.9508255822337586	1.0	0.600405732036035	88.9345467545095
GOTERM_BP_FAT	GO:0001754~eye photoreceptor cell differentiation	4	0.4700352526439483	0.12529408699803388	BBS4, VEGFA, NTRK2, ALMS1	804	21	13528	3.2049277422411753	1.0	0.628564583534791	91.2548338233555
GOTERM_BP_FAT	GO:0042461~photoreceptor cell development	4	0.4700352526439483	0.167873332002231	BBS4, VEGFA, NTRK2, ALMS1	804	24	13528	2.804311774461028	1.0	0.7165867942790993	96.47401007011185
GOTERM_BP_FAT	GO:0046530~photoreceptor cell differentiation	4	0.4700352526439483	0.18289823182230927	BBS4, VEGFA, NTRK2, ALMS1	804	25	13528	2.692139303482587	1.0	0.7420376970095677	97.46928841901163
Annotation Cluster 123	Enrichment Score: 0.9871270591906768
Category	Term	Count	%	PValue	Genes	List Total	Pop Hits	Pop Total	Fold Enrichment	Bonferroni	Benjamini	FDR
GOTERM_BP_FAT	GO:0040029~regulation of gene expression, epigenetic	12	1.410105757931845	0.005547053905146305	DGCR8, CLP1, SND1, SMARCD1, H2AFY2, GATAD2A, TRIM27, SMAD3, DNMT1, CTCF, ARID1A, DMAP1	804	77	13528	2.622213607288234	0.9999999897416525	0.08704183252300801	9.629206173382576
GOTERM_BP_FAT	GO:0016441~posttranscriptional gene silencing	4	0.4700352526439483	0.12529408699803388	DGCR8, CLP1, SND1, SMAD3	804	21	13528	3.2049277422411753	1.0	0.628564583534791	91.2548338233555
GOTERM_BP_FAT	GO:0035194~posttranscriptional gene silencing by RNA	4	0.4700352526439483	0.12529408699803388	DGCR8, CLP1, SND1, SMAD3	804	21	13528	3.2049277422411753	1.0	0.628564583534791	91.2548338233555
GOTERM_BP_FAT	GO:0031047~gene silencing by RNA	4	0.4700352526439483	0.3117138638452768	DGCR8, CLP1, SND1, SMAD3	804	33	13528	2.0394994723352933	1.0	0.8855078499911385	99.88855585784377
GOTERM_BP_FAT	GO:0016458~gene silencing	5	0.5875440658049353	0.427252927982202	UTP3, DGCR8, CLP1, SND1, SMAD3	804	56	13528	1.5023098791755507	1.0	0.9493210925699717	99.99606976352776
Annotation Cluster 124	Enrichment Score: 0.9773868489262905
Category	Term	Count	%	PValue	Genes	List Total	Pop Hits	Pop Total	Fold Enrichment	Bonferroni	Benjamini	FDR
GOTERM_BP_FAT	GO:0006997~nucleus organization	9	1.0575793184488838	0.010978869908116097	NUP133, ETS1, BAX, CYCS, NDUFA13, AHCTF1, PAFAH1B1, TOP2A, MYC	804	52	13528	2.912169919632606	0.9999999999999999	0.14332313776464067	18.204132753326473
GOTERM_BP_FAT	GO:0006919~activation of caspase activity	8	0.9400705052878966	0.039461694156849095	VCP, BAX, CYCS, SMAD3, STAT1, MYC, TERF1, RPS3	804	54	13528	2.492721577298692	1.0	0.3271705540895886	51.94586017610171
GOTERM_BP_FAT	GO:0043280~positive regulation of caspase activity	8	0.9400705052878966	0.05915426419350356	VCP, BAX, CYCS, SMAD3, STAT1, MYC, TERF1, RPS3	804	59	13528	2.2814739860021924	1.0	0.4167652884119727	67.04055182164738
GOTERM_BP_FAT	GO:0010952~positive regulation of peptidase activity	8	0.9400705052878966	0.05915426419350356	VCP, BAX, CYCS, SMAD3, STAT1, MYC, TERF1, RPS3	804	59	13528	2.2814739860021924	1.0	0.4167652884119727	67.04055182164738
GOTERM_BP_FAT	GO:0030262~apoptotic nuclear changes	5	0.5875440658049353	0.06510878847229241	BAX, CYCS, NDUFA13, TOP2A, MYC	804	26	13528	3.2357443551473404	1.0	0.44168839485275857	70.63766997562226
GOTERM_BP_FAT	GO:0006308~DNA catabolic process	7	0.8225616921269095	0.14409247605539383	XPC, BAX, CYCS, GTF2H4, MYC, XRN2, ISG20	804	60	13528	1.9630182421227198	1.0	0.667731285951368	94.11119218626757
GOTERM_BP_FAT	GO:0022411~cellular component disassembly	6	0.7050528789659225	0.20479696358171695	MAZ, BAX, CYCS, PAFAH1B1, MYC, XRN2	804	53	13528	1.9048155449169246	1.0	0.7737084578739526	98.45655126972733
GOTERM_BP_FAT	GO:0006309~DNA fragmentation involved in apoptosis	3	0.35252643948296125	0.3125054684449222	BAX, CYCS, MYC	804	19	13528	2.656716417910448	1.0	0.8858358879671461	99.89086593833687
GOTERM_BP_FAT	GO:0006921~cell structure disassembly during apoptosis	3	0.35252643948296125	0.40006837143040286	BAX, CYCS, MYC	804	23	13528	2.194678780012979	1.0	0.9379040395813267	99.9908591119072
GOTERM_BP_FAT	GO:0000737~DNA catabolic process, endonucleolytic	3	0.35252643948296125	0.4621998080002477	BAX, CYCS, MYC	804	26	13528	1.941446613088404	1.0	0.9616534990563398	99.99875049348397
Annotation Cluster 125	Enrichment Score: 0.9733451873779977
Category	Term	Count	%	PValue	Genes	List Total	Pop Hits	Pop Total	Fold Enrichment	Bonferroni	Benjamini	FDR
GOTERM_BP_FAT	GO:0045785~positive regulation of cell adhesion	8	0.9400705052878966	0.06370462749630634	TSC1, SMAD7, SMAD3, CX3CL1, THBS1, SRC, ADAM9, CITED2	804	60	13528	2.2434494195688224	1.0	0.4360809054382272	69.82448901632839
GOTERM_BP_FAT	GO:0022409~positive regulation of cell-cell adhesion	3	0.35252643948296125	0.13573827241114036	SMAD7, CX3CL1, CITED2	804	11	13528	4.58887381275441	1.0	0.6520276478888667	92.97232363207495
GOTERM_BP_FAT	GO:0022407~regulation of cell-cell adhesion	4	0.4700352526439483	0.1390244353362425	MAP2K1, SMAD7, CX3CL1, CITED2	804	22	13528	3.0592492085029397	1.0	0.6582926165225704	93.44312043044961
Annotation Cluster 126	Enrichment Score: 0.9613318444778649
Category	Term	Count	%	PValue	Genes	List Total	Pop Hits	Pop Total	Fold Enrichment	Bonferroni	Benjamini	FDR
GOTERM_MF_FAT	GO:0030674~protein binding, bridging	11	1.2925969447708578	0.04510078687189902	CRKL, COL14A1, GRAP, TP53BP2, GATAD2A, ABI2, DSP, ARPC4, CRADD, SRC, CBX5	753	94	12983	2.0176457291401766	1.0	0.38554080049017525	51.27817659969529
GOTERM_MF_FAT	GO:0060090~molecular adaptor activity	8	0.9400705052878966	0.09185147427417564	NCK2, CRKL, GRAP, TP53BP2, BAIAP2, ABI2, SHC1, SRC	753	67	12983	2.0587104319042235	1.0	0.5714251322375112	77.71291945840079
GOTERM_MF_FAT	GO:0005070~SH3/SH2 adaptor activity	5	0.5875440658049353	0.31530743826739327	CRKL, GRAP, TP53BP2, ABI2, SRC	753	49	12983	1.7593571293059058	1.0	0.9070800803640436	99.72653638053603
Annotation Cluster 127	Enrichment Score: 0.9605087872608368
Category	Term	Count	%	PValue	Genes	List Total	Pop Hits	Pop Total	Fold Enrichment	Bonferroni	Benjamini	FDR
GOTERM_CC_FAT	GO:0000803~sex chromosome	4	0.4700352526439483	0.03623625680000217	PCGF2, H2AFY2, BIRC2, CDK2	641	15	12782	5.31752470098804	0.9999999960135523	0.20565900405347137	41.43360684693975
GOTERM_CC_FAT	GO:0000792~heterochromatin	5	0.5875440658049353	0.14764297404841395	PCGF2, H2AFY2, BIRC2, DAXX, CBX5	641	41	12782	2.4317948327689205	1.0	0.4853953236939106	90.12954753151782
GOTERM_CC_FAT	GO:0001739~sex chromatin	3	0.35252643948296125	0.15326460567481542	PCGF2, H2AFY2, BIRC2	641	14	12782	4.273010920436818	1.0	0.49124335542865094	91.03232304069832
GOTERM_CC_FAT	GO:0005720~nuclear heterochromatin	4	0.4700352526439483	0.17545545095543005	PCGF2, H2AFY2, BIRC2, CBX5	641	29	12782	2.7504438108558826	1.0	0.5297165315519449	93.89765321140396
Annotation Cluster 128	Enrichment Score: 0.9574633445957703
Category	Term	Count	%	PValue	Genes	List Total	Pop Hits	Pop Total	Fold Enrichment	Bonferroni	Benjamini	FDR
UP_SEQ_FEATURE	domain:SH3 1	5	0.5875440658049353	0.07382797020181733	NCK2, SORBS3, CRKL, GRAP, ITSN1	849	36	19113	3.1267177071064	1.0	0.9355160034385753	74.3764629523841
UP_SEQ_FEATURE	domain:SH3 2	5	0.5875440658049353	0.08000908680128446	NCK2, SORBS3, CRKL, GRAP, ITSN1	849	37	19113	3.042211823130551	1.0	0.9429913171787874	77.2486145905083
INTERPRO	IPR000108:Neutrophil cytosol factor 2	4	0.4700352526439483	0.12200059466871893	SORBS3, GRAP, ABI2, ITSN1	819	25	16659	3.2545054945054948	1.0	0.9518972035895016	88.22566611152848
UP_SEQ_FEATURE	domain:SH3 3	3	0.35252643948296125	0.2053167741802406	NCK2, SORBS3, ITSN1	849	19	19113	3.554584340710433	1.0	0.9949363572412465	98.30943806735715
Annotation Cluster 129	Enrichment Score: 0.9355482158973687
Category	Term	Count	%	PValue	Genes	List Total	Pop Hits	Pop Total	Fold Enrichment	Bonferroni	Benjamini	FDR
GOTERM_CC_FAT	GO:0000267~cell fraction	65	7.638072855464159	0.08774263189371194	SEPT5, ATP6V0E1, SEPT2, BTC, UTRN, ITSN1, CTNNB1, WNT2, LNPEP, GPX4, NOS3, ATP6V0D1, PLCB1, DDOST, USP14, UGCG, PFKM, HLA-B, IRS1, ATP6V1F, PLCE1, SSTR2, ADRB2, ADM, GNAQ, ARRB1, USO1, CA4, AMFR, SLC38A1, TALDO1, HMGCS1, OAS3, MME, ASNS, OAS2, ATP6V1B1, ITGB1, IARS, RAC1, GYS1, PAFAH1B1, TRAF6, DLST, P4HB, SPHK2, MAP2K1, TRIM27, GALT, RGS19, ABCB1, GYG1, APPL1, CAPN2, NCSTN, NRAS, CD55, TSC1, VCP…	641	1083	12782	1.1968113073553412	1.0	0.3648966470116569	73.58268739171005
GOTERM_CC_FAT	GO:0005624~membrane fraction	49	5.7579318448883665	0.12403208603236572	SEPT5, ATP6V0E1, SEPT2, TALDO1, UTRN, OAS3, MME, OAS2, ATP6V1B1, ITSN1, ITGB1, CTNNB1, WNT2, LNPEP, RAC1, PAFAH1B1, ATP6V0D1, TRAF6, PLCB1, DDOST, USP14, DLST, P4HB, SPHK2, UGCG, TRIM27, RGS19, ABCB1, HLA-B, APPL1, IRS1, ATP6V1F, NCSTN, NRAS, ADRB2, SSTR2, PLCE1, GNAQ, VCP, TSC1, ARRB1, NEDD4, CYFIP2, USO1, CA4, SPCS1, AMFR, SPCS2, SLC38A1	641	809	12782	1.2077814138523513	1.0	0.4501992716337586	85.332773337258
GOTERM_CC_FAT	GO:0005626~insoluble fraction	50	5.875440658049354	0.14342030679419282	SEPT5, ATP6V0E1, SEPT2, UTRN, ITSN1, CTNNB1, WNT2, LNPEP, PLCB1, ATP6V0D1, DDOST, USP14, UGCG, HLA-B, IRS1, ATP6V1F, PLCE1, SSTR2, ADRB2, GNAQ, ARRB1, USO1, CA4, SLC38A1, AMFR, TALDO1, OAS3, MME, OAS2, ATP6V1B1, ITGB1, RAC1, PAFAH1B1, TRAF6, P4HB, DLST, SPHK2, TRIM27, RGS19, ABCB1, CAPN2, APPL1, NCSTN, NRAS, TSC1, VCP, NEDD4, CYFIP2, SPCS1, SPCS2	641	839	12782	1.1883621947976848	1.0	0.48013613959628954	89.39654641659202
Annotation Cluster 130	Enrichment Score: 0.9253221453800045
Category	Term	Count	%	PValue	Genes	List Total	Pop Hits	Pop Total	Fold Enrichment	Bonferroni	Benjamini	FDR
GOTERM_CC_FAT	GO:0030017~sarcomere	10	1.1750881316098707	0.05660242086335472	ALDOA, KRT19, ACTA1, ANK2, TRIM32, KRT8, FHL2, SPTBN1, ACTN1, CTNNB1	641	98	12782	2.034767104969913	0.999999999999945	0.2850325081865861	57.0273240953453
GOTERM_CC_FAT	GO:0030016~myofibril	10	1.1750881316098707	0.1041871801392259	ALDOA, KRT19, ACTA1, ANK2, TRIM32, KRT8, FHL2, SPTBN1, ACTN1, CTNNB1	641	111	12782	1.7964610476310945	1.0	0.407919898752931	79.70570075676932
GOTERM_CC_FAT	GO:0044449~contractile fiber part	10	1.1750881316098707	0.11306532118901694	ALDOA, KRT19, ACTA1, ANK2, TRIM32, KRT8, FHL2, SPTBN1, ACTN1, CTNNB1	641	113	12782	1.764665276876562	1.0	0.42672268805045055	82.43401285686875
GOTERM_CC_FAT	GO:0031674~I band	6	0.7050528789659225	0.1398161635068093	ALDOA, KRT19, KRT8, FHL2, ACTN1, CTNNB1	641	55	12782	2.175351014040562	1.0	0.4763221851337248	88.73114989453309
GOTERM_CC_FAT	GO:0043292~contractile fiber	10	1.1750881316098707	0.15255342558061535	ALDOA, KRT19, ACTA1, ANK2, TRIM32, KRT8, FHL2, SPTBN1, ACTN1, CTNNB1	641	121	12782	1.647993192454971	1.0	0.49488228549148205	90.92252297023627
GOTERM_CC_FAT	GO:0030018~Z disc	5	0.5875440658049353	0.19729181657303008	KRT19, KRT8, FHL2, ACTN1, CTNNB1	641	46	12782	2.167469307467951	1.0	0.5581177114407375	95.86445138123919
Annotation Cluster 131	Enrichment Score: 0.9247098748902097
Category	Term	Count	%	PValue	Genes	List Total	Pop Hits	Pop Total	Fold Enrichment	Bonferroni	Benjamini	FDR
GOTERM_CC_FAT	GO:0000159~protein phosphatase type 2A complex	5	0.5875440658049353	0.015891008440626263	CYCS, PPP2R5C, PPP2R5E, PPP2R2B, PPP2R2D	641	20	12782	4.985179407176287	0.9997737249186553	0.11150118003044629	20.720856036187364
GOTERM_MF_FAT	GO:0008601~protein phosphatase type 2A regulator activity	4	0.4700352526439483	0.07176287208199839	PPP2R5C, PPP2R5E, PPP2R2B, PPP2R2D	753	17	12983	4.056870556987735	1.0	0.4941983329873699	68.65976697727578
GOTERM_CC_FAT	GO:0008287~protein serine/threonine phosphatase complex	5	0.5875440658049353	0.1383612151607826	CYCS, PPP2R5C, PPP2R5E, PPP2R2B, PPP2R2D	641	40	12782	2.4925897035881435	1.0	0.47810050157981554	88.45168513114112
GOTERM_MF_FAT	GO:0019888~protein phosphatase regulator activity	5	0.5875440658049353	0.3688296467054864	PPP1R2, PPP2R5C, PPP2R5E, PPP2R2B, PPP2R2D	753	53	12983	1.6265754591696109	1.0	0.9361917818963055	99.92306293311677
GOTERM_MF_FAT	GO:0019208~phosphatase regulator activity	5	0.5875440658049353	0.4088454467298281	PPP1R2, PPP2R5C, PPP2R5E, PPP2R2B, PPP2R2D	753	56	12983	1.5394374881426676	1.0	0.9532014200277964	99.97227108890459
Annotation Cluster 132	Enrichment Score: 0.9139711555576955
Category	Term	Count	%	PValue	Genes	List Total	Pop Hits	Pop Total	Fold Enrichment	Bonferroni	Benjamini	FDR
GOTERM_BP_FAT	GO:0016202~regulation of striated muscle tissue development	8	0.9400705052878966	0.027234685221690015	BMP4, ADRB2, HDAC1, MTPN, UBC, SMAD3, ZFHX3, TWIST1	804	50	13528	2.692139303482587	1.0	0.26167392460693273	39.504656919497364
GOTERM_BP_FAT	GO:0048634~regulation of muscle development	8	0.9400705052878966	0.030010897333212206	BMP4, ADRB2, HDAC1, MTPN, UBC, SMAD3, ZFHX3, TWIST1	804	51	13528	2.639352258316262	1.0	0.2775093577458829	42.57128263240374
GOTERM_BP_FAT	GO:0048641~regulation of skeletal muscle tissue development	5	0.5875440658049353	0.09014731589211979	BMP4, ADRB2, HDAC1, UBC, ZFHX3	804	29	13528	2.9010121804769256	1.0	0.5289642301681647	82.08619078180558
GOTERM_BP_FAT	GO:0048742~regulation of skeletal muscle fiber development	4	0.4700352526439483	0.18289823182230927	BMP4, HDAC1, UBC, ZFHX3	804	25	13528	2.692139303482587	1.0	0.7420376970095677	97.46928841901163
GOTERM_BP_FAT	GO:0051148~negative regulation of muscle cell differentiation	3	0.35252643948296125	0.24503787654303066	BMP4, HDAC1, ZFHX3	804	16	13528	3.1548507462686564	1.0	0.824038446817551	99.4002325065136
GOTERM_BP_FAT	GO:0051153~regulation of striated muscle cell differentiation	4	0.4700352526439483	0.29515099028727193	BMP4, HDAC1, UBC, ZFHX3	804	32	13528	2.1032338308457708	1.0	0.8723133418693123	99.82819668722092
GOTERM_BP_FAT	GO:0051147~regulation of muscle cell differentiation	4	0.4700352526439483	0.41054502878527904	BMP4, HDAC1, UBC, ZFHX3	804	39	13528	1.7257303227452483	1.0	0.9427760083194812	99.99336681743807
Annotation Cluster 133	Enrichment Score: 0.9139069848452792
Category	Term	Count	%	PValue	Genes	List Total	Pop Hits	Pop Total	Fold Enrichment	Bonferroni	Benjamini	FDR
UP_SEQ_FEATURE	domain:WW 4	3	0.35252643948296125	0.01797895322716782	NEDD4, WWP2, WWP1	849	5	19113	13.507420494699646	1.0	0.6987079880016864	27.53780230573678
UP_SEQ_FEATURE	domain:WW 3	3	0.35252643948296125	0.0575350216383622	NEDD4, WWP2, WWP1	849	9	19113	7.504122497055359	1.0	0.9069622425084717	65.07783812416272
UP_SEQ_FEATURE	domain:C2	8	0.9400705052878966	0.06432484208819571	PLCE1, ABR, WWP2, WWP1, ITSN1, PLCB1, PRKCE, PLA2G4B	849	80	19113	2.251236749116608	1.0	0.9275417452136115	69.28496901253958
INTERPRO	IPR018029:C2 membrane targeting protein	8	0.9400705052878966	0.26482110748896537	PLCE1, ABR, NEDD4, WWP1, ITSN1, PLCB1, PRKCE, PLA2G4B	819	106	16659	1.535144101181837	1.0	0.992717366162964	99.36431130778675
INTERPRO	IPR000008:C2 calcium-dependent membrane targeting	9	1.0575793184488838	0.35942313515181357	PLCE1, ABR, NEDD4, WWP2, WWP1, ITSN1, PLCB1, PRKCE, PLA2G4B	819	137	16659	1.3362476939119274	1.0	0.9978201811983001	99.93398245253789
SMART	SM00239:C2	9	1.0575793184488838	0.5187093223400898	PLCE1, ABR, NEDD4, WWP2, WWP1, ITSN1, PLCB1, PRKCE, PLA2G4B	516	137	9079	1.1558733661517568	1.0	0.9780129538751913	99.99298174287607
Annotation Cluster 134	Enrichment Score: 0.9129921000428969
Category	Term	Count	%	PValue	Genes	List Total	Pop Hits	Pop Total	Fold Enrichment	Bonferroni	Benjamini	FDR
SP_PIR_KEYWORDS	diabetes mellitus	7	0.8225616921269095	0.01659599852460634	IFIH1, KLF11, GYS1, SH2B3, ALMS1, IRS1, TCF7L2	849	47	19235	3.3743076961631955	0.9999027145147635	0.11305492216301904	21.678303584940274
GOTERM_BP_FAT	GO:0033500~carbohydrate homeostasis	5	0.5875440658049353	0.331520322465337	HIF1A, ALMS1, PFKM, IRS1, TCF7L2	804	49	13528	1.7169255762006297	1.0	0.8985788894530773	99.93450020298913
GOTERM_BP_FAT	GO:0042593~glucose homeostasis	5	0.5875440658049353	0.331520322465337	HIF1A, ALMS1, PFKM, IRS1, TCF7L2	804	49	13528	1.7169255762006297	1.0	0.8985788894530773	99.93450020298913
Annotation Cluster 135	Enrichment Score: 0.8995676535243117
Category	Term	Count	%	PValue	Genes	List Total	Pop Hits	Pop Total	Fold Enrichment	Bonferroni	Benjamini	FDR
GOTERM_BP_FAT	GO:0000075~cell cycle checkpoint	11	1.2925969447708578	0.04299317626378976	NBN, CCND1, XPC, ZAK, CDKN2B, MDC1, RPL24, FANCG, UIMC1, TERF1, RBBP8	804	91	13528	2.0338964518068994	1.0	0.3478152436400348	55.06199873280704
GOTERM_BP_FAT	GO:0000077~DNA damage checkpoint	6	0.7050528789659225	0.15399924555197347	NBN, CCND1, XPC, ZAK, MDC1, UIMC1	804	48	13528	2.103233830845771	1.0	0.6901627525685936	95.23573499345515
GOTERM_BP_FAT	GO:0031570~DNA integrity checkpoint	6	0.7050528789659225	0.19421342151665133	NBN, CCND1, XPC, ZAK, MDC1, UIMC1	804	52	13528	1.941446613088404	1.0	0.759576276271994	98.0366008546317
GOTERM_BP_FAT	GO:0042770~DNA damage response, signal transduction	8	0.9400705052878966	0.19612457794960256	NBN, CCND1, XPC, ZAK, MDC1, HIPK2, SFN, UIMC1	804	80	13528	1.6825870646766168	1.0	0.7626349738038236	98.1196565991289
Annotation Cluster 136	Enrichment Score: 0.8990273675774063
Category	Term	Count	%	PValue	Genes	List Total	Pop Hits	Pop Total	Fold Enrichment	Bonferroni	Benjamini	FDR
GOTERM_BP_FAT	GO:0060350~endochondral bone morphogenesis	4	0.4700352526439483	0.06544473863003755	MEF2D, NAB1, HSPG2, SOX9	804	16	13528	4.2064676616915415	1.0	0.4425706971887695	70.8291324912342
GOTERM_BP_FAT	GO:0060349~bone morphogenesis	4	0.4700352526439483	0.11208928992258434	MEF2D, NAB1, HSPG2, SOX9	804	20	13528	3.3651741293532336	1.0	0.5975034436716543	88.51282367242442
GOTERM_BP_FAT	GO:0001958~endochondral ossification	3	0.35252643948296125	0.15675865418176377	MEF2D, NAB1, HSPG2	804	12	13528	4.206467661691542	1.0	0.6956441420556192	95.51079190272046
GOTERM_BP_FAT	GO:0048705~skeletal system morphogenesis	10	1.1750881316098707	0.22040434298787046	MEF2D, SATB2, PCGF2, OSR2, HOXB7, NAB1, HSPG2, ROR2, SOX9, MYC	804	112	13528	1.5023098791755507	1.0	0.7959784932425602	98.9240369371393
Annotation Cluster 137	Enrichment Score: 0.8984827765934555
Category	Term	Count	%	PValue	Genes	List Total	Pop Hits	Pop Total	Fold Enrichment	Bonferroni	Benjamini	FDR
GOTERM_CC_FAT	GO:0033178~proton-transporting two-sector ATPase complex, catalytic domain	6	0.7050528789659225	0.001539171410976908	ATP5D, ATP6V1C1, ATP5O, ATP5A1, ATP6V1B1, ATP6V1F	641	18	12782	6.64690587623505	0.5538710074121151	0.017776699882794178	2.2080546449198435
GOTERM_MF_FAT	GO:0046961~proton-transporting ATPase activity, rotational mechanism	7	0.8225616921269095	0.0015965299338473184	ATP5D, ATP6V1C1, ATP6V0E1, ATP5O, ATP5A1, ATP6V1B1, ATP6V1F	753	23	12983	5.247473872625441	0.7614632169770995	0.05169837505277097	2.458767399633488
GOTERM_CC_FAT	GO:0033176~proton-transporting V-type ATPase complex	6	0.7050528789659225	0.0025629448130470496	ATP6V1C1, ATP6V0E1, ATP6V1B1, ATP6V0D1, ATP6V0A4, ATP6V1F	641	20	12782	5.9822152886115445	0.7393839490777219	0.028205374752928947	3.651503489333119
GOTERM_MF_FAT	GO:0019829~cation-transporting ATPase activity	8	0.9400705052878966	0.004062015115846343	ATP5D, ATP6V1C1, ATP6V0E1, ATP2B4, ATP5O, ATP5A1, ATP6V1B1, ATP6V1F	753	36	12983	3.8314888593773055	0.9740360929347476	0.08723442737850673	6.144901566358363
GOTERM_MF_FAT	GO:0046933~hydrogen ion transporting ATP synthase activity, rotational mechanism	5	0.5875440658049353	0.011613905825439846	ATP5D, ATP5O, ATP5A1, ATP6V1B1, ATP6V1F	753	16	12983	5.388031208499337	0.9999718690727095	0.17065462050112756	16.64088823618677
GOTERM_CC_FAT	GO:0045261~proton-transporting ATP synthase complex, catalytic core F(1)	3	0.35252643948296125	0.032824017005015804	ATP5D, ATP5O, ATP5A1	641	6	12782	9.970358814352574	0.9999999745970672	0.18998590402006454	38.35503252510251
GOTERM_CC_FAT	GO:0033180~proton-transporting V-type ATPase, V1 domain	3	0.35252643948296125	0.07132944023433396	ATP6V1C1, ATP6V1B1, ATP6V1F	641	9	12782	6.64690587623505	1.0	0.32408181022245464	65.79065800961037
KEGG_PATHWAY	hsa05110:Vibrio cholerae infection	9	1.0575793184488838	0.07456896148265468	TCIRG1, ATP6V1C1, ATP6V0E1, SEC61B, ATP6V1B1, ATP6V0D1, ATP6V0A4, SEC61G, ATP6V1F	407	56	5085	2.007941382941383	0.9999923387904971	0.29280666819337753	60.44772376679634
SP_PIR_KEYWORDS	atp synthesis	3	0.35252643948296125	0.10984248343052984	ATP5D, ATP5O, ATP5A1	849	13	19235	5.228322913835282	1.0	0.4364352423373149	81.71126870074774
GOTERM_BP_FAT	GO:0006200~ATP catabolic process	3	0.35252643948296125	0.24503787654303066	ATP5D, ATP5O, ATP5A1	804	16	13528	3.1548507462686564	1.0	0.824038446817551	99.4002325065136
GOTERM_CC_FAT	GO:0005753~mitochondrial proton-transporting ATP synthase complex	3	0.35252643948296125	0.24576855052816732	ATP5D, ATP5O, ATP5A1	641	19	12782	3.148534362427129	1.0	0.6291391925501866	98.32355058397478
GOTERM_CC_FAT	GO:0045259~proton-transporting ATP synthase complex	3	0.35252643948296125	0.28358649011333587	ATP5D, ATP5O, ATP5A1	641	21	12782	2.8486739469578786	1.0	0.6737888455397422	99.20466082054344
GOTERM_BP_FAT	GO:0009203~ribonucleoside triphosphate catabolic process	3	0.35252643948296125	0.3125054684449222	ATP5D, ATP5O, ATP5A1	804	19	13528	2.656716417910448	1.0	0.8858358879671461	99.89086593833687
GOTERM_BP_FAT	GO:0009207~purine ribonucleoside triphosphate catabolic process	3	0.35252643948296125	0.3125054684449222	ATP5D, ATP5O, ATP5A1	804	19	13528	2.656716417910448	1.0	0.8858358879671461	99.89086593833687
GOTERM_BP_FAT	GO:0009146~purine nucleoside triphosphate catabolic process	3	0.35252643948296125	0.3568244428032037	ATP5D, ATP5O, ATP5A1	804	21	13528	2.4036958066808816	1.0	0.9157304295134727	99.96755132171509
GOTERM_BP_FAT	GO:0009154~purine ribonucleotide catabolic process	3	0.35252643948296125	0.40006837143040286	ATP5D, ATP5O, ATP5A1	804	23	13528	2.194678780012979	1.0	0.9379040395813267	99.9908591119072
GOTERM_BP_FAT	GO:0009143~nucleoside triphosphate catabolic process	3	0.35252643948296125	0.42117701137823693	ATP5D, ATP5O, ATP5A1	804	24	13528	2.103233830845771	1.0	0.9468839915540913	99.9952374788157
GOTERM_CC_FAT	GO:0044455~mitochondrial membrane part	8	0.9400705052878966	0.4364002906242167	ATP5D, ETFDH, NDUFA13, ATP5O, ATP5A1, TIMM23, TIMM44, UQCRB	641	125	12782	1.2762059282371296	1.0	0.8116141782692784	99.97543926559925
GOTERM_BP_FAT	GO:0009261~ribonucleotide catabolic process	3	0.35252643948296125	0.4418969052607202	ATP5D, ATP5O, ATP5A1	804	25	13528	2.0191044776119402	1.0	0.9545359977900808	99.99754713613392
GOTERM_BP_FAT	GO:0006195~purine nucleotide catabolic process	3	0.35252643948296125	0.5911535736722093	ATP5D, ATP5O, ATP5A1	804	33	13528	1.5296246042514698	1.0	0.9868409836099811	99.99999149676513
GOTERM_BP_FAT	GO:0009166~nucleotide catabolic process	3	0.35252643948296125	0.8144384318105896	ATP5D, ATP5O, ATP5A1	804	51	13528	0.9897570968685981	1.0	0.9993564802038758	99.99999999999515
GOTERM_BP_FAT	GO:0034655~nucleobase, nucleoside, nucleotide and nucleic acid catabolic process	3	0.35252643948296125	0.8665967256286419	ATP5D, ATP5O, ATP5A1	804	58	13528	0.8703036541430776	1.0	0.9998024489417394	99.99999999999999
GOTERM_BP_FAT	GO:0034656~nucleobase, nucleoside and nucleotide catabolic process	3	0.35252643948296125	0.8665967256286419	ATP5D, ATP5O, ATP5A1	804	58	13528	0.8703036541430776	1.0	0.9998024489417394	99.99999999999999
GOTERM_BP_FAT	GO:0044270~nitrogen compound catabolic process	3	0.35252643948296125	0.9138832303210696	ATP5D, ATP5O, ATP5A1	804	67	13528	0.7533971931387837	1.0	0.9999598750376111	100.0
GOTERM_BP_FAT	GO:0046700~heterocycle catabolic process	3	0.35252643948296125	0.9477969601892717	ATP5D, ATP5O, ATP5A1	804	77	13528	0.6555534018220585	1.0	0.99999373625109	100.0
Annotation Cluster 138	Enrichment Score: 0.893742626903012
Category	Term	Count	%	PValue	Genes	List Total	Pop Hits	Pop Total	Fold Enrichment	Bonferroni	Benjamini	FDR
GOTERM_CC_FAT	GO:0031967~organelle envelope	50	5.875440658049354	0.0010083303919400386	ATP5D, THAP7, GRPEL2, MCL1, COX7C, EIF5A, PINK1, AHCTF1, BCL2L2, BCL2L1, CBX5, NUP214, CSE1L, RAE1, MCCC1, ALOX5AP, GPX4, ETFDH, NUP37, PAFAH1B1, ATP5O, NUP54, PPP2R2B, TNPO1, TXNIP, NUP133, NUP153, SNUPN, CYCS, COX8A, TRIM27, SMAD3, NDUFA13, CPS1, TIMM23, TIMM44, COX6C, NME4, SENP2, SDHB, NUP62, PRICKLE1, BAX, HIPK2, ATP5A1, KPNA4, ALOX5, PMPCB, SRGAP2, UQCRB	641	620	12782	1.6081223894117056	0.41058908374457925	0.012507590441285688	1.4517042821032167
GOTERM_CC_FAT	GO:0031975~envelope	50	5.875440658049354	0.0010882310691633281	ATP5D, THAP7, GRPEL2, MCL1, COX7C, EIF5A, PINK1, AHCTF1, BCL2L2, BCL2L1, CBX5, NUP214, CSE1L, RAE1, MCCC1, ALOX5AP, GPX4, ETFDH, NUP37, PAFAH1B1, ATP5O, NUP54, PPP2R2B, TNPO1, TXNIP, NUP133, NUP153, SNUPN, CYCS, COX8A, TRIM27, SMAD3, NDUFA13, CPS1, TIMM23, TIMM44, COX6C, NME4, SENP2, SDHB, NUP62, PRICKLE1, BAX, HIPK2, ATP5A1, KPNA4, ALOX5, PMPCB, SRGAP2, UQCRB	641	622	12782	1.6029515778701888	0.4347818850666134	0.01318081738869814	1.5658950956445983
GOTERM_CC_FAT	GO:0031090~organelle membrane	72	8.46063454759107	0.01405024379460873	ATP5D, GRPEL2, AP1G1, CHMP6, PINK1, TMF1, B2M, WNT2, ACTR3, AP2B1, DAB2, SRPR, RAE1, MCCC1, GPX4, NOS3, ATP5O, ATP6V0D1, DDOST, SEC23A, HLA-A, NDUFA13, TIMM23, TIMM44, ATP6V1F, COX6C, NME4, NCK2, PLCE1, SEC61B, ARRB1, HIPK2, USO1, AMFR, ARL8B, WASL, EXT1, PMPCB, SEC61G, SRGAP2, UQCRB, THAP7, DERL2, MCL1, CAMK2G, COX7C, BCL2L2, BCL2L1, ATP6V1B1, CD9, ALOX5AP, ETFDH, PAFAH1B1, PPP2R2B, COX8A, TRIM2…	641	1096	12782	1.3099741507908493	0.9993975697250742	0.10476117757569536	18.543991778437885
GOTERM_CC_FAT	GO:0005740~mitochondrial envelope	27	3.172737955346651	0.1528153978158081	ATP5D, GRPEL2, MCL1, COX7C, PINK1, BCL2L2, BCL2L1, GPX4, MCCC1, ETFDH, ATP5O, PPP2R2B, TXNIP, COX8A, CYCS, NDUFA13, CPS1, TIMM23, TIMM44, COX6C, NME4, SDHB, BAX, ATP5A1, PMPCB, UQCRB, SRGAP2	641	419	12782	1.284962711157611	1.0	0.492822291066627	90.9631140160177
GOTERM_CC_FAT	GO:0031966~mitochondrial membrane	25	2.937720329024677	0.18647915771159368	ATP5D, GRPEL2, MCL1, COX7C, PINK1, BCL2L2, BCL2L1, GPX4, MCCC1, ETFDH, ATP5O, PPP2R2B, COX8A, NDUFA13, CPS1, TIMM23, TIMM44, COX6C, NME4, SDHB, BAX, ATP5A1, PMPCB, UQCRB, SRGAP2	641	394	12782	1.2652739612122557	1.0	0.5485020198163562	94.97928761114356
SP_PIR_KEYWORDS	mitochondrion inner membrane	12	1.410105757931845	0.23295254873544974	ATP5D, SDHB, COX8A, ETFDH, COX7C, NDUFA13, ATP5O, ATP5A1, TIMM23, TIMM44, UQCRB, COX6C	849	193	19235	1.4086673135722	1.0	0.6511783813871964	97.9187214356103
GOTERM_CC_FAT	GO:0005743~mitochondrial inner membrane	19	2.2326674500587544	0.27545382506403887	ATP5D, GRPEL2, COX8A, COX7C, NDUFA13, TIMM23, CPS1, TIMM44, COX6C, NME4, SDHB, MCCC1, GPX4, ETFDH, ATP5O, ATP5A1, PMPCB, UQCRB, SRGAP2	641	306	12782	1.2381491338084898	1.0	0.6659117769515213	99.06327351121891
GOTERM_CC_FAT	GO:0019866~organelle inner membrane	20	2.3501762632197414	0.2950817022393213	ATP5D, GRPEL2, COX8A, COX7C, SMAD3, NDUFA13, TIMM23, CPS1, TIMM44, COX6C, NME4, SDHB, MCCC1, GPX4, ETFDH, ATP5O, ATP5A1, PMPCB, UQCRB, SRGAP2	641	329	12782	1.212201679556544	1.0	0.6887200843379289	99.3708952079163
GOTERM_CC_FAT	GO:0031980~mitochondrial lumen	14	1.645123384253819	0.3493465048902027	ATP5D, DLST, GRPEL2, CYCS, NR3C1, CPS1, TIMM44, PDHB, EARS2, MCCC1, DLD, ATP5A1, ETFB, PMPCB	641	227	12782	1.2298239947219034	1.0	0.7424776497522985	99.80300960839017
GOTERM_CC_FAT	GO:0005759~mitochondrial matrix	14	1.645123384253819	0.3493465048902027	ATP5D, DLST, GRPEL2, CYCS, NR3C1, CPS1, TIMM44, PDHB, EARS2, MCCC1, DLD, ATP5A1, ETFB, PMPCB	641	227	12782	1.2298239947219034	1.0	0.7424776497522985	99.80300960839017
GOTERM_CC_FAT	GO:0044429~mitochondrial part	33	3.8777908343125738	0.374275675245106	ATP5D, GRPEL2, MCL1, COX7C, PINK1, BCL2L2, BCL2L1, NR3C1, PDHB, GPX4, MCCC1, ETFDH, ATP5O, PPP2R2B, ETFB, TXNIP, DLST, COX8A, CYCS, NDUFA13, CPS1, TIMM23, TIMM44, EARS2, COX6C, NME4, SDHB, BAX, DLD, ATP5A1, PMPCB, UQCRB, SRGAP2	641	595	12782	1.1059557676424705	1.0	0.7683090872641405	99.8881832481653
GOTERM_CC_FAT	GO:0005739~mitochondrion	56	6.580493537015276	0.48766436250077405	ARSB, ATP5D, GRPEL2, PINK1, APOBEC3G, PRDX1, PDHB, CKB, WNT2, MTHFD2, GPX4, MCCC1, SHC1, ATP5O, FANCG, MRPL4, HMBS, CYCS, NDUFA13, TIMM23, TIMM44, COX6C, EARS2, NME4, RIPK1, DLD, DSP, PMPCB, SRGAP2, UQCRB, MCL1, UROS, COX7C, BCL2L2, BCL2L1, NR3C1, OAS2, HSPA2, MRPL14, ETFDH, HSD17B4, GTF3C2, PPP2R2B, ETFB, TXNIP, DLST, COX8A, ILF3, DPYSL2, CPS1, YWHAE, SDHB, BAX, ATP5A1, ZFHX3, PLA2G4B	641	1087	12782	1.0273046800436876	1.0	0.8495705274301524	99.99383546484755
SP_PIR_KEYWORDS	mitochondrion	37	4.3478260869565215	0.5716186948304726	ATP5D, GRPEL2, SLC44A1, MCL1, COX7C, PINK1, BCL2L2, BCL2L1, OAS2, PDHB, MTHFD2, MRPL14, GPX4, MCCC1, ETFDH, ATP5O, SHC1, PPP2R2B, ETFB, DLST, MRPL4, COX8A, CYCS, NDUFA13, TIMM23, CPS1, TIMM44, EARS2, COX6C, NME4, SDHB, BAX, DLD, ATP5A1, PLA2G4B, PMPCB, UQCRB	849	832	19235	1.007541394853674	1.0	0.9278459178639153	99.99957880060984
UP_SEQ_FEATURE	transit peptide:Mitochondrion	21	2.4676850763807283	0.59741253862892	ATP5D, DLST, GRPEL2, COX8A, COX7C, PINK1, CPS1, TIMM44, PDHB, EARS2, NME4, MTHFD2, SDHB, MRPL14, MCCC1, GPX4, DLD, ETFDH, ATP5O, ATP5A1, PMPCB	849	467	19113	1.0123334417869114	1.0	0.9999994483688472	99.99999034764411
SP_PIR_KEYWORDS	transit peptide	21	2.4676850763807283	0.6202840361607455	ATP5D, DLST, GRPEL2, COX8A, COX7C, PINK1, CPS1, TIMM44, PDHB, EARS2, NME4, MTHFD2, SDHB, MRPL14, MCCC1, GPX4, DLD, ETFDH, ATP5O, ATP5A1, PMPCB	849	476	19235	0.9995323217626272	1.0	0.9443844605719112	99.99992758512668
Annotation Cluster 139	Enrichment Score: 0.8923290374458238
Category	Term	Count	%	PValue	Genes	List Total	Pop Hits	Pop Total	Fold Enrichment	Bonferroni	Benjamini	FDR
GOTERM_BP_FAT	GO:0002237~response to molecule of bacterial origin	10	1.1750881316098707	0.06838977021035761	CCL2, ADM, SOCS1, ADAM17, NFKBIA, NOS3, CPS1, STAT1, CD14, B2M	804	86	13528	1.9564965868332755	1.0	0.4549720050169518	72.45777332387358
GOTERM_BP_FAT	GO:0032496~response to lipopolysaccharide	9	1.0575793184488838	0.0855354679901869	CCL2, ADM, SOCS1, ADAM17, NFKBIA, NOS3, CPS1, STAT1, CD14	804	77	13528	1.9666602054661755	1.0	0.5146983168734984	80.35935152378994
GOTERM_BP_FAT	GO:0009617~response to bacterium	14	1.645123384253819	0.35964622595813966	CCL2, HCK, SOCS1, LYZ, NFKBIA, CPS1, STAT1, B2M, ADM, ADAM17, NOS3, WASL, SPN, CD14	804	193	13528	1.2205294769674941	1.0	0.9170849825747148	99.97004708686617
Annotation Cluster 140	Enrichment Score: 0.8914352900506786
Category	Term	Count	%	PValue	Genes	List Total	Pop Hits	Pop Total	Fold Enrichment	Bonferroni	Benjamini	FDR
GOTERM_BP_FAT	GO:0010001~glial cell differentiation	8	0.9400705052878966	0.036120447141294185	EGR2, ERBB3, DTX1, NAB1, IGF1, EIF2B4, CTNNB1, EIF2B5	804	53	13528	2.539754059889233	1.0	0.3122580520619904	48.81048824305581
GOTERM_BP_FAT	GO:0042063~gliogenesis	9	1.0575793184488838	0.037714255307186965	EGR2, ERBB3, DTX1, NAB1, IGF1, SLIT2, EIF2B4, CTNNB1, EIF2B5	804	65	13528	2.329735935706085	1.0	0.3213182665065314	50.32946166810909
GOTERM_BP_FAT	GO:0017148~negative regulation of translation	6	0.7050528789659225	0.0485182046675111	TSC1, EIF3E, NDUFA13, IGF2BP2, EIF2B4, EIF2B5	804	34	13528	2.9692712906057945	1.0	0.37079834705869485	59.556971547585334
GOTERM_BP_FAT	GO:0042552~myelination	6	0.7050528789659225	0.07228769167927446	CD9, EGR2, TSC1, NAB1, EIF2B4, EIF2B5	804	38	13528	2.656716417910448	1.0	0.46900376683955913	74.48154866073229
GOTERM_BP_FAT	GO:0014037~Schwann cell differentiation	3	0.35252643948296125	0.09599173797676007	EGR2, ERBB3, NAB1	804	9	13528	5.608623548922056	1.0	0.5473844039783204	84.06888752067645
GOTERM_BP_FAT	GO:0008366~axon ensheathment	6	0.7050528789659225	0.10135102467555027	CD9, EGR2, TSC1, NAB1, EIF2B4, EIF2B5	804	42	13528	2.4036958066808816	1.0	0.5646122062161285	85.70307780523663
GOTERM_BP_FAT	GO:0007272~ensheathment of neurons	6	0.7050528789659225	0.10135102467555027	CD9, EGR2, TSC1, NAB1, EIF2B4, EIF2B5	804	42	13528	2.4036958066808816	1.0	0.5646122062161285	85.70307780523663
GOTERM_BP_FAT	GO:0001508~regulation of action potential	7	0.8225616921269095	0.21539470164086671	CD9, EGR2, GNAQ, TSC1, NAB1, EIF2B4, EIF2B5	804	68	13528	1.7320749195200469	1.0	0.7893712035566129	98.79098302575825
GOTERM_BP_FAT	GO:0019228~regulation of action potential in neuron	6	0.7050528789659225	0.21556653811435206	CD9, EGR2, TSC1, NAB1, EIF2B4, EIF2B5	804	54	13528	1.869541182974019	1.0	0.7890307745529792	98.79579363259359
GOTERM_BP_FAT	GO:0042391~regulation of membrane potential	11	1.2925969447708578	0.2729449698686016	CD9, EGR2, GNAQ, TSC1, SMAD7, BAX, NAB1, DLD, BCL2L1, EIF2B4, EIF2B5	804	134	13528	1.3812281874211036	1.0	0.8528901238694807	99.6978411429113
GOTERM_BP_FAT	GO:0007422~peripheral nervous system development	4	0.4700352526439483	0.3614185221501075	EGR2, ERBB3, NAB1, SOX8	804	36	13528	1.8695411829740187	1.0	0.9180131336789922	99.97152065375256
GOTERM_BP_FAT	GO:0019226~transmission of nerve impulse	16	1.8801410105757932	0.9305865665925609	SEPT5, EGR2, PCDHB4, PCDHB2, CTNNB1, WNT2, CD9, PTK2, TSC1, APOE, NAB1, UBC, PAFAH1B1, EIF2B4, USP14, EIF2B5	804	350	13528	0.769182658137882	1.0	0.9999818768022432	100.0
Annotation Cluster 141	Enrichment Score: 0.8849723020731942
Category	Term	Count	%	PValue	Genes	List Total	Pop Hits	Pop Total	Fold Enrichment	Bonferroni	Benjamini	FDR
GOTERM_BP_FAT	GO:0001654~eye development	14	1.645123384253819	0.04977201214570493	BMP4, BBS4, ABI2, ALMS1, RPL24, SIX5, CTNNB1, MEIS2, CHD7, SP1, BAX, NTRK2, VEGFA, PYGO2	804	132	13528	1.7845620382933816	1.0	0.37682172083981413	60.51610746405378
GOTERM_BP_FAT	GO:0048592~eye morphogenesis	8	0.9400705052878966	0.11391197955696734	BMP4, BBS4, SP1, BAX, VEGFA, NTRK2, ALMS1, CTNNB1	804	69	13528	1.9508255822337586	1.0	0.600405732036035	88.9345467545095
GOTERM_BP_FAT	GO:0007423~sensory organ development	19	2.2326674500587544	0.13636615742732114	BMP4, BBS4, ERBB3, MAFB, ABI2, ALMS1, SIX5, RPL24, DLL1, JAG1, CTNNB1, MEIS2, CHD7, SP1, BAX, VEGFA, NTRK2, PYGO2, MYC	804	229	13528	1.3960329357578918	1.0	0.652249051454565	93.06467774688507
GOTERM_BP_FAT	GO:0043010~camera-type eye development	10	1.1750881316098707	0.1844090299679544	BMP4, CHD7, SP1, BAX, VEGFA, ABI2, PYGO2, SIX5, RPL24, CTNNB1	804	107	13528	1.5725112753987074	1.0	0.7431044602552624	97.55311883894241
GOTERM_BP_FAT	GO:0048593~camera-type eye morphogenesis	5	0.5875440658049353	0.26369087770990407	BMP4, SP1, BAX, VEGFA, CTNNB1	804	44	13528	1.9120307553143374	1.0	0.8433922603744435	99.61962011551365
Annotation Cluster 142	Enrichment Score: 0.8829867101650072
Category	Term	Count	%	PValue	Genes	List Total	Pop Hits	Pop Total	Fold Enrichment	Bonferroni	Benjamini	FDR
GOTERM_BP_FAT	GO:0032331~negative regulation of chondrocyte differentiation	3	0.35252643948296125	0.03120668476321886	BMP4, SOX9, CTNNB1	804	5	13528	10.0955223880597	1.0	0.2816092163875108	43.846366687610285
GOTERM_BP_FAT	GO:0032330~regulation of chondrocyte differentiation	3	0.35252643948296125	0.2003159546322296	BMP4, SOX9, CTNNB1	804	14	13528	3.6055437100213217	1.0	0.7673153378854394	98.29032871418478
GOTERM_BP_FAT	GO:0001708~cell fate specification	5	0.5875440658049353	0.35898532429635766	BMP4, EYA2, SOX9, ITGB1, CTNNB1	804	51	13528	1.6495951614476636	1.0	0.9169556105120779	99.96947936346044
Annotation Cluster 143	Enrichment Score: 0.8784058044133309
Category	Term	Count	%	PValue	Genes	List Total	Pop Hits	Pop Total	Fold Enrichment	Bonferroni	Benjamini	FDR
SP_PIR_KEYWORDS	nucleotidyltransferase	9	1.0575793184488838	0.018537237245801287	POLD3, POLR2L, POLE, OAS3, GALT, POLR3A, OAS2, FLAD1, POLR2B	849	76	19235	2.682955179468105	0.9999673147031198	0.12402502797663795	23.90561249173685
GOTERM_MF_FAT	GO:0016779~nucleotidyltransferase activity	13	1.527614571092832	0.0583231821821627	POLD3, POLR2L, POLR1E, POLE, OAS3, GALT, POLR3A, ZNRD1, OAS2, FLAD1, MED20, POLR2B, USP14	753	125	12983	1.7931367861885787	1.0	0.4542847003876561	60.79225053218633
KEGG_PATHWAY	hsa03020:RNA polymerase	6	0.7050528789659225	0.06761304892978612	POLR2L, POLR1E, POLR3GL, POLR3A, ZNRD1, POLR2B	407	28	5085	2.6772551772551774	0.9999760877522055	0.2756337721053015	56.73903246156642
SP_PIR_KEYWORDS	dna-directed rna polymerase	5	0.5875440658049353	0.07856525162292033	POLR2L, POLR1E, POLR3A, ZNRD1, POLR2B	849	37	19235	3.0616305351287685	1.0	0.3495929321787319	69.71971127388106
GOTERM_MF_FAT	GO:0003899~DNA-directed RNA polymerase activity	6	0.7050528789659225	0.10116645021953813	POLR2L, POLR1E, POLR3A, ZNRD1, MED20, POLR2B	753	43	12983	2.405818586120634	1.0	0.5944711229580157	81.0203267404896
GOTERM_MF_FAT	GO:0034062~RNA polymerase activity	6	0.7050528789659225	0.10116645021953813	POLR2L, POLR1E, POLR3A, ZNRD1, MED20, POLR2B	753	43	12983	2.405818586120634	1.0	0.5944711229580157	81.0203267404896
KEGG_PATHWAY	hsa00240:Pyrimidine metabolism	12	1.410105757931845	0.13410651131896095	POLD3, NME4, ITPA, POLR2L, POLR1E, RRM1, POLE, POLR3GL, CAD, POLR3A, ZNRD1, POLR2B	407	95	5085	1.578171472908315	0.9999999996876798	0.391909550677648	82.15522021265495
GOTERM_CC_FAT	GO:0055029~nuclear DNA-directed RNA polymerase complex	3	0.35252643948296125	0.35834603683068855	POLR2L, POLR3A, POLR2B	641	25	12782	2.392886115444618	1.0	0.7514789135927264	99.83902275070903
GOTERM_CC_FAT	GO:0000428~DNA-directed RNA polymerase complex	3	0.35252643948296125	0.35834603683068855	POLR2L, POLR3A, POLR2B	641	25	12782	2.392886115444618	1.0	0.7514789135927264	99.83902275070903
GOTERM_CC_FAT	GO:0030880~RNA polymerase complex	3	0.35252643948296125	0.37663498545228286	POLR2L, POLR3A, POLR2B	641	26	12782	2.300852034081363	1.0	0.7690169765704649	99.89414152117678
KEGG_PATHWAY	hsa00230:Purine metabolism	13	1.527614571092832	0.5706110101911577	POLD3, NME4, ITPA, ADCY7, POLR2L, POLR1E, ADK, RRM1, POLE, POLR3GL, POLR3A, ZNRD1, POLR2B	407	153	5085	1.0615695909813556	1.0	0.828001297587011	99.99596739164058
Annotation Cluster 144	Enrichment Score: 0.8765987190481143
Category	Term	Count	%	PValue	Genes	List Total	Pop Hits	Pop Total	Fold Enrichment	Bonferroni	Benjamini	FDR
GOTERM_BP_FAT	GO:0019058~viral infectious cycle	7	0.8225616921269095	0.0401337369133688	CCL2, WWP2, TSG101, WWP1, PVRL2, DEK, SUPT5H	804	43	13528	2.739095221566586	1.0	0.330989603663185	52.554167165283275
GOTERM_BP_FAT	GO:0052126~movement in host environment	3	0.35252643948296125	0.13573827241114036	WWP2, WWP1, PVRL2	804	11	13528	4.58887381275441	1.0	0.6520276478888667	92.97232363207495
GOTERM_BP_FAT	GO:0052192~movement in environment of other organism during symbiotic interaction	3	0.35252643948296125	0.13573827241114036	WWP2, WWP1, PVRL2	804	11	13528	4.58887381275441	1.0	0.6520276478888667	92.97232363207495
GOTERM_BP_FAT	GO:0044409~entry into host	3	0.35252643948296125	0.13573827241114036	WWP2, WWP1, PVRL2	804	11	13528	4.58887381275441	1.0	0.6520276478888667	92.97232363207495
GOTERM_BP_FAT	GO:0051806~entry into cell of other organism during symbiotic interaction	3	0.35252643948296125	0.13573827241114036	WWP2, WWP1, PVRL2	804	11	13528	4.58887381275441	1.0	0.6520276478888667	92.97232363207495
GOTERM_BP_FAT	GO:0046718~entry of virus into host cell	3	0.35252643948296125	0.13573827241114036	WWP2, WWP1, PVRL2	804	11	13528	4.58887381275441	1.0	0.6520276478888667	92.97232363207495
GOTERM_BP_FAT	GO:0051828~entry into other organism during symbiotic interaction	3	0.35252643948296125	0.13573827241114036	WWP2, WWP1, PVRL2	804	11	13528	4.58887381275441	1.0	0.6520276478888667	92.97232363207495
GOTERM_BP_FAT	GO:0030260~entry into host cell	3	0.35252643948296125	0.13573827241114036	WWP2, WWP1, PVRL2	804	11	13528	4.58887381275441	1.0	0.6520276478888667	92.97232363207495
GOTERM_BP_FAT	GO:0019059~initiation of viral infection	3	0.35252643948296125	0.37860444355526435	WWP2, WWP1, PVRL2	804	22	13528	2.294436906377205	1.0	0.9270527258362838	99.98266720944859
Annotation Cluster 145	Enrichment Score: 0.8733278172580892
Category	Term	Count	%	PValue	Genes	List Total	Pop Hits	Pop Total	Fold Enrichment	Bonferroni	Benjamini	FDR
INTERPRO	IPR006020:Phosphotyrosine interaction region	5	0.5875440658049353	0.11442936214936267	DAB2, NUMB, SHC1, APBB3, APPL1	819	38	16659	2.6764025448235973	1.0	0.9495107593685599	86.44036308039045
UP_SEQ_FEATURE	domain:PID	4	0.4700352526439483	0.12575660092636592	DAB2, NUMB, SHC1, APPL1	849	28	19113	3.216052498738011	1.0	0.9753481242311721	90.80116644006344
SMART	SM00462:PTB	5	0.5875440658049353	0.16670486754876573	DAB2, NUMB, SHC1, APBB3, APPL1	516	38	9079	2.315126478988168	1.0	0.8850824661910771	90.79267146738232
Annotation Cluster 146	Enrichment Score: 0.8655848110681306
Category	Term	Count	%	PValue	Genes	List Total	Pop Hits	Pop Total	Fold Enrichment	Bonferroni	Benjamini	FDR
GOTERM_CC_FAT	GO:0000123~histone acetyltransferase complex	11	1.2925969447708578	1.5381077429789495E-4	ENY2, MORF4L1, YEATS4, ING3, BRPF3, TADA3, TAF5, TAF7, CREBBP, RUVBL2, DMAP1	641	50	12782	4.386957878315133	0.07744016621509875	0.002683162025417629	0.22272240051101067
GOTERM_MF_FAT	GO:0004468~lysine N-acetyltransferase activity	4	0.4700352526439483	0.3791799327722133	ING3, TADA3, TAF5, CREBBP	753	38	12983	1.814915775494513	1.0	0.9410974266258471	99.9405361897462
GOTERM_MF_FAT	GO:0004402~histone acetyltransferase activity	4	0.4700352526439483	0.3791799327722133	ING3, TADA3, TAF5, CREBBP	753	38	12983	1.814915775494513	1.0	0.9410974266258471	99.9405361897462
GOTERM_MF_FAT	GO:0008080~N-acetyltransferase activity	5	0.5875440658049353	0.5721999401312241	ING3, TADA3, TAF5, CREBBP, AGPAT1	753	69	12983	1.2493985411012953	1.0	0.9877539953944334	99.99982033696801
GOTERM_MF_FAT	GO:0016407~acetyltransferase activity	5	0.5875440658049353	0.7069639439712594	ING3, TADA3, TAF5, CREBBP, AGPAT1	753	82	12983	1.051323162634017	1.0	0.997313518685952	99.99999950542218
GOTERM_MF_FAT	GO:0016410~N-acyltransferase activity	5	0.5875440658049353	0.7159267863780334	ING3, TADA3, TAF5, CREBBP, AGPAT1	753	83	12983	1.038656618505896	1.0	0.9974533880189314	99.99999969518359
Annotation Cluster 147	Enrichment Score: 0.8602022851808666
Category	Term	Count	%	PValue	Genes	List Total	Pop Hits	Pop Total	Fold Enrichment	Bonferroni	Benjamini	FDR
GOTERM_BP_FAT	GO:0002831~regulation of response to biotic stimulus	5	0.5875440658049353	0.09014731589211979	DDX58, AP2B1, PVRL2, APOBEC3G, SPN	804	29	13528	2.9010121804769256	1.0	0.5289642301681647	82.08619078180558
GOTERM_BP_FAT	GO:0050688~regulation of defense response to virus	4	0.4700352526439483	0.09945682541245325	DDX58, AP2B1, APOBEC3G, SPN	804	19	13528	3.54228855721393	1.0	0.5582700317960184	85.1444903888305
GOTERM_BP_FAT	GO:0002697~regulation of immune effector process	10	1.1750881316098707	0.1450615858853945	DDX58, STAT6, A2M, AP2B1, PVRL2, MS4A2, APOBEC3G, TRAF6, SPN, B2M	804	101	13528	1.6659277868085316	1.0	0.669603659404688	94.23138281964576
GOTERM_BP_FAT	GO:0043900~regulation of multi-organism process	4	0.4700352526439483	0.27864486569861463	DDX58, AP2B1, APOBEC3G, SPN	804	31	13528	2.1710800834536994	1.0	0.8581868870506484	99.73817100133023
Annotation Cluster 148	Enrichment Score: 0.8584115693546086
Category	Term	Count	%	PValue	Genes	List Total	Pop Hits	Pop Total	Fold Enrichment	Bonferroni	Benjamini	FDR
GOTERM_CC_FAT	GO:0005834~heterotrimeric G-protein complex	6	0.7050528789659225	0.01354261582222073	ARRB1, RGS19, GNB5, GNG11, GNG5, GNG7	641	29	12782	4.125665716283824	0.9992110601010964	0.10563187798014373	17.933961893701532
INTERPRO	IPR001770:G-protein, gamma subunit	3	0.35252643948296125	0.14853446398204184	GNG11, GNG5, GNG7	819	14	16659	4.358712715855573	1.0	0.9667577296836911	92.89093619292402
PIR_SUPERFAMILY	PIRSF002398:GTP-binding regulatory protein gamma chain	3	0.35252643948296125	0.15728008039831662	GNG11, GNG5, GNG7	441	12	7396	4.192743764172335	1.0	0.9999994597166825	91.52746734622114
INTERPRO	IPR015898:G-protein, gamma-like subunit	3	0.35252643948296125	0.22040979005512584	GNG11, GNG5, GNG7	819	18	16659	3.39010989010989	1.0	0.9876287957418561	98.33246370788598
SMART	SM00224:GGL	3	0.35252643948296125	0.2720932597162411	GNG11, GNG5, GNG7	516	18	9079	2.93249354005168	1.0	0.9250010364647783	98.42928180841433
GOTERM_BP_FAT	GO:0009755~hormone-mediated signaling	5	0.5875440658049353	0.3727163161946927	ADCY7, NUP62, GNG11, GNG5, GNG7	804	52	13528	1.6178721775736702	1.0	0.9248036064469488	99.97942113207331
Annotation Cluster 149	Enrichment Score: 0.8492750300535047
Category	Term	Count	%	PValue	Genes	List Total	Pop Hits	Pop Total	Fold Enrichment	Bonferroni	Benjamini	FDR
GOTERM_CC_FAT	GO:0031253~cell projection membrane	8	0.9400705052878966	0.04313372643660482	BBS4, ADAM17, SLC22A5, TTC8, ATP6V0A4, ITGB1, RPS3, CTNNB1	641	65	12782	2.4542421696867875	0.9999999999075188	0.23322616810009378	47.22445914509208
GOTERM_CC_FAT	GO:0032587~ruffle membrane	3	0.35252643948296125	0.11856862402731648	ADAM17, ITGB1, RPS3	641	12	12782	4.985179407176287	1.0	0.43733456694290385	83.94945354163207
GOTERM_CC_FAT	GO:0001726~ruffle	6	0.7050528789659225	0.24395517310683235	BAIAP2, WASF2, ADAM17, RDX, ITGB1, RPS3	641	67	12782	1.7857359070482224	1.0	0.6284710472332422	98.26416775830585
[truncated: 1,511 more rows]
