# Supplementary material for: Meta-Analysis of Genome-Wide Association Studies and Network Analysis-Based Integration with Gene Expression Data Identify New Suggestive Loci and Unravel a Wnt-Centric Network Associated with Dupuytren’s Disease
Source: PLoS One. 2016 Jul 28;11(7):e0158101. doi: 10.1371/journal.pone.0158101 (PMC4965170; doi:10.1371/journal.pone.0158101)
Supplement: S17 Table — (XLSX) [file pone.0158101.s018.xlsx]

## Sheet: Table S16
Table S17. Overlap between dmGWAS 5% and iPINBPA top module
Gene	VEGAS2 Gene-based p-value	RW_NodeWeight (iPINBPA)	SNP p-value (Meta)	top 5% dmGWAS
SEPT2	0.0819181	5.907931193840132E-4	0.025302
SEPT5	0.243756	8.549074821948793E-6	0.013645
A2M	0.0729271	5.851505058827573E-4	0.007621
ABCA7	0.0643936	5.657696701676076E-4	4.43e-05
ABCB1	0.0909091	5.759080024349524E-4	0.010326
ABCF3	0.224775	2.6050290143080714E-6	0.006331
ABI2	0.0769231	6.058029592487779E-4	0.01102
ABR	0.115884	5.755671608916716E-4	0.005244
ACOX2	0.148851	5.718864902776606E-4	0.018978
ACTA1	0.177822	6.158402449832468E-4	0.021435	yes
ACTN1	0.245754	1.0418326149658391E-4	0.002672
ACTR1A	0.0245975	6.059172928320779E-4	0.002019
ACTR3	0.102897	6.039810076003956E-4	0.009123
ADAM12	0.00465995	5.747604368725467E-4	0.000249
ADAM17	0.167832	6.038170720149745E-4	0.003938
ADAM9	0.233766	2.4404182949627284E-6	0.006053
ADCY7	0.0699301	5.795135674350443E-4	0.01144
ADK	0.16983	5.79086174932062E-4	8.15e-05
ADM	0.124875	5.699902061361477E-4	0.050612
ADNP	0.167832	5.64410049225416E-4	0.033656
ADRB2	0.0244976	5.763259581238436E-4	0.002693
AEBP2	0.10989	5.689361272799634E-4	0.003959
AFF3	0.0739261	5.653780034945415E-4	0.003946
AFF4	0.0380962	5.723002090437561E-4	0.013238
AGAP3	0.202797	2.0846588374683633E-6	0.020233
AGPAT1	0.0892911	5.73815862931915E-4	0.008277
AHCTF1	0.134865	5.842639618609151E-4	0.002608
AKAP11	0.210789	1.3651580798258471E-6	0.018946
ALDOA	0.0566943	6.245932498966854E-4	0.003397
ALMS1	0.102897	5.847552129558433E-4	0.032278
ALOX5	0.00737993	6.086032193725261E-4	0.001536
ALOX5AP	0.0585941	6.071807448848314E-4	0.00115
AMFR	0.251748	2.7396409081071548E-5	0.026035
ANGPT1	0.0137986	5.834513845057788E-4	0.006429
ANK2	0.0849151	5.881167683366581E-4	0.001608
AP1G1	0.248751	1.3908106138860167E-5	0.02952
AP2B1	0.029597	6.028023565340304E-4	0.009418
APBB3	0.104895	5.754206905040197E-4	0.034278
APOBEC3G	0.250749	1.9906848464005145E-5	0.018167
APOE	0.0829171	6.692488973253316E-4	0.000464
APPL1	0.141858	5.788877679000194E-4	0.007717
ARF3	0.0829171	6.286888091142018E-4	0.022656
ARHGAP21	0.101898	5.695983450293731E-4	0.001656
ARHGAP22	0.0729271	5.714066455374445E-4	0.000432
ARHGDIA	0.231768	1.4672932308615195E-5	0.067414
ARHGEF2	0.181818	5.820765497650027E-4	0.021764
ARID1A	0.0475952	5.983010125126702E-4	0.029699
ARID3A	0.22977	7.804877163456126E-6	0.015915
ARIH1	0.124875	5.80382065964351E-4	0.008291
ARL8B	0.0609939	5.916743524773502E-4	0.003133
ARPC1A	0.206793	6.067202230369835E-5	0.049685
ARPC1B	0.198801	6.152708126975933E-4	0.049685
ARPC3	0.115884	6.319849902306563E-4	0.053727
ARPC4	0.0281972	6.814464955786337E-4	0.001633
ARPC5	0.172827	6.172278440464223E-4	0.011762
ARRB1	0.00101999	6.875703168662576E-4	0.000372
ARSB	0.247752	6.39057264875639E-6	0.002554
ASCC2	0.0433957	5.699627649559076E-4	0.007324
ASH2L	0.226773	3.443933964098165E-5	0.148331
ASNS	0.0532947	5.714314233782102E-4	0.013244
ASXL1	0.0839161	5.777797469294799E-4	0.025677
ATF3	0.0437956	8.081879170974328E-4	0.002536
ATF4	0.190809	7.38421810224776E-4	0.027149
ATOH8	0.235764	1.6609685415974907E-6	0.030173
ATP2B4	0.225774	3.736835404478139E-5	0.009651
ATP5A1	0.246753	7.505172365807378E-5	0.018855
ATP5D	0.106893	6.213162156291289E-4	0.002173
ATP5O	0.0719281	6.38850600462916E-4	0.008471
ATP6V0A4	0.0544946	5.954606409527898E-4	0.001647
ATP6V0D1	0.153846	6.018225492500081E-4	0.013783
ATP6V0E1	0.251748	3.6962525744757574E-5	0.003418
ATP6V1B1	0.122877	5.967407723059097E-4	0.006583
ATP6V1C1	0.21978	3.7179807558665675E-5	0.004742
ATP6V1F	0.224775	3.6962525744757574E-5	0.019474
AXIN1	0.00452995	6.462003804871032E-4	7.03e-06
AXIN2	0.0544946	6.13656012135508E-4	0.000848	yes
B2M	0.0969031	6.152918876045012E-4	0.038711
B3GAT3	0.194805	5.817763227040485E-4	0.097519
B4GALT7	0.0588941	5.792073443712211E-4	0.002319
BAG4	0.230769	1.652551105861929E-5	0.148331
BAIAP2	0.180819	6.007628859521908E-4	0.003294
BAX	0.146853	7.21990618898757E-4	0.018677
BBS12	0.0839161	5.839431437257259E-4	0.038308
BBS4	0.223776	5.2995783667983164E-5	0.016154
BCAR3	0.150849	5.724147041984513E-4	0.000629
BCL11A	0.0526947	6.214843997885557E-4	0.000645
BCL2L1	0.0709291	6.25644879083972E-4	0.001959
BCL2L2	0.251748	8.194771731169588E-6	0.016856
BCLAF1	0.136863	6.106627912382587E-4	0.051021
BIRC2	0.248751	2.1602397910354762E-4	0.023882
BIRC3	0.105894	6.607522288060354E-4	0.015651
BLZF1	0.0385961	5.837131843925751E-4	0.006222
BMP2	0.010299	5.907338070531673E-4	0.000771
BMP4	0.0179982	6.113878158409773E-4	0.004141
BMPR2	0.0929071	5.971723033725667E-4	0.003516
BOK	0.0106989	5.784305020378486E-4	6.32e-05
BRD3	0.235764	1.63345529742545E-5	0.016149
BRD7	0.0899101	5.801785035602088E-4	0.006697
BRD9	0.0107989	5.662723863924763E-4	0.005362
BRF2	0.181818	6.02120223145727E-4	0.035199
BRMS1	0.203796	5.7958683112235885E-6	0.093048
BRMS1L	0.123876	5.681006469709789E-4	0.056939
BRPF3	0.221778	1.4352427694539288E-6	0.004756
BRWD1	0.0109989	5.654770198754572E-4	0.000238
BTC	0.0434957	5.771681607032985E-4	0.006835
CA4	0.137862	7.744385788099032E-4	0.007168
CABLES1	0.230769	1.478030907273649E-5	0.000497
CAD	0.0889111	6.19572040459532E-4	0.012211
CALCOCO1	0.113886	5.666412366492406E-4	0.019216
CAMK2G	0.180819	6.064990943494902E-4	0.076695
CAMLG	0.0235976	5.658083798804024E-4	0.00339
CAP1	0.147852	5.799694428197186E-4	0.038131
CAPN2	0.141858	5.735059959854299E-4	0.024248
CAPZB	0.168831	6.22266088454083E-4	0.00559
CARS	0.120879	5.67474390356558E-4	0.003293
CASC3	0.00959904	6.89518777909504E-4	0.005281
CBX5	0.0234977	5.901311419796338E-4	0.003798
CCDC101	0.0132987	6.007140087257709E-4	0.002226
CCL2	0.089991	5.766306038968235E-4	0.000234
CCND1	0.135864	7.253018740184219E-4	0.024072
CCNF	0.193806	5.68699354816488E-4	0.03965
CCNT2	0.242757	8.32837969974856E-5	0.029414
CCT8	0.010199	6.187449726187757E-4	0.001725
CD14	0.138861	6.38724552047377E-4	0.033757
CD44	0.130869	6.410425510134732E-4	0.014181	yes
CD46	0.0539946	5.759208035296764E-4	0.002895	yes
CD55	0.0799201	5.970854513906608E-4	0.018652
CD9	0.252747	2.4013739669594832E-5	0.020221
CD93	0.161838	5.745837883768745E-4	0.016324
CDC16	0.0526947	6.015840779459128E-4	0.003606
CDC26	0.101898	5.961381815668224E-4	0.005866
CDC37	0.0759241	5.907869157258823E-4	0.006046
CDK10	0.121878	5.661437248988243E-4	0.005353
CDK2	0.0836916	7.648507894517742E-4	0.007371
CDK5RAP2	0.131868	5.867035216658136E-4	0.016046
CDKN1A	0.202797	1.4939773333725535E-4	7.31e-05	yes
CDKN2B	0.0849151	5.824223921671107E-4	0.003871
CDKN2D	0.0361964	5.712875920101651E-4	0.000172
CEBPZ	0.196803	5.680884737917786E-4	0.022178
CENPP	0.049995	5.848276847413806E-4	0.007332
CHD7	0.0899101	6.187330148257182E-4	0.005432
CHKA	0.128871	5.68410371375486E-4	0.024505
CHMP6	0.0409959	5.788513732396467E-4	0.003294
CIB1	0.0979021	5.709426695115317E-4	0.000363
CIC	0.188811	5.850124880574163E-4	0.018549
CIDEC	0.0205979	5.698396360993465E-4	0.001633
CITED2	0.0249975	5.790216517541369E-4	0.000509
CKB	0.13986	5.732478331543251E-4	0.007735
CKS1B	0.00647994	5.931914237280963E-4	0.001989	yes
CLNS1A	0.0157984	5.822261973515781E-4	0.000591
CLP1	0.202797	2.8867556893904028E-5	0.052473
CNOT2	0.0959041	5.842986447651576E-4	0.006046
CNTFR	0.0294971	5.718642912504872E-4	0.010642	yes
COL14A1	0.0294971	5.821564454575578E-4	0.000685	yes
COL3A1	0.154845	6.576663297445859E-4	0.00388
COL4A1	0.0292971	6.039991931037563E-4	0.000323
COL4A2	0.0653935	6.021303598297323E-4	0.000288
COL6A1	0.0859141	6.015008743005033E-4	0.002611	yes
COMP	0.120879	5.87168600333773E-4	0.006489
COX6C	0.019998	5.798733676994843E-4	0.005919
COX7C	0.244755	2.4868496929586357E-5	0.076296
COX8A	0.137862	5.893956760821856E-4	0.039594
CPS1	0.136863	5.74604789956797E-4	0.004011
CPSF3	0.243756	6.0111619172054734E-5	0.00622
CRADD	0.049995	5.829756299695043E-4	0.00355
CREB3L2	0.233766	3.531121286238344E-5	0.008066
CREBBP	0.0291971	8.797233659722928E-4	0.00031
CRKL	0.0256974	6.223318277564291E-4	0.012885
CRLF1	0.231768	3.0009475499762736E-6	0.003262
CRTC1	0.163836	5.719031813302557E-4	0.006489
CSE1L	0.0859141	6.184104002006633E-4	0.00695
CSNK1G1	0.0929071	5.739794869908987E-4	0.035094
CSNK1G3	0.00500995	5.931234047460075E-4	0.001612	yes
CSTF3	0.221778	3.174668262857866E-5	0.048624
CTCF	0.212787	4.618231764466492E-4	0.013783
CTNNB1	0.168831	0.0011397200899543227	0.034047
CTNNBIP1	0.0191981	5.644727508360604E-4	0.003555
CTSK	0.040396	5.701789324280664E-4	0.034414
CUL9	0.112887	5.674024316199581E-4	0.002017
CX3CL1	0.11988	5.68980250260681E-4	0.017679
CX3CR1	0.111888	5.855946966845973E-4	0.000855
CYCS	0.0115988	6.268397207289455E-4	0.000302
CYFIP2	0.240759	3.6007104556506515E-5	0.013767
DAB2	0.039796	6.357822859924449E-4	0.000182
DAPK2	0.241758	2.9848066209384156E-6	0.008067
DAXX	0.0689311	6.116703898178416E-4	0.002739
DCLRE1C	0.171828	5.778073611521566E-4	0.025398
DCTN3	0.0699301	6.066535575194421E-4	0.022164
DCUN1D3	0.0689311	5.660267071804191E-4	0.015791
DDOST	0.0472953	6.373401267794456E-4	0.002648
DDX10	0.200799	9.601320098162882E-6	0.005431
DDX21	0.030297	5.76897939946495E-4	0.015916
DDX23	0.126873	6.046249842801242E-4	0.009371
DDX27	0.238761	3.44452474636763E-5	0.014174
DDX31	0.0577942	5.781522708575087E-4	0.003761
DDX46	0.0336966	5.763846355994045E-4	0.003325
DDX54	0.0819181	5.817494199710645E-4	0.014156
DDX58	0.0522948	6.061398191110181E-4	0.007199
DEK	0.0611939	5.766184546862865E-4	6.47e-05
DERL2	0.106893	5.944354047241663E-4	0.044458
DGCR8	0.0999001	5.753952695098702E-4	0.004283
DLD	0.00505995	7.481606877193178E-4	0.000266	yes
DLL1	0.15984	6.614006223564158E-4	0.012632
DLST	0.0589941	5.88112952449446E-4	0.00446
DMAP1	0.0463954	5.976327463943367E-4	0.003581
DNAJB5	0.0949051	5.742473166139014E-4	0.02703
DNM2	0.188811	7.823390335467636E-4	3.78e-05
DNMT1	0.0683932	6.034474606595319E-4	0.001159
DOCK2	0.168831	5.704571271203695E-4	0.010828
DPYSL2	0.191808	5.789729762010056E-4	0.009951
DSP	0.0417958	5.928727008260868E-4	0.001849
DTX1	0.0239976	5.883941290732409E-4	0.004005
DVL2	0.14985	7.37730724157008E-4	0.001456
DVL3	0.187812	7.253828129880511E-4	0.006331
DYNC1H1	0.216783	5.855209119806142E-5	0.048086
E2F2	0.118881	5.94726457985753E-4	0.006869
E2F5	0.218781	1.4025682335819303E-5	0.068178
EARS2	0.216783	2.0062965647956625E-6	0.00323
EEF1B2	0.0579942	5.841634745685285E-4	0.008241
EEF1D	0.0237976	7.771520180586731E-4	0.000284
EEF1G	0.222777	1.0903242869062766E-4	0.061548
EFEMP1	0.00969903	6.618215392575615E-4	0.001589
EFS	0.231768	8.45949621713418E-6	0.032204
EGLN2	0.0150985	5.855594353999898E-4	0.003809
EGR2	0.185814	6.187238447216375E-4	0.009422
EID2	0.221778	4.771833756543821E-6	0.030301
EID2B	0.211788	3.573966961307423E-6	0.030301
EIF2B4	0.142857	5.76142680009586E-4	0.006793
EIF2B5	0.160839	5.917729481417222E-4	0.007184
EIF3E	2e-06	6.040429423294991E-4	7.58e-08
EIF3G	0.0270973	6.260842136283962E-4	0.001957
EIF3J	0.100899	6.070247092996376E-4	0.023626
EIF3L	0.133866	5.757656601447007E-4	0.003949
EIF4G3	0.0979021	6.008322000071429E-4	0.023709
EIF5	0.0444956	5.955832873561286E-4	0.006084
EIF5A	0.059794	5.855671400782965E-4	0.001456
ELL	0.136863	5.986729021358323E-4	0.003783
EMX2	0.155844	5.723642209219905E-4	0.003541
ENC1	0.197802	5.735422257603664E-4	0.01562
ENY2	0.0470953	5.795848877645215E-4	0.008568
EPN1	0.205794	1.7547388135978073E-5	0.027911
EPS15	0.187812	6.00389293692744E-4	0.018001
ERBB3	0.0279972	6.692894922859081E-4	0.000258
ERF	0.157842	5.697505506010299E-4	0.004542
ERH	0.210789	2.7853101307407485E-6	0.01661
ETFB	0.163836	6.27504544590204E-4	0.003454
ETFDH	0.0334967	5.777024545619916E-4	0.002536
ETS1	0.0441956	7.613199959589205E-4	0.000889
EXOC7	0.22977	2.6967935160906718E-5	0.034814
EXOSC1	0.100899	5.838884268280055E-4	0.019306
EXOSC10	0.00344997	5.898443400360108E-4	0.000785
EXT1	0.236763	9.366321790347843E-6	0.002291
EYA2	0.0350965	5.895907913289718E-4	0.002796
F2RL2	0.137862	5.75838397082841E-4	0.005444
FANCG	0.17982	5.76728983928843E-4	0.009256
FANCL	0.000163	6.010649120582668E-4	6.75e-05
FBN1	0.111888	5.988660220417368E-4	0.031358
FBXW11	0.0999001	6.129361823554711E-4	0.003156
FDPS	0.193806	6.198681985022066E-4	0.040547
FER	0.187812	5.748456702982862E-4	0.02029
FERMT2	0.166833	5.690876249507768E-4	0.002132
FES	0.147852	5.884382851858367E-4	5.61e-05
FHL2	0.11988	6.38356396604883E-4	0.006178	yes
FIP1L1	0.106893	5.669113534109099E-4	0.007576
FKBP3	0.0919081	5.642876323828922E-4	0.00514
FLAD1	0.0184982	5.664198702881095E-4	0.002946
FRAT2	0.245754	1.4881839978522146E-5	0.016503
FRS3	0.0869131	5.74456412062891E-4	0.007288
FYB	0.194805	5.797349365292458E-4	0.00511
FZD7	0.0889111	6.039940304632603E-4	0.007104
G3BP2	0.0709291	6.142157081816513E-4	0.003849
GABBR1	0.136863	5.747821025986773E-4	0.001494
GADD45A	0.0909091	5.912166680785173E-4	0.00105
GADD45B	0.0465953	5.868804544558827E-4	0.000968
GADD45G	0.0231977	6.165374730470733E-4	0.001635
GALT	0.171828	6.819817561773507E-4	0.02583	yes
GATAD2A	0.148851	5.844335073609729E-4	0.015243
GBP1	0.213786	4.498135829722417E-6	0.019357
GEMIN4	0.0342966	5.948160869782448E-4	0.002487
GLCE	0.17982	5.72543283142498E-4	0.007318
GNAQ	0.240759	9.3174626945009E-5	0.005021
GNB5	0.124875	5.882659860521837E-4	0.001487
GNG11	0.0709291	5.87248598124019E-4	0.025011
GNG5	0.0457954	6.164770455970187E-4	0.007236
GNG7	0.134865	6.166346199505891E-4	0.000968
GPC1	0.125874	6.576753355037109E-4	0.001421	yes
GPR37	0.0769923	5.761199890134229E-4	0.017671
GPS2	0.0574943	5.761109685844576E-4	0.001456
GPX4	0.0989011	6.253173059684835E-4	4.43e-05	yes
GRAP	0.212787	1.80131947860889E-5	0.096065
GRPEL2	0.0809191	6.19011322944093E-4	0.039716
GRSF1	0.170829	5.974324606936932E-4	0.045401
GSK3B	0.244755	2.532669167551106E-4	0.045576
GTF2E2	0.000693999	5.895369936179983E-4	0.000242
GTF2F2	0.0361964	6.361395381527793E-4	0.016649
GTF2H4	0.106893	6.145924537473557E-4	0.001194
GTF2I	0.120879	5.701690981491407E-4	0.061375
GTF3C2	0.0829171	5.798310789181644E-4	0.006793
GYG1	0.200799	1.8980984314332744E-5	0.057493
GYS1	0.155844	5.9058469976846E-4	0.018677
H2AFY2	0.116883	5.698419602037531E-4	0.000329
HCK	0.0413959	6.73287065886494E-4	0.001203	yes
HDAC1	0.227772	5.964393437315174E-4	0.018356
HERC5	0.240759	1.6844275002402845E-5	0.035122
HIF1A	0.0959041	8.751546588060331E-4	0.015489
HINT1	0.0899101	5.702920990067055E-4	0.027375
HIPK2	0.100899	5.857981125991336E-4	0.001504
HIST3H2A	0.190809	5.689584853053668E-4	0.031936
HK3	0.177822	5.70869544935867E-4	0.010097
HLA-A	0.248751	4.410519260880792E-5	0.002721
HLA-B	0.0649935	6.238805512229536E-4	3.22e-05
HLA-DPA1	0.151848	6.23870818394814E-4	0.007403	yes
HLA-DPB1	0.202797	4.506574112206855E-5	0.007403
HLTF	0.173826	6.050536573319301E-4	0.057493
HMBOX1	0.210789	1.3813993819741135E-6	0.03879
HMBS	0.195804	6.804091302369306E-4	0.00921
HMG20B	0.0493951	5.721788190969346E-4	0.007099
HMGCS1	0.135864	5.920655684588721E-4	0.025543
HMGN1	0.0467953	5.682477708221664E-4	0.003152
HNRNPA1	0.0129987	6.204487102290436E-4	0.003798
HNRNPA3	0.0212979	6.04658312921425E-4	0.007214
HNRNPC	0.16983	5.954151433799918E-4	4.76e-05
HNRNPD	0.100899	7.228196294105856E-4	0.044173
HOMER3	0.12987	5.691082853874633E-4	0.008179
HOXB7	0.230769	8.210832901544468E-6	0.022667
HOXC4	0.238761	9.253667037694288E-6	0.010837
HOXC6	0.0999001	5.80030992860535E-4	0.010837
HS3ST3A1	0.0408959	5.72543283142498E-4	0.00037
HSD17B4	0.176823	5.982595731447351E-4	0.030328
HSPA2	0.187812	6.439247911604174E-4	0.011781
HSPG2	0.214785	1.0496330823962362E-4	0.018424
HTRA1	0.0406959	5.924586581884179E-4	4.84e-05
IARS	0.0547945	5.732395881859837E-4	0.00689
ID1	0.00376996	6.014025557929873E-4	0.001959
ID3	0.216783	3.874697931855668E-5	0.044154
IFIH1	0.178821	5.893734748045836E-4	0.028136
IFITM1	0.00546995	6.435412519463992E-4	0.000285
IFITM2	0.00321997	6.243892719036588E-4	0.000285
IFITM3	0.00548995	6.244322925939354E-4	0.000285
IGF1	0.0351965	6.739803311405729E-4	0.001714	yes
IGF2BP2	0.0325967	5.651165615842804E-4	0.006985
IGFBP4	0.00340997	5.708905398067051E-4	0.000684	yes
IGFBP7	0.0789211	6.625979867870681E-4	0.006704
IKZF4	0.0652935	5.752491466979327E-4	0.007371
IL11RA	0.17982	5.747027699636906E-4	0.030278
IL17RD	0.0171983	5.712887800893556E-4	0.001943
ILF3	0.111888	5.736174182853733E-4	3.78e-05
ING3	0.246753	2.586747247281561E-5	0.07441
INO80C	0.121878	6.4844627746203E-4	0.005632
INO80E	0.0406959	5.910442985802346E-4	0.003397
IQGAP1	0.181818	5.945839795679374E-4	0.00356
IRF1	0.00218998	6.193222328710571E-4	0.000428
IRF2BP1	0.0283972	5.671847755008017E-4	0.000903
IRF5	0.135864	5.778266872868564E-4	0.019474
IRS1	0.133866	6.262341511325152E-4	0.023179
ISG20	9.99999e-07	5.702324848585823E-4	1.41e-07	yes
ISYNA1	0.137862	6.147833154834766E-4	0.003783
ITGA11	0.029997	6.346905199859797E-4	4.22e-05	yes
ITGAV	0.250749	1.9229348022116783E-4	0.012459
ITGB1	0.174825	7.745844634213866E-4	0.006919	yes
ITPA	0.0859141	5.930447902707667E-4	0.007953
ITPK1	0.00701993	5.650733292095241E-4	0.000242
ITPKC	0.251748	7.2061803638254384E-6	0.025796
ITSN1	0.0573943	6.11831594871459E-4	0.008471
JAG1	0.121878	6.343185684687351E-4	0.00814
KANK1	0.0219978	5.693380366232417E-4	0.000435
KEAP1	0.0724928	6.232737181004848E-4	0.000172
KIF5B	0.0999001	5.906501308700034E-4	0.008197
KIF5C	0.00538995	5.772926028824157E-4	0.000701
KLF11	0.163836	5.685451018816574E-4	0.002318
KLF13	0.162837	5.687194625959403E-4	0.006884
KLF6	0.140859	5.7677436392397E-4	0.010544
KLHL21	0.226773	2.0516647228189783E-6	0.059433
KPNA4	0.0783922	5.764284284083157E-4	0.000402
KRT19	0.134865	5.679962887478195E-4	0.008124
KRT5	0.123876	6.745876698474329E-4	0.029462
KRT6A	0.0999001	5.675208905111168E-4	0.029462
KRT8	0.174825	5.673517169247193E-4	0.001285
LAMA5	0.0425957	5.953183503371919E-4	0.000334
LAMB1	0.0473953	5.958080736105127E-4	0.000308	yes
LEO1	0.242757	9.145034924595908E-6	0.028794
LIMA1	0.0418958	5.650379425057857E-4	0.041279
LNPEP	0.143856	5.749451328773999E-4	0.003027
LOX	0.168831	5.974044936431147E-4	0.028148
LOXL4	0.0737926	5.699845148518644E-4	0.015388
LPAR1	0.144855	5.778344943509633E-4	0.012576
LPL	0.156843	5.831491584246998E-4	0.042513
LPXN	0.124875	5.988272993173134E-4	0.025842
LSM1	0.200799	2.738255348747922E-5	0.148331
LSM3	0.238761	5.3785909569216326E-5	0.025499
LSM5	0.0939061	5.824988178733221E-4	0.021739
LSM7	0.0929071	5.81478181821116E-4	0.003187
LTBP4	0.166833	5.826258081185465E-4	0.029144
LY86	0.069793	5.775809440212033E-4	0.002382
LYZ	0.0859141	5.656671441599553E-4	0.010459
LZTR1	0.0169983	5.922299531494623E-4	0.010833
MAFB	0.000316	6.03218350082962E-4	1.12e-07	yes
MAGOH	0.0779221	6.596843496339611E-4	0.011758
MAP2K1	0.230769	6.807659147223664E-5	0.061356
MAP2K2	0.178821	6.148180637510921E-4	0.002869
MAP4K4	0.010299	5.834599874836267E-4	0.002561
MAPK6	0.246753	4.49211523529426E-5	0.028794
MAPKAPK2	0.193806	6.1877376861073E-4	0.009222
MAPKAPK3	0.0493951	5.861207220286967E-4	0.006862
MARCH3	0.000778999	5.66856631215085E-4	0.00011
MAZ	0.00889911	5.722355834769008E-4	0.006349
MBD1	0.218781	1.2072755230819832E-5	0.012828
MCCC1	0.049595	5.956616316992096E-4	0.007993
MCL1	0.0859141	6.086378446910712E-4	0.002605
MCM3AP	0.185814	5.664853410789251E-4	0.013316
MDC1	0.202797	7.011884536279639E-5	0.006027
MED19	0.158841	5.858016681708422E-4	0.05608
MED20	0.16983	5.814015241225565E-4	0.006842
MED23	0.201798	2.467072201114193E-5	0.02868
MED29	0.170829	5.824919379869042E-4	0.027442
MEF2D	0.0859141	5.857618750927353E-4	0.008415
MEG3	0.0969031	5.65065132098754E-4	0.002191
MEIS2	0.188811	5.797476959314409E-4	0.000253
MEIS3	0.224775	1.176496647160852E-5	0.003621	yes
MGRN1	0.020198	5.912503440055826E-4	0.003644
MIS12	0.0909091	5.831405123820384E-4	0.037073
MLLT10	0.228771	1.1302936440939514E-5	0.043728
MME	0.0839161	5.744954111576814E-4	0.001384
MMP28	0.223776	6.941682644717321E-6	0.009418
MORF4L1	0.147852	6.015497266336357E-4	0.003246
MRPL14	0.0144986	5.991760149448526E-4	6.43e-05
MRPL4	0.0448955	6.006349841281685E-4	0.001159
MS4A2	0.178821	5.808528262305373E-4	0.010089
MSX1	0.100899	5.819013421981803E-4	0.004993
MTA2	0.202797	6.440260925947373E-5	0.097519
MTA3	0.00949905	5.877313582898199E-4	0.00048
MTHFD2	0.0357964	5.744952354267929E-4	0.003013
MTPN	0.216783	1.2877945350127688E-6	0.00601
MYC	0.901099	7.532707538029016E-4	0.061983
NAB1	0.241758	5.014150789559193E-6	0.008217
NBN	0.0146985	6.182706902986749E-4	0.009343
NCAPG2	0.0849151	5.78292377413206E-4	0.019966
NCF4	0.0949051	5.775462004202966E-4	0.01624
NCK2	0.0929071	6.786534152016376E-4	0.003101	yes
NCOA4	0.0285971	5.697557961794134E-4	0.000347
NCOA7	0.195804	5.681202842043321E-4	0.009028
NCOR2	0.200799	7.765719582389477E-5	0.004537
NCSTN	0.125874	6.082593605623729E-4	0.00635
NDST2	0.203796	9.097829269847521E-6	0.077929
NDUFA13	0.176823	5.954435874339254E-4	0.021856
NEDD4	0.168831	7.253357808521849E-4	2.19e-05
NEK6	0.187812	6.031240780788735E-4	0.003045
NFATC2IP	0.181818	5.685010367193201E-4	0.013645
NFE2L2	0.0264974	6.017839159428024E-4	0.007214	yes
NFKBIA	0.171828	7.368765969173346E-4	0.002776
NFYB	0.12987	8.368167161797181E-4	3.88e-05
NKD2	0.0330967	5.68677781662109E-4	0.002952
NME4	0.0545945	6.265526653217885E-4	0.001799	yes
NOS3	0.0239976	6.236368496384331E-4	0.001124
NOTCH4	0.23976	1.8769681914541656E-4	0.008277
NR2C2	0.21978	1.2583099112002818E-5	0.024358
NR3C1	0.00939906	8.243134428462854E-4	0.002792
NRAS	0.174825	7.092716631275804E-4	0.002348
NRBP1	0.16983	5.663227164685371E-4	0.059123
NRIP1	0.0311969	5.804838854963761E-4	0.001081
NRP1	0.0710929	6.071935373527653E-4	0.001379
NTRK2	0.190809	6.061256665429046E-4	0.000124
NUDC	0.106893	5.841472672261288E-4	0.006809
NUDT21	0.227772	3.63154742716072E-5	0.026035
NUMB	0.173826	6.038565934606583E-4	0.012547
NUP133	0.151848	6.21648487713487E-4	0.021435
NUP153	0.0949051	6.206391294364012E-4	0.006858
NUP214	0.180819	6.350433660410762E-4	0.006191
NUP37	0.029697	6.185458205849847E-4	0.016015
NUP54	0.212787	5.055054592322149E-5	0.0175
NUP62	0.0819181	7.081010356049119E-4	0.010526
OAS2	0.143856	6.249647575441281E-4	0.0108
OAS3	0.156843	6.109845369907028E-4	0.0108
OAZ1	0.175824	5.80959650935056E-4	0.003187
OPTN	0.178821	5.697720339772895E-4	0.009186
OSR2	0.0799201	5.667729550601666E-4	0.0366
OTUB1	0.135864	5.744639457442206E-4	0.039594
P4HB	0.196803	7.18256552692319E-4	0.002902
PA2G4	0.0282972	5.746896534763682E-4	0.000258
PAAF1	0.0367963	5.722080602845798E-4	0.001667
PABPC1	0.0149985	7.06336381216491E-4	0.001739
PAFAH1B1	0.104895	7.184694094338939E-4	0.010592
PAFAH1B3	0.246753	3.561449473333846E-6	0.018549
PAK1	0.0541946	6.473397624482009E-4	0.000885
PALB2	0.125874	5.784797788889828E-4	0.000134
PALLD	0.0329967	5.651735841524386E-4	0.001863
PARP14	0.0347965	5.72303734139235E-4	0.000891
PBRM1	0.00331997	5.74508946880326E-4	0.000342
PBX1	0.23976	3.775169936367791E-5	0.001047
PBX2	0.172827	6.095784515459017E-4	0.008277
PCBD2	0.246753	3.178107887075838E-6	0.003608
PCDHB2	0.0849151	5.696676298039115E-4	0.040774
PCDHB4	0.113886	5.696676298039115E-4	0.040774
PCGF2	0.214785	1.7369510282663366E-5	0.016965	yes
PDCD10	0.200799	5.656639560780569E-6	0.07916
PDCD5	0.207792	2.0521496530054716E-6	0.012939
PDHB	0.101898	6.262424655933685E-4	0.02638
PDLIM1	0.228771	5.538672217408086E-6	0.001708
PFDN5	0.138861	5.854049370507902E-4	0.036041
PFDN6	0.0869131	5.827744832359474E-4	0.012353
PFKM	0.0709291	5.704592098386598E-4	0.001503
PGAM1	0.0929071	6.002700986503601E-4	0.019306
PHC1	0.111888	5.724255317650111E-4	0.005473
PHF20	0.039896	5.729764808627233E-4	0.033657
PHLPP1	0.0234977	6.120455371351277E-4	0.009524
PHLPP2	0.187812	5.811278959586787E-4	0.02952
PIK3R1	0.030497	8.410251273076102E-4	0.002708
PINK1	0.049895	6.284566529385472E-4	0.002648
PIP5K1C	0.0342966	5.948375868328173E-4	0.003135
PJA2	0.000911999	5.698491913703915E-4	7.65e-05
PLA2G4B	0.0348965	5.680711624663205E-4	0.008857
PLAGL2	0.101898	5.670783980715668E-4	0.010761
PLAU	0.207792	1.647855395682884E-5	0.057459
PLCB1	0.210789	7.248230206102168E-5	0.00011
PLCE1	0.108891	6.12157037931345E-4	0.003171
PMPCB	0.0809191	6.449455567634313E-4	0.023849
PNN	0.0359964	5.952928072966656E-4	0.003854
PNRC2	0.0546945	6.624098406495999E-4	0.003254
PODXL	0.21978	3.7723284990380225E-6	0.006974
POLD3	0.0275972	5.710140808239516E-4	0.003504
POLE	0.131868	6.087302178784571E-4	0.028921
POLR1E	0.0999001	5.770755874974762E-4	0.014841
POLR2B	0.100899	6.436929452392381E-4	0.006704
POLR2L	0.0999001	6.770005236193168E-4	0.004958
POLR3A	0.104895	6.351425812098652E-4	0.002544
POLR3GL	0.0648935	5.978095101547123E-4	0.012881
PPA1	0.00440996	5.789491802895935E-4	0.000261
PPIC	0.174825	5.718046618688733E-4	0.007036
PPP1R13B	0.172827	5.787578319868655E-4	0.021902
PPP1R15A	0.233766	2.467539190113414E-5	0.02793
PPP1R2	0.165834	5.708612628130496E-4	0.00695
PPP1R3D	0.178821	5.723588251520986E-4	0.00244
PPP2R2B	0.117882	6.306724170002593E-4	0.003877
PPP2R2D	0.130869	6.786928029238624E-4	0.016298
PPP2R5C	0.231768	2.3802404695799187E-5	0.008015
PPP2R5E	0.0719281	5.884583227307792E-4	0.001929
PPP3CC	0.0433957	5.855541096349473E-4	0.01009
PRDX1	0.0779221	5.866259831324384E-4	0.015042
PRDX6	0.0739261	6.431392085975605E-4	0.00289
PREB	0.222777	3.4765014043402756E-5	0.02127
PRICKLE1	0.0769231	5.832111311618868E-4	0.00106
PRKAB1	0.172827	6.285372302065604E-4	0.011812
PRKAG1	0.115884	6.0551599605654E-4	0.03978
PRKCE	0.0113989	6.111431313221834E-4	0.002889
PRMT6	0.23976	7.667263547977027E-6	0.114306
PRPF19	0.0240976	5.930920746066524E-4	0.005961
PRPF4	0.153846	6.386113155995812E-4	0.005866
PSMB3	0.192807	6.634241871011127E-4	0.016524
PSMC2	0.174825	7.488395289822114E-4	0.029557
PSMC3	0.22977	1.309372103217876E-4	0.041419
PSMD12	0.182817	6.692436228408274E-4	0.003448	yes
PSMD14	0.116883	8.139729853721244E-4	0.007515
PSMD7	0.0188981	7.04977438514539E-4	1.06e-05
PSMF1	0.140859	6.215716009647962E-4	0.019889
PTBP1	0.184815	6.036557686905049E-4	0.004025
PTK2	0.00269997	7.786023366697882E-4	0.000164
PTPRA	0.137862	5.827492707591701E-4	0.00028
PTTG1	0.0237976	5.88161194246451E-4	0.003827
PUS1	0.178821	5.671434236437169E-4	0.027095
PVRL2	0.00456995	5.712044556860481E-4	0.000464
PYGO2	0.00577994	5.908913419726893E-4	0.001989
RAB25	0.153846	5.824179577284538E-4	0.053049
RAB7A	0.120879	7.717414900520309E-4	0.02332
RAC1	0.144855	0.0010375235856070393	0.008111
RAE1	0.0167983	6.180829850869251E-4	0.006436
RANBP1	0.0959041	6.354417025187158E-4	0.004283
RAP1B	0.222777	8.238861001740729E-5	0.007684
RARA	0.216783	3.100536086465405E-4	0.005124
RB1CC1	0.115884	5.77898593634484E-4	0.007263
RBBP5	0.000282	5.91283233039429E-4	1.54e-06
RBBP8	0.197802	6.111497524520465E-4	0.004439
RBM39	0.0270973	6.155697953697581E-4	0.020738
RBPJ	0.0429957	6.299511416498278E-4	0.000313
RBPMS	3.1e-05	6.302290261901843E-4	3.23e-05
RCC2	0.00831992	5.862924898271152E-4	0.00054
RDX	0.0288971	5.677238530085394E-4	0.002426
RERE	0.0578942	6.120821791347375E-4	0.001173
RFC5	0.222777	4.635305270436103E-5	0.01457
RFWD2	0.23976	6.027357087945007E-5	0.012281
RFWD3	0.0120988	5.922088602073433E-4	0.002134
RGL1	0.138861	5.680978923456368E-4	0.005365
RGL2	0.107892	5.698852623086539E-4	0.012353
RGMA	0.157842	5.877433683118926E-4	0.007464
RGS19	0.0567943	5.672111942369251E-4	0.008085
RIF1	0.228771	1.2219652904503341E-5	0.007917
RIPK1	0.232767	6.573252264108452E-5	0.011082
RNF126	0.0440956	5.820163230642708E-4	0.000886
RNF41	0.18981	5.952663894862322E-4	0.005923
RNF5	0.113886	5.776119521870898E-4	0.008277
ROCK2	0.227772	6.916276747204045E-5	0.004048	yes
ROR2	0.0693931	5.74728780323264E-4	0.000818
RPL10A	0.244755	8.329104800657932E-5	0.013661
RPL11	0.133866	6.58441485398633E-4	0.00316
RPL13	0.132867	6.32321072822345E-4	0.002874
RPL19	0.18981	6.412008548548355E-4	0.045497
RPL21	0.196803	6.366996653605498E-4	0.008187
RPL22	0.0531947	6.352095524816283E-4	0.001108
RPL24	0.0263974	6.418934925636586E-4	0.000213
RPL27A	0.158841	6.48715514486244E-4	0.005256
RPL28	0.184815	6.309853530964563E-4	0.012619
RPL35	0.254745	7.647409222445541E-5	0.035075
RPL4	0.164835	6.443121379131973E-4	0.060721
RPL41	0.0286971	6.279285593648399E-4	0.000258
RPLP0	0.0340966	6.505186269098417E-4	0.008449
RPLP1	0.120879	6.37776042601654E-4	0.001805
RPLP2	0.0959041	6.364879023368426E-4	0.014658
RPS11	0.217782	1.0636758821594833E-4	0.027819
RPS16	0.133866	6.584005683135856E-4	0.027442
RPS18	0.0989011	6.515490300786099E-4	0.012353
RPS19	0.150849	6.454222325992862E-4	0.002334
RPS21	0.0772923	6.541488550914792E-4	0.000334
RPS25	0.0614939	6.465140893470258E-4	0.005669
RPS26	0.0588941	6.450452639363676E-4	0.003519
RPS3	0.00351996	6.919907388127111E-4	0.000372
RPS6KA1	0.254745	3.610137248936829E-5	0.021345
RPS6KA4	0.204795	1.38568584779954E-5	0.009897
RPS6KA5	0.0719281	6.476805412061093E-4	0.011214
RPS7	0.231768	9.591772345020026E-5	0.003926
RRAGC	0.049595	5.791406420443771E-4	0.008329
RRM1	0.247752	9.646278292198302E-5	0.000108
RSPO3	0.141858	5.677949197179961E-4	0.025182
RUNX1	0.039996	6.310452442895175E-4	0.000865	yes
RUNX1T1	0.155844	5.904180642969645E-4	0.040898
RUVBL2	0.138861	7.013050941822428E-4	0.029154
RXRA	0.18981	8.411803540552809E-4	0.001549	yes
RYBP	0.00939906	5.814870083290211E-4	0.000772	yes
SAP18	0.201798	3.4685867468055596E-5	0.00464
SAR1B	0.0233977	6.189985892499235E-4	0.005353
SARS	0.205794	1.6760911053389206E-5	0.003624
SATB2	0.060494	5.757650111194739E-4	0.004938
SAV1	0.0313969	5.885826742950729E-4	8.56e-05
SBNO2	0.0579942	5.694578159806285E-4	4.43e-05
SCIN	0.241758	5.182884603743636E-6	0.028363
SDC1	0.154845	6.697009806225186E-4	0.001202
SDCCAG8	0.243756	2.300879100052246E-5	0.006768
SDHB	0.0959041	8.534328592668136E-4	0.015001
SEC23A	0.0769231	6.623162972729541E-4	0.014341
SEC61B	0.0217978	6.550888495045688E-4	0.006468
SEC61G	0.114885	6.144566052623484E-4	0.048385
SEMA4D	0.101898	5.697765400660879E-4	0.0047
SENP2	0.0169983	5.714829667002634E-4	0.006985
SETD2	0.123876	5.67754200123662E-4	0.021151
SETD8	0.108891	5.737214431546707E-4	0.013557
SETDB1	0.108891	7.940053439702259E-4	0.031331
SFN	0.15984	8.802584521332179E-4	0.01757
SFRP4	9.99999e-07	5.763056325216983E-4	1.11e-28
SH2B1	0.127872	5.727907781639886E-4	0.014265
SH2B3	0.0739261	5.699065382378639E-4	0.011819
SHC1	0.00641994	7.135611517245391E-4	0.001989
SIN3A	0.0328967	9.590393138082466E-4	0.010004
SIX5	0.227772	1.832319665592552E-4	0.011689
SLC22A5	0.254745	1.1050276857293925E-6	0.003499
SLC38A1	0.0271973	5.64465050136498E-4	6.75e-05
SLC38A2	0.133866	5.64465050136498E-4	0.033133
SLC44A1	0.116883	5.646765103337376E-4	0.005858
SLC44A2	0.0371963	5.646765103337376E-4	0.002547
SLC44A4	0.12987	5.646765103337376E-4	0.019782
SLC4A5	0.10989	6.023373039950048E-4	0.003013
SLIT2	0.106893	5.962354437484495E-4	0.00048
SLTM	0.212787	6.908319897181729E-6	0.042615
SMAD3	0.0407959	7.936781080192421E-4	0.002022
SMAD7	0.120879	6.215925272142491E-4	0.005814
SMARCA2	0.187812	7.772160857027848E-4	0.000814
SMARCC2	0.107892	6.279126758159438E-4	0.002718
SMARCD1	0.101898	5.971641998805759E-4	0.040679
SMC4	0.196803	5.875766710939733E-4	0.002975
SMYD3	0.177822	5.721693688877229E-4	0.005373
SNAI2	0.00535995	5.83631440028262E-4	0.007013
SNAPC1	0.140859	5.891439966322984E-4	0.015489
SNAPC2	0.113886	5.887242740486051E-4	0.002617
SND1	0.237762	8.150233677870363E-5	0.018568
SNRPA	0.0969031	5.971942101597643E-4	0.00892
SNRPD2	0.120879	6.356000954760644E-4	0.010068
SNUPN	0.0709291	5.835460309404237E-4	0.007378
SNX1	0.103896	5.934876110839586E-4	0.037791
SNX17	0.157842	5.677608643766813E-4	0.006793
SOCS1	0.110889	6.217928241176784E-4	0.003933
SORBS3	0.0719281	5.877416673030867E-4	0.030544
SOSTDC1	0.246753	1.4702850220093435E-5	0.026495
SOX18	0.0719281	5.653620940182152E-4	0.008085
SOX8	0.0849151	5.822820993915001E-4	0.005631
SOX9	0.165834	6.316307795830005E-4	0.022354
SP1	0.215784	7.093782633190591E-4	0.003676
SPARC	0.253746	1.0960353256165947E-4	0.01053
SPCS1	0.00202998	6.076759707022926E-4	0.000342
SPCS2	0.0319968	6.090061516684611E-4	0.001454
SPEN	0.108891	5.976427820448667E-4	0.019348
SPHK2	0.247752	9.656136748502975E-6	0.000503
SPN	0.122877	5.716057451623268E-4	0.000372
SPTBN1	0.138861	5.886628685652215E-4	0.002594
SQSTM1	0.145854	6.197010032052135E-4	0.020611
SRA1	0.0979021	5.98189698121506E-4	0.034278
SRC	0.16983	9.052894124417394E-4	0.01166
SRGAP2	0.0909091	5.827166136508501E-4	0.039006
SRM	0.0125987	5.768977563407308E-4	0.000828	yes
SRP19	0.0707929	6.138106093967142E-4	0.001552
SRP68	0.173826	6.140749764658106E-4	0.006538
SRPR	0.0909091	6.156206513969763E-4	0.011185
SSR2	0.124875	6.145726059328592E-4	0.021764
SSTR2	0.00570994	5.74281156614172E-4	8.65e-05
STAT1	0.070293	0.0010335988687980762	0.02186
STAT6	0.154845	6.274164839137436E-4	0.01429
STK25	0.100899	5.840365138482595E-4	0.000583
STK3	0.117882	6.632727313538283E-4	0.002418
SUPT5H	0.107892	6.055554343926833E-4	0.027442
SYCE1	0.100899	5.732083726029618E-4	0.019087
TADA3	0.0405959	6.062807773279644E-4	0.006923
TAF13	0.0979021	5.784392474702077E-4	0.014161
TAF1B	0.193806	5.861247905154866E-4	0.005173
TAF5	0.237762	2.6608898937069192E-5	0.01859
TAF7	0.0314969	5.886597531570142E-4	0.014553
TALDO1	0.0819181	5.816063260825434E-4	0.014658
TANK	0.142857	5.984729787954237E-4	0.003311
TARDBP	0.0379962	6.139029486825666E-4	0.003025
TAX1BP1	0.201798	8.388382426529288E-6	0.014946
TBK1	0.228771	4.737579047676782E-5	0.001699
TBL1XR1	0.245754	8.483736453365882E-5	0.004269
TCEA2	0.0559944	5.740060433840571E-4	0.008085
TCEB1	0.0809919	7.675710500570654E-4	0.00902
TCF12	0.0383962	9.397884943737123E-4	0.007027
TCF4	0.171828	6.066569857792381E-4	0.001
TCF7L2	0.102897	8.702925589664416E-4	0.005674
TCIRG1	0.0889111	5.971364861061518E-4	0.036279
TEAD2	0.0233977	5.815276721897362E-4	0.005556	yes
TERF1	0.0690931	5.74130466416194E-4	0.004644
TFCP2L1	0.187812	6.454064112168371E-4	0.04648
TFDP1	0.156843	6.203274735550949E-4	0.005163
TFG	0.0909091	5.746007802522595E-4	0.008095
THAP7	0.0468953	5.872835572140608E-4	0.010833
THBS1	0.0859141	6.219505921910494E-4	0.021921
TIMELESS	0.17982	5.716443439888107E-4	0.000684
TIMM23	0.00824992	6.216342129680187E-4	0.000347
TIMM44	0.120879	6.270462860897726E-4	0.002617
TIMP2	0.0239976	5.750525663294322E-4	0.001722
TIRAP	0.105894	5.936325054319627E-4	0.011185
TLE4	0.235764	2.0948816675857613E-5	0.00676
TMF1	0.117882	5.742490080698831E-4	0.010181
TNC	0.0262974	9.264755794918726E-4	0.00019	yes
TNPO1	0.142857	6.16272249835313E-4	0.022986
TOP2A	0.00318997	6.009877928157651E-4	0.000684
TOPORS	0.0849151	6.024984007434431E-4	0.010064
TP53BP1	0.0724928	6.23402811562691E-4	0.031929
TP53BP2	0.0412959	5.906900049205119E-4	0.006715
TPT1	0.0729271	5.778533606362849E-4	0.016649
TRAF6	0.0899101	8.977689073580498E-4	0.005347
TRIB2	0.0493951	5.647703571640949E-4	0.002521
TRIM21	0.0594941	5.923386330380101E-4	0.012085
TRIM22	0.145854	6.190002860961646E-4	0.002195
TRIM23	0.230769	5.7318625434905806E-5	0.027591
TRIM25	0.143856	6.135129853332391E-4	0.002033
TRIM27	0.0279972	6.044362542130782E-4	0.000248
TRIM32	0.00310997	5.96205003527662E-4	0.000205
TRIM33	0.126873	0.0016647526906342458	0.007733
TRIM5	0.0979021	5.987203632745595E-4	0.002195
TRIM8	0.0214979	6.07173900291282E-4	0.005237
TRIP4	0.0725927	5.685967188007513E-4	0.00414
TSC1	0.14985	5.858967310780491E-4	0.001452
TSC22D1	0.0765923	6.036692197616949E-4	0.002116
TSG101	0.0283972	8.279720460734243E-4	0.002389
TTC8	0.196803	6.070750116374431E-4	0.019659
TUBB	0.107892	6.504376863783019E-4	0.006027
TUBG1	0.248751	3.1898637076556126E-5	0.06649
TWF2	0.128871	5.731863568801362E-4	0.005713
TWIST1	0.0372963	6.228408277620225E-4	0.00941	yes
TWIST2	0.146853	5.778844936358323E-4	0.019764	yes
TXNIP	0.0625937	5.736211971009053E-4	0.012881
TYK2	0.0350965	6.10511526694959E-4	0.001352
U2AF2	0.185814	6.142361472981294E-4	0.001934
UBC	0.113886	0.001317491705143873	0.004189
UBE2D3	0.124875	8.892404875289767E-4	0.079413
UBE2D4	0.151848	6.349994058358398E-4	0.016289
UBE2L3	0.203796	6.998366774497902E-5	0.023482
UBE4B	0.126873	6.032676275316987E-4	0.001164
UGCG	0.130869	5.661245944572463E-4	0.002767
UIMC1	0.123876	5.87714016152554E-4	0.010097
UPF1	0.0387961	6.399167739698756E-4	0.006489
UPF3A	0.0651935	6.09364038371486E-4	0.003606
UQCRB	0.207792	2.6492340717663864E-5	0.026771
UROD	0.117882	6.377325578271124E-4	0.000308
UROS	0.00667993	6.428933624627254E-4	0.003835
USO1	0.124875	5.828524971206353E-4	0.00196
USP14	0.123876	6.025038724725046E-4	0.029674
UTP3	0.100899	5.645784577929521E-4	0.053895
UTRN	0.039796	6.379832686330537E-4	0.001993
VCAM1	0.237762	2.9428402820211137E-5	0.073241
VCP	0.161838	7.328127261746779E-4	0.009256
VEGFA	0.207792	5.937886772122468E-5	0.016028
VEZT	0.102897	5.645339469552355E-4	0.0012
VPS37B	0.208791	1.7974858338788874E-5	0.073079
VTA1	0.23976	1.82149308672206E-5	0.013596
WASF2	0.226773	3.0998586145351084E-5	0.052419
WASL	0.114885	6.485759796812082E-4	0.002792
WDR5	0.224775	7.011780296423512E-5	0.017531
WEE1	0.0879121	5.76305683037601E-4	0.014783
WNT2	0.0271973	5.85764606135515E-4	0.004938
WNT5B	0.0558944	5.868777998423172E-4	0.010322
WRN	0.151848	5.779370124764453E-4	0.000995
WTIP	0.0544946	5.97096950367333E-4	0.006227
WWP1	0.122877	6.197736864569865E-4	0.011354
WWP2	0.161838	6.003724341361249E-4	0.006325
XPC	0.158841	5.733035096419796E-4	0.025499
XRN2	0.135864	5.885431607680041E-4	0.031133
YAF2	0.237762	8.314649025579354E-6	0.023652
YEATS2	0.152847	6.168693871965179E-4	0.000476
YEATS4	0.114885	5.867277845839589E-4	0.010459
YWHAE	0.141858	7.265830367046862E-4	0.003861	yes
ZAK	0.178821	5.724853794959284E-4	0.004623
ZBTB17	0.0393961	5.824282647302856E-4	0.007058
ZBTB45	0.238761	4.647388503481333E-7	0.053586
ZBTB5	0.235764	4.040336538228614E-6	0.014841
ZBTB9	0.205794	2.5962142759523992E-6	0.009651
ZC3HAV1	0.208791	5.701085578896008E-6	0.006656
ZFHX3	0.0889111	5.693001663257755E-4	0.000908
ZFP36	0.143856	5.935100856287553E-4	0.027442
ZFP37	0.0156984	5.662495542544298E-4	0.002299
ZFPM2	0.0621938	5.767836267907635E-4	0.00502
ZHX1	0.0759241	6.324391876757834E-4	0.011578
ZNF16	0.115884	5.83479184274274E-4	0.012192
ZNF160	0.00959904	5.80038664121711E-4	0.000504
ZNF177	0.0719281	5.79895388793357E-4	0.014422
ZNF20	0.0979021	5.649865397478989E-4	0.003364
ZNF212	0.195804	5.783081108257526E-4	0.015481
ZNF219	0.000427	5.696676862077252E-4	3.8e-05
ZNF239	0.0114989	5.644691167091217E-4	0.001107
ZNF251	0.0969031	5.81702640430428E-4	0.002819
ZNF26	0.176823	5.655992182578849E-4	0.048231
ZNF263	0.0183982	6.943698125575333E-4	0.001347
ZNF266	0.190809	5.797364303423249E-4	0.014422
ZNF302	0.197802	5.850446242496895E-4	0.007631
ZNF324	0.148851	5.797364303423249E-4	0.053586
ZNF33B	0.188811	5.774576920839674E-4	0.028502
ZNF385A	0.121878	5.681184385079164E-4	0.005579
ZNF415	0.0194981	5.797364303423249E-4	0.000504
ZNF451	0.0919081	5.69663201433328E-4	0.011682
ZNF473	0.0989011	5.867588097190397E-4	0.005558
ZNF483	0.00871991	5.81424471546953E-4	0.000192
ZNF559	0.104895	5.797364303423249E-4	0.042711
ZNF564	0.152847	5.676908547727144E-4	0.010941
ZNF581	0.166833	5.82161199780243E-4	0.001024
ZNF585A	0.212787	1.7449149488450646E-5	0.078368
ZNF594	0.155844	5.826585983603732E-4	0.004839
ZNF627	0.0839161	5.649865397478989E-4	0.007152
ZNF69	0.040296	5.655479685996315E-4	0.00617
ZNF696	0.0515948	5.805945746985483E-4	0.003696
ZNF700	0.0593941	5.649865397478989E-4	0.011893
ZNF76	0.120879	5.692716473817365E-4	0.068373
ZNF763	0.0709291	5.649865397478989E-4	0.011893
ZNF823	0.0232977	5.778028433764831E-4	0.000542
ZNF91	0.0560944	5.797036666587412E-4	0.031244
ZNFX1	0.200799	3.0578457848044143E-6	0.014174
ZNRD1	0.235764	1.7611588065382507E-5	0.010977
